# Supplementary material for: Temporal dynamics of gene expression and histone marks at the Arabidopsis shoot meristem during flowering
Source: Nat Commun. 2017 May 17;8:15120. doi: 10.1038/ncomms15120 (PMC5442315; doi:10.1038/ncomms15120)
Supplement: Supplementary Data 1 — Gene expression profiles at the meristems. [file ncomms15120-s2.xlsx]

## Sheet: Sheet1
Supplementary Data 1. Gene expression profiles at the meristems.
Note:	1. The RNAseq was performed using the nuclei isolated by INTACT from the meristem for three biological replicates. Expression at 0LD, 1LD, 2LD, 3LD is the mean of regularized logarthms of read counts in three biological replicates (computed by Deseq2, shifted to positive values) 0, 1, 2, and 3 days after the shift to LD, respectively.
	2. SEM - mean of standard errors of expressions at 4 time points
	3. Expressed genes, defined as those with FPKM > 1 at at least one time point, indicated by "1".
	4. TAIR10 ver. 24 was used as the reference.
Gene ID	Biotype!	Transcript name	Locus	Expression 0LD	Expression 1LD	Expression 2LD	Expression 3LD	SEM	FPKM 0LD	FPKM 1LD	FPKM 2LD	FPKM 3LD	Expressed	Description
AT1G01010	protein_coding	ANAC001	1:3631:5899:1	9.45681	9.95827	9.41532	9.93053	0.1473	2.49045	7.87582	3.03778	6.45619	1	NAC domain-containing protein 1 [Source:UniProtKB/Swiss-Prot;Acc:Q0WV96]
AT1G01020	protein_coding	ARV1	1:5928:8737:-1	12.8156	12.8683	13.3395	13.3191	0.170755	36.9191	40.4639	58.3941	52.6287	1	Arv1-like protein [Source:TAIR;Acc:AT1G01020]
AT1G01030	protein_coding	NGA3	1:11649:13714:-1	9.22378	8.96584	9.4621	9.17302	0.30944	4.26418	2.033	5.1346	2.78795	1	B3 domain-containing transcription factor NGA3 [Source:UniProtKB/Swiss-Prot;Acc:Q9MAN1]
AT1G01040	protein_coding	DCL1	1:23146:31227:1	14.4307	14.7157	14.6403	14.8208	0.125767	33.8466	44.5605	41.346	48.7904	1	Endoribonuclease Dicer homolog 1 [Source:UniProtKB/Swiss-Prot;Acc:Q9SP32]
AT1G01046	miRNA	MIR838A	1:28500:28706:1	3.30031	3.30976	3.32625	3.30779	0.0096975	0	0	0.765552	1.76943	1	MIR838a; miRNA [Source:TAIR;Acc:AT1G01046]
AT1G01050	protein_coding	AtPPa1	1:31170:33153:-1	12.8654	12.6593	12.3239	12.3757	0.264358	107.337	85.2837	80.2132	69.7318	1	Soluble inorganic pyrophosphatase 1 [Source:UniProtKB/Swiss-Prot;Acc:Q93V56]
AT1G01060	protein_coding	LHY	1:33379:37871:-1	8.67145	9.5839	9.94748	10.1908	0.24682	0.298723	3.2186	5.64902	4.08379	1	Protein LHY [Source:UniProtKB/Swiss-Prot;Acc:Q6R0H1]
AT1G01070	protein_coding		1:38752:40944:-1	12.0104	12.3703	12.4151	12.3529	0.289585	28.2082	40.4897	45.5862	43.9367	1	WAT1-related protein At1g01070 [Source:UniProtKB/Swiss-Prot;Acc:Q5XEZ0]
AT1G01073	protein_coding		1:44677:44787:1	0	0	0	0	0	0	0	0	0	0	unknown protein; FUNCTIONS IN: molecular_function unknown; INVOLVED IN: biological_process unknown; LOCATED IN: endomembrane system; Has 0 Blast hits to 0 proteins in 0 species (source: NCBI BLink). [Source:TAIR;Acc:AT1G01073]
AT1G01080	protein_coding		1:45296:47019:-1	12.1585	11.7124	11.5713	11.9407	0.128842	39.2465	21.0885	21.5496	26.4305	1	RNA-binding (RRM/RBD/RNP motifs) family protein [Source:TAIR;Acc:AT1G01080]
AT1G01090	protein_coding	PDH-E1 ALPHA	1:47485:49286:-1	13.8174	13.8251	13.6941	13.3982	0.109187	101.683	93.2081	85.8811	71.4182	1	Pyruvate dehydrogenase E1 component subunit alpha-3, chloroplastic [Source:UniProtKB/Swiss-Prot;Acc:O24457]
AT1G01100	protein_coding	RPP1A	1:50075:51199:-1	15.0271	14.1035	14.5023	14.083	0.135634	823.261	387.898	557.535	408.762	1	60S acidic ribosomal protein P1-1 [Source:UniProtKB/Swiss-Prot;Acc:Q8LCW9]
AT1G01110	protein_coding	IQD18	1:52239:54692:1	8.96627	9.05728	9.16487	9.02267	0.228854	5.0376	4.47602	7.35041	5.39525	1	IQ-domain 18 [Source:TAIR;Acc:AT1G01110]
AT1G01115	protein_coding		1:56624:56740:1	3.07262	3.07264	3.11415	3.07111	0.0107821	0	0	0	0	0	unknown protein; FUNCTIONS IN: molecular_function unknown; INVOLVED IN: biological_process unknown; LOCATED IN: endomembrane system; Has 0 Blast hits to 0 proteins in 0 species (source: NCBI BLink). [Source:TAIR;Acc:AT1G01115]
AT1G01120	protein_coding	KCS1	1:57269:59167:-1	10.1865	10.0274	10.3925	10.283	0.387168	11.304	8.57839	14.4452	14.8133	1	3-ketoacyl-CoA synthase 1 [Source:UniProtKB/Swiss-Prot;Acc:Q9MAM3]
AT1G01130	protein_coding		1:61905:63811:-1	10.0349	10.4691	10.0557	10.3148	0.14626	23.8797	39.7815	31.4387	34.7069	1	CONTAINS InterPro DOMAIN/s: CBL-interacting protein kinase (InterPro:IPR020660), Calcium/calmodulin-dependent protein kinase-like (InterPro:IPR020636); BEST Arabidopsis thaliana protein match is: unknown protein (TAIR:AT5G47170.1); Has 176 Blast hit /.../76 proteins in 20 species: Archae - 0; Bacteria - 0; Metazoa - 0; Fungi - 0; Plants - 176; Viruses - 0; Other Eukaryotes - 0 (source: NCBI BLink…
AT1G01140	protein_coding	CIPK9	1:64166:67625:-1	11.3432	11.6564	11.3304	11.5048	0.268597	20.0367	18.5186	15.2474	18.5046	1	CBL-interacting serine/threonine-protein kinase 9 [Source:UniProtKB/Swiss-Prot;Acc:Q9MAM1]
AT1G01150	protein_coding		1:70115:72138:-1	2.41144	2.41147	2.43535	2.40995	0.00637006	0	0	0	0	0	Homeodomain-like protein with RING/FYVE/PHD-type zinc finger domain [Source:TAIR;Acc:AT1G01150]
AT1G01160	protein_coding	GIF2	1:72339:74096:1	12.4677	12.5499	11.8671	12.575	0.246005	86.1108	91.2451	52.2452	79.5761	1	GRF1-interacting factor 2 [Source:UniProtKB/Swiss-Prot;Acc:Q9MAL9]
AT1G01170	protein_coding	AT1G01170/F6F3_5	1:73931:74737:-1	10.7523	10.4071	10.7475	10.6359	0.142039	152.32	76.3213	107.102	117.083	1	Protein of unknown function (DUF1138) [Source:TAIR;Acc:AT1G01170]
AT1G01180	protein_coding	AT1G01180	1:75583:76758:1	6.12201	5.94996	5.94916	5.96662	0.0662589	2.93421	0	0.412895	0.66713	1	S-adenosyl-L-methionine-dependent methyltransferases superfamily protein [Source:TAIR;Acc:AT1G01180]
AT1G01183	miRNA	MIR165A	1:78932:79032:-1	5.50064	5.67448	5.50052	5.62659	0.0756388	0	0	0	0	0	MIR165/MIR165A; miRNA [Source:TAIR;Acc:AT1G01183]
AT1G01190	protein_coding	CYP78A8	1:83045:84864:-1	9.1564	9.41671	9.01801	8.58928	0.134443	2.61123	8.23642	2.63527	0.0674478	1	cytochrome P450, family 78, subfamily A, polypeptide 8 [Source:TAIR;Acc:AT1G01190]
AT1G01200	protein_coding	ATRABA3	1:86515:88213:-1	8.60477	8.22794	8.68499	8.60206	0.236308	9.07554	2.40858	12.745	8.0369	1	Ras-related protein RABA3 [Source:UniProtKB/Swiss-Prot;Acc:Q9LNK1]
AT1G01210	protein_coding	F6F3.2	1:88898:89745:1	10.545	10.3263	10.159	10.0302	0.16846	35.3131	22.9649	20.8969	14.2143	1	DNA-directed RNA polymerase, subunit M, archaeal [Source:TAIR;Acc:AT1G01210]
AT1G01220	protein_coding	FKGP	1:91376:95651:1	11.8178	12.1741	12.4499	12.0412	0.221462	8.43272	12.7497	17.7434	12.5813	1	Bifunctional fucokinase/fucose pyrophosphorylase [Source:UniProtKB/Swiss-Prot;Acc:Q9LNJ9]
AT1G01225	protein_coding		1:95987:97407:1	8.5105	8.98773	8.77051	8.83844	0.16753	2.22062	10.7003	5.59018	7.68966	1	NC domain-containing protein-related [Source:TAIR;Acc:AT1G01225]
AT1G01230	protein_coding	F6F3.4	1:97456:99240:1	10.2586	9.91763	10.0936	10.6454	0.242898	26.0529	20.1688	18.2343	36.9463	1	ORMDL family protein [Source:TAIR;Acc:AT1G01230]
AT1G01240	protein_coding	F633.5	1:99894:101834:1	11.9166	12.4628	12.5043	13.2866	0.209555	28.4074	49.1005	43.3391	87.7862	1	unknown protein; INVOLVED IN: N-terminal protein myristoylation; EXPRESSED IN: 17 plant structures; EXPRESSED DURING: 11 growth stages; BEST Arabidopsis thaliana protein match is: unknown protein (TAIR:AT2G46550.1); Has 95 Blast hits to 78 proteins /.../species: Archae - 0; Bacteria - 2; Metazoa - 11; Fungi - 0; Plants - 80; Viruses - 0; Other Eukaryotes - 2 (source: NCBI BLink). [Source:TAIR;Acc…
AT1G01250	protein_coding	ERF023	1:104491:105330:-1	4.90598	5.04112	4.90595	4.91169	0.0346994	0	4.75828	0	0.090963	1	Ethylene-responsive transcription factor ERF023 [Source:UniProtKB/Swiss-Prot;Acc:Q1ECI2]
AT1G01260	protein_coding	BHLH13	1:108946:111609:1	10.8903	11.1302	11.1711	10.6924	0.246749	7.71736	9.81124	11.0618	6.70073	1	Transcription factor bHLH13 [Source:UniProtKB/Swiss-Prot;Acc:Q9LNJ5]
AT1G01270	tRNA		1:111890:111961:-1	0	0	0	0	0	0	0	0	0	0	pre-tRNA [Source:TAIR;Acc:AT1G01270]
AT1G01280	protein_coding	CYP703A2	1:112263:113947:1	0	0	0	0	0	0	0	0	0	0	Cytochrome P450 703A2 [Source:UniProtKB/Swiss-Prot;Acc:Q9LNJ4]
AT1G01290	protein_coding	CNX3	1:114286:116108:1	11.2701	11.2857	10.9063	11.1877	0.35443	24.1589	30.7169	16.2687	19.6776	1	Cyclic pyranopterin monophosphate synthase accessory protein, mitochondrial [Source:UniProtKB/Swiss-Prot;Acc:Q39056]
AT1G01300	protein_coding	F6F3.10	1:116943:118764:1	13.5518	12.9904	13.091	13.4905	0.152744	128.456	83.18	85.695	127.068	1	Eukaryotic aspartyl protease family protein [Source:TAIR;Acc:AT1G01300]
AT1G01305	protein_coding		1:119397:119997:1	0	0	0	0	0	0	0	0	0	0	unknown protein; FUNCTIONS IN: molecular_function unknown; INVOLVED IN: biological_process unknown; LOCATED IN: endomembrane system; Has 30201 Blast hits to 17322 proteins in 780 species: Archae - 12; Bacteria - 1396; Metazoa - 17338; Fungi - 3422; /.../ - 5037; Viruses - 0; Other Eukaryotes - 2996 (source: NCBI BLink). [Source:TAIR;Acc:AT1G01305]
AT1G01310	protein_coding	F6F3.11	1:120154:121130:1	2.86062	2.86065	2.89324	2.85913	0.00854721	0.216835	0	0.564191	0.0403992	0	CAP (Cysteine-rich secretory proteins, Antigen 5, and Pathogenesis-related 1 protein) superfamily protein [Source:TAIR;Acc:AT1G01310]
AT1G01320	protein_coding	AT1G01320	1:121067:130577:-1	15.6388	15.3026	15.6347	15.3935	0.106116	83.585	63.4956	90.1122	71.0734	1	Tetratricopeptide repeat (TPR)-like superfamily protein [Source:TAIR;Acc:AT1G01320]
AT1G01340	protein_coding	ATCNGC10	1:132328:135831:-1	6.25311	6.25649	6.11921	6.22222	0.0785634	0.553416	0.561937	0.0187851	0.479507	0	Probable cyclic nucleotide-gated ion channel 10 [Source:UniProtKB/Swiss-Prot;Acc:Q9LNJ0]
AT1G01350	protein_coding	AT1G01350	1:136124:138162:1	11.1433	12.2898	11.6468	11.312	0.197945	10.6011	28.5748	14.8421	8.33143	1	Zinc finger CCCH domain-containing protein 1 [Source:UniProtKB/Swiss-Prot;Acc:Q8GX84]
AT1G01355	protein_coding	F6F3.15	1:138513:139568:1	0	0	0	0	0	0	0	0	0	0	Putative endonuclease or glycosyl hydrolase [Source:TAIR;Acc:AT1G01355]
AT1G01360	protein_coding	RCAR1	1:141971:143183:1	8.74466	8.31596	8.07105	8.10007	0.255329	8.01178	3.59789	1.84301	2.31576	1	Abscisic acid receptor PYL9 [Source:UniProtKB/Swiss-Prot;Acc:Q84MC7]
AT1G01370	protein_coding	HTR12	1:143564:145684:1	9.73418	9.61676	10.08	9.56322	0.257876	17.1937	12.3937	23.4446	11.1349	1	Histone H3-like centromeric protein HTR12 [Source:UniProtKB/Swiss-Prot;Acc:Q8RVQ9]
AT1G01380	protein_coding	ETC1	1:147153:147942:1	7.15021	7.19754	7.75199	7.43289	0.136588	0.444138	0.24398	8.52299	1.43382	1	MYB-like transcription factor ETC1 [Source:UniProtKB/Swiss-Prot;Acc:Q9LNI5]
AT1G01390	protein_coding	UGT72B2	1:148120:149806:-1	2.33429	2.35692	2.33432	2.3328	0.00605687	0	0.164207	0	0	0	UDP-glycosyltransferase 72B2 [Source:UniProtKB/Swiss-Prot;Acc:Q8W4C2]
AT1G01400	protein_coding	F6F3.20	1:150689:152210:-1	0	0	0	0	0	0	0	0	0	0	unknown protein; Has 21 Blast hits to 21 proteins in 8 species: Archae - 0; Bacteria - 2; Metazoa - 2; Fungi - 1; Plants - 13; Viruses - 0; Other Eukaryotes - 3 (source: NCBI BLink). [Source:TAIR;Acc:AT1G01400]
AT1G01410	protein_coding	APUM22	1:153113:154198:1	0	0	0	0	0	0	0	0	0	0	Putative pumilio homolog 22 [Source:UniProtKB/Swiss-Prot;Acc:Q9LNI2]
AT1G01420	protein_coding	UGT72B3	1:154492:156011:-1	10.6829	10.7429	10.9765	10.5749	0.260531	15.9658	17.5403	21.9494	15.1389	1	UDP-glycosyltransferase 72B3 [Source:UniProtKB/Swiss-Prot;Acc:Q9LNI1]
AT1G01430	protein_coding	TBL25	1:156801:158655:-1	10.9795	11.7152	10.9821	11.4545	0.360888	17.7886	45.7099	19.7208	32.4136	1	Protein trichome birefringence-like 25 [Source:UniProtKB/Swiss-Prot;Acc:Q84JH9]
AT1G01440	protein_coding	F6F3.24	1:159856:162572:-1	10.0406	9.45324	9.70564	9.56749	0.233978	6.0675	2.91844	3.15133	2.67379	1	Protein of unknown function (DUF3133) [Source:TAIR;Acc:AT1G01440]
AT1G01448	ncRNA		1:163419:166239:1	11.2419	11.2342	11.9584	11.7268	0.214559						other RNA [Source:TAIR;Acc:AT1G01448]
AT1G01450	protein_coding	F22L4.1	1:164105:165517:-1	0	0	0	0	0	3.5939	7.0017	6.29319	6.66874	1	Protein kinase superfamily protein [Source:TAIR;Acc:AT1G01450]
AT1G01453	protein_coding		1:166589:167842:-1	0	0	0	0	0	0	0	0	0	0	unknown protein; FUNCTIONS IN: molecular_function unknown; INVOLVED IN: biological_process unknown; LOCATED IN: cellular_component unknown; BEST Arabidopsis thaliana protein match is: unknown protein (TAIR:AT4G01110.1); Has 30201 Blast hits to 17322 /.../ins in 780 species: Archae - 12; Bacteria - 1396; Metazoa - 17338; Fungi - 3422; Plants - 5037; Viruses - 0; Other Eukaryotes - 2996 (source: NC…
AT1G01460	protein_coding	ATPIPK11	1:168723:171165:1	4.54701	4.54697	4.70434	4.54531	0.0397759	0	0	0	0	0	Phosphatidylinositol 4-phosphate 5-kinase 10 [Source:UniProtKB/Swiss-Prot;Acc:Q9LMN1]
AT1G01470	protein_coding	LEA14	1:172146:172948:-1	11.3081	11.5587	10.9063	10.5944	0.375018	70.7698	54.6069	31.3767	27.6326	1	Probable desiccation-related protein LEA14 [Source:UniProtKB/Swiss-Prot;Acc:O03983]
AT1G01471	protein_coding		1:173251:173466:1	0	0	0	0	0	0	0	0	0	0	unknown protein; Has 30201 Blast hits to 17322 proteins in 780 species: Archae - 12; Bacteria - 1396; Metazoa - 17338; Fungi - 3422; Plants - 5037; Viruses - 0; Other Eukaryotes - 2996 (source: NCBI BLink). [Source:TAIR;Acc:AT1G01471]
AT1G01480	protein_coding	ACS2	1:175782:178400:1	4.39975	4.45699	4.41108	4.40276	0.0169889	0.0341933	0.36296	0.0267238	0.0329962	0	1-aminocyclopropane-1-carboxylate synthase 2 [Source:UniProtKB/Swiss-Prot;Acc:Q06402]
AT1G01490	protein_coding	F22L4.5	1:180059:182358:-1	15.3143	15.6927	15.5565	15.7675	0.100455	250.194	338.572	312.719	375.645	1	Heavy metal transport/detoxification superfamily protein [Source:TAIR;Acc:AT1G01490]
AT1G01500	protein_coding		1:185133:186923:1	9.93543	9.81391	9.93283	10.084	0.273841	8.88691	8.74358	7.50415	10.7661	1	Uncharacterized protein At1g01500 [Source:UniProtKB/Swiss-Prot;Acc:Q8GUH2]
AT1G01510	protein_coding	AN	1:187211:190056:1	12.6539	12.612	12.8025	12.6063	0.190487	27.3554	29.11	35.7256	29.6047	1	C-terminal binding protein AN [Source:UniProtKB/Swiss-Prot;Acc:O23702]
AT1G01520	protein_coding	ASG4	1:190596:192139:1	8.57703	8.54512	9.08153	8.86292	0.268841	5.16527	1.22309	8.42533	1.96524	1	Protein REVEILLE 3 [Source:UniProtKB/Swiss-Prot;Acc:Q6R0H0]
AT1G01530	protein_coding	AGL28	1:192640:193670:-1	0	0	0	0	0	0	0	0	0	0	AGAMOUS-like 28 [Source:TAIR;Acc:AT1G01530]
AT1G01540	protein_coding	AT1G01540	1:195780:198684:1	12.6279	12.1733	12.6512	12.1859	0.244964	39.2852	26.4891	39.6129	31.4913	1	Probable serine/threonine-protein kinase At1g01540 [Source:UniProtKB/Swiss-Prot;Acc:Q3EDL4]
AT1G01550	protein_coding	BPS1	1:199639:201775:1	13.0877	13.0488	12.8826	12.7214	0.210203	87.3574	81.5894	66.485	61.3583	1	Protein BPS1, chloroplastic [Source:UniProtKB/Swiss-Prot;Acc:Q9LMM6]
AT1G01560	protein_coding	ATMPK11	1:202136:204335:1	6.2568	6.25995	6.47151	6.20283	0.0795513	0.221654	0	1.94188	0	1	Mitogen-activated protein kinase 11 [Source:UniProtKB/Swiss-Prot;Acc:Q9LMM5]
AT1G01570	protein_coding	F22L4.11	1:205176:207435:1	5.23224	5.14809	5.18297	5.20788	0.0389669	0.548941	0	0	0	0	Protein of unknown function (DUF604) [Source:TAIR;Acc:AT1G01570]
AT1G01580	protein_coding	FRO2	1:209395:213041:1	6.92247	7.04292	7.25984	7.20839	0.100184	0	0.313127	1.36714	1.12678	1	Ferric reduction oxidase 2 [Source:UniProtKB/Swiss-Prot;Acc:P92949]
AT1G01590	protein_coding	FRO1	1:214229:217304:1	0	0	0	0	0	0	0	0	0	0	Probable ferric reduction oxidase 1 [Source:UniProtKB/Swiss-Prot;Acc:Q9LMM2]
AT1G01600	protein_coding	CYP86A4	1:218994:221286:1	9.04697	8.89087	9.00808	8.84261	0.175044	4.65646	2.86433	4.21064	2.8956	1	Cytochrome P450 86A4 [Source:UniProtKB/Swiss-Prot;Acc:Q9LMM1]
AT1G01610	protein_coding	ATGPAT4	1:221691:224340:-1	12.0142	11.1911	11.3344	11.3122	0.272183	38.2437	16.5954	17.5424	23.9444	1	Glycerol-3-phosphate 2-O-acyltransferase 4 [Source:UniProtKB/Swiss-Prot;Acc:Q9LMM0]
AT1G01620	protein_coding	PIP1C	1:225665:227302:-1	14.7127	14.2453	14.9924	14.6977	0.190225	278.791	190.712	345.709	280.188	1	Aquaporin PIP1-3 [Source:UniProtKB/Swiss-Prot;Acc:Q08733]
AT1G01630	protein_coding	T1N6.1	1:229013:230917:1	10.4396	10.9397	10.5357	10.2232	0.297215	16.602	25.0261	14.7968	13.4114	1	Sec14p-like phosphatidylinositol transfer family protein [Source:TAIR;Acc:AT1G01630]
AT1G01640	protein_coding		1:230994:232508:-1	6.70314	6.69053	6.48123	6.59522	0.125611	10.6976	0.312895	0	0.977928	1	BTB/POZ domain-containing protein At1g01640 [Source:UniProtKB/Swiss-Prot;Acc:Q9LQ95]
AT1G01650	protein_coding	SPPL4	1:232841:237817:-1	13.3211	13.3664	13.3359	13.5193	0.13406	53.0103	63.4894	55.937	69.9859	1	Signal peptide peptidase-like 4 [Source:UniProtKB/Swiss-Prot;Acc:Q0WMJ8]
AT1G01660	protein_coding	PUB55	1:240057:242608:-1	13.3461	13.5468	13.1008	13.3025	0.14994	35.0344	36.2613	27.4127	31.649	1	Putative U-box domain-containing protein 55 [Source:UniProtKB/Swiss-Prot;Acc:P0C6E7]
AT1G01670	protein_coding	PUB56	1:242843:245988:-1	10.5936	11.0662	11.2052	10.9859	0.220583	7.25624	16.3617	18.1506	12.9673	1	U-box domain-containing protein 56 [Source:UniProtKB/Swiss-Prot;Acc:Q8GXQ7]
AT1G01680	protein_coding	ATPUB54	1:246411:248367:-1	4.67185	4.67145	4.68883	4.7495	0.0294724	0	0.0834243	0	0.0507177	0	U-box domain-containing protein 54 [Source:UniProtKB/Swiss-Prot;Acc:Q9LQ92]
AT1G01690	protein_coding	ATPRD3	1:249141:252462:1	11.421	12.1606	11.9031	11.1611	0.313875	14.0441	33.584	26.9144	12.9723	1	putative recombination initiation defects 3 [Source:TAIR;Acc:AT1G01690]
AT1G01695	protein_coding		1:252947:254495:1	9.32912	9.37232	9.56902	9.98589	0.193521	3.25667	2.65119	7.62257	11.2336	1	Phosphatidylinositol N-acetyglucosaminlytransferase subunit P-related [Source:TAIR;Acc:AT1G01695]
AT1G01700	protein_coding	ATROPGEF2	1:259495:261474:-1	12.5371	13.5363	13.1355	13.3047	0.16914	18.2567	39.4482	30.5454	36.5879	1	Rop guanine nucleotide exchange factor 2 [Source:UniProtKB/Swiss-Prot;Acc:Q9LQ89]
AT1G01710	protein_coding	AT1G01710/T1N6_21	1:262828:267771:1	12.748	13.0516	12.8164	12.8366	0.0682176	20.1234	31.4412	21.7451	22.3423	1	Acyl-CoA thioesterase family protein [Source:TAIR;Acc:AT1G01710]
AT1G01720	protein_coding	ATAF1	1:268330:269819:1	8.59971	8.96749	8.86491	9.52291	0.185562	2.5472	6.30085	4.63577	19.1791	1	NAC domain-containing protein 2 [Source:UniProtKB/Swiss-Prot;Acc:Q39013]
AT1G01725	protein_coding	T1N6.13	1:269792:270775:-1	9.55899	9.67773	9.69257	9.59056	0.124843	21.8431	23.0462	23.075	31.0699	1	unknown protein; FUNCTIONS IN: molecular_function unknown; INVOLVED IN: biological_process unknown; LOCATED IN: endomembrane system; EXPRESSED IN: 23 plant structures; EXPRESSED DURING: 14 growth stages; BEST Arabidopsis thaliana protein match is: u /.../ protein (TAIR:AT4G00530.1); Has 20 Blast hits to 20 proteins in 7 species: Archae - 0; Bacteria - 0; Metazoa - 0; Fungi - 0; Plants - 20; Virus…
AT1G01730	protein_coding	T1N6.14	1:270956:272061:1	11.8138	11.632	11.3468	11.9285	0.279511	62.6493	47.2582	41.8944	58.7723	1	unknown protein; FUNCTIONS IN: molecular_function unknown; INVOLVED IN: biological_process unknown; LOCATED IN: chloroplast; EXPRESSED IN: 23 plant structures; EXPRESSED DURING: 13 growth stages; Has 42 Blast hits to 42 proteins in 17 species: Archa /.../ Bacteria - 2; Metazoa - 5; Fungi - 1; Plants - 34; Viruses - 0; Other Eukaryotes - 0 (source: NCBI BLink). [Source:TAIR;Acc:AT1G01730]
AT1G01740	protein_coding		1:272111:274569:-1	8.91156	8.47095	8.95022	8.54925	0.102404	1.40737	1.21218	3.20779	1.28246	1	Protein kinase protein with tetratricopeptide repeat domain [Source:TAIR;Acc:AT1G01740]
AT1G01750	protein_coding	ADF11	1:275366:276310:1	9.03459	9.25106	9.39479	9.29895	0.306049	4.20459	9.19853	7.71246	12.8475	1	Actin-depolymerizing factor 10 [Source:UniProtKB/Swiss-Prot;Acc:Q9LQ81]
AT1G01760	protein_coding		1:276266:278448:-1	12.5392	12.125	12.6228	12.2783	0.223354	46.9977	34.964	54.0784	44.0793	1	adenosine deaminases;RNA binding;RNA binding;adenosine deaminases [Source:TAIR;Acc:AT1G01760]
AT1G01770	protein_coding	AT1G01770/T1N6_13	1:278615:282891:1	13.0941	13.2606	13.1931	13.0582	0.176974	42.7304	53.2279	49.3358	45.2843	1	unknown protein; CONTAINS InterPro DOMAIN/s: Protein of unknown function DUF1446 (InterPro:IPR010839); Has 1597 Blast hits to 1509 proteins in 306 species: Archae - 4; Bacteria - 843; Metazoa - 22; Fungi - 131; Plants - 31; Viruses - 0; Other Eukary /.../ 566 (source: NCBI BLink). [Source:TAIR;Acc:AT1G01770]
AT1G01780	protein_coding	AT1G01780	1:282761:284245:1	11.4739	11.9409	12.3093	12.4444	0.204714	40.0022	61.5703	88.5126	104.785	1	LIM domain-containing protein PLIM2b [Source:UniProtKB/Swiss-Prot;Acc:Q1ECF5]
AT1G01790	protein_coding	KEA1	1:284610:291094:1	12.7921	12.3088	12.1232	12.5627	0.180032	19.9537	14.2581	11.3074	17.5846	1	K(+) efflux antiporter 1, chloroplastic [Source:UniProtKB/Swiss-Prot;Acc:Q9ZTZ7]
AT1G01800	protein_coding	AT1G01800	1:293342:295040:1	9.64226	10.4852	10.2266	11.1711	0.269551	4.77943	16.0355	16.5726	41.1487	1	NAD(P)-binding Rossmann-fold superfamily protein [Source:TAIR;Acc:AT1G01800]
AT1G01810	protein_coding	T1N6.23	1:295221:295859:1	8.27445	7.97283	8.21286	7.87739	0.212009	10.0191	4.61255	10.4707	2.09003	1	unknown protein; Has 12 Blast hits to 12 proteins in 5 species: Archae - 0; Bacteria - 0; Metazoa - 5; Fungi - 0; Plants - 7; Viruses - 0; Other Eukaryotes - 0 (source: NCBI BLink). [Source:TAIR;Acc:AT1G01810]
AT1G01820	protein_coding	PEX11C	1:296001:298120:-1	12.0076	12.1691	11.7942	11.8079	0.325398	71.4246	60.4972	38.0622	44.4687	1	Peroxisomal membrane protein 11C [Source:UniProtKB/Swiss-Prot;Acc:Q9LQ73]
AT1G01830	protein_coding	T1N6.25	1:298535:302315:-1	10.8148	11.7463	11.4665	11.843	0.24183	10.207	22.3675	19.5324	23.9944	1	ARM repeat superfamily protein [Source:TAIR;Acc:AT1G01830]
AT1G01840	protein_coding	T1N6.26	1:303537:304358:1	7.73369	8.01808	7.66326	7.46022	0.196898	7.6463	9.55499	4.80062	0.770822	1	unknown protein; Has 23 Blast hits to 23 proteins in 9 species: Archae - 0; Bacteria - 0; Metazoa - 0; Fungi - 0; Plants - 23; Viruses - 0; Other Eukaryotes - 0 (source: NCBI BLink). [Source:TAIR;Acc:AT1G01840]
AT1G01860	protein_coding	PFC1	1:304133:306287:-1	8.11032	8.08418	8.58136	8.26507	0.210657	7.73738	12.1301	26.9391	11.7526	1	Ribosomal RNA adenine dimethylase family protein [Source:TAIR;Acc:AT1G01860]
AT1G01870	tRNA		1:306384:306456:1	0	0	0	0	0	0	0	0	0	0	pre-tRNA [Source:TAIR;Acc:AT1G01870]
AT1G01880	protein_coding	GEN1	1:306480:309109:-1	10.809	10.1492	10.3261	10.1655	0.352741	15.0702	4.17241	8.00104	6.05497	1	Flap endonuclease GEN-like 1 [Source:UniProtKB/Swiss-Prot;Acc:Q9LPD2]
AT1G01890	tRNA		1:309275:309347:-1	2.33429	2.35692	2.33432	2.3328	0.00605687	0	0	0	0	0	pre-tRNA [Source:TAIR;Acc:AT1G01890]
AT1G01900	protein_coding	ATSBT1.1	1:310316:313130:1	8.00636	7.96417	7.76896	7.72566	0.1776	3.564	2.51075	1.33065	0.763203	1	Subtilisin-like protease SBT1.1 [Source:UniProtKB/Swiss-Prot;Acc:Q84WS0]
AT1G01910	protein_coding	F22M8.4	1:313101:315902:-1	11.8726	10.884	10.795	11.4821	0.219733	35.2506	10.5786	10.6484	19.5348	1	P-loop containing nucleoside triphosphate hydrolases superfamily protein [Source:TAIR;Acc:AT1G01910]
AT1G01920	protein_coding		1:316128:319650:1	12.2491	12.5567	12.3645	12.67	0.195208	28.2626	32.5421	22.9066	35.3189	1	SET domain-containing protein [Source:TAIR;Acc:AT1G01920]
AT1G01930	protein_coding	F22M8.6	1:319836:322860:-1	10.4137	10.8254	11.7587	11.1724	0.488573	5.07647	10.1406	23.6274	16.5785	1	zinc finger protein-related [Source:TAIR;Acc:AT1G01930]
AT1G01940	protein_coding	F22M8.7	1:323027:324917:1	9.4366	9.94785	9.92141	9.90006	0.340743	17.7265	22.3951	25.6608	33.6449	1	Peptidyl-prolyl cis-trans isomerase CYP18-1 [Source:UniProtKB/Swiss-Prot;Acc:Q9LPC7]
AT1G01950	protein_coding	ARK2	1:325379:330619:1	12.5824	11.8065	12.1624	11.7791	0.288265	23.3625	11.7086	16.3963	12.0966	1	Armadillo repeat-containing kinesin-like protein 2 [Source:UniProtKB/Swiss-Prot;Acc:Q9LPC6]
AT1G01960	protein_coding	EDA10	1:330588:337582:-1	13.9208	13.9202	13.9004	13.8095	0.104864	25.6797	26.3186	27.3173	22.8847	1	Brefeldin A-inhibited guanine nucleotide-exchange protein 3 [Source:UniProtKB/Swiss-Prot;Acc:Q9LPC5]
AT1G01970	protein_coding		1:338291:340077:1	9.84709	10.4211	10.202	9.8515	0.266071	5.15175	15.3556	9.52029	5.24329	1	Pentatricopeptide repeat-containing protein At1g01970 [Source:UniProtKB/Swiss-Prot;Acc:Q9LPC4]
AT1G01980	protein_coding	F22M8.11	1:340172:341999:-1	5.42141	5.29309	5.22991	5.22815	0.061807	1.59212	0.095929	0	0	1	FAD-binding Berberine family protein [Source:TAIR;Acc:AT1G01980]
AT1G01990	protein_coding	F22M8.12	1:343166:344341:-1	10.3977	9.87967	10.0082	10.3383	0.232569	24.0297	9.35551	11.9742	21.2808	1	unknown protein; Has 32 Blast hits to 32 proteins in 6 species: Archae - 0; Bacteria - 0; Metazoa - 0; Fungi - 0; Plants - 32; Viruses - 0; Other Eukaryotes - 0 (source: NCBI BLink). [Source:TAIR;Acc:AT1G01990]
AT1G02000	protein_coding	GAE2	1:345812:347592:1	9.10821	10.1478	9.49821	9.98665	0.23975	2.61726	14.8712	7.87518	12.9576	1	UDP-glucuronate 4-epimerase 2 [Source:UniProtKB/Swiss-Prot;Acc:Q9LPC1]
AT1G02010	protein_coding	SEC1A	1:347891:352480:1	12.2714	12.6827	12.6171	12.4036	0.267714	18.0893	27.9056	19.2097	21.2021	1	Protein transport Sec1a [Source:UniProtKB/Swiss-Prot;Acc:Q9C5P7]
AT1G02020	protein_coding	T7I23.2	1:352637:354969:-1	10.272	10.302	10.6061	11.0479	0.233403	7.64813	7.45959	14.2773	22.1158	1	nitroreductase family protein [Source:TAIR;Acc:AT1G02020]
AT1G02030	protein_coding	ZAT1	1:355321:357258:-1	6.89419	6.85623	7.06727	7.30381	0.125715	0.198423	0.0750934	0.832426	2.0537	1	Zinc finger protein ZAT1 [Source:UniProtKB/Swiss-Prot;Acc:Q39092]
AT1G02040	protein_coding		1:358104:359078:-1	0.776971	0.776918	0.781809	0.778187	0.00152369	0	0	0	0	0	C2H2-type zinc finger family protein [Source:TAIR;Acc:AT1G02040]
AT1G02050	protein_coding	LAP6	1:359117:360518:-1	11.8522	11.3635	11.2025	11.0901	0.308466	51.6232	30.1537	29.1466	19.0637	1	Type III polyketide synthase A [Source:UniProtKB/Swiss-Prot;Acc:O23674]
AT1G02060	protein_coding		1:360918:363094:-1	9.42035	9.3584	8.93571	9.30939	0.244655	4.65602	4.31571	1.70429	4.00477	1	Pentatricopeptide repeat-containing protein At1g02060, chloroplastic [Source:UniProtKB/Swiss-Prot;Acc:O81908]
AT1G02065	protein_coding	SPL8	1:365209:367340:1	8.4316	8.54773	8.43188	8.80412	0.218738	2.19737	3.2818	2.9288	10.0008	1	Squamosa promoter-binding-like protein 8 [Source:UniProtKB/Swiss-Prot;Acc:Q8GXL3]
AT1G02070	protein_coding		1:370257:370967:-1	6.60189	6.59329	6.86656	6.6945	0.081443	0.717222	0.840364	17.1103	2.74435	1	unknown protein; BEST Arabidopsis thaliana protein match is: unknown protein (TAIR:AT3G60520.1); Has 98 Blast hits to 98 proteins in 13 species: Archae - 0; Bacteria - 0; Metazoa - 0; Fungi - 0; Plants - 98; Viruses - 0; Other Eukaryotes - 0 (source /.../ BLink). [Source:TAIR;Acc:AT1G02070]
AT1G02074	protein_coding		1:372064:372210:1	0	0	0	0	0	0	0	0	0	0	unknown protein; Has 30201 Blast hits to 17322 proteins in 780 species: Archae - 12; Bacteria - 1396; Metazoa - 17338; Fungi - 3422; Plants - 5037; Viruses - 0; Other Eukaryotes - 2996 (source: NCBI BLink). [Source:TAIR;Acc:AT1G02074]
AT1G02080	protein_coding	AT1G02080	1:373335:386847:1	15.1306	15.2595	15.1347	15.0341	0.0705577	52.1365	60.9174	53.8733	49.5703	1	transcription regulators [Source:TAIR;Acc:AT1G02080]
AT1G02090	protein_coding	FUS5	1:387277:389647:-1	11.441	12.1418	11.8989	11.3643	0.306585	38.301	38.7981	38.6752	16.7396	1	COP9 signalosome complex subunit 7 [Source:UniProtKB/Swiss-Prot;Acc:Q94JU3]
AT1G02100	protein_coding	T7I23.16	1:389812:392816:1	11.5948	12.259	11.8485	11.8936	0.261676	13.6493	38.4242	23.7335	26.779	1	Leucine carboxyl methyltransferase [Source:TAIR;Acc:AT1G02100]
AT1G02110	protein_coding		1:392831:395528:1	11.9923	12.018	12.4907	11.9981	0.312515	30.2024	28.481	46.4162	29.3652	1	Protein of unknown function (DUF630 and DUF632) [Source:TAIR;Acc:AT1G02110]
AT1G02120	protein_coding	VAD1	1:395761:399897:1	14.8012	14.8359	14.7712	14.8997	0.118268	101.682	93.1138	87.0483	103.662	1	Protein VASCULAR ASSOCIATED DEATH 1, chloroplastic [Source:UniProtKB/Swiss-Prot;Acc:F4HVW5]
AT1G02130	protein_coding	ATRAB1B	1:400035:401882:-1	11.0965	11.2406	10.8666	10.8187	0.281674	29.2076	36.2807	29.5099	22.3334	1	Ras-related protein RABD2a [Source:UniProtKB/Swiss-Prot;Acc:P28188]
AT1G02136	pseudogene		1:402693:402961:-1	0	0	0	0	0	0	0	0	0	0	pseudogene of phagocytosis and cell motility protein [Source:TAIR;Acc:AT1G02136]
AT1G02140	protein_coding	MEE63	1:403190:404456:-1	13.015	12.789	12.583	12.4164	0.134342	141.27	112.238	87.1272	79.9553	1	Protein mago nashi homolog [Source:UniProtKB/Swiss-Prot;Acc:O23676]
AT1G02145	protein_coding	ALG12	1:404600:408619:1	12.9817	12.7122	13.3875	13.2822	0.374514	52.617	48.0082	77.7926	74.7075	1	Dol-P-Man:Man(7)GlcNAc(2)-PP-Dol alpha-1,6-mannosyltransferase [Source:UniProtKB/Swiss-Prot;Acc:A8MR93]
AT1G02150	protein_coding		1:408622:410611:1	12.473	12.3874	12.2485	12.1905	0.227793	43.5558	39.1753	36.9967	38.4026	1	Pentatricopeptide repeat-containing protein At1g02150 [Source:UniProtKB/Swiss-Prot;Acc:Q8LPS6]
AT1G02160	protein_coding		1:410748:411597:1	11.8476	11.3561	11.7841	11.6496	0.242107	106.223	68.4115	93.611	77.0155	1	Cox19 family protein (CHCH motif) [Source:TAIR;Acc:AT1G02160]
AT1G02170	protein_coding	LOL3	1:411779:413554:1	10.5222	10.6313	11.1151	10.6164	0.357741	18.1581	16.9302	34.3164	29.2996	1	Metacaspase-1 [Source:UniProtKB/Swiss-Prot;Acc:Q7XJE6]
AT1G02180	protein_coding	AT1G02180/T6A9_2	1:413522:414645:-1	10.1424	9.60931	8.87675	9.095	0.435147	55.6075	18.847	7.52871	10.4369	1	ferredoxin-related [Source:TAIR;Acc:AT1G02180]
AT1G02190	protein_coding	CER1-LIKE	1:415079:418010:1	7.33746	7.57079	7.66373	7.55413	0.110714	0.251478	1.61209	2.90368	1.0622	1	Protein CER1-like 1 [Source:UniProtKB/Swiss-Prot;Acc:F4HVX7]
AT1G02205	protein_coding	CER1	1:418748:422438:1	12.9549	12.7228	13.0268	12.4922	0.223044	44.5586	41.6791	57.8715	33.7371	1	Protein ECERIFERUM 1 [Source:UniProtKB/Swiss-Prot;Acc:F4HVY0]
AT1G02210	protein_coding		1:427548:427811:-1	0	0	0	0	0	0	0	0	0	0	NAC (No Apical Meristem) domain transcriptional regulator superfamily protein [Source:TAIR;Acc:AT1G02210]
AT1G02220	protein_coding	ANAC003	1:428814:430647:-1	7.1765	7.10021	7.03467	7.46462	0.130287	0.396782	0.1916	0.217043	6.44036	1	NAC domain-containing protein 3 [Source:UniProtKB/Swiss-Prot;Acc:Q5PP28]
AT1G02228	transposable_element		1:433031:433819:-1	5.90216	5.68921	5.76613	5.72737	0.088514	0	0	0	0	0	transposable element gene [Source:TAIR;Acc:AT1G02228]
AT1G02230	protein_coding	ANAC004	1:435174:436776:-1	5.68138	5.17068	5.1737	5.12334	0.183789	16.7296	0	0.138023	0.0498861	1	NAC domain-containing protein 4 [Source:UniProtKB/Swiss-Prot;Acc:O81913]
AT1G02250	protein_coding	anac005	1:437951:439559:-1	2.06334	2.06812	2.06338	2.07587	0.00359582	0	0	0	0	0	NAC domain-containing protein 5 [Source:UniProtKB/Swiss-Prot;Acc:O81914]
AT1G02260	protein_coding	T7I23.21	1:440441:442877:-1	11.8413	11.655	11.4702	11.335	0.28521	24.9615	19.3339	17.2728	13.4987	1	Divalent ion symporter [Source:TAIR;Acc:AT1G02260]
AT1G02270	protein_coding		1:443149:446235:-1	11.7374	11.3612	11.2898	11.5576	0.259963	25.213	15.3728	17.6875	17.3598	1	Uncharacterized calcium-binding protein At1g02270 [Source:UniProtKB/Swiss-Prot;Acc:O81916]
AT1G02280	protein_coding	TOC33	1:448463:450426:-1	12.119	12.4619	12.4516	12.2909	0.229633	38.8965	56.8135	51.3999	39.411	1	Translocase of chloroplast 33, chloroplastic [Source:UniProtKB/Swiss-Prot;Acc:O23680]
AT1G02290	protein_coding	AT1G02290	1:450527:452737:-1	10.6224	10.8486	10.1325	10.4333	0.324536	11.5452	18.6714	8.66745	10.2267	1	unknown protein; BEST Arabidopsis thaliana protein match is: unknown protein (TAIR:AT3G45830.1); Has 134 Blast hits to 134 proteins in 37 species: Archae - 0; Bacteria - 0; Metazoa - 54; Fungi - 0; Plants - 78; Viruses - 0; Other Eukaryotes - 2 (sou /.../CBI BLink). [Source:TAIR;Acc:AT1G02290]
AT1G02300	protein_coding	T7I23.12	1:453288:455463:1	12.7492	12.6055	12.467	12.3215	0.21049	35.2281	46.1578	39.1059	30.287	1	Cysteine proteinases superfamily protein [Source:TAIR;Acc:AT1G02300]
AT1G02305	protein_coding	AT1G02305	1:455688:458164:1	11.6796	11.1873	11.8537	11.6921	0.26295	30.5793	17.3819	40.7332	29.8347	1	Cysteine proteinases superfamily protein [Source:TAIR;Acc:AT1G02305]
AT1G02310	protein_coding	MAN1	1:458133:460696:-1	4.3382	4.3773	4.37111	4.35629	0.021789	0.0653805	0.412806	0	0	0	Mannan endo-1,4-beta-mannosidase 1 [Source:UniProtKB/Swiss-Prot;Acc:Q9FZ29]
AT1G02320	protein_coding		1:461828:461974:1	6.34162	6.26489	6.22335	6.33687	0.0416514	38.7326	4.0446	2.29331	24.6141	1	unknown protein; Has 0 Blast hits to 0 proteins in 0 species (source: NCBI BLink). [Source:TAIR;Acc:AT1G02320]
AT1G02330	protein_coding	T6A9.2	1:462075:463612:-1	12.0948	11.8958	11.6665	11.4864	0.231584	40.1717	26.0938	22.9636	21.0142	1	CONTAINS InterPro DOMAIN/s: Hepatocellular carcinoma-associated antigen 59 (InterPro:IPR010756); Has 1239 Blast hits to 998 proteins in 204 species: Archae - 4; Bacteria - 71; Metazoa - 421; Fungi - 109; Plants - 87; Viruses - 5; Other Eukaryotes - /.../ource: NCBI BLink). [Source:TAIR;Acc:AT1G02330]
AT1G02335	protein_coding	GL22	1:463855:464924:-1	7.91935	8.19292	8.10887	7.86583	0.161991	3.60942	11.598	8.78233	2.49514	1	Germin-like protein subfamily 2 member 2 [Source:UniProtKB/Swiss-Prot;Acc:Q9FZ27]
AT1G02340	protein_coding	HFR1	1:465718:467844:-1	5.26657	5.2118	5.42056	5.21001	0.0606274	0.299171	0	1.01181	0	1	Transcription factor HFR1 [Source:UniProtKB/Swiss-Prot;Acc:Q9FE22]
AT1G02350	protein_coding		1:469818:470693:1	8.77781	8.97285	8.86461	8.91239	0.145359	4.44398	3.14637	5.82822	2.58297	1	protoporphyrinogen oxidase-related [Source:TAIR;Acc:AT1G02350]
AT1G02360	protein_coding	T6A9.5	1:471990:473160:-1	2.99966	2.96965	2.97469	2.96813	0.00916027	0.429978	0	0.0692165	0	0	Chitinase family protein [Source:TAIR;Acc:AT1G02360]
AT1G02370	protein_coding		1:474500:476511:1	8.80878	9.23617	8.59699	9.11544	0.308426	1.58328	5.41435	1.07369	6.37534	1	Pentatricopeptide repeat-containing protein At1g02370, mitochondrial [Source:UniProtKB/Swiss-Prot;Acc:Q9FZ24]
AT1G02380	protein_coding	T6A9.7	1:477000:478971:1	10.3213	9.25778	9.65709	9.71034	0.23576	16.3156	2.63499	5.28911	7.53897	1	unknown protein; BEST Arabidopsis thaliana protein match is: unknown protein (TAIR:AT4G01960.1); Has 66 Blast hits to 66 proteins in 11 species: Archae - 0; Bacteria - 0; Metazoa - 0; Fungi - 0; Plants - 66; Viruses - 0; Other Eukaryotes - 0 (source /.../ BLink). [Source:TAIR;Acc:AT1G02380]
AT1G02390	protein_coding	ATGPAT2	1:480852:483292:1	4.06272	4.06274	4.1203	4.07875	0.0141814	0	0	0.4108	0.017778	0	Probable glycerol-3-phosphate acyltransferase 2 [Source:UniProtKB/Swiss-Prot;Acc:Q9FZ22]
AT1G02391	protein_coding		1:483764:483919:-1	0	0	0	0	0	0	0	0	0	0	unknown protein; Has 30201 Blast hits to 17322 proteins in 780 species: Archae - 12; Bacteria - 1396; Metazoa - 17338; Fungi - 3422; Plants - 5037; Viruses - 0; Other Eukaryotes - 2996 (source: NCBI BLink). [Source:TAIR;Acc:AT1G02391]
AT1G02400	protein_coding	ATGA2OX4	1:486801:489577:1	9.7744	9.88289	9.221	9.5845	0.304418	8.48697	10.4135	3.53046	7.68796	1	Gibberellin 2-beta-dioxygenase 6 [Source:UniProtKB/Swiss-Prot;Acc:Q9FZ21]
AT1G02405	protein_coding		1:489979:490505:-1	0	0	0	0	0	0	0	0	0	0	proline-rich family protein [Source:TAIR;Acc:AT1G02405]
AT1G02410	protein_coding	COX11	1:490925:492926:1	10.2747	10.1546	10.0808	10.1428	0.26872	16.1054	12.4071	10.2856	14.5983	1	Cytochrome c oxidase assembly protein COX11, mitochondrial [Source:UniProtKB/Swiss-Prot;Acc:Q8GWR0]
AT1G02420	protein_coding		1:493683:495158:1	7.97297	8.14541	8.08859	8.7165	0.179586	0.837764	2.05003	2.65476	10.3724	1	Putative pentatricopeptide repeat-containing protein At1g02420 [Source:UniProtKB/Swiss-Prot;Acc:Q9FZ19]
AT1G02430	protein_coding	ATARFD1B	1:495050:496062:-1	10.7541	10.5926	11.0644	11.0236	0.249919	6.57687	3.25581	8.24712	5.52171	1	ADP-ribosylation factor D1B [Source:TAIR;Acc:AT1G02430]
AT1G02440	protein_coding	ATARFD1A	1:496586:497479:-1	8.55168	8.64121	8.20448	8.29712	0.237149	1.67774	0.21241	0	0.81447	1	ADP-ribosylation factor D1A [Source:TAIR;Acc:AT1G02440]
AT1G02450	protein_coding	NIMIN1	1:497976:498516:-1	6.21307	6.22421	6.04752	6.11328	0.0844646	3.70399	4.42472	0	1.21889	1	Protein NIM1-INTERACTING 1 [Source:UniProtKB/Swiss-Prot;Acc:Q9FNZ5]
AT1G02460	protein_coding	T14P4.18	1:504673:507204:-1	3.34206	3.36387	3.36587	3.34056	0.00932019	0	0.0284977	0.179032	0	0	Pectin lyase-like superfamily protein [Source:TAIR;Acc:AT1G02460]
AT1G02470	protein_coding		1:511765:513624:-1	9.08444	9.63422	9.11572	9.06528	0.385153	7.08514	17.1085	5.46535	10.651	1	Polyketide cyclase/dehydrase and lipid transport superfamily protein [Source:TAIR;Acc:AT1G02470]
AT1G02475	protein_coding		1:513843:515404:-1	11.0908	10.0663	10.3454	10.3256	0.322728	37.8763	12.122	19.6332	17.1393	1	Polyketide cyclase/dehydrase and lipid transport superfamily protein [Source:TAIR;Acc:AT1G02475]
AT1G02480	tRNA		1:515494:515566:1	0	0	0	0	0	0	0	0	0	0	pre-tRNA [Source:TAIR;Acc:AT1G02480]
AT1G02490	protein_coding		1:516618:516734:1	4.34415	4.24365	4.24365	4.24207	0.0187391	0	0	0	0	0	unknown protein; Has 0 Blast hits to 0 proteins in 0 species (source: NCBI BLink). [Source:TAIR;Acc:AT1G02490]
AT1G02500	protein_coding	SAM1	1:518251:520437:1	13.9807	13.7705	13.7219	14.064	0.170143	166.71	142.123	142.744	182.218	1	S-adenosylmethionine synthase 1 [Source:UniProtKB/Swiss-Prot;Acc:P23686]
AT1G02510	protein_coding	KCO4	1:520498:521668:-1	0	0	0	0	0	0	0	0	0	0	Two-pore potassium channel 4 [Source:UniProtKB/Swiss-Prot;Acc:Q9FWX6]
AT1G02520	protein_coding	PGP11	1:523651:528745:1	7.9662	8.34348	8.00351	7.70649	0.279109	0.536857	0.519216	1.47818	0.193626	1	ABC transporter B family member 11 [Source:UniProtKB/Swiss-Prot;Acc:Q9FWX7]
AT1G02530	protein_coding	PGP12	1:529795:534677:1	5.25184	5.29208	5.23233	5.235	0.0244902	0.025718	0.0698103	0.0221871	0.0120361	0	ABC transporter B family member 12 [Source:UniProtKB/Swiss-Prot;Acc:Q9FWX8]
AT1G02540	protein_coding	T14P4.13	1:534827:535699:-1	0	0	0	0	0	0	0	0	0	0	unknown protein; Has 3327 Blast hits to 2216 proteins in 265 species: Archae - 18; Bacteria - 202; Metazoa - 802; Fungi - 283; Plants - 84; Viruses - 187; Other Eukaryotes - 1751 (source: NCBI BLink). [Source:TAIR;Acc:AT1G02540]
AT1G02550	protein_coding		1:536483:537211:1	0	0	0	0	0	0	0	0	0	0	Plant invertase/pectin methylesterase inhibitor superfamily protein [Source:TAIR;Acc:AT1G02550]
AT1G02560	protein_coding	CLPP5	1:537860:540109:1	12.6271	12.1977	12.5475	12.2307	0.336007	73.7319	52.7976	62.9416	47.4747	1	ATP-dependent Clp protease proteolytic subunit 5, chloroplastic [Source:UniProtKB/Swiss-Prot;Acc:Q9S834]
AT1G02570	protein_coding		1:541335:542240:1	2.78177	2.81261	2.7818	2.78028	0.00810899	0	0.300355	0	0	0	unknown protein; BEST Arabidopsis thaliana protein match is: unknown protein (TAIR:AT1G02575.1); Has 108 Blast hits to 55 proteins in 6 species: Archae - 0; Bacteria - 0; Metazoa - 0; Fungi - 0; Plants - 108; Viruses - 0; Other Eukaryotes - 0 (sourc /.../I BLink). [Source:TAIR;Acc:AT1G02570]
AT1G02575	protein_coding		1:543110:544007:1	0	0	0	0	0	0	0	0	0	0	unknown protein; BEST Arabidopsis thaliana protein match is: unknown protein (TAIR:AT1G02570.1). [Source:TAIR;Acc:AT1G02575]
AT1G02580	protein_coding	MEA	1:544783:549202:1	4.93056	4.96538	4.99339	4.95857	0.032677	0	0.0157474	0.291448	0	0	Histone-lysine N-methyltransferase MEDEA [Source:UniProtKB/Swiss-Prot;Acc:O65312]
AT1G02590	protein_coding		1:552138:552761:-1	0	0	0	0	0	0	0	0	0	0	Aldehyde oxidase/xanthine dehydrogenase, molybdopterin binding protein [Source:TAIR;Acc:AT1G02590]
AT1G02600	tRNA		1:552640:552711:1	0	0	0	0	0	0	0	0	0	0	pre-tRNA [Source:TAIR;Acc:AT1G02600]
AT1G02610	protein_coding	T14P4.10	1:553050:555994:-1	8.38342	8.28304	8.78004	9.01378	0.190098	1.82255	0.492306	5.32911	7.31709	1	RING/FYVE/PHD zinc finger superfamily protein [Source:TAIR;Acc:AT1G02610]
AT1G02620	protein_coding		1:557092:557986:1	6.15503	5.94741	5.94738	6.16885	0.0984988	0.103615	0	0	0.858093	0	Ras-related small GTP-binding family protein [Source:TAIR;Acc:AT1G02620]
AT1G02630	protein_coding	ETN8	1:560610:562424:-1	8.62076	8.90202	9.04943	8.62496	0.296034	2.38809	6.59859	9.31446	2.3558	1	Equilibrative nucleotide transporter 8 [Source:UniProtKB/Swiss-Prot;Acc:Q84XI3]
AT1G02640	protein_coding	BXL2	1:564205:567769:1	12.7842	12.614	13.0824	13.2976	0.2255	38.1673	34.8499	47.5987	64.2602	1	Probable beta-D-xylosidase 2 [Source:UniProtKB/Swiss-Prot;Acc:Q94KD8]
AT1G02650	protein_coding	T14P4.7	1:568704:570418:1	5.74846	5.76163	6.01183	5.82504	0.0691696	0	0.034829	1.31521	0.145396	1	Tetratricopeptide repeat (TPR)-like superfamily protein [Source:TAIR;Acc:AT1G02650]
AT1G02660	protein_coding	T14P4.6	1:571955:574981:-1	10.7477	10.1553	10.332	10.9543	0.218458	7.74285	3.88464	4.30894	10.9114	1	alpha/beta-Hydrolases superfamily protein [Source:TAIR;Acc:AT1G02660]
AT1G02670	protein_coding		1:576046:580299:1	10.7216	11.7278	11.5038	11.8451	0.31587	4.24531	10.8359	9.77465	14.2582	1	P-loop containing nucleoside triphosphate hydrolases superfamily protein [Source:TAIR;Acc:AT1G02670]
AT1G02680	protein_coding	TAF13	1:580625:582310:1	13.3928	12.9113	13.6514	13.1588	0.159988	101.507	70.4446	134	98.6742	1	Transcription initiation factor TFIID subunit 13 [Source:UniProtKB/Swiss-Prot;Acc:Q6NQH4]
AT1G02681	pseudogene		1:582413:582922:1	0	0	0	0	0	0	0	0	0	0	Pseudogene of AT4G02160 [Source:TAIR;Acc:AT1G02681]
AT1G02690	protein_coding	IMPA-6	1:584260:587219:1	10.9017	10.8815	11.185	10.9219	0.229463	11.8686	11.5724	18.0772	16.7186	1	Importin subunit alpha-6 [Source:UniProtKB/Swiss-Prot;Acc:Q9FWY7]
AT1G02700	protein_coding	T14P4.2	1:588329:589480:1	3.95948	3.87852	3.87852	3.87695	0.020645	0.197767	0	0	0	0	unknown protein; FUNCTIONS IN: molecular_function unknown; INVOLVED IN: biological_process unknown; LOCATED IN: mitochondrion; BEST Arabidopsis thaliana protein match is: unknown protein (TAIR:AT4G02140.1); Has 49 Blast hits to 49 proteins in 21 spe /.../Archae - 0; Bacteria - 0; Metazoa - 10; Fungi - 6; Plants - 29; Viruses - 0; Other Eukaryotes - 4 (source: NCBI BLink). [Source:TAIR;Acc:AT1G027…
AT1G02710	protein_coding		1:589706:589996:-1	3.02074	3.03967	3.02077	3.03672	0.00926002	0	0	0	0.36455	0	glycine-rich protein [Source:TAIR;Acc:AT1G02710]
AT1G02720	protein_coding	GATL5	1:591826:594236:1	10.1572	10.0698	9.76203	10.1948	0.204278	10.2532	9.39992	5.98596	10.9961	1	Probable galacturonosyltransferase-like 5 [Source:UniProtKB/Swiss-Prot;Acc:Q9FWY9]
AT1G02730	protein_coding	ATCSLD5	1:594573:598657:-1	12.8799	12.8115	12.7375	12.2283	0.234002	24.2466	21.9331	21.2887	14.1673	1	Cellulose synthase-like protein D5 [Source:UniProtKB/Swiss-Prot;Acc:Q9SRW9]
AT1G02740	protein_coding		1:599416:602038:-1	9.89458	10.2678	10.4445	10.3385	0.240971	4.71639	2.33787	4.99846	5.64642	1	Protein MRG2 [Source:UniProtKB/Swiss-Prot;Acc:Q4V3E2]
AT1G02750	protein_coding	DI19-2	1:602497:604292:1	9.15411	8.58408	9.04057	9.13336	0.205776	13.5359	2.48316	6.76796	6.57045	1	Protein DEHYDRATION-INDUCED 19 homolog 2 [Source:UniProtKB/Swiss-Prot;Acc:Q8GWK1]
AT1G02760	tRNA		1:604402:604474:1	0	0	0	0	0	0	0	0	0	0	pre-tRNA [Source:TAIR;Acc:AT1G02760]
AT1G02770	protein_coding		1:604873:606693:-1	1.59998	1.60002	1.60003	1.61197	0.00356187	0	0	0	0.126307	0	UPF0725 protein At1g02770 [Source:UniProtKB/Swiss-Prot;Acc:Q9SRX1]
AT1G02780	protein_coding	emb2386	1:607808:609465:-1	15.6396	15.1716	15.2995	15.0226	0.127232	567.935	371.557	430.224	335.457	1	60S ribosomal protein L19-1 [Source:UniProtKB/Swiss-Prot;Acc:Q9SRX2]
AT1G02790	protein_coding	PGA4	1:610391:612324:-1	3.95938	3.9697	3.98293	3.97359	0.017033	0	0.101304	0	0.0779555	0	Exopolygalacturonase clone GBGE184 [Source:UniProtKB/Swiss-Prot;Acc:P49062]
AT1G02800	protein_coding	ATCEL2	1:613216:616191:-1	9.77148	9.44185	10.2368	10.7999	0.260654	7.03446	4.76013	13.4491	24.5792	1	Endoglucanase 1 [Source:UniProtKB/Swiss-Prot;Acc:Q9SRX3]
AT1G02810	protein_coding	PME7	1:618265:620480:1	2.83516	2.83904	2.83953	2.85727	0.00812105	0	0	0	0	0	Probable pectinesterase/pectinesterase inhibitor 7 [Source:UniProtKB/Swiss-Prot;Acc:Q9SRX4]
AT1G02813	protein_coding		1:620678:621289:1	0	0	0	0	0	0	0	0	0	0	Protein of unknown function, DUF538 [Source:TAIR;Acc:AT1G02813]
AT1G02816	protein_coding	F22D16.19	1:621461:622469:1	8.81668	8.46085	8.87249	8.89635	0.239568	7.22053	2.91931	11.4134	8.35029	1	Protein of unknown function, DUF538 [Source:TAIR;Acc:AT1G02816]
AT1G02820	protein_coding	F22D16.18	1:623765:624475:-1	4.58885	4.47711	4.48331	4.48109	0.0271786	3.1074	0	0.132595	0.125383	1	Late embryogenesis abundant 3 (LEA3) family protein [Source:TAIR;Acc:AT1G02820]
AT1G02830	protein_coding	RPL22A	1:625145:625608:-1	0	0	0	0	0	0	0	0	0	0	Putative 60S ribosomal protein L22-1 [Source:UniProtKB/Swiss-Prot;Acc:Q9SRX7]
AT1G02840	protein_coding	SR1	1:626741:629819:1	14.5224	14.5314	14.4873	14.7704	0.112601	221.506	212.705	198.087	248.714	1	Serine/arginine-rich-splicing factor SR34 [Source:UniProtKB/Swiss-Prot;Acc:O22315]
AT1G02850	protein_coding	BGLU11	1:630505:633259:1	5.80254	5.73609	5.89495	5.7782	0.0656062	0.386247	0	2.95207	0.246833	1	Beta-glucosidase 11 [Source:UniProtKB/Swiss-Prot;Acc:B3H5Q1]
AT1G02860	protein_coding	NLA	1:635144:637262:1	9.04369	9.0458	9.46967	9.28424	0.178979	2.64724	2.55528	6.90668	4.93083	1	E3 ubiquitin-protein ligase BAH1 [Source:UniProtKB/Swiss-Prot;Acc:Q9SRX9]
AT1G02870	protein_coding		1:637214:638677:-1	10.8593	10.2989	10.5971	9.98958	0.280847	50.3957	21.9166	27.4276	15.6792	1	FUNCTIONS IN: molecular_function unknown; INVOLVED IN: biological_process unknown; EXPRESSED IN: 23 plant structures; EXPRESSED DURING: 13 growth stages; CONTAINS InterPro DOMAIN/s: Ribosome biogenesis protein Nop16 (InterPro:IPR019002); Has 104 Bla /.../s to 104 proteins in 57 species: Archae - 0; Bacteria - 0; Metazoa - 0; Fungi - 63; Plants - 35; Viruses - 0; Other Eukaryotes - 6 (source: NCBI…
AT1G02880	protein_coding	TPK1	1:642752:644903:-1	9.89303	9.90389	9.8008	10.0394	0.258267	7.74601	9.16426	11.6503	10.8015	1	Thiamine pyrophosphokinase 1 [Source:UniProtKB/Swiss-Prot;Acc:B9DGU7]
AT1G02890	protein_coding		1:645092:651907:-1	13.4143	13.4528	13.1259	12.8833	0.149434	24.4076	25.2115	18.5673	17.9511	1	AAA-type ATPase family protein [Source:TAIR;Acc:AT1G02890]
AT1G02900	protein_coding	RALFL1	1:653765:654343:-1	7.4909	7.21912	7.35246	7.44392	0.231806	11.9187	2.31053	5.33062	9.12666	1	Protein RALF-like 1 [Source:UniProtKB/Swiss-Prot;Acc:Q9SRY3]
AT1G02910	protein_coding	LPA1	1:655577:658148:-1	11.9341	11.5895	11.7131	11.895	0.163288	25.392	21.0297	24.5346	26.0333	1	Protein LOW PSII ACCUMULATION 1, chloroplastic [Source:UniProtKB/Swiss-Prot;Acc:Q9SRY4]
AT1G02920	protein_coding	ATGSTF7	1:658657:659771:-1	7.17466	7.19939	7.03846	7.29699	0.0983597	0.787018	2.13156	0	1.9947	1	Glutathione S-transferase F7 [Source:UniProtKB/Swiss-Prot;Acc:Q9SRY5]
AT1G02930	protein_coding	GSTF6	1:661177:662456:-1	11.6266	10.6962	10.5682	11.8208	0.35267	45.1945	18.7791	14.7257	56.669	1	Glutathione S-transferase F6 [Source:UniProtKB/Swiss-Prot;Acc:P42760]
AT1G02940	protein_coding	ATGSTF5	1:663079:664128:-1	6.50272	6.52373	6.72565	6.57481	0.135361	0	0.26945	5.80761	0.886765	1	Glutathione S-transferase F5 [Source:UniProtKB/Swiss-Prot;Acc:Q9SRY6]
AT1G02950	protein_coding	ATGSTF4	1:665152:666452:-1	6.88898	6.75547	7.05672	6.85228	0.056186	0.938432	0.200492	10.8312	0.36771	1	Glutathione S-transferase F4 [Source:UniProtKB/Swiss-Prot;Acc:Q84TK0]
AT1G02952	ncRNA		1:665354:666367:1	0	0	0	0	0						other RNA [Source:TAIR;Acc:AT1G02952]
AT1G02960	protein_coding	AT1G02960/F22D16_4	1:666872:669837:-1	12.6401	13.1342	13.0396	13.1439	0.118966	35.0692	55.2986	48.0385	54.3833	1	unknown protein; BEST Arabidopsis thaliana protein match is: unknown protein (TAIR:AT1G02965.1); Has 83 Blast hits to 82 proteins in 37 species: Archae - 0; Bacteria - 2; Metazoa - 20; Fungi - 7; Plants - 29; Viruses - 0; Other Eukaryotes - 25 (sour /.../BI BLink). [Source:TAIR;Acc:AT1G02960]
AT1G02965	protein_coding		1:671661:672814:-1	7.89987	6.47461	6.4744	6.47921	0.32319	0	0	0	0	0	unknown protein; BEST Arabidopsis thaliana protein match is: unknown protein (TAIR:AT1G02960.3); Has 8 Blast hits to 8 proteins in 2 species: Archae - 0; Bacteria - 0; Metazoa - 0; Fungi - 0; Plants - 8; Viruses - 0; Other Eukaryotes - 0 (source: NC /.../nk). [Source:TAIR;Acc:AT1G02965]
AT1G02970	protein_coding	WEE1	1:673306:676378:1	9.36868	9.31988	9.78044	9.39683	0.245079	3.9094	3.84405	7.78186	5.1429	1	Wee1-like protein kinase [Source:UniProtKB/Swiss-Prot;Acc:Q8L4H0]
AT1G02980	protein_coding	CUL2	1:677869:681310:1	0	0	0	0	0	0	0	0	0	0	Cullin-2 [Source:UniProtKB/Swiss-Prot;Acc:Q9SRZ0]
AT1G02990	protein_coding		1:681396:687315:-1	12.406	13.0575	12.8273	12.7378	0.133454	10.7053	19.6638	14.9531	13.763	1	BEST Arabidopsis thaliana protein match is: CW-type Zinc Finger (TAIR:AT3G62900.1); Has 5847 Blast hits to 4410 proteins in 438 species: Archae - 17; Bacteria - 452; Metazoa - 2463; Fungi - 354; Plants - 306; Viruses - 11; Other Eukaryotes - 2244 (s /.../ NCBI BLink). [Source:TAIR;Acc:AT1G02990]
AT1G03000	protein_coding	PEX6	1:687890:692560:-1	12.0703	12.4134	11.8518	11.7977	0.277374	14.5574	19.2202	12.4139	11.7804	1	Peroxisome biogenesis protein 6 [Source:UniProtKB/Swiss-Prot;Acc:Q8RY16]
AT1G03010	protein_coding		1:693480:696382:1	6.77433	7.20426	6.96877	7.09874	0.181065	0	0.187425	0.52074	0.538716	0	BTB/POZ domain-containing protein At1g03010 [Source:UniProtKB/Swiss-Prot;Acc:Q9SA69]
AT1G03020	protein_coding	GRXS1	1:698207:698515:-1	3.21274	3.21276	3.25882	3.21122	0.0119275	0	0	0	0	0	Monothiol glutaredoxin-S1 [Source:UniProtKB/Swiss-Prot;Acc:Q9SA68]
AT1G03022	protein_coding		1:699121:699246:1	0	0	0	0	0	0	0	0	0	0	unknown protein; Has 30201 Blast hits to 17322 proteins in 780 species: Archae - 12; Bacteria - 1396; Metazoa - 17338; Fungi - 3422; Plants - 5037; Viruses - 0; Other Eukaryotes - 2996 (source: NCBI BLink). [Source:TAIR;Acc:AT1G03022]
AT1G03030	protein_coding		1:701478:703864:1	11.0113	9.87321	10.0299	10.2277	0.367162	25.076	7.56446	5.01051	8.19491	1	P-loop containing nucleoside triphosphate hydrolases superfamily protein [Source:TAIR;Acc:AT1G03030]
AT1G03040	protein_coding	BHLH7	1:703906:706631:-1	13.0846	13.6386	13.297	13.1715	0.252562	81.0558	110.423	100.838	90.7472	1	Transcription factor bHLH7 [Source:UniProtKB/Swiss-Prot;Acc:Q93Y00]
AT1G03050	protein_coding		1:707726:710041:1	5.7577	5.98509	5.91407	5.75563	0.0894808	0	0.208353	0.41458	0.0140503	0	Putative clathrin assembly protein At1g03050 [Source:UniProtKB/Swiss-Prot;Acc:Q9SA65]
AT1G03055	protein_coding		1:710018:711803:-1	6.97631	7.0951	6.8808	7.00817	0.12501	1.04302	2.16797	1.7107	2.36291	1	Beta-carotene isomerase D27, chloroplastic [Source:UniProtKB/Swiss-Prot;Acc:Q7XA78]
AT1G03060	protein_coding	SPI	1:712473:726891:-1	14.2478	14.3781	14.2045	14.4217	0.189823	18.6812	20.0603	16.6786	20.5464	1	Beige/BEACH domain ;WD domain, G-beta repeat protein [Source:TAIR;Acc:AT1G03060]
AT1G03070	protein_coding	F10O3.11	1:729901:731557:1	2.10806	2.10809	2.12744	2.10658	0.00523783	0	0	0.270455	0	0	Bax inhibitor-1 family protein [Source:TAIR;Acc:AT1G03070]
AT1G03080	protein_coding	F10O3.10	1:731611:738056:-1	15.7405	16.4525	16.0422	16.4029	0.143985	81.7565	140.478	102.575	146.364	1	Protein NETWORKED 1D [Source:UniProtKB/Swiss-Prot;Acc:F4HZB5]
AT1G03090	protein_coding	MCCA	1:739679:744184:1	13.1934	12.8629	12.9829	13.5433	0.223427	51.1435	37.7402	41.7901	71.1376	1	Methylcrotonoyl-CoA carboxylase subunit alpha, mitochondrial [Source:UniProtKB/Swiss-Prot;Acc:Q42523]
AT1G03100	protein_coding		1:743885:746479:-1	8.91564	10.0966	9.55946	9.46413	0.193334	2.332	7.7217	5.19681	4.25649	1	Pentatricopeptide repeat-containing protein At1g03100, mitochondrial [Source:UniProtKB/Swiss-Prot;Acc:Q9SA60]
AT1G03103	protein_coding		1:747197:748057:1	1.1521	1.15214	1.15214	1.1606	0.00266891	0	0	0	0	0	Bifunctional inhibitor/lipid-transfer protein/seed storage 2S albumin superfamily protein [Source:TAIR;Acc:AT1G03103]
AT1G03106	protein_coding		1:748102:749034:-1	0	0	0	0	0	0	0	0	0	0	unknown protein; Has 35333 Blast hits to 34131 proteins in 2444 species: Archae - 798; Bacteria - 22429; Metazoa - 974; Fungi - 991; Plants - 531; Viruses - 0; Other Eukaryotes - 9610 (source: NCBI BLink). [Source:TAIR;Acc:AT1G03106]
AT1G03110	protein_coding	TRM82	1:749246:751963:1	10.5534	10.9683	11.1682	10.8988	0.197085	9.05533	14.9305	20.403	13.9363	1	Transducin/WD40 repeat-like superfamily protein [Source:TAIR;Acc:AT1G03110]
AT1G03120	protein_coding	ATRAB28	1:752271:753140:1	8.06662	8.02202	8.14597	8.33137	0.135978	0.162524	1.96604	1.87085	2.64019	1	responsive to abscisic acid 28 [Source:TAIR;Acc:AT1G03120]
AT1G03130	protein_coding	PSAD-2	1:753307:754198:-1	14.6039	14.5932	14.6171	14.7409	0.148221	353.954	337.283	343.478	378.58	1	Photosystem I reaction center subunit II-2, chloroplastic [Source:UniProtKB/Swiss-Prot;Acc:Q9SA56]
AT1G03140	protein_coding	F10O3.3	1:754371:756303:-1	11.4273	10.862	11.3528	11.7751	0.268222	29.9304	12.2007	22.1943	33.6166	1	splicing factor Prp18 family protein [Source:TAIR;Acc:AT1G03140]
AT1G03150	protein_coding		1:756414:758612:1	11.1256	11.2616	11.9334	11.2563	0.265413	27.2334	30.1382	69.4431	38.3415	1	Acyl-CoA N-acyltransferases (NAT) superfamily protein [Source:TAIR;Acc:AT1G03150]
AT1G03160	protein_coding	FZL	1:761282:766158:1	12.0249	11.8029	12.4008	12.529	0.220722	14.1168	13.7441	20.359	26.192	1	FZO-like [Source:TAIR;Acc:AT1G03160]
AT1G03170	protein_coding	FAF2	1:769632:770684:1	8.20765	8.16841	8.35459	9.16624	0.150277	1.89497	1.37047	4.03967	16.2949	1	Protein FANTASTIC FOUR 2 [Source:UniProtKB/Swiss-Prot;Acc:Q8GXU9]
AT1G03180	protein_coding	F15K9.21	1:773411:775344:1	9.345	9.69753	9.69439	9.29414	0.265347	5.13246	12.7053	17.9393	5.11681	1	unknown protein; Has 36 Blast hits to 36 proteins in 15 species: Archae - 0; Bacteria - 0; Metazoa - 3; Fungi - 0; Plants - 33; Viruses - 0; Other Eukaryotes - 0 (source: NCBI BLink). [Source:TAIR;Acc:AT1G03180]
AT1G03190	protein_coding	ATXPD	1:775527:780062:1	10.8442	11.0955	11.069	10.4342	0.372056	8.51434	13.8048	9.70682	5.22475	1	DNA repair helicase UVH6 [Source:UniProtKB/Swiss-Prot;Acc:Q8W4M7]
AT1G03200	protein_coding		1:780602:781285:1	9.39902	9.12973	9.26081	9.22553	0.23224	29.8918	17.3163	18.8064	18.1619	1	unknown protein; BEST Arabidopsis thaliana protein match is: unknown protein (TAIR:AT1G03240.1); Has 2 Blast hits to 2 proteins in 1 species: Archae - 0; Bacteria - 0; Metazoa - 0; Fungi - 0; Plants - 2; Viruses - 0; Other Eukaryotes - 0 (source: NC /.../nk). [Source:TAIR;Acc:AT1G03200]
AT1G03210	protein_coding	F15K9.19	1:782948:784240:1	12.9774	13.1741	13.114	13.5997	0.251668	81.3712	81.0478	76.8098	109.797	1	Phenazine biosynthesis PhzC/PhzF protein [Source:TAIR;Acc:AT1G03210]
AT1G03220	protein_coding	F15K9.17	1:787122:788651:1	11.3385	10.9137	10.3814	11.3601	0.302594	28.1232	18.343	8.78718	38.3841	1	Eukaryotic aspartyl protease family protein [Source:TAIR;Acc:AT1G03220]
AT1G03230	protein_coding	F15K9.16	1:790091:791592:1	11.1355	11.2465	10.645	10.8593	0.230067	16.8194	24.2173	12.0599	16.6105	1	Eukaryotic aspartyl protease family protein [Source:TAIR;Acc:AT1G03230]
AT1G03240	protein_coding		1:792222:792986:-1	6.6956	6.60771	6.69595	6.65036	0.0825868	0.921022	0	0	1.2412	1	unknown protein; BEST Arabidopsis thaliana protein match is: unknown protein (TAIR:AT1G03200.1); Has 2 Blast hits to 2 proteins in 1 species: Archae - 0; Bacteria - 0; Metazoa - 0; Fungi - 0; Plants - 2; Viruses - 0; Other Eukaryotes - 0 (source: NC /.../nk). [Source:TAIR;Acc:AT1G03240]
AT1G03250	protein_coding		1:793353:795376:-1	10.8271	10.5169	10.7139	10.7273	0.245694	18.4881	14.6914	16.9643	14.3235	1	unknown protein; Has 89 Blast hits to 89 proteins in 31 species: Archae - 0; Bacteria - 0; Metazoa - 31; Fungi - 0; Plants - 48; Viruses - 0; Other Eukaryotes - 10 (source: NCBI BLink). [Source:TAIR;Acc:AT1G03250]
AT1G03260	protein_coding	F15K9.14	1:795532:798463:-1	8.93516	9.25606	9.41887	9.05139	0.187668	2.14222	7.56999	10.437	4.66139	1	SNARE associated Golgi protein family [Source:TAIR;Acc:AT1G03260]
AT1G03270	protein_coding	CBSDUF4	1:799191:802436:1	11.0995	11.6493	11.9776	11.5697	0.243947	6.51631	10.4063	18.7238	11.8201	1	Putative DUF21 domain-containing protein At1g03270 [Source:UniProtKB/Swiss-Prot;Acc:Q9ZVS8]
AT1G03280	protein_coding	F15K9.12	1:803035:807066:1	12.4701	12.3576	12.2709	12.1217	0.132858	29.1973	25.9269	22.8829	20.8602	1	Transcription factor TFIIE, alpha subunit [Source:TAIR;Acc:AT1G03280]
AT1G03290	protein_coding	F15K9.11	1:807361:810868:1	11.1067	11.3514	11.289	11.4065	0.254197	8.93276	11.9674	14.7646	12.1138	1	unknown protein; BEST Arabidopsis thaliana protein match is: unknown protein (TAIR:AT4G02880.2); Has 13587 Blast hits to 10183 proteins in 1114 species: Archae - 257; Bacteria - 2402; Metazoa - 5637; Fungi - 960; Plants - 675; Viruses - 54; Other Eu /.../es - 3602 (source: NCBI BLink). [Source:TAIR;Acc:AT1G03290]
AT1G03300	protein_coding	ATDUF1	1:811033:813086:-1	10.2038	10.7134	10.0782	10.7188	0.35065	4.1803	8.58361	4.38365	5.73683	1	DOMAIN OF UNKNOWN FUNCTION 724 1 [Source:TAIR;Acc:AT1G03300]
AT1G03310	protein_coding	ATISA2	1:813471:816749:1	11.221	10.7063	11.2925	11.2168	0.318959	12.4295	6.85658	9.55554	9.31817	1	Isoamylase 2, chloroplastic [Source:UniProtKB/Swiss-Prot;Acc:Q8L735]
AT1G03320	protein_coding	F15K9.8	1:817027:817767:1	4.05326	4.00273	4.01871	4.01311	0.0197721	1.01644	0	0.324352	0.243329	1	unknown protein; Has 1038 Blast hits to 683 proteins in 112 species: Archae - 4; Bacteria - 14; Metazoa - 318; Fungi - 117; Plants - 86; Viruses - 8; Other Eukaryotes - 491 (source: NCBI BLink). [Source:TAIR;Acc:AT1G03320]
AT1G03330	protein_coding	F15K9.7	1:817983:819563:-1	10.3608	10.5841	10.965	10.1906	0.176342	21.2996	29.5541	46.4758	16.1385	1	Sm-like protein LSM2 [Source:UniProtKB/Swiss-Prot;Acc:Q1H595]
AT1G03340	protein_coding	F15K9.6	1:819662:821317:1	7.35863	6.93542	7.0709	7.47908	0.182803	4.20021	0	0.374592	6.49454	1	unknown protein; BEST Arabidopsis thaliana protein match is: unknown protein (TAIR:AT4G02920.1); Has 44 Blast hits to 41 proteins in 13 species: Archae - 0; Bacteria - 1; Metazoa - 0; Fungi - 0; Plants - 43; Viruses - 0; Other Eukaryotes - 0 (source /.../ BLink). [Source:TAIR;Acc:AT1G03340]
AT1G03350	protein_coding	F15K9.5	1:822638:824393:-1	11.7642	11.647	11.6838	11.5619	0.331393	27.5927	20.3571	21.1464	21.3608	1	BSD domain-containing protein [Source:TAIR;Acc:AT1G03350]
AT1G03360	protein_coding	ATRRP4	1:824537:826358:1	9.70989	10.2691	9.70586	10.3567	0.225112	4.46998	11.2469	6.94025	19.661	1	ribosomal RNA processing 4 [Source:TAIR;Acc:AT1G03360]
AT1G03365	protein_coding	RF4	1:826569:830383:1	13.3361	13.5563	13.2166	13.545	0.187166	36.3691	40.5001	30.4331	41.2641	1	Putative E3 ubiquitin-protein ligase RF4 [Source:UniProtKB/Swiss-Prot;Acc:Q9ZVT8]
AT1G03370	protein_coding		1:830627:835361:1	11.2095	10.7933	10.8952	10.7744	0.221271	8.09847	5.07286	4.35088	4.10317	1	C2 and GRAM domain-containing protein At1g03370 [Source:UniProtKB/Swiss-Prot;Acc:Q9ZVT9]
AT1G03380	protein_coding	ATATG18G	1:835785:840940:1	12.198	12.3207	12.3778	12.4062	0.212774	11.7459	13.9092	15.2022	14.7004	1	Autophagy-related protein 18g [Source:UniProtKB/Swiss-Prot;Acc:Q8GUL1]
AT1G03390	protein_coding		1:841033:842418:-1	5.79459	5.79025	5.82471	5.94678	0.0390869	0.170419	0	0.237154	1.39352	1	HXXXD-type acyl-transferase family protein [Source:TAIR;Acc:AT1G03390]
AT1G03400	protein_coding		1:842747:844190:-1	8.37682	8.20099	8.11015	8.4158	0.187997	4.99099	2.80306	2.11842	5.61221	1	1-aminocyclopropane-1-carboxylate oxidase homolog 4 [Source:UniProtKB/Swiss-Prot;Acc:Q94A78]
AT1G03410	protein_coding	2A6	1:844436:847683:-1	9.73952	10.0404	9.64805	10.1992	0.269316	3.43821	5.12439	4.56574	6.58318	1	1-aminocyclopropane-1-carboxylate oxidase homolog 5 [Source:UniProtKB/Swiss-Prot;Acc:Q43383]
AT1G03420	transposable_element	Sadhu4-2	1:846664:847739:1	2.74949	2.76086	2.74952	2.76664	0.00767938	139.621	150.157	204.33	156.214	1	transposable element gene [Source:TAIR;Acc:AT1G03420]
AT1G03430	protein_coding	AHP5	1:847873:849500:1	12.0082	11.8855	11.9077	12.1545	0.253589	37.404	37.4926	34.3296	35.9338	1	Histidine-containing phosphotransfer protein 5 [Source:UniProtKB/Swiss-Prot;Acc:Q8L9T7]
AT1G03440	protein_coding	AT1G03440	1:852366:854032:1	9.03281	8.82912	9.83784	9.22149	0.292122	4.28915	2.76522	19.915	8.71449	1	Leucine-rich repeat (LRR) family protein [Source:TAIR;Acc:AT1G03440]
AT1G03445	protein_coding	BSU1	1:854410:859701:-1	5.27657	5.29243	5.26328	5.40604	0.0468787	0.0347138	0	0	0.0188136	0	Serine/threonine-protein phosphatase BSU1 [Source:UniProtKB/Swiss-Prot;Acc:Q9LR78]
AT1G03457	protein_coding	AT1G03460/F21B7_26	1:860788:864125:-1	10.3546	9.9374	10.2884	9.83441	0.207464	6.85372	4.89261	9.64537	5.72319	1	RNA-binding protein BRN2 [Source:UniProtKB/Swiss-Prot;Acc:Q8GZ26]
AT1G03470	protein_coding	AT1G03470	1:865915:867733:-1	11.3436	11.262	11.5492	11.0258	0.280842	21.9279	20.2218	25.45	17.5037	1	Protein NETWORKED 3A [Source:UniProtKB/Swiss-Prot;Acc:Q66GR8]
AT1G03475	protein_coding	LIN2	1:869051:871211:-1	13.3819	12.8929	12.8852	12.8363	0.123777	93.2431	60.7594	56.2486	56.6587	1	Coproporphyrinogen-III oxidase 1, chloroplastic [Source:UniProtKB/Swiss-Prot;Acc:Q9LR75]
AT1G03490	protein_coding	ANAC006	1:871874:872906:1	0	0	0	0	0	0	0	0	0	0	NAC domain-containing protein 6 [Source:UniProtKB/Swiss-Prot;Acc:Q9LR74]
AT1G03495	protein_coding	3AT2	1:873184:874935:1	12.3673	12.7714	12.3485	12.3984	0.232702	13.8929	14.8982	6.89509	8.62401	1	Coumaroyl-CoA:anthocyanidin 3-O-glucoside-6''-O-coumaroyltransferase 2 [Source:UniProtKB/Swiss-Prot;Acc:Q9LR73]
AT1G03502	snoRNA		1:875358:875471:-1	7.71017	7.65387	8.16118	8.0889	0.190744	0	0	0	12.4207	1	snoRNA [Source:TAIR;Acc:AT1G03502]
AT1G03506	snoRNA		1:875518:875604:-1	6.03916	6.05301	6.18049	6.12265	0.0649256	0	0	0	0	0	snoRNA [Source:TAIR;Acc:AT1G03506]
AT1G03510	protein_coding	PCMP-E3	1:876258:877547:-1	6.79496	6.91032	6.80158	7.00047	0.103352	0.448325	0.829348	0.298957	2.42339	1	Putative pentatricopeptide repeat-containing protein At1g03510 [Source:UniProtKB/Swiss-Prot;Acc:Q9LR72]
AT1G03515	tRNA		1:877648:877719:1	0	0	0	0	0	0	0	0	0	0	pre-tRNA [Source:TAIR;Acc:AT1G03515]
AT1G03520	protein_coding		1:877862:880158:-1	10.0014	10.769	10.8113	10.8421	0.266064	5.40979	18.0002	18.1381	17.7566	1	Core-2/I-branching beta-1,6-N-acetylglucosaminyltransferase family protein [Source:TAIR;Acc:AT1G03520]
AT1G03530	protein_coding	ATNAF1	1:880496:883391:-1	14.0899	14.4443	14.3014	14.3671	0.148876	70.0549	89.4818	85.7698	90.3989	1	nuclear assembly factor 1 [Source:TAIR;Acc:AT1G03530]
AT1G03540	protein_coding	PCMP-E4	1:883782:885611:1	9.56331	8.88317	9.01072	8.95587	0.358983	11.8414	2.28904	3.85907	3.46469	1	Pentatricopeptide repeat-containing protein At1g03540 [Source:UniProtKB/Swiss-Prot;Acc:Q9LR69]
AT1G03545	ncRNA		1:885941:887906:1	5.2887	5.33956	5.32548	5.3074	0.0265864						Potential natural antisense gene, locus overlaps with AT1G03550 [Source:TAIR;Acc:AT1G03545]
AT1G03550	protein_coding	SCAMP2	1:885623:887956:-1	11.9961	12.3125	12.6575	12.5127	0.132544	84.2923	148.946	134.975	139.39	1	Secretory carrier-associated membrane protein 2 [Source:UniProtKB/Swiss-Prot;Acc:Q9LR68]
AT1G03560	protein_coding		1:890156:892410:-1	10.4693	11.6686	11.3651	10.9446	0.314281	5.38398	16.6677	11.4069	8.72209	1	Pentatricopeptide repeat-containing protein At1g03560, mitochondrial [Source:UniProtKB/Swiss-Prot;Acc:Q9LR67]
AT1G03570	tRNA		1:892514:892585:1	0	0	0	0	0	0	0	0	0	0	pre-tRNA [Source:TAIR;Acc:AT1G03570]
AT1G03580	pseudogene		1:892847:894052:1	5.89359	5.88272	5.84912	5.96759	0.0507436	0.505037	0.225235	0	0.749679	0	pseudogene, meprin and TRAF homology (MATH) domain protein -related, weak similarity to ubiquitin-specific protease 12 (Arabidopsis thaliana) GI:11993471; contains weak hit to Pfam PF00917: MATH domain [Source:TAIR;Acc:AT1G03580]
AT1G03590	protein_coding	PPC6-6	1:894254:897518:-1	11.8162	11.8994	12.1655	11.865	0.185173	17.6825	16.1602	24.8832	18.4778	1	Probable protein phosphatase 2C 1 [Source:UniProtKB/Swiss-Prot;Acc:Q9LR65]
AT1G03600	protein_coding	PSB27	1:898876:899655:1	12.8673	12.544	12.6436	12.8061	0.157327	160.374	116.254	127.17	149.471	1	Photosystem II repair protein PSB27-H1, chloroplastic [Source:UniProtKB/Swiss-Prot;Acc:Q9LR64]
AT1G03610	protein_coding		1:900887:903003:1	11.091	11.6638	11.6002	11.9585	0.173474	10.0732	22.1432	17.0794	27.0309	1	Protein of unknown function (DUF789) [Source:TAIR;Acc:AT1G03610]
AT1G03620	protein_coding		1:904319:906186:-1	12.224	12.3114	12.2315	12.794	0.214582	40.8114	46.8191	52.2091	93.0753	1	ELMO/CED-12 family protein [Source:TAIR;Acc:AT1G03620]
AT1G03630	protein_coding	POR C	1:907642:909376:1	11.3053	10.9669	11.2322	10.9889	0.406327	29.8179	18.295	22.7524	18.6158	1	Protochlorophyllide reductase C, chloroplastic [Source:UniProtKB/Swiss-Prot;Acc:O48741]
AT1G03640	tRNA		1:909811:909883:-1	0	0	0	0	0	0	0	0	0	0	pre-tRNA [Source:TAIR;Acc:AT1G03640]
AT1G03650	protein_coding	AT1G03650/F21B7_10	1:910023:911193:-1	9.1212	8.7537	8.54843	8.79562	0.225248	17.814	6.82141	3.68798	10.795	1	Acyl-CoA N-acyltransferases (NAT) superfamily protein [Source:TAIR;Acc:AT1G03650]
AT1G03660	protein_coding		1:911436:911759:-1	7.46518	7.10597	7.19447	7.44391	0.18005	26.7546	0.247923	1.74289	15.2471	1	Ankyrin-repeat containing protein [Source:TAIR;Acc:AT1G03660]
AT1G03670	protein_coding		1:914222:916222:-1	0	0	0	0	0	0	0	0	0	0	ankyrin repeat family protein [Source:TAIR;Acc:AT1G03670]
AT1G03680	protein_coding	ATHM1	1:916819:918064:-1	11.7795	11.8684	11.4319	11.3965	0.27825	69.5168	82.6576	64.3401	52.9936	1	Thioredoxin M1, chloroplastic [Source:UniProtKB/Swiss-Prot;Acc:O48737]
AT1G03687	protein_coding		1:918299:920507:1	9.96787	9.96111	9.72961	10.0415	0.300491	13.412	9.51798	5.35114	11.1874	1	DTW domain-containing protein [Source:TAIR;Acc:AT1G03687]
AT1G03700	protein_coding		1:920950:921901:1	0	0	0	0	0	0	0	0	0	0	CASP-like protein 1C2 [Source:UniProtKB/Swiss-Prot;Acc:Q9LR57]
AT1G03710	protein_coding		1:923426:924726:1	6.85564	7.00312	7.39332	7.02095	0.155303	0.101202	1.15886	6.806	0.308499	1	Cystatin/monellin superfamily protein [Source:TAIR;Acc:AT1G03710]
AT1G03720	protein_coding		1:924996:926373:-1	0	0	0	0	0	0	0	0	0	0	Cysteine proteinases superfamily protein [Source:TAIR;Acc:AT1G03720]
AT1G03730	protein_coding		1:930828:931895:-1	11.1979	10.9487	10.8081	10.6124	0.237312	31.1673	24.4206	25.8273	16.8004	1	unknown protein; BEST Arabidopsis thaliana protein match is: unknown protein (TAIR:AT4G03600.1); Has 50 Blast hits to 50 proteins in 10 species: Archae - 0; Bacteria - 0; Metazoa - 0; Fungi - 0; Plants - 50; Viruses - 0; Other Eukaryotes - 0 (source /.../ BLink). [Source:TAIR;Acc:AT1G03730]
AT1G03740	protein_coding		1:933512:937043:1	10.9924	11.2837	11.3095	11.2276	0.134486	6.17441	7.73502	7.69167	7.48818	1	Protein kinase superfamily protein [Source:TAIR;Acc:AT1G03740]
AT1G03743	snoRNA		1:937207:937287:-1	5.66729	5.74091	5.68657	5.64044	0.0362827	82.996	0	0	30.3747	1	snoRNA [Source:TAIR;Acc:AT1G03743]
AT1G03746	snoRNA		1:937401:937485:-1	6.34522	6.2518	6.30342	6.25851	0.0372246	63.9502	47.3233	88.8672	49.7077	1	snoRNA [Source:TAIR;Acc:AT1G03746]
AT1G03750	protein_coding	CHR9	1:937920:941162:1	11.4632	11.7419	11.8185	12.1694	0.140127	8.48304	10.1292	8.87468	17.4388	1	Switch 2 [Source:UniProtKB/Swiss-Prot;Acc:F4I2H2]
AT1G03760	protein_coding	AT1G03760/F11M21_31	1:941062:943377:-1	9.23967	9.23374	9.08831	9.5552	0.204285	6.85966	5.93764	5.49553	9.14938	1	Prefoldin chaperone subunit family protein [Source:TAIR;Acc:AT1G03760]
AT1G03770	protein_coding	RING1B	1:944572:947483:1	10.5698	10.302	10.6401	10.6899	0.325509	6.28559	8.66307	9.42647	10.5702	1	Putative E3 ubiquitin-protein ligase RING1b [Source:UniProtKB/Swiss-Prot;Acc:Q0WX00]
AT1G03780	protein_coding	TPX2	1:947520:951827:-1	12.1743	12.05	12.2022	11.5645	0.273327	19.8671	15.358	19.7945	10.6125	1	Protein TPX2 [Source:UniProtKB/Swiss-Prot;Acc:F4I2H7]
AT1G03790	protein_coding	SOM	1:954525:956097:1	0	0	0	0	0	0	0	0	0	0	Zinc finger CCCH domain-containing protein 2 [Source:UniProtKB/Swiss-Prot;Acc:Q9ZWA1]
AT1G03800	protein_coding	ERF10	1:957261:957998:-1	2.44802	2.43343	2.4287	2.42718	0.00642264	0.42372	0.09811	0	0	0	Ethylene-responsive transcription factor 10 [Source:UniProtKB/Swiss-Prot;Acc:Q9ZWA2]
AT1G03810	protein_coding	F11M21.26	1:958759:959609:1	0	0	0	0	0	0	0	0	0	0	Nucleic acid-binding, OB-fold-like protein [Source:TAIR;Acc:AT1G03810]
AT1G03820	protein_coding	F11M21.25	1:959869:960728:-1	8.99102	9.50148	9.0564	8.80108	0.320209	9.45998	18.5213	12.2998	4.85209	1	unknown protein; FUNCTIONS IN: molecular_function unknown; INVOLVED IN: biological_process unknown; LOCATED IN: endomembrane system; EXPRESSED IN: 21 plant structures; EXPRESSED DURING: 13 growth stages; Has 1345 Blast hits to 1122 proteins in 102 s /.../: Archae - 2; Bacteria - 28; Metazoa - 28; Fungi - 30; Plants - 109; Viruses - 0; Other Eukaryotes - 1148 (source: NCBI BLink). [Source:TAIR;Acc…
AT1G03830	protein_coding	F11M21.24	1:962016:966757:-1	11.8039	11.7746	12.0351	12.1254	0.14918	10.0574	10.3883	13.4697	13.3824	1	guanylate-binding family protein [Source:TAIR;Acc:AT1G03830]
AT1G03840	protein_coding	MGP	1:967503:970130:-1	9.30249	9.02942	8.43748	8.14824	0.454848	13.7895	5.13354	4.46915	0.812889	1	Zinc finger protein MAGPIE [Source:UniProtKB/Swiss-Prot;Acc:Q9ZWA6]
AT1G03850	protein_coding	GRXS13	1:976097:977761:-1	8.19938	8.10385	8.01821	7.78923	0.307568	6.89733	7.21883	6.98002	1.63179	1	Monothiol glutaredoxin-S13 [Source:UniProtKB/Swiss-Prot;Acc:Q84TF4]
AT1G03860	protein_coding	ATPHB2	1:979308:981885:-1	11.6084	10.7637	11.518	11.5141	0.264509	40.4254	15.8	37.0201	36.5488	1	Prohibitin-2, mitochondrial [Source:UniProtKB/Swiss-Prot;Acc:Q9ZNT7]
AT1G03870	protein_coding	FLA9	1:982506:983540:-1	12.2251	11.2879	11.9723	12.5726	0.221377	99.8151	37.4302	78.51	136.218	1	Fasciclin-like arabinogalactan protein 9 [Source:UniProtKB/Swiss-Prot;Acc:Q9ZWA8]
AT1G03880	protein_coding	CRU2	1:985751:988146:1	0	0	0	0	0	0	0	0	0	0	12S seed storage protein CRB [Source:UniProtKB/Swiss-Prot;Acc:P15456]
AT1G03890	protein_coding	CRU2	1:989198:991020:1	0	0	0	0	0	0	0	0	0	0	12S seed storage protein CRD [Source:UniProtKB/Swiss-Prot;Acc:Q9ZWA9]
AT1G03900	protein_coding	ATNAP4	1:991139:993118:1	11.8352	11.5139	11.622	12.1553	0.180261	44.3519	27.2524	35.1595	55.4363	1	Uncharacterized protein At1g03900 [Source:UniProtKB/Swiss-Prot;Acc:Q681Q7]
AT1G03905	protein_coding	ABCI19	1:993400:995784:1	7.71566	7.97792	8.40253	7.71196	0.153265	0.969338	4.14941	10.0387	0.936393	1	ABC transporter I family member 19 [Source:UniProtKB/Swiss-Prot;Acc:Q3EDJ0]
AT1G03910	protein_coding	F21M11.16	1:996115:1000437:1	13.7268	13.7572	13.96	13.9644	0.207864	61.0859	59.9234	73.2625	73.1105	1	Cactin [Source:UniProtKB/Swiss-Prot;Acc:F4I2J8]
AT1G03920	protein_coding	F21M11.15	1:1001321:1004383:1	9.09415	8.53711	8.93629	8.32994	0.347349	6.3597	3.35009	3.97426	0.845109	1	Protein kinase family protein [Source:TAIR;Acc:AT1G03920]
AT1G03930	protein_coding	ADK1	1:1004769:1008370:1	12.8617	13.1752	13.2105	13.3713	0.20115	30.2051	39.4848	44.5781	47.2109	1	dual specificity kinase 1 [Source:TAIR;Acc:AT1G03930]
AT1G03935	snoRNA		1:1008810:1008896:1	6.50605	6.44478	6.65594	6.58438	0.0813462	0	0	0	0	0	snoRNA [Source:TAIR;Acc:AT1G03935]
AT1G03940	protein_coding	3AT1	1:1009542:1011056:-1	12.1271	12.4482	12.3113	11.9709	0.241065	6.63269	7.31065	8.86933	4.31853	1	Coumaroyl-CoA:anthocyanidin 3-O-glucoside-6''-O-coumaroyltransferase 1 [Source:UniProtKB/Swiss-Prot;Acc:Q9ZWB4]
AT1G03950	protein_coding	VPS2.3	1:1011172:1013365:-1	9.98895	9.67795	9.61143	9.75731	0.199857	11.188	6.93372	5.31637	9.67484	1	Vacuolar protein sorting-associated protein 2 homolog 3 [Source:UniProtKB/Swiss-Prot;Acc:Q941D5]
AT1G03960	protein_coding	F21M11.11	1:1013715:1017929:1	13.0412	12.9077	12.5767	12.637	0.121111	31.88	31.4071	22.1241	25.3123	1	Probable serine/threonine protein phosphatase 2A regulatory subunit B''epsilon [Source:UniProtKB/Swiss-Prot;Acc:Q84JI6]
AT1G03970	protein_coding	GBF4	1:1018100:1019247:1	7.89241	8.30533	7.69851	8.15924	0.119364	3.55535	9.51595	1.18216	7.26404	1	G-box-binding factor 4 [Source:UniProtKB/Swiss-Prot;Acc:P42777]
AT1G03980	protein_coding	ATPCS2	1:1018570:1022108:-1	7.57699	7.77651	7.27811	7.86576	0.207474	11.0778	20.0678	10.8363	20.6529	1	Glutathione gamma-glutamylcysteinyltransferase 2 [Source:UniProtKB/Swiss-Prot;Acc:Q9ZWB7]
AT1G03982	protein_coding	F21M11.8	1:1022251:1023719:-1	0	0	0	0	0	0	0	0	0	0	CRIB domain-containing protein RIC8 [Source:UniProtKB/Swiss-Prot;Acc:Q9ZWB8]
AT1G03990	protein_coding	FAO1	1:1024847:1027616:1	9.07176	10.5322	10.0838	10.5168	0.29027	0.66976	8.88585	4.59047	8.48259	1	Long-chain-alcohol oxidase FAO1 [Source:UniProtKB/Swiss-Prot;Acc:Q9ZWB9]
AT1G04000	protein_coding	F21M11.6	1:1028106:1029119:-1	10.0203	10.1792	9.77452	10.0612	0.291654	20.7499	25.982	12.2418	24.472	1	unknown protein; BEST Arabidopsis thaliana protein match is: unknown protein (TAIR:AT5G44060.1); Has 62 Blast hits to 62 proteins in 10 species: Archae - 0; Bacteria - 0; Metazoa - 0; Fungi - 0; Plants - 62; Viruses - 0; Other Eukaryotes - 0 (source /.../ BLink). [Source:TAIR;Acc:AT1G04000]
AT1G04010	protein_coding	PSAT1	1:1031200:1036237:-1	11.0283	10.1365	9.94329	10.2945	0.315121	17.5412	3.7724	3.39812	5.79613	1	Phospholipid--sterol O-acyltransferase [Source:UniProtKB/Swiss-Prot;Acc:Q4VCM1]
AT1G04020	protein_coding	ATBARD1	1:1036537:1040224:1	11.8011	11.7067	11.3595	11.4212	0.368165	20.8136	15.0259	12.2803	15.1217	1	BRCA1-associated RING domain protein 1 [Source:UniProtKB/Swiss-Prot;Acc:F4I443]
AT1G04030	protein_coding	F21M11.3	1:1040383:1042892:1	8.73752	8.70767	8.78122	8.93041	0.212479	5.33898	3.97312	5.67314	7.44304	1	unknown protein; BEST Arabidopsis thaliana protein match is: unknown protein (TAIR:AT5G44040.1); Has 1835 Blast hits to 1511 proteins in 238 species: Archae - 7; Bacteria - 164; Metazoa - 377; Fungi - 135; Plants - 187; Viruses - 22; Other Eukaryote /.../3 (source: NCBI BLink). [Source:TAIR;Acc:AT1G04030]
AT1G04040	protein_coding	F21M11.2	1:1042362:1043864:-1	11.2615	11.2884	11.704	11.3146	0.21379	72.3731	69.7287	116.323	87.0718	1	HAD superfamily, subfamily IIIB acid phosphatase [Source:TAIR;Acc:AT1G04040]
AT1G04050	protein_coding	SUVR1	1:1045598:1049297:-1	12.2364	12.5814	12.7531	12.6778	0.245603	15.9098	23.2664	27.9332	25.3371	1	Histone-lysine N-methyltransferase SUVR1 [Source:UniProtKB/Swiss-Prot;Acc:Q946J2]
AT1G04070	protein_coding	TOM22-I	1:1050553:1051186:-1	6.82622	6.78396	6.96894	6.8045	0.0867656	2.95763	1.85393	4.52126	2.05276	1	Mitochondrial import receptor subunit TOM9-1 [Source:UniProtKB/Swiss-Prot;Acc:O64497]
AT1G04080	protein_coding	PRP39	1:1051312:1056827:1	14.3644	15.0449	14.7623	14.396	0.116484	117.7	199.04	157.379	122.007	1	Tetratricopeptide repeat (TPR)-like superfamily protein [Source:TAIR;Acc:AT1G04080]
AT1G04090	protein_coding		1:1057151:1059419:1	6.61851	6.57605	6.84102	6.83779	0.1687	0.197437	0.086951	3.96868	3.75287	1	Plant protein of unknown function (DUF946) [Source:TAIR;Acc:AT1G04090]
AT1G04100	protein_coding	IAA10	1:1059506:1061191:1	7.7551	8.24607	8.35014	8.03754	0.237707	0.249368	3.57084	5.66069	2.03093	1	Auxin-responsive protein IAA10 [Source:UniProtKB/Swiss-Prot;Acc:Q38828]
AT1G04110	protein_coding	SDD1	1:1061457:1063784:-1	8.62032	8.8934	8.70877	8.41038	0.315002	3.58772	4.13912	2.34257	1.17898	1	Subtilisin-like protease SBT1.2 [Source:UniProtKB/Swiss-Prot;Acc:O64495]
AT1G04120	protein_coding	ATMRP5	1:1064450:1071047:-1	13.5911	14.0149	13.9075	13.5314	0.142198	21.9597	31.6638	29.6718	22.3144	1	ABC transporter C family member 5 [Source:UniProtKB/Swiss-Prot;Acc:Q7GB25]
AT1G04130	protein_coding	TPR2	1:1073427:1075568:1	9.12713	9.4013	9.98	9.32918	0.327431	4.5	7.34117	17.943	4.87127	1	Tetratricopeptide repeat (TPR)-like superfamily protein [Source:TAIR;Acc:AT1G04130]
AT1G04140	protein_coding	F20D22.9	1:1075543:1080630:-1	13.0586	13.23	13.2503	13.4025	0.150233	29.1807	33.0523	36.7621	41.1431	1	Transducin family protein / WD-40 repeat family protein [Source:TAIR;Acc:AT1G04140]
AT1G04150	protein_coding	F20D22.8	1:1081208:1084246:-1	6.02663	6.09461	6.12402	6.14722	0.0826579	0.0526615	0.292753	0.211233	0.280492	0	C2 calcium/lipid-binding plant phosphoribosyltransferase family protein [Source:TAIR;Acc:AT1G04150]
AT1G04160	protein_coding	XIB	1:1086495:1096146:1	12.6085	12.718	12.3784	12.675	0.319808	13.4621	15.4086	11.7302	14.1628	1	Myosin-8 [Source:UniProtKB/Swiss-Prot;Acc:F4I460]
AT1G04170	protein_coding	EIF2 GAMMA	1:1096946:1099898:1	12.5246	12.5391	12.2589	12.0468	0.2544	45.0067	42.4135	30.8736	29.266	1	eukaryotic translation initiation factor 2 gamma subunit [Source:TAIR;Acc:AT1G04170]
AT1G04171	protein_coding		1:1100444:1100608:-1	0.06132	0.0612874	0.0644784	0.0596075	0.00124163	0	0	1.61748	0	1	unknown protein; Has 30201 Blast hits to 17322 proteins in 780 species: Archae - 12; Bacteria - 1396; Metazoa - 17338; Fungi - 3422; Plants - 5037; Viruses - 0; Other Eukaryotes - 2996 (source: NCBI BLink). [Source:TAIR;Acc:AT1G04171]
AT1G04180	protein_coding	YUC9	1:1104623:1105988:1	3.9044	3.83459	3.8346	3.83899	0.0191192	0.693775	0	0	0.0507945	0	Probable indole-3-pyruvate monooxygenase YUCCA9 [Source:UniProtKB/Swiss-Prot;Acc:O64489]
AT1G04190	protein_coding	TPR3	1:1106428:1108715:-1	11.2625	11.4398	11.7272	11.3909	0.297325	21.1619	22.6844	33.8581	15.814	1	Tetratricopeptide repeat (TPR)-like superfamily protein [Source:TAIR;Acc:AT1G04190]
AT1G04200	protein_coding		1:1109482:1114107:1	13.426	13.5259	13.347	13.932	0.148682	38.5605	46.0435	37.6116	63.5743	1	FUNCTIONS IN: molecular_function unknown; INVOLVED IN: N-terminal protein myristoylation; LOCATED IN: cellular_component unknown; EXPRESSED IN: 22 plant structures; EXPRESSED DURING: 13 growth stages; CONTAINS InterPro DOMAIN/s: Dymeclin (InterPro:I /.../42); Has 395 Blast hits to 389 proteins in 117 species: Archae - 0; Bacteria - 0; Metazoa - 262; Fungi - 21; Plants - 68; Viruses - 0; Other Euk…
AT1G04210	protein_coding	F20D22.2	1:1114405:1119739:1	12.3828	11.6629	11.8077	11.8677	0.195937	15.8657	7.50246	8.83935	10.0651	1	Leucine-rich repeat protein kinase family protein [Source:TAIR;Acc:AT1G04210]
AT1G04220	protein_coding	KCS2	1:1119699:1122526:-1	9.92419	9.93436	10.0819	9.91488	0.318168	8.38027	11.8787	10.9353	9.14111	1	3-ketoacyl-CoA synthase 17 [Source:UniProtKB/Swiss-Prot;Acc:Q5XEP9]
AT1G04230	protein_coding	AT1G04230	1:1125518:1128168:1	10.5624	9.71377	10.8262	9.65106	0.256277	15.9013	6.54524	21.0191	4.06204	1	Protein of unknown function (DUF2361) [Source:TAIR;Acc:AT1G04230]
AT1G04240	protein_coding	SHY2	1:1128188:1129551:-1	12.8789	12.8277	12.63	13.0733	0.180805	42.7245	46.6467	32.8734	58.8743	1	Auxin-responsive protein IAA3 [Source:UniProtKB/Swiss-Prot;Acc:Q38822]
AT1G04250	protein_coding	AXR3	1:1136258:1138613:1	10.3897	10.3881	10.6013	10.9582	0.250743	15.9475	8.42388	12.0127	22.4028	1	Auxin-responsive protein IAA17 [Source:UniProtKB/Swiss-Prot;Acc:P93830]
AT1G04260	protein_coding	MPI7	1:1140528:1141365:-1	10.4272	9.73759	10.0028	10.8179	0.271423	32.1323	15.6966	21.4232	61.3582	1	PRA1 family protein D [Source:UniProtKB/Swiss-Prot;Acc:P93829]
AT1G04270	protein_coding	RPS15	1:1141604:1143053:-1	14.3781	13.5847	13.99	13.7153	0.223684	387.869	210.959	294.574	231.002	1	40S ribosomal protein S15-1 [Source:UniProtKB/Swiss-Prot;Acc:Q08112]
AT1G04280	protein_coding	F19P19.28	1:1143436:1146654:-1	12.2904	12.2348	12.0404	11.9514	0.258658	23.7994	26.8632	22.1039	13.1854	1	P-loop containing nucleoside triphosphate hydrolases superfamily protein [Source:TAIR;Acc:AT1G04280]
AT1G04290	protein_coding	F19P19.27	1:1147523:1148533:-1	8.20623	8.28506	8.29352	8.18948	0.0410731	21.6568	21.2908	15.8447	10.5128	1	Thioesterase superfamily protein [Source:TAIR;Acc:AT1G04290]
AT1G04295	ncRNA		1:1147781:1148435:1	1.91362	1.91365	1.92222	1.92037	0.00439638						other RNA [Source:TAIR;Acc:AT1G04295]
AT1G04300	protein_coding		1:1148597:1154652:-1	15.2314	15.5201	15.4265	15.3521	0.115372	103.178	127.492	121.987	112.684	1	TRAF-like superfamily protein [Source:TAIR;Acc:AT1G04300]
AT1G04310	protein_coding	ERS2	1:1154764:1157711:-1	9.70154	10.1104	10.1665	10.1163	0.262764	2.57197	5.49154	6.96153	5.02274	1	Ethylene response sensor 2 [Source:UniProtKB/Swiss-Prot;Acc:P93825]
AT1G04320	tRNA		1:1159023:1159093:1	0	0	0	0	0	0	0	0	0	0	pre-tRNA [Source:TAIR;Acc:AT1G04320]
AT1G04330	protein_coding	F19P19.24	1:1161311:1161982:-1	0	0	0	0	0	0	0	0	0	0	unknown protein; FUNCTIONS IN: molecular_function unknown; INVOLVED IN: biological_process unknown; LOCATED IN: chloroplast; BEST Arabidopsis thaliana protein match is: unknown protein (TAIR:AT3G23170.1); Has 74 Blast hits to 74 proteins in 6 specie /.../hae - 0; Bacteria - 0; Metazoa - 0; Fungi - 0; Plants - 74; Viruses - 0; Other Eukaryotes - 0 (source: NCBI BLink). [Source:TAIR;Acc:AT1G04330]
AT1G04340	protein_coding	F19P19.23	1:1163097:1164851:-1	10.7957	10.8967	11.3067	10.9701	0.228661	33.2676	37.2187	46.1135	33.6369	1	HR-like lesion-inducing protein-related [Source:TAIR;Acc:AT1G04340]
AT1G04350	protein_coding		1:1165165:1166768:1	9.92122	9.80502	9.85728	9.89883	0.1791	8.89043	5.79459	5.31671	7.79213	1	1-aminocyclopropane-1-carboxylate oxidase homolog 6 [Source:UniProtKB/Swiss-Prot;Acc:P93824]
AT1G04360	protein_coding	ATL1	1:1167457:1168878:-1	5.21478	5.25422	5.29593	5.2622	0.0254743	0	0.348473	0.597043	0.40416	0	RING-H2 finger protein ATL1 [Source:UniProtKB/Swiss-Prot;Acc:P93823]
AT1G04370	protein_coding	ATERF14	1:1175177:1175578:1	0	0	0	0	0	0	0	0	0	0	Ethylene-responsive transcription factor 14 [Source:UniProtKB/Swiss-Prot;Acc:P93822]
AT1G04380	protein_coding		1:1176921:1178407:-1	5.34189	5.32709	5.40025	5.28893	0.0358907	0.444868	0.336373	1.05528	0	1	1-aminocyclopropane-1-carboxylate oxidase homolog 7 [Source:UniProtKB/Swiss-Prot;Acc:P93821]
AT1G04390	protein_coding		1:1179363:1183704:-1	10.7091	11.6403	11.2385	11.2252	0.240969	4.61818	15.0101	7.48923	9.53302	1	BTB/POZ domain-containing protein [Source:TAIR;Acc:AT1G04390]
AT1G04400	protein_coding	CRY2	1:1185550:1188517:-1	12.0188	11.8665	12.1038	11.7742	0.215204	21.1775	18.2148	22.4825	16.4918	1	Cryptochrome-2 [Source:UniProtKB/Swiss-Prot;Acc:Q96524]
AT1G04410	protein_coding	AT1G04410	1:1189078:1191412:-1	14.1645	13.9719	13.95	13.8955	0.169449	165.108	140.536	140.121	138.478	1	Malate dehydrogenase, cytoplasmic 1 [Source:UniProtKB/Swiss-Prot;Acc:P93819]
AT1G04420	protein_coding	AT1G04420	1:1191608:1193884:1	12.1064	10.8862	11.4738	10.8339	0.242469	46.8736	11.4119	26.5574	12.5868	1	NAD(P)-linked oxidoreductase superfamily protein [Source:TAIR;Acc:AT1G04420]
AT1G04425	ncRNA		1:1194187:1196889:1	11.0437	11.124	11.3974	11.1101	0.192599						other RNA [Source:TAIR;Acc:AT1G04425]
AT1G04430	protein_coding		1:1198118:1201527:1	12.804	12.5286	12.702	12.5127	0.25368	35.9669	25.9604	32.4755	27.1683	1	Probable methyltransferase PMT8 [Source:UniProtKB/Swiss-Prot;Acc:Q940J9]
AT1G04440	protein_coding	CKL13	1:1202255:1205803:1	12.4743	12.8912	12.6181	12.8722	0.186869	23.7385	40.4207	26.8364	33.888	1	casein kinase like 13 [Source:TAIR;Acc:AT1G04440]
AT1G04445	protein_coding	F19P19.9	1:1207344:1207862:1	3.84811	3.84811	3.84812	3.9228	0.017114	0	0	0	1.93669	1	C2H2-like zinc finger protein [Source:TAIR;Acc:AT1G04445]
AT1G04450	protein_coding	RIC3	1:1208521:1209874:1	1.91944	1.92811	1.91948	1.9262	0.00351374	0	0.0626302	0	0.137389	0	CRIB domain-containing protein RIC3 [Source:UniProtKB/Swiss-Prot;Acc:F4I5N6]
AT1G04457	pseudogene		1:1210319:1210549:-1	3.51651	3.50858	3.50938	3.51778	0.0106231	0	0	0	0	0	Pseudogene of AT2G33450; 50S ribosomal protein L28, chloroplast (CL28) [Source:TAIR;Acc:AT1G04457]
AT1G04470	protein_coding	F19P19.6	1:1211049:1214662:-1	0	0	0	0	0	0	0	0	0	0	Protein of unknown function (DUF810) [Source:TAIR;Acc:AT1G04470]
AT1G04480	protein_coding	EMB2171	1:1216095:1217467:1	13.4085	12.9372	13.3109	12.9948	0.178868	264.322	177.977	251.591	193.467	1	60S ribosomal protein L23 [Source:UniProtKB/Swiss-Prot;Acc:P49690]
AT1G04490	protein_coding	F19P19.4	1:1217948:1220137:-1	5.92892	6.18239	5.90432	5.98435	0.0696898	0.111748	1.92563	0	0.41187	1	Protein of unknown function (DUF3527) [Source:TAIR;Acc:AT1G04490]
AT1G04500	protein_coding	AT1G04500/F19P19_3	1:1221433:1224366:-1	0.0585216	0.0585093	0.0607798	0.0568739	0.00097823	0	0	0	0	0	CCT motif family protein [Source:TAIR;Acc:AT1G04500]
AT1G04501	protein_coding		1:1224552:1224680:1	0	0	0	0	0	0	0	0	0	0	unknown protein; Has 30201 Blast hits to 17322 proteins in 780 species: Archae - 12; Bacteria - 1396; Metazoa - 17338; Fungi - 3422; Plants - 5037; Viruses - 0; Other Eukaryotes - 2996 (source: NCBI BLink). [Source:TAIR;Acc:AT1G04501]
AT1G04510	protein_coding	MAC3A	1:1226575:1230827:1	12.26	12.4517	12.4932	12.1263	0.238709	23.956	23.5467	27.8211	19.6785	1	Pre-mRNA-processing factor 19 homolog 1 [Source:UniProtKB/Swiss-Prot;Acc:Q94BR4]
AT1G04520	protein_coding	PDLP2	1:1231578:1234032:1	12.3741	12.1126	12.1635	11.6816	0.355423	49.7873	35.3275	42.9369	28.5846	1	Cysteine-rich repeat secretory protein 3 [Source:UniProtKB/Swiss-Prot;Acc:Q6NM73]
AT1G04530	protein_coding	TPR4	1:1234176:1236034:-1	10.3531	9.81233	10.7047	10.2827	0.24016	9.68085	4.59026	15.8748	9.3602	1	Tetratricopeptide repeat (TPR)-like superfamily protein [Source:TAIR;Acc:AT1G04530]
AT1G04540	protein_coding	T1G11.21	1:1237256:1239061:1	5.04845	5.09978	5.11908	5.07516	0.0284381	0	0	0.262796	0.209196	0	Calcium-dependent lipid-binding (CaLB domain) family protein [Source:TAIR;Acc:AT1G04540]
AT1G04550	protein_coding	IAA12	1:1240375:1242121:1	11.8029	11.7688	11.494	11.5326	0.298282	26.9796	28.0729	14.9384	22.9839	1	Auxin-responsive protein IAA12 [Source:UniProtKB/Swiss-Prot;Acc:Q38830]
AT1G04555	protein_coding		1:1242558:1244244:1	11.289	11.2067	10.8546	10.7859	0.304401	20.3707	26.2573	12.0733	10.6206	1	unknown protein; FUNCTIONS IN: molecular_function unknown; INVOLVED IN: biological_process unknown; LOCATED IN: cellular_component unknown; BEST Arabidopsis thaliana protein match is: unknown protein (TAIR:AT4G33380.1); Has 84 Blast hits to 83 prote /.../ 15 species: Archae - 0; Bacteria - 0; Metazoa - 9; Fungi - 0; Plants - 75; Viruses - 0; Other Eukaryotes - 0 (source: NCBI BLink). [Source:TAIR…
AT1G04560	protein_coding	T1G11.19	1:1244947:1246059:1	4.96512	4.89795	4.99157	4.89975	0.0412472	0.352643	0	1.45295	0	1	AWPM-19-like family protein [Source:TAIR;Acc:AT1G04560]
AT1G04570	protein_coding		1:1246728:1248775:-1	5.09799	5.05674	5.06258	5.21791	0.0513313	0.191121	0	0	1.10086	1	Probable folate-biopterin transporter 8, chloroplastic [Source:UniProtKB/Swiss-Prot;Acc:F4I5Q2]
AT1G04580	protein_coding	AAO4	1:1252122:1257510:-1	5.78314	5.77801	5.87107	5.9989	0.0536725	0	0	0.0339838	0.408473	0	Benzaldehyde dehydrogenase (NAD(+)) [Source:UniProtKB/Swiss-Prot;Acc:Q7G191]
AT1G04590	protein_coding	T1G11.16	1:1258577:1261426:-1	10.8286	11.0231	11.1478	10.8995	0.23944	14.0126	14.1146	17.6979	17.4735	1	BEST Arabidopsis thaliana protein match is: Pentatricopeptide repeat (PPR) superfamily protein (TAIR:AT4G21190.1); Has 111 Blast hits to 111 proteins in 15 species: Archae - 0; Bacteria - 0; Metazoa - 0; Fungi - 0; Plants - 109; Viruses - 0; Other E /.../tes - 2 (source: NCBI BLink). [Source:TAIR;Acc:AT1G04590]
AT1G04600	protein_coding	XIA	1:1262123:1272376:1	9.63117	10.4911	10.0582	10.2106	0.266931	0.779772	3.18071	2.09748	2.0055	1	Myosin-7 [Source:UniProtKB/Swiss-Prot;Acc:F4I5Q6]
AT1G04610	protein_coding	YUC3	1:1279388:1281618:1	6.27439	6.30019	6.12687	6.2011	0.079169	0.893311	1.39535	0.0273135	0.33665	1	Probable indole-3-pyruvate monooxygenase YUCCA3 [Source:UniProtKB/Swiss-Prot;Acc:O23024]
AT1G04620	protein_coding	HCAR	1:1282741:1286584:-1	10.8807	10.5758	10.326	9.58282	0.291267	15.5289	12.3842	8.28924	2.21233	1	7-hydroxymethyl chlorophyll a reductase, chloroplastic [Source:UniProtKB/Swiss-Prot;Acc:Q8GS60]
AT1G04625	protein_coding		1:1287831:1289820:-1	1.34609	1.35389	1.34971	1.34462	0.00325003	0	0.06115	0.169438	0	0	Polynucleotidyl transferase, ribonuclease H-like superfamily protein [Source:TAIR;Acc:AT1G04625]
AT1G04630	protein_coding	MEE4	1:1289734:1291112:-1	10.7687	10.8589	11.0495	10.8343	0.296874	50.6881	35.6125	53.1805	37.2291	1	NADH dehydrogenase [ubiquinone] 1 alpha subcomplex subunit 13-A [Source:UniProtKB/Swiss-Prot;Acc:Q8RWA7]
AT1G04635	protein_coding	EMB1687	1:1291314:1291995:1	6.91979	6.96128	6.88967	6.93266	0.131262	1.9257	4.25228	2.00851	3.50728	1	Probable ribonuclease P/MRP protein subunit POP5 [Source:UniProtKB/Swiss-Prot;Acc:Q6AWV1]
AT1G04640	protein_coding	LIP2	1:1292080:1293357:1	9.1135	10.018	9.30644	9.09759	0.264849	6.07034	30.0868	10.2011	6.0737	1	Octanoyltransferase [Source:UniProtKB/Swiss-Prot;Acc:Q9SXP7]
AT1G04645	protein_coding	T1G11.10	1:1293770:1294263:-1	0	0	0	0	0	0	0	0	0	0	Plant self-incompatibility protein S1 family [Source:TAIR;Acc:AT1G04645]
AT1G04650	protein_coding	T1G11.9	1:1294893:1299002:-1	10.3217	10.5484	10.757	10.1767	0.494291	4.23639	6.31173	6.54568	7.3486	1	unknown protein; Has 30201 Blast hits to 17322 proteins in 780 species: Archae - 12; Bacteria - 1396; Metazoa - 17338; Fungi - 3422; Plants - 5037; Viruses - 0; Other Eukaryotes - 2996 (source: NCBI BLink). [Source:TAIR;Acc:AT1G04650]
AT1G04660	protein_coding	T1G11.8	1:1300486:1301773:-1	6.3546	6.33889	6.3029	6.20237	0.0614449	1.04524	1.25589	0.943017	0.0237072	1	glycine-rich protein [Source:TAIR;Acc:AT1G04660]
AT1G04670	protein_coding		1:1301861:1302724:1	0	0	0	0	0	0	0	0	0	0	unknown protein; Has 40 Blast hits to 40 proteins in 14 species: Archae - 2; Bacteria - 5; Metazoa - 1; Fungi - 2; Plants - 30; Viruses - 0; Other Eukaryotes - 0 (source: NCBI BLink). [Source:TAIR;Acc:AT1G04670]
AT1G04680	protein_coding		1:1303529:1307884:-1	13.2312	13.2985	13.0837	13.2144	0.319648	66.5958	72.6988	44.3982	62.3882	1	Probable pectate lyase 1 [Source:UniProtKB/Swiss-Prot;Acc:Q940Q1]
AT1G04684	protein_coding		1:1310430:1310579:-1	4.72511	4.72504	4.92287	4.72331	0.0499226	0	0	16.6655	0	1	unknown protein; Has 30201 Blast hits to 17322 proteins in 780 species: Archae - 12; Bacteria - 1396; Metazoa - 17338; Fungi - 3422; Plants - 5037; Viruses - 0; Other Eukaryotes - 2996 (source: NCBI BLink). [Source:TAIR;Acc:AT1G04684]
AT1G04690	protein_coding	KAB1	1:1313564:1315750:1	12.2773	11.4186	11.7586	11.2584	0.249061	54.2563	24.681	28.7301	20.5063	1	Probable voltage-gated potassium channel subunit beta [Source:UniProtKB/Swiss-Prot;Acc:O23016]
AT1G04700	protein_coding	T1G11.5	1:1316254:1320919:1	8.64111	9.26487	8.65161	8.72029	0.216847	0.764731	3.18187	0.794719	1.05026	1	PB1 domain-containing protein tyrosine kinase [Source:TAIR;Acc:AT1G04700]
AT1G04710	protein_coding	KAT1	1:1321904:1324782:1	12.2589	12.257	12.0793	11.9486	0.238145	39.5479	43.7537	31.6319	28.4793	1	3-ketoacyl-CoA thiolase 1, peroxisomal [Source:UniProtKB/Swiss-Prot;Acc:Q8LF48]
AT1G04720	tRNA		1:1324923:1324960:1	0	0	0	0	0	0	0	0	0	0	pre-tRNA [Source:TAIR;Acc:AT1G04720]
AT1G04730	protein_coding	CTF18	1:1325296:1331086:-1	12.1544	12.434	12.1234	12.3468	0.231111	12.1157	16.6955	12.1091	17.1339	1	P-loop containing nucleoside triphosphate hydrolases superfamily protein [Source:TAIR;Acc:AT1G04730]
AT1G04750	protein_coding	VAMP7B	1:1331466:1333567:-1	12.5966	11.3898	11.8007	12.0322	0.243366	74.2819	29.0606	39.6005	53.2915	1	Vesicle-associated membrane protein 721 [Source:UniProtKB/Swiss-Prot;Acc:Q9ZTW3]
AT1G04760	protein_coding	ATVAMP726	1:1334760:1336070:1	8.92267	9.64808	8.90547	9.12979	0.214325	4.50504	19.2029	0.85256	6.13712	1	Putative vesicle-associated membrane protein 726 [Source:UniProtKB/Swiss-Prot;Acc:Q9MAS5]
AT1G04770	protein_coding	AT1G04770	1:1336371:1337849:-1	12.9308	12.7471	12.5305	12.5908	0.27933	67.6953	52.0942	47.9924	51.0121	1	Protein SULFUR DEFICIENCY-INDUCED 2 [Source:UniProtKB/Swiss-Prot;Acc:Q8L730]
AT1G04778	protein_coding		1:1339892:1340327:1	2.78527	2.81619	2.78531	2.78378	0.00812803	0	0	0	0	0	unknown protein; FUNCTIONS IN: molecular_function unknown; INVOLVED IN: biological_process unknown; LOCATED IN: cellular_component unknown; Has 0 Blast hits to 0 proteins in 0 species (source: NCBI BLink). [Source:TAIR;Acc:AT1G04778]
AT1G04780	protein_coding	AT1G04780/F13M7_20	1:1340669:1343584:-1	14.3764	14.8871	14.7599	14.5222	0.131992	69.2504	109.045	96.2589	81.6558	1	Ankyrin repeat family protein [Source:TAIR;Acc:AT1G04780]
AT1G04790	protein_coding	F13M7.22	1:1345036:1348451:1	10.5217	10.6995	10.4718	10.7393	0.237393	7.03215	9.15143	5.50329	9.81077	1	RING/U-box superfamily protein [Source:TAIR;Acc:AT1G04790]
AT1G04800	protein_coding	F13M7.21	1:1348452:1349286:-1	9.99885	9.85041	9.97643	9.9405	0.236916	17.9663	12.8758	19.9404	17.8902	1	glycine-rich protein [Source:TAIR;Acc:AT1G04800]
AT1G04810	protein_coding	F13M7.20	1:1350180:1355442:1	11.2436	10.5772	10.4695	11.5452	0.234564	11.2095	5.26386	4.03719	13.5978	1	26S proteasome non-ATPase regulatory subunit 1 homolog B [Source:UniProtKB/Swiss-Prot;Acc:Q9MAT0]
AT1G04820	protein_coding	TUA4	1:1356191:1358386:-1	15.2555	14.6669	14.5054	14.1933	0.106576	230.56	137.61	129.426	99.5758	1	Tubulin alpha-4 chain [Source:UniProtKB/Swiss-Prot;Acc:Q0WV25]
AT1G04830	protein_coding		1:1358574:1362019:-1	11.1542	10.9574	11.4581	11.2055	0.270187	16.4188	15.9089	23.6621	16.1269	1	Ypt/Rab-GAP domain of gyp1p superfamily protein [Source:TAIR;Acc:AT1G04830]
AT1G04840	protein_coding	PCMP-H64	1:1362867:1364962:-1	8.85945	8.25707	8.5497	8.87895	0.339861	5.06887	0.865195	2.07578	4.83964	1	Pentatricopeptide repeat-containing protein At1g04840 [Source:UniProtKB/Swiss-Prot;Acc:Q9MAT2]
AT1G04850	protein_coding	F13M7.16	1:1365118:1368844:-1	13.7305	13.5284	13.3652	13.0238	0.135282	93.8127	81.8162	75.5743	54.3839	1	ubiquitin-associated (UBA)/TS-N domain-containing protein [Source:TAIR;Acc:AT1G04850]
AT1G04860	protein_coding	UBP2	1:1369054:1373101:-1	11.9517	11.6052	12.0704	11.7237	0.195074	11.9832	7.39569	13.8594	7.92746	1	Ubiquitin carboxyl-terminal hydrolase 2 [Source:UniProtKB/Swiss-Prot;Acc:Q8W4N3]
AT1G04870	protein_coding	PRMT10	1:1373234:1375762:-1	10.8638	11.0569	10.7249	10.8948	0.298384	14.1197	19.2665	12.7741	17.6891	1	Protein arginine N-methyltransferase PRMT10 [Source:UniProtKB/Swiss-Prot;Acc:Q9MAT5]
AT1G04880	protein_coding	HMGB15	1:1375961:1379185:-1	6.1904	6.01041	6.10122	6.07532	0.0836304	1.96181	0.053001	0.090614	0	1	High mobility group B protein 15 [Source:UniProtKB/Swiss-Prot;Acc:Q9MAT6]
AT1G04890	protein_coding	F13M7.12	1:1380382:1382599:-1	3.09988	3.06232	3.06233	3.0608	0.00650333	0.13726	0	0	0	0	Protein of unknown function, DUF593 [Source:TAIR;Acc:AT1G04890]
AT1G04900	protein_coding		1:1383841:1387895:1	11.6097	11.3263	11.1241	11.1573	0.207985	19.7386	11.3034	9.73892	11.5956	1	Protein of unknown function (DUF185) [Source:TAIR;Acc:AT1G04900]
AT1G04910	protein_coding		1:1387871:1391187:-1	11.8926	12.3014	11.9817	12.5457	0.22582	23.9552	34.27	25.1947	43.3527	1	Uncharacterized protein At1g04910 [Source:UniProtKB/Swiss-Prot;Acc:Q8W486]
AT1G04920	protein_coding	ATSPS3F	1:1391502:1395864:-1	6.64035	6.46694	6.7151	6.55306	0.0745947	0.500864	0	0.830886	0.249392	0	Probable sucrose-phosphate synthase 3 [Source:UniProtKB/Swiss-Prot;Acc:Q8RY24]
AT1G04930	protein_coding	F13M7.8	1:1396291:1399053:-1	9.91737	9.3871	9.52546	9.34939	0.228169	20.427	5.26046	10.3205	5.14615	1	hydroxyproline-rich glycoprotein family protein [Source:TAIR;Acc:AT1G04930]
AT1G04940	protein_coding	TIC20	1:1399182:1400770:1	8.07079	7.99812	7.98936	8.06179	0.0635067	56.6741	50.0592	46.984	30.316	1	Protein TIC 20-I, chloroplastic [Source:UniProtKB/Swiss-Prot;Acc:Q8GZ79]
AT1G04945	protein_coding		1:1399174:1403112:1	9.99329	10.0836	10.0817	9.85579	0.225061	5.88427	7.70576	7.81378	6.02095	1	HIT-type Zinc finger family protein [Source:TAIR;Acc:AT1G04945]
AT1G04950	protein_coding	TAFII59	1:1403085:1407501:-1	11.3916	11.2135	11.8159	11.9946	0.316486	15.0795	15.3344	20.8586	27.2846	1	Transcription initiation factor TFIID subunit 6 [Source:UniProtKB/Swiss-Prot;Acc:Q9MAU3]
AT1G04960	protein_coding	F13M7.5	1:1407801:1410868:-1	12.1757	10.9373	11.197	11.1549	0.336477	66.6062	15.9471	16.1002	16.3248	1	Protein of unknown function (DUF1664) [Source:TAIR;Acc:AT1G04960]
AT1G04970	protein_coding		1:1411170:1413627:1	9.9404	10.0834	10.31	10.0908	0.352684	9.15544	13.6293	14.4845	15.1081	1	Putative BPI/LBP family protein At1g04970 [Source:UniProtKB/Swiss-Prot;Acc:Q9MAU5]
AT1G04980	protein_coding	ATPDIL2-2	1:1413644:1416144:-1	11.4112	10.9419	10.8878	10.779	0.381058	26.465	13.882	14.0291	14.6204	1	Protein disulfide-isomerase like 2-2 [Source:UniProtKB/Swiss-Prot;Acc:Q9MAU6]
AT1G04985	protein_coding	F13M7.2	1:1416343:1418482:-1	11.2506	11.187	11.5851	11.625	0.260268	31.9715	25.4715	46.8543	42.2734	1	unknown protein; Has 37 Blast hits to 37 proteins in 11 species: Archae - 0; Bacteria - 0; Metazoa - 0; Fungi - 0; Plants - 37; Viruses - 0; Other Eukaryotes - 0 (source: NCBI BLink). [Source:TAIR;Acc:AT1G04985]
AT1G04990	protein_coding	AT1G04990	1:1419080:1421789:-1	10.9768	11.4936	11.1915	10.7125	0.391214	16.0442	22.0599	25.5151	9.65124	1	Zinc finger CCCH domain-containing protein 3 [Source:UniProtKB/Swiss-Prot;Acc:Q94AD9]
AT1G05000	protein_coding	AT1G05000	1:1425593:1428782:1	6.88214	7.21456	6.93046	6.89954	0.177107	0.809495	11.6885	1.45334	0.915315	1	Probable tyrosine-protein phosphatase At1g05000 [Source:UniProtKB/Swiss-Prot;Acc:Q9ZVN4]
AT1G05010	protein_coding	EFE	1:1431190:1432858:-1	9.7964	9.19552	9.97323	9.66953	0.218357	8.9824	2.48918	10.7829	6.16877	1	1-aminocyclopropane-1-carboxylate oxidase 4 [Source:UniProtKB/Swiss-Prot;Acc:Q06588]
AT1G05020	protein_coding	AP180	1:1435254:1437667:-1	5.24343	5.24333	5.30497	5.4426	0.0658735	0	0	0.234573	1.45377	1	Clathrin coat assembly protein AP180 [Source:UniProtKB/Swiss-Prot;Acc:Q9ZVN6]
AT1G05030	protein_coding		1:1438152:1441417:-1	10.2465	9.98871	10.1194	9.71178	0.349124	12.6006	7.21015	8.7227	4.74218	1	Probable plastidic glucose transporter 1 [Source:UniProtKB/Swiss-Prot;Acc:Q0WVE9]
AT1G05040	protein_coding	T7A14.9	1:1447369:1448448:-1	1.20008	1.20483	1.20012	1.20414	0.00276846	0	0	0	0.0727607	0	BEST Arabidopsis thaliana protein match is: Ubiquitin-associated (UBA) protein (TAIR:AT2G33010.1); Has 14 Blast hits to 12 proteins in 3 species: Archae - 0; Bacteria - 0; Metazoa - 0; Fungi - 0; Plants - 14; Viruses - 0; Other Eukaryotes - 0 (sourc /.../I BLink). [Source:TAIR;Acc:AT1G05040]
AT1G05055	protein_coding	ATGTF2H2	1:1448718:1450887:-1	9.41557	8.78551	8.95027	8.39751	0.302672	11.7384	4.62069	7.83796	1.12939	1	general transcription factor II H2 [Source:TAIR;Acc:AT1G05055]
AT1G05060	protein_coding	T7A14.7	1:1451030:1452872:-1	9.45704	9.84467	10.0271	9.51883	0.227243	7.37159	9.24005	17.4177	7.96267	1	unknown protein; Has 34 Blast hits to 34 proteins in 13 species: Archae - 0; Bacteria - 0; Metazoa - 0; Fungi - 0; Plants - 34; Viruses - 0; Other Eukaryotes - 0 (source: NCBI BLink). [Source:TAIR;Acc:AT1G05060]
AT1G05061	pseudogene		1:1453216:1454260:-1	7.17996	7.08868	7.13679	7.35857	0.136635	1.0778	0.664063	0.340728	5.47499	1	Pseudogene of AT2G32630; pentatricopeptide (PPR) repeat-containing protein [Source:TAIR;Acc:AT1G05061]
AT1G05065	protein_coding	CLE20	1:1454969:1455220:-1	5.75194	5.49211	5.4921	5.50141	0.036373	4.2759	0	0	0	1	CLAVATA3/ESR (CLE)-related protein 20 [Source:UniProtKB/Swiss-Prot;Acc:Q3EDI6]
AT1G05070	protein_coding	T7A14.6	1:1457063:1458744:-1	11.0268	11.7401	10.9982	11.23	0.257003	43.2091	65.1986	31.8769	45.2047	1	Protein of unknown function (DUF1068) [Source:TAIR;Acc:AT1G05070]
AT1G05080	protein_coding		1:1459091:1460579:1	0	0	0	0	0	0	0	0	0	0	Putative FBD-associated F-box protein At1g05080 [Source:UniProtKB/Swiss-Prot;Acc:Q9ZVP2]
AT1G05085	protein_coding		1:1460988:1461670:1	1.06229	1.07167	1.06233	1.06081	0.00274489	0	0	0	0	0	unknown protein; Has 35333 Blast hits to 34131 proteins in 2444 species: Archae - 798; Bacteria - 22429; Metazoa - 974; Fungi - 991; Plants - 531; Viruses - 0; Other Eukaryotes - 9610 (source: NCBI BLink). [Source:TAIR;Acc:AT1G05085]
AT1G05090	protein_coding	T7A14.3	1:1463202:1465622:1	11.5073	11.5326	11.1946	10.9336	0.247965	0.364636	0.1843	0.177056	0.195009	0	dentin sialophosphoprotein-related [Source:TAIR;Acc:AT1G05090]
AT1G05100	protein_coding	MAPKKK18	1:1469610:1470881:1	6.25085	6.30031	6.51184	6.4716	0.107406	0	0.333097	3.13334	2.09074	1	mitogen-activated protein kinase kinase kinase 18 [Source:TAIR;Acc:AT1G05100]
AT1G05120	protein_coding	YUP8H12.27	1:1471406:1476078:-1	12.891	12.8849	13.0138	13.1539	0.206685	25.8412	27.3403	27.0204	31.8361	1	Helicase protein with RING/U-box domain [Source:TAIR;Acc:AT1G05120]
AT1G05135	pseudogene		1:1477500:1478821:-1	11.0908	10.3036	10.6513	10.8674	0.207998	28.8692	9.88109	20.8756	27.2715	1	pseudogene of unknown protein [Source:TAIR;Acc:AT1G05135]
AT1G05136	protein_coding		1:1478923:1479063:1	0	0	0	0	0	0	0	0	0	0	unknown protein; Has 30201 Blast hits to 17322 proteins in 780 species: Archae - 12; Bacteria - 1396; Metazoa - 17338; Fungi - 3422; Plants - 5037; Viruses - 0; Other Eukaryotes - 2996 (source: NCBI BLink). [Source:TAIR;Acc:AT1G05136]
AT1G05140	protein_coding	YUP8H12.25	1:1482548:1484056:1	9.38308	9.15203	9.3322	8.94746	0.194169	7.39773	9.04611	7.34428	3.39923	1	Probable membrane metalloprotease ARASP2, chloroplastic [Source:UniProtKB/Swiss-Prot;Acc:O23053]
AT1G05150	protein_coding		1:1484067:1486960:-1	11.8443	12.1554	11.9769	12.0732	0.18103	11.9054	17.7088	14.2733	16.5727	1	Uncharacterized TPR repeat-containing protein At1g05150 [Source:UniProtKB/Swiss-Prot;Acc:O23052]
AT1G05160	protein_coding	CYP88A3	1:1487378:1490947:-1	12.2739	11.6788	11.7922	12.0776	0.246286	24.1347	18.0728	12.1808	14.5918	1	Ent-kaurenoic acid oxidase 1 [Source:UniProtKB/Swiss-Prot;Acc:O23051]
AT1G05170	protein_coding	B3GALT2	1:1491111:1494248:-1	10.1202	9.89885	10.3696	10.2651	0.233273	4.32362	4.19666	7.67608	7.04355	1	Probable beta-1,3-galactosyltransferase 2 [Source:UniProtKB/Swiss-Prot;Acc:A8MRC7]
AT1G05180	protein_coding	AXR1	1:1498114:1501824:-1	12.3118	12.381	12.1173	12.458	0.270498	32.2451	30.9984	26.9333	29.8039	1	NEDD8-activating enzyme E1 regulatory subunit [Source:UniProtKB/Swiss-Prot;Acc:P42744]
AT1G05190	protein_coding	emb2394	1:1502344:1503830:-1	14.2773	13.5927	13.9591	13.6836	0.202782	304.788	149.059	240.812	169.221	1	50S ribosomal protein L6, chloroplastic [Source:UniProtKB/Swiss-Prot;Acc:O23049]
AT1G05200	protein_coding	ATGLR3.4	1:1504960:1509152:1	12.4683	12.6149	12.3757	12.3632	0.232099	28.9441	25.5809	23.052	21.1299	1	Glutamate receptor 3.4 [Source:UniProtKB/Swiss-Prot;Acc:Q8GXJ4]
AT1G05205	protein_coding		1:1509103:1510281:-1	10.4265	10.2591	10.1328	10.4911	0.117512	38.2496	30.3924	26.3645	35.846	1	unknown protein; Has 44 Blast hits to 44 proteins in 16 species: Archae - 0; Bacteria - 0; Metazoa - 0; Fungi - 0; Plants - 44; Viruses - 0; Other Eukaryotes - 0 (source: NCBI BLink). [Source:TAIR;Acc:AT1G05205]
AT1G05210	protein_coding	YUP8H12.18	1:1510404:1511683:1	9.53628	9.36497	9.52123	9.44852	0.307403	25.7221	12.7355	15.5987	17.8953	1	Transmembrane protein 97, predicted [Source:TAIR;Acc:AT1G05210]
AT1G05220	protein_coding	YUP8H12.17	1:1511907:1513573:1	3.68752	3.70873	3.72441	3.686	0.011724	0	0.0875235	0	0	0	Transmembrane protein 97, predicted [Source:TAIR;Acc:AT1G05220]
AT1G05230	protein_coding	HDG2	1:1512896:1518805:-1	11.5553	11.0392	11.0978	11.1846	0.228532	20.4515	10.5057	10.3417	9.15837	1	Homeobox-leucine zipper protein HDG2 [Source:UniProtKB/Swiss-Prot;Acc:Q94C37]
AT1G05240	protein_coding	PER1	1:1521137:1522681:1	7.27832	7.40814	7.43074	7.15229	0.177939	0	0	0	0	0	Peroxidase 1 [Source:UniProtKB/Swiss-Prot;Acc:P0DI10]
AT1G05250	protein_coding	PER1	1:1525601:1527234:-1	8.39309	8.60746	8.66687	8.53074	0.186272	0.754567	0.481512	1.08334	1.74972	1	Peroxidase 1 [Source:UniProtKB/Swiss-Prot;Acc:P0DI10]
AT1G05260	protein_coding	RCI3	1:1529767:1531439:1	7.82283	8.37635	7.86564	7.52631	0.174767	2.95847	10.7141	3.0871	0.118228	1	Peroxidase 3 [Source:UniProtKB/Swiss-Prot;Acc:O23044]
AT1G05270	protein_coding	AT1G05270/YUP8H12_12	1:1531641:1534410:-1	11.4455	11.8431	11.798	11.4352	0.270834	23.4897	31.54	27.8928	22.9571	1	TraB family protein [Source:TAIR;Acc:AT1G05270]
AT1G05280	protein_coding	YUP8H12.11	1:1535444:1537525:-1	3.21535	3.2122	3.19331	3.19178	0.0106507	0	0	0	0	0	Protein of unknown function (DUF604) [Source:TAIR;Acc:AT1G05280]
AT1G05290	protein_coding	YUP8H12.10	1:1539152:1540562:-1	0	0	0	0	0	0	0	0	0	0	CCT motif family protein [Source:TAIR;Acc:AT1G05290]
AT1G05291	protein_coding	YUP8H12.9	1:1541348:1542432:-1	0	0	0	0	0	0	0	0	0	0	Protein of unknown function (DUF1218) [Source:TAIR;Acc:AT1G05291]
AT1G05300	protein_coding	ZIP5	1:1545106:1547849:-1	9.7165	9.50089	9.31607	9.68374	0.277368	11.1177	6.12481	4.55312	10.5727	1	Zinc transporter 5 [Source:UniProtKB/Swiss-Prot;Acc:O23039]
AT1G05310	protein_coding	PME8	1:1550543:1552517:-1	5.29925	5.25684	5.37543	5.23793	0.0460372	0.403633	0.146311	1.43392	0	1	Probable pectinesterase 8 [Source:UniProtKB/Swiss-Prot;Acc:O23038]
AT1G05320	protein_coding	YUP8H12.6	1:1553603:1557733:1	14.0104	14.1112	13.5647	13.6654	0.238828	53.2848	52.2519	33.9467	38.1212	1	FUNCTIONS IN: molecular_function unknown; INVOLVED IN: biological_process unknown; LOCATED IN: cellular_component unknown; EXPRESSED IN: fruit, egg cell; CONTAINS InterPro DOMAIN/s: Prefoldin (InterPro:IPR009053); BEST Arabidopsis thaliana protein m /.../s: unknown protein (TAIR:AT2G32240.1); Has 267650 Blast hits to 119772 proteins in 3899 species: Archae - 3706; Bacteria - 62589; Metazoa - 1065…
AT1G05330	protein_coding	YUP8H12.5	1:1558170:1558583:1	2.0711	2.05262	2.05263	2.05111	0.005044	0.672713	0	0	0	0	unknown protein; Has 6 Blast hits to 6 proteins in 2 species: Archae - 0; Bacteria - 0; Metazoa - 0; Fungi - 0; Plants - 6; Viruses - 0; Other Eukaryotes - 0 (source: NCBI BLink). [Source:TAIR;Acc:AT1G05330]
AT1G05340	protein_coding	YUP8H12.4	1:1558844:1559903:-1	6.4375	6.29402	6.26873	6.41036	0.0771725	3.34047	0.822468	0.332373	3.28967	1	unknown protein; FUNCTIONS IN: molecular_function unknown; INVOLVED IN: biological_process unknown; LOCATED IN: chloroplast; EXPRESSED IN: 14 plant structures; EXPRESSED DURING: 7 growth stages; BEST Arabidopsis thaliana protein match is: unknown pr /.../(TAIR:AT2G32210.1); Has 189 Blast hits to 189 proteins in 27 species: Archae - 0; Bacteria - 0; Metazoa - 0; Fungi - 21; Plants - 168; Viruses -…
AT1G05350	protein_coding		1:1560678:1564123:-1	12.6494	12.8123	11.7594	11.9657	0.131501	46.6815	41.2807	19.3477	25.5628	1	Ubiquitin-like modifier-activating enzyme 5 [Source:UniProtKB/Swiss-Prot;Acc:O23034]
AT1G05360	protein_coding	YUP8H12.2	1:1564598:1567465:1	10.6981	10.7836	11.0787	11.0991	0.282103	11.2282	12.677	16.5451	21.6	1	Vacuole membrane protein KMS2 [Source:UniProtKB/Swiss-Prot;Acc:F4I8Q7]
AT1G05370	protein_coding		1:1569192:1572280:-1	8.41365	8.92294	8.85407	8.63102	0.204178	1.65443	7.0312	6.37239	1.62678	1	Sec14p-like phosphatidylinositol transfer family protein [Source:TAIR;Acc:AT1G05370]
AT1G05380	protein_coding	AT1G05380	1:1576863:1582614:1	14.5348	15.0337	14.5624	15.0818	0.164429	55.5559	82.9617	56.562	87.0662	1	Acyl-CoA N-acyltransferase with RING/FYVE/PHD-type zinc finger protein [Source:TAIR;Acc:AT1G05380]
AT1G05385	protein_coding	LPA19	1:1582671:1583718:-1	11.3787	11.3569	11.4474	11.3687	0.2538	35.5029	22.3954	35.0802	30.3605	1	Photosystem II D1 precursor processing protein PSB27-H2, chloroplastic [Source:UniProtKB/Swiss-Prot;Acc:Q9ZVZ9]
AT1G05390	tRNA		1:1583772:1583845:-1	0	0	0	0	0	0	0	0	0	0	pre-tRNA [Source:TAIR;Acc:AT1G05390]
AT1G05400	protein_coding		1:1584073:1585421:1	6.98984	7.42928	7.1979	7.15002	0.0921267	0	6.67145	3.92898	1.59533	1	unknown protein; BEST Arabidopsis thaliana protein match is: unknown protein (TAIR:AT1G06810.1); Has 31 Blast hits to 31 proteins in 2 species: Archae - 0; Bacteria - 0; Metazoa - 0; Fungi - 0; Plants - 31; Viruses - 0; Other Eukaryotes - 0 (source: /.../BLink). [Source:TAIR;Acc:AT1G05400]
AT1G05410	protein_coding		1:1585371:1587778:-1	10.4266	9.89702	10.6268	10.4459	0.271349	11.5615	5.99681	14.7872	12.4652	1	Protein of unknown function (DUF1423) [Source:TAIR;Acc:AT1G05410]
AT1G05420	protein_coding	ATOFP12	1:1590073:1590753:1	6.49097	6.26648	6.34824	6.2722	0.0833634	8.00377	0	1.95402	1.21122	1	Transcription repressor OFP12 [Source:UniProtKB/Swiss-Prot;Acc:F4I8R6]
AT1G05430	protein_coding		1:1594057:1595818:-1	11.0903	10.4319	10.7466	10.5311	0.206322	34.5531	10.5881	18.2771	15.5869	1	unknown protein; Has 31 Blast hits to 31 proteins in 9 species: Archae - 0; Bacteria - 0; Metazoa - 0; Fungi - 0; Plants - 31; Viruses - 0; Other Eukaryotes - 0 (source: NCBI BLink). [Source:TAIR;Acc:AT1G05430]
AT1G05440	protein_coding		1:1596007:1597848:-1	8.45737	8.24731	8.01126	8.69214	0.278838	3.80285	2.5517	0.799703	6.41216	1	C-8 sterol isomerases [Source:TAIR;Acc:AT1G05440]
AT1G05450	protein_coding		1:1599911:1601214:1	3.0023	3.03325	3.00738	3.0008	0.00938132	0	0	0.245177	0	0	Bifunctional inhibitor/lipid-transfer protein/seed storage 2S albumin superfamily protein [Source:TAIR;Acc:AT1G05450]
AT1G05460	protein_coding	SDE3	1:1601148:1605027:-1	13.4874	13.9181	13.3903	13.7547	0.180663	29.9457	43.902	29.3683	39.0266	1	Probable RNA helicase SDE3 [Source:UniProtKB/Swiss-Prot;Acc:Q8GYD9]
AT1G05470	protein_coding	CVP2	1:1607357:1611703:-1	12.7757	12.741	12.558	12.5719	0.18089	27.4634	22.487	18.7915	20.6955	1	Type I inositol 1,4,5-trisphosphate 5-phosphatase CVP2 [Source:UniProtKB/Swiss-Prot;Acc:Q9LR47]
AT1G05490	protein_coding	chr31	1:1618602:1623452:-1	13.1622	14.1663	12.9538	13.6527	0.281555	18.1345	41.0002	16.7647	30.5156	1	SNF2 domain-containing protein CLASSY 3 [Source:UniProtKB/Swiss-Prot;Acc:F4I8S3]
AT1G05500	protein_coding	SYTE	1:1624955:1629224:1	12.1833	11.7159	11.4861	11.7921	0.301345	27.3834	19.9678	15.0682	21.0886	1	Synaptotagmin-5 [Source:UniProtKB/Swiss-Prot;Acc:Q8L706]
AT1G05510	protein_coding		1:1629446:1630863:1	3.04237	3.02487	3.02488	3.04223	0.00510509	0	0	0	0.191245	0	Protein of unknown function (DUF1264) [Source:TAIR;Acc:AT1G05510]
AT1G05520	protein_coding		1:1630900:1635711:-1	11.6093	12.0734	11.6425	11.8769	0.255541	10.9587	21.8479	12.1386	17.921	1	Sec23/Sec24 protein transport family protein [Source:TAIR;Acc:AT1G05520]
AT1G05530	protein_coding	UGT75B2	1:1636496:1637863:-1	0.06132	0.0612874	0.0644784	0.0596075	0.00124163	0	0	0	0	0	UDP-glycosyltransferase 75B2 [Source:UniProtKB/Swiss-Prot;Acc:Q9ZVY5]
AT1G05540	protein_coding		1:1639286:1640811:1	6.21038	6.30398	6.54426	6.22461	0.0856507	0.0799747	0.70852	3.60403	0	1	Protein of unknown function (DUF295) [Source:TAIR;Acc:AT1G05540]
AT1G05550	protein_coding		1:1640959:1643917:-1	6.59269	6.46894	6.39953	6.72475	0.110367	0.202924	0.0296453	0	0.0359753	0	Protein of unknown function (DUF295) [Source:TAIR;Acc:AT1G05550]
AT1G05560	protein_coding	UGT1	1:1645498:1647147:-1	6.51571	6.50183	6.58907	6.53216	0.051528	2.77885	1.18949	3.51614	1.87467	1	UDP-glycosyltransferase 75B1 [Source:UniProtKB/Swiss-Prot;Acc:Q9LR44]
AT1G05562	ncRNA		1:1645875:1647162:1	2.20718	2.20721	2.22336	2.21022	0.00536415						Potential natural antisense gene, locus overlaps with AT1G05560 [Source:TAIR;Acc:AT1G05562]
AT1G05570	protein_coding	CALS1	1:1647706:1659437:-1	13.5415	13.8839	14.2796	14.4234	0.149361	16.6405	22.7997	31.0998	37.3483	1	Callose synthase 1 [Source:UniProtKB/Swiss-Prot;Acc:Q9AUE0]
AT1G05575	protein_coding	AT1G05575/F3F20.22	1:1661691:1662187:-1	3.24626	3.24628	3.29375	3.24475	0.0122717	0	0	0	0	0	unknown protein; FUNCTIONS IN: molecular_function unknown; INVOLVED IN: anaerobic respiration; LOCATED IN: endomembrane system; EXPRESSED IN: 17 plant structures; EXPRESSED DURING: 9 growth stages; BEST Arabidopsis thaliana protein match is: unknown /.../in (TAIR:AT2G31945.1); Has 63 Blast hits to 63 proteins in 10 species: Archae - 0; Bacteria - 0; Metazoa - 0; Fungi - 0; Plants - 63; Viruses - …
AT1G05577	protein_coding	F3F20.2	1:1662370:1664398:-1	0.0663406	0.0628563	0.0628483	0.0611687	0.00130873	0	0	0	0	0	Domain of unknown function (DUF966) [Source:TAIR;Acc:AT1G05577]
AT1G05580	protein_coding	ATCHX23	1:1665433:1668904:-1	2.88925	2.85678	2.85679	2.85526	0.0085264	0	0	0	0	0	Cation/H(+) antiporter 23, chloroplastic [Source:UniProtKB/Swiss-Prot;Acc:Q8VYD4]
AT1G05590	protein_coding	HEXO2	1:1669350:1671876:1	10.0874	10.3968	11.1415	10.3689	0.343062	5.51457	8.65501	20.0493	8.20676	1	Beta-hexosaminidase 2 [Source:UniProtKB/Swiss-Prot;Acc:Q9SYK0]
AT1G05600	protein_coding		1:1671936:1673856:1	8.30609	8.30402	8.49832	8.23265	0.18194	2.02213	1.79686	2.83008	1.4116	1	Pentatricopeptide repeat-containing protein At1g05600 [Source:UniProtKB/Swiss-Prot;Acc:Q9SYK1]
AT1G05610	protein_coding	APS2	1:1673861:1675934:-1	6.66141	7.02221	6.72994	6.79166	0.065903	0.0241056	1.09813	0.396759	0.622128	1	Inactive glucose-1-phosphate adenylyltransferase small subunit 2, chloroplastic [Source:UniProtKB/Swiss-Prot;Acc:F4I8U2]
AT1G05615	protein_coding		1:1677507:1678270:-1	0	0	0	0	0	0	0	0	0	0	Putative B3 domain-containing protein At1g05615 [Source:UniProtKB/Swiss-Prot;Acc:F4I8U3]
AT1G05620	protein_coding	URH2	1:1679158:1681710:1	10.6957	10.1051	10.6439	10.4111	0.315512	20.6901	10.6035	27.1067	15.4568	1	Probable uridine nucleosidase 2 [Source:UniProtKB/Swiss-Prot;Acc:Q8LAC4]
AT1G05630	protein_coding	AT5PTASE13	1:1682318:1687363:1	12.9379	12.3013	12.3894	12.8805	0.214858	19.4904	7.9037	10.0819	13.5479	1	Type I inositol 1,4,5-trisphosphate 5-phosphatase 13 [Source:UniProtKB/Swiss-Prot;Acc:Q9SYK4]
AT1G05640	protein_coding	F3F20.9	1:1687436:1689501:-1	11.3117	11.5949	11.991	11.4793	0.2049	9.48362	10.9806	16.7039	11.653	1	Ankyrin repeat family protein [Source:TAIR;Acc:AT1G05640]
AT1G05650	protein_coding	F3F20.10	1:1690264:1692126:-1	0	0	0	0	0	0	0	0	0	0	Pectin lyase-like superfamily protein [Source:TAIR;Acc:AT1G05650]
AT1G05660	protein_coding	F3F20.11	1:1694286:1696058:-1	0	0	0	0	0	0	0	0	0	0	Pectin lyase-like superfamily protein [Source:TAIR;Acc:AT1G05660]
AT1G05670	protein_coding		1:1697587:1701025:-1	10.9437	11.4688	11.6015	11.5744	0.331748	4.63943	9.7738	9.32165	9.64719	1	Pentatricopeptide repeat-containing protein At1g05670, mitochondrial [Source:UniProtKB/Swiss-Prot;Acc:Q0WVK7]
AT1G05675	protein_coding	UGT74E1	1:1701116:1702749:-1	5.08426	5.07306	5.05735	5.08108	0.0374991	0.362557	0.2681	0.145809	0.356845	0	UDP-glycosyltransferase 74E1 [Source:UniProtKB/Swiss-Prot;Acc:P0C7P7]
AT1G05680	protein_coding	UGT74E2	1:1703092:1704691:-1	0	0	0	0	0	0	0	0	0	0	UDP-glycosyltransferase 74E2 [Source:UniProtKB/Swiss-Prot;Acc:Q9SYK9]
AT1G05690	protein_coding	BT3	1:1707011:1709347:1	7.7152	8.10435	7.59531	8.24173	0.265115	0.773617	4.52243	0.307402	2.18264	1	BTB/POZ and TAZ domain-containing protein 3 [Source:UniProtKB/Swiss-Prot;Acc:Q9SYL0]
AT1G05700	protein_coding		1:1709796:1713245:1	6.02309	6.05961	6.28939	6.16034	0.121778	0	0.105055	1.41771	0.113542	1	Probable LRR receptor-like serine/threonine-protein kinase At1g05700 [Source:UniProtKB/Swiss-Prot;Acc:C0LGD6]
AT1G05710	protein_coding	BHLH-ALPHA	1:1714950:1717276:1	13.6067	14.1748	14.0114	14.0992	0.144305	166.115	226.248	230.329	245.788	1	basic helix-loop-helix (bHLH) DNA-binding superfamily protein [Source:TAIR;Acc:AT1G05710]
AT1G05720	protein_coding	AT1G05720/F3F20_17	1:1717447:1718909:-1	10.9474	10.4393	10.6105	10.768	0.34556	52.4374	27.0432	37.794	42.7431	1	selenoprotein family protein [Source:TAIR;Acc:AT1G05720]
AT1G05730	protein_coding	F3F20.18	1:1718555:1720303:1	7.20451	7.50291	7.09644	7.24776	0.0978235	1.61137	4.91585	0.429285	1.71683	1	Eukaryotic protein of unknown function (DUF842) [Source:TAIR;Acc:AT1G05730]
AT1G05740	protein_coding	F3F20.19	1:1720674:1721309:1	4.54876	4.49088	4.53155	4.48493	0.0245105	0.12715	0	1.4291	0	1	Eukaryotic protein of unknown function (DUF842) [Source:TAIR;Acc:AT1G05740]
AT1G05750	protein_coding	PDE247	1:1721509:1724734:1	10.4572	10.2515	10.0925	9.34896	0.426837	6.89639	9.81486	4.87247	2.18959	1	Pentatricopeptide repeat-containing protein At1g05750, chloroplastic [Source:UniProtKB/Swiss-Prot;Acc:Q9MA50]
AT1G05760	protein_coding	RTM1	1:1723734:1724486:-1	0	0	0	0	0	12.5941	15.2485	9.98954	3.80278	1	Protein RESTRICTED TEV MOVEMENT 1 [Source:UniProtKB/Swiss-Prot;Acc:Q9SE37]
AT1G05770	protein_coding	T20M3.3	1:1725388:1726283:-1	1.44241	1.4386	1.43861	1.44531	0.00321824	0.0706505	0	0	0.153498	0	Jacalin-related lectin 2 [Source:UniProtKB/Swiss-Prot;Acc:Q9MA49]
AT1G05780	protein_coding		1:1726608:1728404:1	9.14184	9.0538	10.0659	9.01407	0.193627	8.62138	8.60328	43.0382	4.81657	1	Vacuolar ATPase assembly integral membrane protein VMA21-like domain [Source:TAIR;Acc:AT1G05780]
AT1G05785	protein_coding		1:1730249:1732626:1	9.6542	9.02742	9.47852	9.21437	0.362327	24.8971	9.76706	13.7963	10.6817	1	Got1/Sft2-like vescicle transport protein family [Source:TAIR;Acc:AT1G05785]
AT1G05790	protein_coding		1:1732871:1737489:1	12.0641	12.4544	12.2323	12.2911	0.175311	20.4079	27.1213	26.3853	25.7196	1	lipase class 3 family protein [Source:TAIR;Acc:AT1G05790]
AT1G05800	protein_coding	DGL	1:1741204:1742619:1	0	0	0	0	0	0	0	0	0	0	Galactolipase DONGLE, chloroplastic [Source:UniProtKB/Swiss-Prot;Acc:Q9MA46]
AT1G05805	protein_coding	BHLH128	1:1744773:1747693:1	12.9287	12.5212	13.0502	12.9861	0.231978	76.0399	48.8244	73.5005	70.2939	1	Transcription factor bHLH128 [Source:UniProtKB/Swiss-Prot;Acc:Q8H102]
AT1G05810	protein_coding	ARA	1:1748314:1749460:1	9.67151	9.07596	9.28472	9.42	0.306449	17.2124	9.1722	10.6193	13.8619	1	RAB GTPase homolog A5E [Source:TAIR;Acc:AT1G05810]
AT1G05820	protein_coding	SPPL5	1:1749682:1753990:1	11.3326	10.684	10.0187	10.7407	0.331015	24.8517	7.18391	3.51857	8.43605	1	Signal peptide peptidase-like 5 [Source:UniProtKB/Swiss-Prot;Acc:Q9MA44]
AT1G05830	protein_coding	ATX2	1:1754244:1761817:1	13.3067	13.9042	13.7796	13.6395	0.123531	22.3321	35.8231	36.3064	31.9556	1	Histone-lysine N-methyltransferase ATX2 [Source:UniProtKB/Swiss-Prot;Acc:P0CB22]
AT1G05835	protein_coding		1:1762224:1762814:1	11.4203	10.9579	10.9753	11.4873	0.199216	117.627	77.2042	93.6531	137.646	1	Uncharacterized protein At1g05835 [Source:UniProtKB/Swiss-Prot;Acc:A8MS78]
AT1G05840	protein_coding	T20M3.11	1:1762734:1766281:-1	11.8344	11.1299	11.8645	11.9828	0.251003	19.3277	18.0288	32.8696	36.9106	1	Eukaryotic aspartyl protease family protein [Source:TAIR;Acc:AT1G05840]
AT1G05850	protein_coding	POM1	1:1766503:1768695:-1	15.0008	14.7709	14.7037	14.8588	0.146078	293.744	267.738	239.91	273.111	1	Chitinase-like protein 1 [Source:UniProtKB/Swiss-Prot;Acc:Q9MA41]
AT1G05860	protein_coding	T20M3.13	1:1769014:1771115:1	12.1746	11.6327	11.6372	11.5984	0.337917	59.5508	20.8413	31.8854	32.8363	1	unknown protein; FUNCTIONS IN: molecular_function unknown; INVOLVED IN: biological_process unknown; LOCATED IN: chloroplast; EXPRESSED IN: 20 plant structures; EXPRESSED DURING: 11 growth stages; BEST Arabidopsis thaliana protein match is: unknown p /.../ (TAIR:AT2G31600.1); Has 101 Blast hits to 100 proteins in 32 species: Archae - 0; Bacteria - 0; Metazoa - 28; Fungi - 2; Plants - 66; Viruses -…
AT1G05870	protein_coding	T20M3.14	1:1771457:1773293:-1	11.9226	11.8682	11.923	11.9651	0.176142	64.6308	37.6826	37.1127	38.944	1	Protein of unknown function (DUF1685) [Source:TAIR;Acc:AT1G05870]
AT1G05880	protein_coding	ATARI12	1:1775643:1778553:1	3.86339	3.88935	3.86341	3.9011	0.0144759	0	0.160859	0	0.147044	0	Probable E3 ubiquitin-protein ligase ARI12 [Source:UniProtKB/Swiss-Prot;Acc:Q84RQ9]
AT1G05890	protein_coding	ARI5	1:1779256:1784529:1	13.5284	13.3125	13.1558	13.3626	0.146248	58.3015	45.7688	39.8473	49.0332	1	Probable E3 ubiquitin-protein ligase ARI5 [Source:UniProtKB/Swiss-Prot;Acc:Q8L829]
AT1G05894	protein_coding	T20M3.17	1:1784803:1786292:1	7.88756	7.75812	8.23293	7.95005	0.218459	1.27089	0.65962	5.2965	1.88823	1	unknown protein; LOCATED IN: chloroplast; BEST Arabidopsis thaliana protein match is: unknown protein (TAIR:AT2G31480.1); Has 35333 Blast hits to 34131 proteins in 2444 species: Archae - 798; Bacteria - 22429; Metazoa - 974; Fungi - 991; Plants - 53 /.../uses - 0; Other Eukaryotes - 9610 (source: NCBI BLink). [Source:TAIR;Acc:AT1G05894]
AT1G05900	protein_coding	ATNTH2	1:1786856:1789676:1	11.2554	11.6067	11.2736	11.4109	0.372568	21.3765	42.3	14.1637	24.4827	1	Endonuclease III homolog 2, chloroplastic [Source:UniProtKB/Swiss-Prot;Acc:B9DFZ0]
AT1G05910	protein_coding		1:1790224:1796647:1	12.6426	12.9614	12.5415	12.4087	0.14953	16.2819	21.5332	15.9314	11.9042	1	ATPase family AAA domain-containing protein At1g05910 [Source:UniProtKB/Swiss-Prot;Acc:F4IAE9]
AT1G05920	protein_coding		1:1796778:1798254:1	0.0583296	0.0583091	0.060954	0.056651	0.00108364	0	0	0.0273828	0	0	B3 domain-containing protein At1g05920 [Source:UniProtKB/Swiss-Prot;Acc:Q5RM09]
AT1G05925	protein_coding		1:1798901:1799062:-1	0	0	0	0	0	0	0	0	0	0	unknown protein; LOCATED IN: endomembrane system; Has 30201 Blast hits to 17322 proteins in 780 species: Archae - 12; Bacteria - 1396; Metazoa - 17338; Fungi - 3422; Plants - 5037; Viruses - 0; Other Eukaryotes - 2996 (source: NCBI BLink). [Source:TAIR;Acc:AT1G05925]
AT1G05930	protein_coding		1:1799418:1800933:1	0	0	0	0	0	0	0	0	0	0	B3 domain-containing protein At1g05930 [Source:UniProtKB/Swiss-Prot;Acc:Q9MA32]
AT1G05940	protein_coding	CAT9	1:1801162:1803984:-1	11.7688	11.8726	12.2509	12.3501	0.227388	19.371	22.4801	29.8009	29.206	1	Cationic amino acid transporter 9, chloroplastic [Source:UniProtKB/Swiss-Prot;Acc:Q9C5D6]
AT1G05950	protein_coding		1:1804401:1807471:-1	13.4394	13.7932	13.306	13.7278	0.23433	42.8946	59.0933	40.0485	62.5966	1	unknown protein; Has 50 Blast hits to 45 proteins in 14 species: Archae - 5; Bacteria - 0; Metazoa - 4; Fungi - 0; Plants - 34; Viruses - 0; Other Eukaryotes - 7 (source: NCBI BLink). [Source:TAIR;Acc:AT1G05950]
AT1G05960	protein_coding	T21E18.2	1:1807973:1815474:-1	12.2327	11.8517	12.3117	12.0081	0.200768	12.1384	9.387	13.5305	12.9359	1	ARM repeat superfamily protein [Source:TAIR;Acc:AT1G05960]
AT1G05970	protein_coding	T21E18.3	1:1816056:1817282:-1	10.1558	9.80512	9.95023	9.4188	0.427323	23.612	9.98648	25.3114	13.5198	1	RNA-binding (RRM/RBD/RNP motifs) family protein [Source:TAIR;Acc:AT1G05970]
AT1G05980	tRNA		1:1817400:1817471:1	0	0	0	0	0	0	0	0	0	0	pre-tRNA [Source:TAIR;Acc:AT1G05980]
AT1G05990	protein_coding	RHS1	1:1818447:1819040:1	0	0	0	0	0	0	0	0	0	0	Calmodulin-like protein 7 [Source:UniProtKB/Swiss-Prot;Acc:Q9LNE7]
AT1G06000	protein_coding	UGT89C1	1:1820308:1821894:-1	10.4992	9.90991	9.96954	9.74748	0.264088	21.402	11.52	11.7037	7.30093	1	UDP-glycosyltransferase 89C1 [Source:UniProtKB/Swiss-Prot;Acc:Q9LNE6]
AT1G06002	ncRNA		1:1820977:1821918:1	0	0	0	0	0						Potential natural antisense gene, locus overlaps with AT1G06000 [Source:TAIR;Acc:AT1G06002]
AT1G06010	protein_coding	T21E18.6	1:1822618:1823997:1	10.5532	10.0207	10.2476	10.1573	0.185567	37.3335	18.0118	21.7186	19.9344	1	unknown protein; Has 25 Blast hits to 25 proteins in 9 species: Archae - 0; Bacteria - 0; Metazoa - 0; Fungi - 0; Plants - 25; Viruses - 0; Other Eukaryotes - 0 (source: NCBI BLink). [Source:TAIR;Acc:AT1G06010]
AT1G06020	protein_coding		1:1824548:1826101:1	7.16585	7.56322	7.36106	7.87939	0.196376	0	3.77675	0.87543	8.14181	1	Probable fructokinase-3 [Source:UniProtKB/Swiss-Prot;Acc:Q9LNE4]
AT1G06030	protein_coding		1:1826880:1828161:1	1.35624	1.34494	1.34494	1.34343	0.00324918	0	0	0	0	0	Probable fructokinase-2 [Source:UniProtKB/Swiss-Prot;Acc:Q9LNE3]
AT1G06040	protein_coding	STO	1:1828413:1829890:-1	12.8668	12.7656	13.3565	12.5332	0.163027	70.6282	69.4879	116.956	60.5193	1	B-box zinc finger protein 24 [Source:UniProtKB/Swiss-Prot;Acc:Q96288]
AT1G06050	protein_coding	T21E18.10	1:1830605:1832555:-1	9.30921	9.8637	9.35667	9.77494	0.335495	5.84665	14.8244	7.30283	11.3131	1	Protein of unknown function (DUF1336) [Source:TAIR;Acc:AT1G06050]
AT1G06060	protein_coding	T21E18.11	1:1832943:1834861:1	10.2355	10.5649	10.3462	10.3929	0.284416	17.1375	10.5339	11.8412	19.1214	1	LisH and RanBPM domains containing protein [Source:TAIR;Acc:AT1G06060]
AT1G06070	protein_coding	T21E18.12	1:1834829:1837648:-1	11.4767	11.4954	11.1952	11.6919	0.188556	18.7251	21.0993	17.3806	24.4312	1	Basic-leucine zipper (bZIP) transcription factor family protein [Source:TAIR;Acc:AT1G06070]
AT1G06080	protein_coding	ADS1	1:1843568:1846302:1	8.94886	8.85372	9.06711	9.37197	0.25383	4.42821	4.50447	6.11797	11.8785	1	Delta-9 acyl-lipid desaturase 1 [Source:UniProtKB/Swiss-Prot;Acc:O65797]
AT1G06090	protein_coding		1:1847883:1849693:1	12.4868	12.3627	12.4654	12.2617	0.335369	64.6563	61.6179	67.0465	64.4172	1	Delta-9 desaturase-like 1 protein [Source:UniProtKB/Swiss-Prot;Acc:Q9LND9]
AT1G06100	protein_coding		1:1851530:1853019:1	8.75036	8.53364	8.91203	8.33032	0.181833	7.97911	1.3634	5.90694	2.47714	1	Delta-9 desaturase-like 2 protein [Source:UniProtKB/Swiss-Prot;Acc:Q9LND8]
AT1G06110	protein_coding	SKIP16	1:1853077:1855031:-1	10.8778	10.8243	10.5116	10.8442	0.290899	13.29	14.5315	12.587	16.328	1	F-box protein SKIP16 [Source:UniProtKB/Swiss-Prot;Acc:Q9LND7]
AT1G06120	protein_coding		1:1855943:1857718:1	7.92207	8.07817	8.0722	7.92134	0.157281	0	0	0	0	0	Delta-9 desaturase-like 3 protein [Source:UniProtKB/Swiss-Prot;Acc:Q9FPD5]
AT1G06130	protein_coding	GLX2-4	1:1857767:1860730:-1	11.6673	11.5811	11.5544	11.3562	0.205337	31.0769	24.9399	27.6393	24.9712	1	Probable hydroxyacylglutathione hydrolase 2, chloroplast [Source:UniProtKB/Swiss-Prot;Acc:Q8LDW8]
AT1G06135	protein_coding		1:1862197:1862742:1	0	0	0	0	0	0	0	0	0	0	unknown protein; FUNCTIONS IN: molecular_function unknown; INVOLVED IN: biological_process unknown; LOCATED IN: endomembrane system; BEST Arabidopsis thaliana protein match is: unknown protein (TAIR:AT2G31345.1); Has 35333 Blast hits to 34131 protei /.../2444 species: Archae - 798; Bacteria - 22429; Metazoa - 974; Fungi - 991; Plants - 531; Viruses - 0; Other Eukaryotes - 9610 (source: NCBI BLink…
AT1G06137	protein_coding		1:1863544:1863750:-1	0	0	0	0	0	0	0	0	0	0	unknown protein; FUNCTIONS IN: molecular_function unknown; INVOLVED IN: biological_process unknown; LOCATED IN: endomembrane system; BEST Arabidopsis thaliana protein match is: unknown protein (TAIR:AT1G06135.1); Has 30201 Blast hits to 17322 protei /.../780 species: Archae - 12; Bacteria - 1396; Metazoa - 17338; Fungi - 3422; Plants - 5037; Viruses - 0; Other Eukaryotes - 2996 (source: NCBI BLin…
AT1G06140	protein_coding	PCMP-E61	1:1864796:1866472:1	6.11183	6.0282	6.01391	6.07982	0.08463	0.813283	0.0217794	0.146004	0.107393	0	Pentatricopeptide repeat-containing protein At1g06140, mitochondrial [Source:UniProtKB/Swiss-Prot;Acc:Q9LND4]
AT1G06148	protein_coding	F9P14.1	1:1874885:1877528:-1	9.1168	10.4235	10.6182	10.4641	0.364965	0.909283	9.99901	9.26864	13.6957	1	Unknown gene [Source:TAIR;Acc:AT1G06148]
AT1G06149	protein_coding	CPuORF8	1:1868989:1873718:-1	0	0	0	0	0						conserved peptide upstream open reading frame 8 [Source:TAIR;Acc:AT1G06149]
AT1G06150	protein_coding	EMB1444	1:1867015:1873718:-1	7.57861	7.59658	7.52699	7.76897	0.100456	26.5267	28.1736	26.584	22.8147	1	Transcription factor EMB1444 [Source:UniProtKB/Swiss-Prot;Acc:P0C7P8]
AT1G06160	protein_coding	ORA59	1:1883004:1883934:1	6.81051	6.54658	6.61313	6.76738	0.0780026	3.77842	0	0.76927	2.56433	1	Ethylene-responsive transcription factor ERF094 [Source:UniProtKB/Swiss-Prot;Acc:Q9LND1]
AT1G06170	protein_coding	BHLH89	1:1884981:1886897:-1	5.03589	5.04622	5.14961	5.07342	0.024542	0	0.0665435	0.151085	0.0358238	0	Transcription factor bHLH89 [Source:UniProtKB/Swiss-Prot;Acc:Q9LND0]
AT1G06180	protein_coding	ATMYB13	1:1889408:1891158:1	10.892	11.1376	11.4864	11.1777	0.303092	31.1962	33.5837	46.2388	28.5224	1	myb domain protein 13 [Source:TAIR;Acc:AT1G06180]
AT1G06190	protein_coding	RHON1	1:1892273:1894148:-1	12.5395	12.3174	12.5299	12.3971	0.324693	48.2724	47.7364	43.8926	42.1947	1	Rho-N domain-containing protein 1, chloroplastic [Source:UniProtKB/Swiss-Prot;Acc:Q94K75]
AT1G06200	protein_coding	F9P14.6	1:1894336:1896935:-1	11.7209	10.3657	11.8274	11.2935	0.254937	44.6802	9.53605	51.7061	29.1063	1	Peptidase S24/S26A/S26B/S26C family protein [Source:TAIR;Acc:AT1G06200]
AT1G06210	protein_coding	F9P14.7	1:1897203:1899208:1	10.8212	10.9775	10.8747	11.3496	0.225084	11.2312	13.2584	12.3829	19.4417	1	ENTH/VHS/GAT family protein [Source:TAIR;Acc:AT1G06210]
AT1G06220	protein_coding	MEE5	1:1899964:1904873:1	12.193	11.484	12.2229	11.4425	0.465275	17.4113	7.93998	10.2578	6.13544	1	Ribosomal protein S5/Elongation factor G/III/V family protein [Source:TAIR;Acc:AT1G06220]
AT1G06225	protein_coding	CLE3	1:1905975:1906226:1	0	0	0	0	0	0	0	0	0	0	CLAVATA3/ESR (CLE)-related protein 3 [Source:UniProtKB/Swiss-Prot;Acc:Q3EDH8]
AT1G06230	protein_coding	GTE4	1:1906963:1910848:1	15.2756	15.4566	15.1256	15.2377	0.16515	123.678	135.227	101.331	115.116	1	Transcription factor GTE4 [Source:UniProtKB/Swiss-Prot;Acc:Q9LNC4]
AT1G06240	protein_coding	AT1G06240	1:1911122:1913205:1	11.3	10.5127	10.9474	10.5658	0.259182	32.4181	9.67994	19.15	13.3925	1	Protein of unknown function DUF455 [Source:TAIR;Acc:AT1G06240]
AT1G06250	protein_coding		1:1913256:1914895:-1	10.6508	10.9495	10.5018	10.3351	0.241244	9.75647	13.8444	9.28682	7.91171	1	Phospholipase A1-IIalpha [Source:UniProtKB/Swiss-Prot;Acc:Q9LNC2]
AT1G06260	protein_coding	F9P14.12	1:1916430:1917585:1	0	0	0	0	0	4.60057	6.096	3.90929	4.30855	1	Cysteine proteinases superfamily protein [Source:TAIR;Acc:AT1G06260]
AT1G06265	ncRNA		1:1914943:1917661:-1	11.0635	11.4775	11.4262	11.9964	0.20316						other RNA [Source:TAIR;Acc:AT1G06265]
AT1G06270	protein_coding		1:1918088:1919760:-1	9.96054	9.76757	9.82462	9.93236	0.158833	8.74212	5.32696	7.24169	7.74209	1	Pentatricopeptide repeat-containing protein At1g06270 [Source:UniProtKB/Swiss-Prot;Acc:Q9LNC0]
AT1G06280	protein_coding	LBD2	1:1920307:1920949:-1	0	0	0	0	0	0	0	0	0	0	LOB domain-containing protein 2 [Source:UniProtKB/Swiss-Prot;Acc:Q9LNB9]
AT1G06290	protein_coding	ACX3	1:1922352:1926278:1	11.3651	11.641	11.455	11.2485	0.182052	1.60565	2.39608	2.64439	3.32551	1	Acyl-coenzyme A oxidase 3, peroxisomal [Source:UniProtKB/Swiss-Prot;Acc:P0CZ23]
AT1G06310	protein_coding	ACX6	1:1926791:1930258:1	4.39587	4.39587	4.39587	4.49935	0.0136947	0	0	0	0.404123	0	Putative acyl-coenzyme A oxidase 3.2, peroxisomal [Source:UniProtKB/Swiss-Prot;Acc:Q9LMI7]
AT1G06320	protein_coding		1:1930523:1931449:1	4.24283	4.20848	4.17991	4.17834	0.0232769	0.691635	0.408278	0	0	0	unknown protein; Has 24 Blast hits to 24 proteins in 10 species: Archae - 0; Bacteria - 2; Metazoa - 0; Fungi - 0; Plants - 20; Viruses - 0; Other Eukaryotes - 2 (source: NCBI BLink). [Source:TAIR;Acc:AT1G06320]
AT1G06330	protein_coding	T2D23.3	1:1931671:1932266:-1	0	0	0	0	0	0	0	0	0	0	Heavy metal transport/detoxification superfamily protein [Source:TAIR;Acc:AT1G06330]
AT1G06340	protein_coding	T2D23.4	1:1933284:1934014:-1	3.89108	3.93778	3.91123	3.88955	0.0146701	0	0	0	0	0	Plant Tudor-like protein [Source:TAIR;Acc:AT1G06340]
AT1G06350	protein_coding		1:1935293:1936819:-1	8.01214	7.64068	7.99816	7.72975	0.1562	4.43544	0.965309	5.10475	1.85485	1	Delta-9 desaturase-like 4 protein [Source:UniProtKB/Swiss-Prot;Acc:Q9LMI4]
AT1G06360	protein_coding		1:1938963:1940459:-1	12.836	12.7983	12.7353	11.9633	0.27053	72.1565	87.1263	61.9059	44.6067	1	Delta-9 desaturase-like 5 protein [Source:UniProtKB/Swiss-Prot;Acc:Q9LMI3]
AT1G06370	pseudogene		1:1942843:1944934:-1	11.6947	11.9803	11.1429	11.9242	0.246316	19.4123	31.8943	8.10778	25.3896	1	pseudogene, similar to putative glycolipid alpha-mannosyltransferase, blastp match of 41% identity and 9.6e-10 P-value to GP [Source:TAIR;Acc:AT1G06370]
AT1G06380	protein_coding	T2D23.8	1:1945124:1946076:1	8.15982	8.00751	8.39759	8.03311	0.23659	5.59513	2.43168	8.9824	2.63716	1	Ribosomal protein L1p/L10e family [Source:TAIR;Acc:AT1G06380]
AT1G06390	protein_coding	GSK1	1:1946788:1950860:1	12.0312	12.1915	11.5499	11.8456	0.300631	30.8304	35.1473	20.5008	31.1575	1	Shaggy-related protein kinase iota [Source:UniProtKB/Swiss-Prot;Acc:Q39012]
AT1G06400	protein_coding	ARA2	1:1950844:1952785:-1	10.2882	10.3579	10.3228	10.6133	0.180141	15.5952	17.0902	19.5006	25.0302	1	Ras-related protein RABA1a [Source:UniProtKB/Swiss-Prot;Acc:P28185]
AT1G06410	protein_coding	ATTPS7	1:1954850:1958756:1	13.4673	13.5107	13.6506	13.5316	0.180693	26.0542	29.0208	29.6618	22.2244	1	Probable alpha,alpha-trehalose-phosphate synthase [UDP-forming] 7 [Source:UniProtKB/Swiss-Prot;Acc:Q9LMI0]
AT1G06420	protein_coding	T2D23.12	1:1958923:1959947:1	12.5184	12.8766	12.8981	12.7819	0.113779	43.766	57.8675	61.5168	54.6687	1	unknown protein; Has 1017 Blast hits to 654 proteins in 124 species: Archae - 0; Bacteria - 39; Metazoa - 232; Fungi - 69; Plants - 40; Viruses - 0; Other Eukaryotes - 637 (source: NCBI BLink). [Source:TAIR;Acc:AT1G06420]
AT1G06430	protein_coding	FTSH8	1:1960058:1963011:-1	10.6462	11.0289	10.2821	10.3867	0.341801	10.0992	13.9869	5.53185	9.29663	1	ATP-dependent zinc metalloprotease FTSH 8, chloroplastic [Source:UniProtKB/Swiss-Prot;Acc:Q8W585]
AT1G06440	protein_coding		1:1963380:1965051:-1	8.37805	8.29869	8.30767	8.78714	0.210589	1.77092	2.15126	0.779639	6.43562	1	Ubiquitin carboxyl-terminal hydrolase family protein [Source:TAIR;Acc:AT1G06440]
AT1G06450	protein_coding	CAF1-1	1:1965840:1967219:1	9.73486	9.52986	9.45074	9.5457	0.265838	8.93496	8.08861	6.23344	9.55081	1	Probable CCR4-associated factor 1 homolog 1 [Source:UniProtKB/Swiss-Prot;Acc:Q9SHJ0]
AT1G06460	protein_coding	ACD32.1	1:1967087:1969561:-1	13.2206	12.6047	12.3154	12.7184	0.267145	105.699	54.6546	43.8967	40.2759	1	alpha-crystallin domain 32.1 [Source:TAIR;Acc:AT1G06460]
AT1G06470	protein_coding	AT1G06470	1:1969729:1973767:1	12.053	11.7976	11.5383	11.6221	0.231374	27.307	23.2748	14.4044	16.0917	1	Probable sugar phosphate/phosphate translocator At1g06470 [Source:UniProtKB/Swiss-Prot;Acc:Q8H184]
AT1G06475	protein_coding		1:1973834:1974386:-1	7.34395	7.6557	7.63315	7.65484	0.138434	0.200593	7.57974	4.39389	8.22304	1	unknown protein; Has 35333 Blast hits to 34131 proteins in 2444 species: Archae - 798; Bacteria - 22429; Metazoa - 974; Fungi - 991; Plants - 531; Viruses - 0; Other Eukaryotes - 9610 (source: NCBI BLink). [Source:TAIR;Acc:AT1G06475]
AT1G06480	tRNA		1:1978084:1978157:1	0	0	0	0	0	0	0	0	0	0	pre-tRNA [Source:TAIR;Acc:AT1G06480]
AT1G06490	protein_coding	ATGSL07	1:1978762:1989409:1	10.1085	10.5683	10.5649	11.1652	0.224986	1.47959	1.53948	1.69172	4.0159	1	Callose synthase 7 [Source:UniProtKB/Swiss-Prot;Acc:Q9SHJ3]
AT1G06500	protein_coding		1:1989479:1990730:1	10.3031	11.1178	10.2741	11.0738	0.264531	27.8968	59.6708	32.5746	56.9503	1	unknown protein; Has 25 Blast hits to 25 proteins in 10 species: Archae - 0; Bacteria - 0; Metazoa - 0; Fungi - 0; Plants - 25; Viruses - 0; Other Eukaryotes - 0 (source: NCBI BLink). [Source:TAIR;Acc:AT1G06500]
AT1G06510	protein_coding		1:1992333:1993840:1	9.84132	10.1093	10.0088	9.74573	0.139697	6.64949	13.3756	11.8728	5.09591	1	unknown protein; FUNCTIONS IN: molecular_function unknown; INVOLVED IN: biological_process unknown; LOCATED IN: chloroplast; EXPRESSED IN: 21 plant structures; EXPRESSED DURING: 13 growth stages; Has 376 Blast hits to 369 proteins in 152 species: Ar /.../ 5; Bacteria - 113; Metazoa - 105; Fungi - 46; Plants - 27; Viruses - 2; Other Eukaryotes - 78 (source: NCBI BLink). [Source:TAIR;Acc:AT1G06510]
AT1G06515	protein_coding		1:1990634:1992228:-1	10.4306	10.7011	10.655	10.3387	0.216903	39.7229	55.9102	50.1797	41.2967	1	Protein of unknown function (DUF3317) [Source:TAIR;Acc:AT1G06515]
AT1G06520	protein_coding	ATGPAT1	1:1993978:1996112:-1	9.77426	9.36043	9.95407	9.96383	0.285915	5.88048	3.41471	8.91131	9.44536	1	Glycerol-3-phosphate acyltransferase 1 [Source:UniProtKB/Swiss-Prot;Acc:Q9SHJ5]
AT1G06530	protein_coding	UQI7	1:2001594:2002596:1	13.7568	13.7826	14.0723	13.8216	0.197673	140.371	112.51	160.147	129.086	1	Peroxisomal and mitochondrial division factor 2 [Source:UniProtKB/Swiss-Prot;Acc:Q9SHJ6]
AT1G06540	protein_coding		1:2002877:2003393:-1	8.27263	8.32936	8.19089	8.88451	0.14383	4.37052	7.03064	2.09805	19.1544	1	unknown protein; BEST Arabidopsis thaliana protein match is: unknown protein (TAIR:AT2G30930.1); Has 16 Blast hits to 16 proteins in 3 species: Archae - 0; Bacteria - 0; Metazoa - 0; Fungi - 0; Plants - 16; Viruses - 0; Other Eukaryotes - 0 (source: /.../BLink). [Source:TAIR;Acc:AT1G06540]
AT1G06550	protein_coding		1:2003627:2007190:-1	13.0015	13.966	13.2778	13.5366	0.183805	53.4163	119.437	65.6697	80.3693	1	3-hydroxyisobutyryl-CoA hydrolase-like protein 5 [Source:UniProtKB/Swiss-Prot;Acc:Q9SHJ8]
AT1G06560	protein_coding		1:2007615:2012006:1	12.028	10.9737	11.5187	11.2811	0.271695	34.5414	14.8465	19.2888	18.4318	1	NOL1/NOP2/sun family protein [Source:TAIR;Acc:AT1G06560]
AT1G06570	protein_coding	PDS1	1:2011885:2013545:-1	8.03811	8.50816	9.24854	8.73448	0.247823	1.07397	2.64565	16.1842	5.58747	1	phytoene desaturation 1 [Source:TAIR;Acc:AT1G06570]
AT1G06580	protein_coding		1:2014003:2016054:-1	10.97	11.2554	11.3304	11.4219	0.263101	8.7859	13.1787	12.6495	14.7196	1	Pentatricopeptide repeat-containing protein At1g06580 [Source:UniProtKB/Swiss-Prot;Acc:Q9SHK2]
AT1G06590	protein_coding	APC5	1:2016308:2024662:-1	12.4442	11.538	11.2115	11.5862	0.279491	25.3825	10.2621	10.9849	10.3172	1	Anaphase-promoting complex subunit 5 [Source:UniProtKB/Swiss-Prot;Acc:Q8H1U4]
AT1G06610	tRNA		1:2025356:2025428:1	0.852125	0.844187	0.844194	0.842683	0.00239557	0	0	0	0	0	pre-tRNA [Source:TAIR;Acc:AT1G06610]
AT1G06620	protein_coding		1:2025601:2027271:1	9.71815	9.43964	10.1044	9.84071	0.2324	8.84228	5.35877	9.18815	7.92509	1	1-aminocyclopropane-1-carboxylate oxidase homolog 1 [Source:UniProtKB/Swiss-Prot;Acc:Q84MB3]
AT1G06630	protein_coding		1:2027739:2031388:1	12.04	12.2792	12.2399	12.3366	0.159117	21.3247	24.0525	23.6364	22.1558	1	F-box/LRR-repeat protein At1g06630 [Source:UniProtKB/Swiss-Prot;Acc:P0C2G0]
AT1G06640	protein_coding		1:2032338:2034018:1	14.7682	14.3189	14.3235	14.6309	0.265372	186.431	152.614	134.797	187.579	1	1-aminocyclopropane-1-carboxylate oxidase homolog 2 [Source:UniProtKB/Swiss-Prot;Acc:Q9C5K7]
AT1G06645	protein_coding		1:2034156:2035626:1	6.96535	6.78922	6.86298	7.14732	0.1304	0.77491	0	0.127272	2.33133	1	2-oxoglutarate (2OG) and Fe(II)-dependent oxygenase superfamily protein [Source:TAIR;Acc:AT1G06645]
AT1G06650	protein_coding		1:2035839:2037366:1	10.8317	11.7183	11.209	11.1768	0.197157	16.8982	21.0476	24.966	15.9716	1	1-aminocyclopropane-1-carboxylate oxidase homolog 3 [Source:UniProtKB/Swiss-Prot;Acc:Q8H1S4]
AT1G06660	protein_coding		1:2037311:2040246:-1	7.72496	7.46331	7.77072	7.34351	0.122928	3.52518	1.0712	3.64079	0.277881	1	Protein JASON [Source:UniProtKB/Swiss-Prot;Acc:F4IDQ5]
AT1G06670	protein_coding	NIH	1:2040433:2047612:1	15.1051	15.4986	15.3431	15.3163	0.149724	70.2772	97.6701	83.2165	86.0409	1	nuclear DEIH-boxhelicase [Source:TAIR;Acc:AT1G06670]
AT1G06680	protein_coding	PSBP-1	1:2047825:2049418:1	16.029	15.8671	16.0115	15.4772	0.165352	948.74	825.863	998.08	658.918	1	Oxygen-evolving enhancer protein 2-1, chloroplastic [Source:UniProtKB/Swiss-Prot;Acc:Q42029]
AT1G06690	protein_coding		1:2049602:2052154:-1	9.74554	9.38262	9.97792	9.9794	0.231625	8.16561	4.44568	10.8784	10.633	1	Uncharacterized oxidoreductase At1g06690, chloroplastic [Source:UniProtKB/Swiss-Prot;Acc:Q94A68]
AT1G06700	protein_coding	PTI11	1:2052481:2055548:-1	12.997	13.737	13.4482	13.6119	0.115564	58.37	105.115	80.7937	93.8264	1	PTI1-like tyrosine-protein kinase 1 [Source:UniProtKB/Swiss-Prot;Acc:Q8H1G6]
AT1G06710	protein_coding		1:2056575:2060242:-1	10.6177	10.2518	10.3452	10.4674	0.295137	5.96259	2.98114	2.45297	3.5598	1	Tetratricopeptide repeat (TPR)-like superfamily protein [Source:TAIR;Acc:AT1G06710]
AT1G06720	protein_coding	F4H5.19	1:2060444:2067323:-1	15.2111	15.0741	14.8021	14.7107	0.123658	78.5211	68.5681	56.0144	50.2835	1	P-loop containing nucleoside triphosphate hydrolases superfamily protein [Source:TAIR;Acc:AT1G06720]
AT1G06730	protein_coding	F4H5.18	1:2067529:2070446:1	9.36439	9.82057	9.60197	9.41168	0.251623	2.8629	5.40485	4.32218	3.40172	1	pfkB-like carbohydrate kinase family protein [Source:TAIR;Acc:AT1G06730]
AT1G06740	transposable_element		1:2070737:2073535:1	9.09973	8.89536	8.5378	8.62246	0.256824	6.68971	13.9606	3.7072	8.96573	1	transposable element gene [Source:TAIR;Acc:AT1G06740]
AT1G06750	protein_coding		1:2072979:2076505:1	7.95055	7.31415	7.18959	7.37594	0.165031	7.14889	0.603599	0.22897	1.2098	1	P-loop containing nucleoside triphosphate hydrolases superfamily protein [Source:TAIR;Acc:AT1G06750]
AT1G06760	protein_coding		1:2076504:2077698:-1	14.1723	14.1709	14.1028	14.2831	0.117267	224.397	192.648	200.571	228.275	1	Histone H1.1 [Source:UniProtKB/Swiss-Prot;Acc:P26568]
AT1G06770	protein_coding	DRIP1	1:2078911:2081939:-1	10.5885	11.3896	10.9783	10.5665	0.21603	7.73447	16.3085	10.0706	7.78609	1	E3 ubiquitin protein ligase DRIP1 [Source:UniProtKB/Swiss-Prot;Acc:Q9M9Y4]
AT1G06780	protein_coding	GAUT6	1:2083311:2087131:1	11.9485	12.0126	12.0779	12.351	0.220561	19.6779	16.5349	17.2697	22.7544	1	Probable galacturonosyltransferase 6 [Source:UniProtKB/Swiss-Prot;Acc:Q9M9Y5]
AT1G06790	protein_coding	F4H5.12	1:2087232:2089786:1	11.7566	11.1675	11.1623	10.7155	0.336448	51.9879	36.4265	33.2601	20.7145	1	RNA polymerase Rpb7 N-terminal domain-containing protein [Source:TAIR;Acc:AT1G06790]
AT1G06800	protein_coding	PLA-I{gamma}1	1:2089417:2091686:-1	6.71749	6.91588	6.80801	7.11769	0.158344	4.93493	10.9676	3.66914	5.98549	1	Phospholipase A1-Igamma1, chloroplastic [Source:UniProtKB/Swiss-Prot;Acc:Q941F1]
AT1G06810	protein_coding		1:2091738:2092528:-1	4.52774	4.55573	4.50816	4.54219	0.0228443	0	1.4102	0	0.99784	1	unknown protein; BEST Arabidopsis thaliana protein match is: unknown protein (TAIR:AT1G05400.2); Has 30201 Blast hits to 17322 proteins in 780 species: Archae - 12; Bacteria - 1396; Metazoa - 17338; Fungi - 3422; Plants - 5037; Viruses - 0; Other Eu /.../es - 2996 (source: NCBI BLink). [Source:TAIR;Acc:AT1G06810]
AT1G06820	protein_coding	CRTISO	1:2092946:2096232:-1	12.0233	12.0392	11.6021	11.8512	0.225899	23.7548	24.73	13.698	19.1143	1	Prolycopene isomerase, chloroplastic [Source:UniProtKB/Swiss-Prot;Acc:Q9M9Y8]
AT1G06830	protein_coding	GRXS11	1:2097151:2097655:1	7.86207	7.98496	7.87309	7.86406	0.090753	8.06956	12.2227	4.84147	5.83114	1	Monothiol glutaredoxin-S11 [Source:UniProtKB/Swiss-Prot;Acc:Q9M9Y9]
AT1G06840	protein_coding		1:2097747:2103479:-1	10.5834	10.917	11.3063	11.4018	0.148921	1.39204	3.80295	5.36317	6.46794	1	Probable LRR receptor-like serine/threonine-protein kinase At1g06840 [Source:UniProtKB/Swiss-Prot;Acc:C0LGD7]
AT1G06850	protein_coding	AtbZIP52	1:2105048:2106749:1	12.0939	11.3532	11.8457	11.6969	0.178911	42.2561	17.1261	30.3077	30.2392	1	basic leucine-zipper 52 [Source:TAIR;Acc:AT1G06850]
AT1G06860	tRNA		1:2107398:2107468:-1	0	0	0	0	0	0	0	0	0	0	pre-tRNA [Source:TAIR;Acc:AT1G06860]
AT1G06870	protein_coding	TPP2	1:2108593:2110986:1	9.65246	10.0103	9.63847	9.43461	0.223563	5.80638	9.88704	6.39204	4.27332	1	Probable thylakoidal processing peptidase 2, chloroplastic [Source:UniProtKB/Swiss-Prot;Acc:Q9M9Z2]
AT1G06880	tRNA		1:2111148:2111218:-1	0	0	0	0	0	0	0	0	0	0	pre-tRNA [Source:TAIR;Acc:AT1G06880]
AT1G06890	protein_coding		1:2111363:2114601:-1	12.569	11.9659	11.7656	12.3619	0.259767	62.8417	34.5964	31.1969	55.7478	1	Uncharacterized membrane protein At1g06890 [Source:UniProtKB/Swiss-Prot;Acc:Q8RXL8]
AT1G06900	protein_coding		1:2114927:2120745:-1	12.7385	13.3222	12.6587	13.0335	0.165621	18.5495	32.617	16.5895	21.8916	1	Insulinase (Peptidase family M16) family protein [Source:TAIR;Acc:AT1G06900]
AT1G06910	protein_coding	TRFL7	1:2120991:2123748:1	10.5064	10.5546	10.1309	10.4367	0.301527	10.4261	12.6087	5.20201	7.31827	1	TRF-like 7 [Source:TAIR;Acc:AT1G06910]
AT1G06920	protein_coding	ATOFP4	1:2124854:2125801:-1	4.54842	4.68446	4.55442	4.55065	0.0366997	0	1.59353	0.0499985	0	1	Transcription repressor OFP4 [Source:UniProtKB/Swiss-Prot;Acc:F4HNU8]
AT1G06923	protein_coding		1:2126749:2128060:1	0	0	0	0	0	0	0	0	0	0	BEST Arabidopsis thaliana protein match is: ovate family protein 17 (TAIR:AT2G30395.1); Has 35333 Blast hits to 34131 proteins in 2444 species: Archae - 798; Bacteria - 22429; Metazoa - 974; Fungi - 991; Plants - 531; Viruses - 0; Other Eukaryotes - /.../(source: NCBI BLink). [Source:TAIR;Acc:AT1G06923]
AT1G06925	protein_coding		1:2127704:2128611:-1	0	0	0	0	0	0	0	0	0	0	FUNCTIONS IN: molecular_function unknown; INVOLVED IN: biological_process unknown; LOCATED IN: endomembrane system; BEST Arabidopsis thaliana protein match is: Putative endonuclease or glycosyl hydrolase (TAIR:AT4G20480.1); Has 152 Blast hits to 136 /.../ins in 9 species: Archae - 0; Bacteria - 0; Metazoa - 0; Fungi - 0; Plants - 152; Viruses - 0; Other Eukaryotes - 0 (source: NCBI BLink). [Sourc…
AT1G06930	protein_coding		1:2128843:2129883:1	0.0584053	0.0608837	0.0583845	0.0567393	0.00104091	0	0.0545215	0	0	0	unknown protein; Has 4478 Blast hits to 355 proteins in 82 species: Archae - 0; Bacteria - 29; Metazoa - 379; Fungi - 125; Plants - 120; Viruses - 25; Other Eukaryotes - 3800 (source: NCBI BLink). [Source:TAIR;Acc:AT1G06930]
AT1G06950	protein_coding	ATTIC110	1:2130142:2135665:-1	13.7218	13.9921	13.6683	13.4631	0.107284	43.6779	53.0288	41.8524	35.1639	1	Protein TIC110, chloroplastic [Source:UniProtKB/Swiss-Prot;Acc:Q8LPR9]
AT1G06960	protein_coding		1:2135851:2137732:1	13.0152	12.8159	12.8228	13.0232	0.176258	93.1696	64.6439	74.3376	79.9528	1	U2 small nuclear ribonucleoprotein B'' 2 [Source:UniProtKB/Swiss-Prot;Acc:Q8H1S6]
AT1G06970	protein_coding	CHX14	1:2138109:2140818:1	4.54574	4.6467	4.57015	4.54413	0.028185	0	0.489158	0.127725	0	0	Cation/H(+) antiporter 14 [Source:UniProtKB/Swiss-Prot;Acc:Q9LMJ1]
AT1G06980	protein_coding	F10K1.30	1:2143031:2143821:-1	7.28252	7.52785	7.15559	7.17617	0.172912	3.75765	6.15474	1.45372	0.574606	1	unknown protein; FUNCTIONS IN: molecular_function unknown; INVOLVED IN: biological_process unknown; LOCATED IN: endomembrane system; EXPRESSED IN: sepal, male gametophyte, carpel; EXPRESSED DURING: 4 anthesis; BEST Arabidopsis thaliana protein match /.../nknown protein (TAIR:AT2G30230.1); Has 159 Blast hits to 159 proteins in 13 species: Archae - 0; Bacteria - 0; Metazoa - 0; Fungi - 0; Plants - …
AT1G06990	protein_coding		1:2148387:2150152:1	0	0	0	0	0	0	0	0	0	0	GDSL esterase/lipase At1g06990 [Source:UniProtKB/Swiss-Prot;Acc:Q9LMJ3]
AT1G07000	protein_coding	ATEXO70B2	1:2150194:2152325:-1	7.18503	7.58258	7.66997	7.33359	0.180334	0.105227	2.37557	2.94381	0.60979	1	exocyst subunit exo70 family protein B2 [Source:TAIR;Acc:AT1G07000]
AT1G07010	protein_coding	F10K1.27	1:2152852:2155269:1	9.47014	10.5275	10.4107	10.8742	0.500244	9.25064	15.4554	11.9315	24.1305	1	Calcineurin-like metallo-phosphoesterase superfamily protein [Source:TAIR;Acc:AT1G07010]
AT1G07020	protein_coding		1:2155213:2156008:-1	10.6974	10.8223	11.5428	10.7413	0.34317	50.1771	49.3837	100.974	48.5264	1	unknown protein; Has 39 Blast hits to 39 proteins in 17 species: Archae - 0; Bacteria - 0; Metazoa - 6; Fungi - 3; Plants - 28; Viruses - 0; Other Eukaryotes - 2 (source: NCBI BLink). [Source:TAIR;Acc:AT1G07020]
AT1G07025	protein_coding		1:2157658:2158158:-1	4.40613	4.51807	4.40613	4.40453	0.018859	0	3.43578	0	0	1	Mitochondrial substrate carrier family protein [Source:TAIR;Acc:AT1G07025]
AT1G07030	protein_coding	F10K1.26	1:2158420:2160809:-1	9.74089	10.1803	10.0955	9.72172	0.298426	7.83553	19.7409	12.808	7.75744	1	Mitochondrial substrate carrier family protein [Source:TAIR;Acc:AT1G07030]
AT1G07040	protein_coding	F10K1.25	1:2160938:2163308:-1	9.6993	9.7828	9.7851	10.0866	0.277114	5.49173	9.34022	6.89615	9.47405	1	unknown protein; INVOLVED IN: biological_process unknown; LOCATED IN: chloroplast; EXPRESSED IN: 24 plant structures; EXPRESSED DURING: 14 growth stages; BEST Arabidopsis thaliana protein match is: unknown protein (TAIR:AT1G27030.1); Has 540 Blast h /.../ 538 proteins in 187 species: Archae - 0; Bacteria - 333; Metazoa - 0; Fungi - 0; Plants - 67; Viruses - 0; Other Eukaryotes - 140 (source: NCBI…
AT1G07050	protein_coding		1:2164188:2165239:-1	10.8406	8.68676	8.77967	8.38777	0.303967	40.5378	3.25988	6.43126	1.82708	1	CCT motif family protein [Source:TAIR;Acc:AT1G07050]
AT1G07051	miRNA	MIR847A	1:2165517:2165746:1	2.99662	3.03576	2.99665	2.99512	0.0101907	0	0	0	0	0	MIR847a; miRNA [Source:TAIR;Acc:AT1G07051]
AT1G07060	protein_coding	F10K1.23	1:2167107:2168397:-1	0	0	0	0	0	0	0	0	0	0	unknown protein; Has 30 Blast hits to 30 proteins in 10 species: Archae - 0; Bacteria - 0; Metazoa - 0; Fungi - 0; Plants - 30; Viruses - 0; Other Eukaryotes - 0 (source: NCBI BLink). [Source:TAIR;Acc:AT1G07060]
AT1G07070	protein_coding	RPL35AA	1:2168564:2169851:1	10.286	9.44677	10.0252	9.64664	0.220869	58.8173	11.3477	40.7359	22.7418	1	60S ribosomal protein L35a-1 [Source:UniProtKB/Swiss-Prot;Acc:Q9LMK0]
AT1G07080	protein_coding	F10K1.21	1:2169982:2172194:1	12.8924	12.7024	12.414	12.0419	0.203755	86.9032	83.9512	62.5271	44.3876	1	Thioredoxin superfamily protein [Source:TAIR;Acc:AT1G07080]
AT1G07090	protein_coding	LSH6	1:2173952:2174894:-1	10.9262	10.9983	11.0369	10.9377	0.329774	27.4117	35.0304	45.0492	41.4054	1	Protein LIGHT-DEPENDENT SHORT HYPOCOTYLS 6 [Source:UniProtKB/Swiss-Prot;Acc:Q9LMK2]
AT1G07100	tRNA		1:2177885:2177958:1	0	0	0	0	0	0	0	0	0	0	pre-tRNA [Source:TAIR;Acc:AT1G07100]
AT1G07110	protein_coding	F2KP	1:2178104:2184148:-1	13.6272	13.7379	14.0413	13.7826	0.136511	41.7069	45.0373	58.5245	47.4377	1	6-phosphofructo-2-kinase/fructose-2,6-bisphosphatase [Source:UniProtKB/Swiss-Prot;Acc:Q9MB58]
AT1G07119	ncRNA		1:2184347:2186539:1	3.12117	3.0875	3.08751	3.09053	0.0080603						other RNA [Source:TAIR;Acc:AT1G07119]
AT1G07120	protein_coding	F10K1.18	1:2184759:2186580:-1	4.37719	4.36689	4.34377	4.36252	0.0217474	0.162807	0	0	0.297085	0	FUNCTIONS IN: molecular_function unknown; INVOLVED IN: biological_process unknown; LOCATED IN: chloroplast envelope; EXPRESSED IN: inflorescence meristem, petal, leaf whorl, flower; EXPRESSED DURING: 4 anthesis, petal differentiation and expansion s /.../BEST Arabidopsis thaliana protein match is: Tetratricopeptide repeat (TPR)-like superfamily protein (TAIR:AT4G18570.1); Has 288 Blast hits to 26…
AT1G07128	ncRNA		1:2187621:2188417:-1	1.71782	1.71786	1.71786	1.73111	0.00385824						Potential natural antisense gene, locus overlaps with AT1G07130 [Source:TAIR;Acc:AT1G07128]
AT1G07130	protein_coding	STN1	1:2187776:2188733:1	8.16996	8.07204	8.09847	8.17438	0.116212	12.6514	15.266	29.5628	25.5866	1	CST complex subunit STN1 [Source:UniProtKB/Swiss-Prot;Acc:Q9LMK5]
AT1G07135	protein_coding	F10K1.16	1:2189928:2190659:-1	9.83823	8.85487	9.17486	9.33366	0.196468	28.7222	3.91606	12.5497	14.5817	1	glycine-rich protein [Source:TAIR;Acc:AT1G07135]
AT1G07140	protein_coding	SIRANBP	1:2191723:2193793:-1	14.1526	13.6206	13.8405	13.7921	0.138054	107.859	64.9168	82.9065	77.8092	1	Ran-binding protein 1 homolog a [Source:UniProtKB/Swiss-Prot;Acc:Q9LMK7]
AT1G07150	protein_coding	MAPKKK13	1:2193941:2195798:-1	7.34054	7.4008	8.27491	8.12328	0.201726	0.0448423	0.177333	10.5611	7.41252	1	mitogen-activated protein kinase kinase kinase 13 [Source:TAIR;Acc:AT1G07150]
AT1G07160	protein_coding	AP2C2	1:2197908:2199748:-1	0	0	0	0	0	0	0	0	0	0	Probable protein phosphatase 2C 2 [Source:UniProtKB/Swiss-Prot;Acc:Q8RX37]
AT1G07170	protein_coding		1:2200123:2201265:1	11.227	11.2121	11.114	11.2219	0.274186	62.3117	58.3225	56.6121	61.3456	1	PHD finger-like domain-containing protein 5A [Source:UniProtKB/Swiss-Prot;Acc:P0DI19]
AT1G07175	protein_coding		1:2202330:2202774:1	9.79629	9.97719	9.56446	9.91359	0.16229	37.1258	38.0453	23.8926	20.0914	1	unknown protein; FUNCTIONS IN: molecular_function unknown; INVOLVED IN: biological_process unknown; LOCATED IN: endomembrane system; BEST Arabidopsis thaliana protein match is: unknown protein (TAIR:AT2G29995.1); Has 30201 Blast hits to 17322 protei /.../780 species: Archae - 12; Bacteria - 1396; Metazoa - 17338; Fungi - 3422; Plants - 5037; Viruses - 0; Other Eukaryotes - 2996 (source: NCBI BLin…
AT1G07180	protein_coding	ATNDI1	1:2204320:2206934:1	8.33024	8.06162	8.85384	8.33203	0.31584	2.27756	0.495641	9.55962	4.27882	1	Internal alternative NAD(P)H-ubiquinone oxidoreductase A1, mitochondrial [Source:UniProtKB/Swiss-Prot;Acc:Q8GWA1]
AT1G07190	protein_coding	F10K1.10	1:2208013:2208177:1	0	0	0	0	0	0	0	0	0	0	BEST Arabidopsis thaliana protein match is: lon protease 1 (TAIR:AT5G26860.1); Has 106 Blast hits to 106 proteins in 47 species: Archae - 0; Bacteria - 34; Metazoa - 0; Fungi - 11; Plants - 56; Viruses - 0; Other Eukaryotes - 5 (source: NCBI BLink). [Source:TAIR;Acc:AT1G07190]
AT1G07200	protein_coding	F10K1.9	1:2208719:2212546:-1	11.0446	11.4819	11.8773	11.7026	0.262881	8.4306	12.9415	16.2901	15.6933	1	Double Clp-N motif-containing P-loop nucleoside triphosphate hydrolases superfamily protein [Source:TAIR;Acc:AT1G07200]
AT1G07210	protein_coding	F10K1.8	1:2215223:2216982:1	10.7007	9.94151	10.2355	9.82281	0.342178	29.511	21.9086	18.5459	11.2623	1	Ribosomal protein S18 [Source:TAIR;Acc:AT1G07210]
AT1G07220	protein_coding	F10K1.7	1:2216925:2219474:-1	11.5969	11.8542	11.0508	11.6154	0.522902	26.7651	42.3905	18.2328	29.0756	1	Arabidopsis thaliana protein of unknown function (DUF821) [Source:TAIR;Acc:AT1G07220]
AT1G07230	protein_coding	NPC1	1:2220253:2222982:-1	11.76	11.3996	11.1688	11.5376	0.34971	41.1476	18.2639	15.1794	23.4114	1	Non-specific phospholipase C1 [Source:UniProtKB/Swiss-Prot;Acc:Q8L7Y9]
AT1G07240	protein_coding	UGT71C5	1:2223691:2225452:1	11.463	11.1849	11.8961	11.7341	0.226361	24.5992	21.9692	37.5988	32.214	1	UDP-glycosyltransferase 71C5 [Source:UniProtKB/Swiss-Prot;Acc:Q9FE68]
AT1G07250	protein_coding	UGT71C4	1:2225900:2227566:1	9.90386	10.1394	10.4667	10.465	0.41564	9.54917	11.0787	20.1804	18.286	1	UDP-glycosyltransferase 71C4 [Source:UniProtKB/Swiss-Prot;Acc:Q9LML6]
AT1G07260	protein_coding	UGT71C3	1:2227594:2229319:-1	7.88602	8.59028	7.85803	7.90218	0.0925176	0.924207	7.6781	0.689749	0.630548	1	UDP-glycosyltransferase 71C3 [Source:UniProtKB/Swiss-Prot;Acc:Q9LML7]
AT1G07270	protein_coding	CDC6B	1:2229757:2232897:-1	9.89606	10.7628	10.3721	9.7542	0.357695	3.53834	14.3269	4.55361	4.20669	1	Cell division control protein 6 homolog B [Source:UniProtKB/Swiss-Prot;Acc:Q8W032]
AT1G07280	protein_coding	F10K1.1	1:2238087:2241217:1	11.4757	11.129	10.7995	10.6635	0.362928	24.7805	15.5764	9.64616	9.62391	1	Tetratricopeptide repeat (TPR)-like superfamily protein [Source:TAIR;Acc:AT1G07280]
AT1G07290	protein_coding	GONST2	1:2242256:2244428:-1	7.36531	7.54574	7.29015	7.24086	0.156425	1.75082	1.63416	0.47109	0.208084	1	GDP-mannose transporter GONST2 [Source:UniProtKB/Swiss-Prot;Acc:Q84L09]
AT1G07300	protein_coding		1:2245758:2246492:-1	12.0566	12.3011	12.3088	12.4771	0.214467	68.7672	91.2721	98.549	101.16	1	josephin protein-related [Source:TAIR;Acc:AT1G07300]
AT1G07310	protein_coding	AT1G07310/F22G5.35	1:2247509:2248961:-1	11.2454	11.4234	11.8945	11.835	0.321511	30.3469	39.0559	60.2492	60.1584	1	Calcium-dependent lipid-binding (CaLB domain) family protein [Source:TAIR;Acc:AT1G07310]
AT1G07320	protein_coding	RPL4	1:2249133:2250529:1	13.1886	12.4947	13.334	12.3555	0.275022	93.0067	52.646	109.917	46.3167	1	50S ribosomal protein L4, chloroplastic [Source:UniProtKB/Swiss-Prot;Acc:O50061]
AT1G07330	protein_coding		1:2251131:2253585:1	6.04823	6.15531	5.99608	6.13577	0.0562002	0.107318	0.735936	0	0.553194	0	unknown protein; BEST Arabidopsis thaliana protein match is: unknown protein (TAIR:AT2G29620.1); Has 597 Blast hits to 536 proteins in 121 species: Archae - 2; Bacteria - 47; Metazoa - 170; Fungi - 43; Plants - 98; Viruses - 0; Other Eukaryotes - 23 /.../rce: NCBI BLink). [Source:TAIR;Acc:AT1G07330]
AT1G07340	protein_coding	ATSTP2	1:2254822:2256850:1	2.3307	2.35328	2.33074	2.32922	0.00604264	0	0	0	0	0	Sugar transport protein 2 [Source:UniProtKB/Swiss-Prot;Acc:Q9LNV3]
AT1G07350	protein_coding	AT1G07350	1:2257425:2260101:-1	12.5379	13.3136	13.1176	13.2142	0.219276	57.102	100.244	94.3948	96.7354	1	Serine/arginine-rich splicing factor SR45a [Source:UniProtKB/Swiss-Prot;Acc:Q84TH4]
AT1G07360	protein_coding		1:2260389:2262865:-1	11.0386	10.7143	11.0919	11.3937	0.232051	19.5924	13.6131	18.5967	27.7437	1	Zinc finger CCCH domain-containing protein 4 [Source:UniProtKB/Swiss-Prot;Acc:Q9LNV5]
AT1G07370	protein_coding	PCNA1	1:2263140:2264551:1	11.7046	10.4131	10.5422	10.8034	0.34071	68.5726	15.6825	21.1632	30.1027	1	Proliferating cellular nuclear antigen 1 [Source:UniProtKB/Swiss-Prot;Acc:Q9M7Q7]
AT1G07380	protein_coding		1:2264829:2268306:-1	8.50749	9.08296	10.0419	8.72653	0.412154	0.914726	3.6088	6.40746	0.682132	1	Neutral/alkaline non-lysosomal ceramidase [Source:TAIR;Acc:AT1G07380]
AT1G07390	protein_coding	AtRLP1	1:2269893:2274820:1	9.86732	9.62537	9.30342	9.47942	0.165659	4.44356	2.84403	1.4799	2.11072	1	receptor like protein 1 [Source:TAIR;Acc:AT1G07390]
AT1G07400	protein_coding	HSP17.8	1:2274943:2275758:1	4.69706	4.71038	4.67714	4.72887	0.0289451	0.178171	0.618578	0.0760153	1.12368	1	17.8 kDa class I heat shock protein [Source:UniProtKB/Swiss-Prot;Acc:Q9LNW0]
AT1G07410	protein_coding	ATRABA2B	1:2276053:2277154:1	6.9516	6.68566	6.61913	6.93692	0.134318	6.55147	0	0	3.20467	1	Ras-related protein RABA2b [Source:UniProtKB/Swiss-Prot;Acc:Q9LNW1]
AT1G07420	protein_coding	ATSMO2	1:2277807:2280297:1	12.7144	12.7473	12.5743	12.5073	0.126918	72.3986	83.5536	66.0575	63.2737	1	Methylsterol monooxygenase 2-2 [Source:UniProtKB/Swiss-Prot;Acc:Q8VWZ8]
AT1G07430	protein_coding	HAI2	1:2280835:2282828:-1	10.8062	10.4679	10.2308	10.0498	0.323569	12.6781	7.21403	6.51481	7.58393	1	Protein phosphatase 2C 3 [Source:UniProtKB/Swiss-Prot;Acc:Q9LNW3]
AT1G07440	protein_coding		1:2286149:2287730:-1	9.72566	9.67711	10.7931	10.2979	0.288211	8.11752	8.74495	23.8286	10.2999	1	Tropinone reductase homolog At1g07440 [Source:UniProtKB/Swiss-Prot;Acc:P0DKI3]
AT1G07450	protein_coding		1:2287926:2289336:-1	4.86311	4.84548	5.02997	4.84376	0.0509521	0	0	2.32268	0	1	Tropinone reductase homolog At1g07450 [Source:UniProtKB/Swiss-Prot;Acc:Q8RX32]
AT1G07460	protein_coding		1:2290201:2290977:1	0	0	0	0	0	0	0	0	0	0	Concanavalin A-like lectin family protein [Source:TAIR;Acc:AT1G07460]
AT1G07470	protein_coding		1:2291457:2294588:1	11.0734	11.5429	11.116	11.1876	0.213769	6.82026	12.3852	10.8306	10.2571	1	Transcription factor IIA, alpha/beta subunit [Source:TAIR;Acc:AT1G07470]
AT1G07473	protein_coding		1:2294566:2295489:-1	6.33399	6.26519	6.17696	6.18752	0.0948269	8.51523	2.10313	0.3816	0.518463	1	unknown protein; BEST Arabidopsis thaliana protein match is: unknown protein (TAIR:AT1G07476.1); Has 22 Blast hits to 22 proteins in 6 species: Archae - 0; Bacteria - 0; Metazoa - 0; Fungi - 0; Plants - 22; Viruses - 0; Other Eukaryotes - 0 (source: /.../BLink). [Source:TAIR;Acc:AT1G07473]
AT1G07476	protein_coding		1:2295751:2296497:1	2.24657	2.2466	2.2466	2.26616	0.00545648	0.30807	0	0	0.459327	0	unknown protein; FUNCTIONS IN: molecular_function unknown; INVOLVED IN: biological_process unknown; LOCATED IN: chloroplast; BEST Arabidopsis thaliana protein match is: unknown protein (TAIR:AT1G07473.1); Has 23 Blast hits to 23 proteins in 6 specie /.../hae - 0; Bacteria - 0; Metazoa - 0; Fungi - 0; Plants - 23; Viruses - 0; Other Eukaryotes - 0 (source: NCBI BLink). [Source:TAIR;Acc:AT1G07476]
AT1G07480	protein_coding	TFIIA-L	1:2296023:2299470:-1	12.0363	11.6748	11.6824	11.511	0.206281	13.869	7.12773	11.1731	7.93088	1	Transcription factor IIA, alpha/beta subunit [Source:TAIR;Acc:AT1G07480]
AT1G07485	protein_coding	AT1G07490	1:2301375:2302121:1	1.98832	1.98904	1.98431	1.99173	0.00459484	0.663085	0.251615	0.126551	0.311086	0	unknown protein; FUNCTIONS IN: molecular_function unknown; INVOLVED IN: biological_process unknown; LOCATED IN: cellular_component unknown; EXPRESSED IN: shoot apex, embryo, leaf whorl, pedicel; EXPRESSED DURING: 4 anthesis, D bilateral stage; Has 5 /.../ hits to 5 proteins in 3 species: Archae - 0; Bacteria - 0; Metazoa - 0; Fungi - 0; Plants - 5; Viruses - 0; Other Eukaryotes - 0 (source: NCBI …
AT1G07490	protein_coding	RTFL3	1:2301380:2302021:-1	0	0	0	0	0	28.1295	28.8078	66.3459	70.6452	1	ROTUNDIFOLIA like 3 [Source:TAIR;Acc:AT1G07490]
AT1G07500	protein_coding		1:2304766:2305031:-1	3.49536	3.49538	3.49538	3.55194	0.0146904	0	0	0	0	0	unknown protein; Has 4 Blast hits to 4 proteins in 3 species: Archae - 0; Bacteria - 0; Metazoa - 0; Fungi - 0; Plants - 4; Viruses - 0; Other Eukaryotes - 0 (source: NCBI BLink). [Source:TAIR;Acc:AT1G07500]
AT1G07510	protein_coding	ftsh10	1:2305378:2309544:1	11.2685	11.313	11.6083	11.4892	0.180617	7.70694	8.0295	12.9771	11.6348	1	ATP-dependent zinc metalloprotease FTSH 10, mitochondrial [Source:UniProtKB/Swiss-Prot;Acc:Q8VZI8]
AT1G07520	protein_coding	SCL31	1:2309564:2311805:-1	10.4032	10.4722	10.8178	10.7478	0.372728	6.60081	7.76305	12.6676	10.6275	1	Scarecrow-like protein 31 [Source:UniProtKB/Swiss-Prot;Acc:Q3EDH0]
AT1G07530	protein_coding	SCL14	1:2313582:2316469:-1	11.5078	11.8721	12.2139	11.5763	0.236462	11.2602	15.7079	22.1347	11.7538	1	Scarecrow-like protein 14 [Source:UniProtKB/Swiss-Prot;Acc:Q9XE58]
AT1G07540	protein_coding	TRFL2	1:2318433:2321048:-1	4.86132	4.9901	4.86129	4.85965	0.0326301	0	0.0750625	0	0	0	Telomere repeat-binding protein 5 [Source:UniProtKB/Swiss-Prot;Acc:Q6R0E3]
AT1G07550	protein_coding		1:2322653:2326561:-1	0.0584259	0.0608645	0.0584062	0.0567633	0.00102945	0	0	0	0	0	Probable LRR receptor-like serine/threonine-protein kinase At1g07550 [Source:UniProtKB/Swiss-Prot;Acc:C0LGD8]
AT1G07560	protein_coding		1:2327320:2331096:1	6.74277	6.59096	6.5259	6.48002	0.106172	0.930253	0.0450079	0	0.063269	0	Probable LRR receptor-like serine/threonine-protein kinase At1g07560 [Source:UniProtKB/Swiss-Prot;Acc:C0LGD9]
AT1G07570	protein_coding	APK1A	1:2331170:2333738:-1	10.477	10.509	11.0444	10.8785	0.358007	10.7296	11.7683	19.8841	17.7728	1	Protein kinase APK1A, chloroplastic [Source:UniProtKB/Swiss-Prot;Acc:Q06548]
AT1G07580	tRNA		1:2334822:2334894:1	0	0	0	0	0	0	0	0	0	0	pre-tRNA [Source:TAIR;Acc:AT1G07580]
AT1G07590	protein_coding		1:2336523:2339391:-1	11.8237	11.5162	11.5794	11.5604	0.202678	29.9331	22.765	26.2614	22.1449	1	Pentatricopeptide repeat-containing protein At1g07590, mitochondrial [Source:UniProtKB/Swiss-Prot;Acc:Q940Q2]
AT1G07600	protein_coding	MT1A	1:2338904:2339321:-1	0	0	0	0	0	278.493	84.6075	213.082	65.1878	1	Metallothionein-like protein 1A [Source:UniProtKB/Swiss-Prot;Acc:P43392]
AT1G07610	protein_coding	MT1C	1:2341542:2342123:1	10.7609	10.8033	10.4327	10.724	0.171861	45.1108	44.4601	24.073	39.394	1	Metallothionein-like protein 1C [Source:UniProtKB/Swiss-Prot;Acc:Q38804]
AT1G07615	protein_coding		1:2342198:2344271:-1	9.8642	9.77234	9.85331	10.5184	0.255987	7.43133	4.90026	7.20759	12.1483	1	Probable GTP-binding protein OBGM, mitochondrial [Source:UniProtKB/Swiss-Prot;Acc:F4HSD4]
AT1G07620	protein_coding	ATOBGM	1:2344390:2346842:-1	0.0608797	0.0584109	0.0584074	0.0567646	0.00102556	0.016382	0	0	0	0	Protein TRM32 [Source:UniProtKB/Swiss-Prot;Acc:F4HSD5]
AT1G07630	protein_coding	PLL5	1:2349097:2351692:1	10.7252	10.4991	10.6781	10.796	0.346169	7.65196	9.3873	8.49721	9.16026	1	Probable protein phosphatase 2C 4 [Source:UniProtKB/Swiss-Prot;Acc:Q9LQN6]
AT1G07640	protein_coding	OBP2	1:2354354:2356227:-1	10.0969	10.0882	9.46415	10.3937	0.370374	16.0729	17.4055	5.32427	19.497	1	Dof zinc finger protein DOF1.1 [Source:UniProtKB/Swiss-Prot;Acc:Q8L9V6]
AT1G07645	protein_coding	ATDSI-1VOC	1:2367437:2368385:-1	1.83039	1.81461	1.81461	1.8131	0.00435208	0.396253	0	0	0	0	dessication-induced 1VOC superfamily protein [Source:TAIR;Acc:AT1G07645]
AT1G07650	protein_coding	AT1G07655	1:2359549:2366561:-1	13.628	13.5459	13.4176	13.3193	0.187208	36.5215	35.2955	31.4257	28.8606	1	Probable LRR receptor-like serine/threonine-protein kinase At1g07650 [Source:UniProtKB/Swiss-Prot;Acc:C0LGE0]
AT1G07660	protein_coding	AT5G59970	1:2368837:2369734:1	12.711	12.8047	12.8482	12.634	0.132922	29.1216	26.7097	25.9022	29.4745	1	Histone H4 [Source:UniProtKB/Swiss-Prot;Acc:P59259]
AT1G07670	protein_coding	ATECA4	1:2370052:2374545:-1	12.4499	12.0493	12.2803	12.132	0.195019	10.6508	10.6035	11.1797	8.82074	1	Calcium-transporting ATPase 4, endoplasmic reticulum-type [Source:UniProtKB/Swiss-Prot;Acc:Q9XES1]
AT1G07680	protein_coding	F24B9.23	1:2376012:2377186:1	0.997276	0.997311	0.997318	1.00474	0.00241793	0	0	0	0	0	unknown protein; FUNCTIONS IN: molecular_function unknown; INVOLVED IN: biological_process unknown; LOCATED IN: endomembrane system; BEST Arabidopsis thaliana protein match is: unknown protein (TAIR:AT5G23903.1); Has 7 Blast hits to 7 proteins in 2 /.../s: Archae - 0; Bacteria - 0; Metazoa - 0; Fungi - 0; Plants - 7; Viruses - 0; Other Eukaryotes - 0 (source: NCBI BLink). [Source:TAIR;Acc:AT1G076…
AT1G07690	protein_coding	F24B9.22	1:2378076:2379000:1	0	0	0	0	0	0	0	0	0	0	FUNCTIONS IN: molecular_function unknown; INVOLVED IN: biological_process unknown; LOCATED IN: endomembrane system; EXPRESSED IN: root; CONTAINS InterPro DOMAIN/s: Orthoreovirus membrane fusion p10 (InterPro:IPR009854); BEST Arabidopsis thaliana pro /.../atch is: unknown protein (TAIR:AT1G54950.1); Has 11 Blast hits to 11 proteins in 4 species: Archae - 0; Bacteria - 2; Metazoa - 0; Fungi - 0; Pl…
AT1G07700	protein_coding		1:2379647:2381362:1	10.4283	11.9838	11.8693	11.7802	0.343418	9.66018	57.4391	41.2549	39.2941	1	Thioredoxin-like 4, chloroplastic [Source:UniProtKB/Swiss-Prot;Acc:Q9C5C5]
AT1G07702	snoRNA		1:2382251:2382331:-1	0	0	0	0	0	0	0	0	0	0	snoRNA [Source:TAIR;Acc:AT1G07702]
AT1G07705	protein_coding		1:2381615:2386092:1	11.4877	12.4546	11.8728	11.8716	0.244504	17.6983	33.5641	18.3703	16.723	1	NOT2 / NOT3 / NOT5 family [Source:TAIR;Acc:AT1G07705]
AT1G07710	protein_coding	F24B9.19	1:2386275:2387986:-1	11.108	10.2053	11.3064	10.7838	0.381276	19.3095	3.88406	21.5253	10.1159	1	Ankyrin repeat family protein [Source:TAIR;Acc:AT1G07710]
AT1G07720	protein_coding	KCS3	1:2390655:2392453:-1	9.53307	9.37296	9.85762	9.34774	0.220924	5.29979	4.21187	8.91712	3.6603	1	3-ketoacyl-CoA synthase 3 [Source:UniProtKB/Swiss-Prot;Acc:Q9LQP8]
AT1G07725	protein_coding	ATEXO70H6	1:2394801:2397272:-1	0	0	0	0	0	0	0	0	0	0	exocyst subunit exo70 family protein H6 [Source:TAIR;Acc:AT1G07725]
AT1G07728	ncRNA		1:2395451:2397345:1	4.70208	4.72435	4.73252	4.70375	0.023774						other RNA [Source:TAIR;Acc:AT1G07728]
AT1G07730	protein_coding	F24B9.16	1:2397527:2398696:-1	1.92332	1.92809	1.9356	1.92185	0.00464038	0.577181	4.66383	16.1761	3.20564	1	Dirigent protein 25 [Source:UniProtKB/Swiss-Prot;Acc:Q9LQQ0]
AT1G07740	protein_coding		1:2397442:2400508:-1	7.68121	7.60098	7.53927	7.66392	0.154102	2.05059	3.40684	2.4045	2.49119	1	Pentatricopeptide repeat-containing protein At1g07740, mitochondrial [Source:UniProtKB/Swiss-Prot;Acc:Q9LQQ1]
AT1G07745	protein_coding	ATRAD51D	1:2400589:2402873:-1	10.3395	11.0068	10.8298	10.9996	0.27335	12.364	23.2553	17.8815	19.4021	1	DNA repair protein RAD51 homolog 4 [Source:UniProtKB/Swiss-Prot;Acc:Q9LQQ2]
AT1G07747	protein_coding		1:2403558:2403845:1	0	0	0	0	0	0	0	0	0	0	Bifunctional inhibitor/lipid-transfer protein/seed storage 2S albumin superfamily protein [Source:TAIR;Acc:AT1G07747]
AT1G07750	protein_coding	F24B9.13	1:2404037:2405943:-1	10.0549	9.12513	9.67194	9.46049	0.477345	28.1771	5.1583	12.4277	7.74092	1	RmlC-like cupins superfamily protein [Source:TAIR;Acc:AT1G07750]
AT1G07760	tRNA		1:2406834:2406905:-1	0	0	0	0	0	0	0	0	0	0	pre-tRNA [Source:TAIR;Acc:AT1G07760]
AT1G07770	protein_coding	RPS15A	1:2408203:2409580:-1	14.5072	13.6242	13.9472	13.9203	0.217951	411.526	210.293	276.528	272.461	1	40S ribosomal protein S15a-1 [Source:UniProtKB/Swiss-Prot;Acc:P42798]
AT1G07780	protein_coding	PAI1	1:2410056:2412677:-1	11.2862	10.9166	11.3149	11.1175	0.25227	1.05722	0.746909	2.09278	1.05614	1	N-(5'-phosphoribosyl)anthranilate isomerase 1, chloroplastic [Source:UniProtKB/Swiss-Prot;Acc:Q42440]
AT1G07790	protein_coding	HTB1	1:2412980:2413708:1	11.615	11.2075	11.5816	11.0106	0.310492	86.3443	61.9422	73.3954	43.9491	1	Histone H2B.1 [Source:UniProtKB/Swiss-Prot;Acc:Q9LQQ4]
AT1G07795	protein_coding		1:2414286:2414967:1	0	0	0	0	0	0	0	0	0	0	unknown protein; BEST Arabidopsis thaliana protein match is: unknown protein (TAIR:AT2G28725.1); Has 38 Blast hits to 38 proteins in 11 species: Archae - 0; Bacteria - 0; Metazoa - 0; Fungi - 0; Plants - 38; Viruses - 0; Other Eukaryotes - 0 (source /.../ BLink). [Source:TAIR;Acc:AT1G07795]
AT1G07800	transposable_element		1:2415041:2415970:1	4.93736	4.74683	4.74682	4.74965	0.0489514	1.38973	0	0	0	1	transposable element gene [Source:TAIR;Acc:AT1G07800]
AT1G07810	protein_coding	ECA1	1:2416265:2420757:1	11.7777	11.0737	11.7173	11.9289	0.253064	5.79389	4.94696	9.71748	10.4541	1	Calcium-transporting ATPase 1, endoplasmic reticulum-type [Source:UniProtKB/Swiss-Prot;Acc:P92939]
AT1G07820	protein_coding	AT5G59970	1:2421216:2421947:-1	14.0703	14.1047	14.1677	13.8566	0.102269	181.994	155.883	201.344	142.208	1	Histone H4 [Source:UniProtKB/Swiss-Prot;Acc:P59259]
AT1G07830	protein_coding	F24B9.7	1:2422241:2423655:1	11.6008	11.137	11.2738	11.3565	0.234775	53.413	26.1154	37.3564	36.5983	1	ribosomal protein L29 family protein [Source:TAIR;Acc:AT1G07830]
AT1G07840	protein_coding	F24B9.6	1:2424054:2426676:1	11.9164	11.2741	12.0453	11.7544	0.244495	23.9915	15.8306	29.7454	29.9078	1	Sas10/Utp3/C1D family [Source:TAIR;Acc:AT1G07840]
AT1G07850	protein_coding		1:2426745:2428719:1	3.42137	3.42139	3.47502	3.41985	0.0125066	0	0	0.54276	0	0	Protein of unknown function (DUF604) [Source:TAIR;Acc:AT1G07850]
AT1G07860	protein_coding		1:2428911:2429431:-1	0	0	0	0	0	0	0	2.47197	0	1	BEST Arabidopsis thaliana protein match is: Protein kinase superfamily protein (TAIR:AT1G07870.2); Has 7 Blast hits to 7 proteins in 4 species: Archae - 0; Bacteria - 0; Metazoa - 0; Fungi - 0; Plants - 7; Viruses - 0; Other Eukaryotes - 0 (source: /.../Link). [Source:TAIR;Acc:AT1G07860]
AT1G07870	protein_coding		1:2428773:2432057:-1	10.1088	10.7569	10.8149	10.7951	0.26624	3.38782	13.1853	12.9662	12.9553	1	Probable serine/threonine-protein kinase RLCKVII [Source:UniProtKB/Swiss-Prot;Acc:Q9LQQ8]
AT1G07880	protein_coding	ATMPK13	1:2434030:2435763:-1	10.5139	10.5541	10.329	10.7413	0.252775	11.1542	13.3189	11.5633	15.9856	1	Mitogen-activated protein kinase 13 [Source:UniProtKB/Swiss-Prot;Acc:Q9LQQ9]
AT1G07885	protein_coding		1:2436467:2436959:-1	0	0	0	0	0	0	0	0	0	0	unknown protein; FUNCTIONS IN: molecular_function unknown; INVOLVED IN: biological_process unknown; LOCATED IN: cellular_component unknown; Has 0 Blast hits to 0 proteins in 0 species (source: NCBI BLink). [Source:TAIR;Acc:AT1G07885]
AT1G07890	protein_coding	APX1	1:2437330:2439665:1	14.801	14.6396	14.8669	14.5292	0.160388	402.335	343.414	421.153	292.761	1	L-ascorbate peroxidase 1, cytosolic [Source:UniProtKB/Swiss-Prot;Acc:Q05431]
AT1G07900	protein_coding	LBD1	1:2442622:2443632:1	3.81337	3.81815	3.85791	3.82548	0.0140891	0	0.119784	1.17971	0.139991	1	LOB domain-containing protein 1 [Source:UniProtKB/Swiss-Prot;Acc:Q9LQR0]
AT1G07901	protein_coding		1:2443971:2444123:-1	7.00351	7.47545	7.10675	7.24602	0.15796	0	5.62941	0	13.475	1	unknown protein; Has 30201 Blast hits to 17322 proteins in 780 species: Archae - 12; Bacteria - 1396; Metazoa - 17338; Fungi - 3422; Plants - 5037; Viruses - 0; Other Eukaryotes - 2996 (source: NCBI BLink). [Source:TAIR;Acc:AT1G07901]
AT1G07910	protein_coding	ATRNL	1:2445470:2454645:1	11.0209	11.2177	10.8782	10.0906	0.26808	5.78718	7.50242	3.9518	1.79102	1	RNAligase [Source:TAIR;Acc:AT1G07910]
AT1G07920	protein_coding	A1	1:2454846:2457321:1	15.7423	15.1792	15.1141	15.2294	0.102319	162.476	88.1379	117.492	120.604	1	Elongation factor 1-alpha 2 [Source:UniProtKB/Swiss-Prot;Acc:Q8W4H7]
AT1G07930	protein_coding	A4	1:2458244:2460790:1	15.2463	14.7277	14.7136	14.6333	0.120193	111.595	74.1414	93.8322	71.2132	1	Elongation factor 1-alpha 2 [Source:UniProtKB/Swiss-Prot;Acc:Q8W4H7]
AT1G07940	protein_coding	A2	1:2462953:2465504:-1	15.4205	14.7688	14.708	14.6684	0.156662	82.9882	44.9138	64.3217	44.5344	1	Elongation factor 1-alpha 2 [Source:UniProtKB/Swiss-Prot;Acc:Q8W4H7]
AT1G07950	protein_coding	MED22B	1:2465770:2467022:-1	9.45406	9.29558	9.73478	10.0869	0.255073	9.07202	10.6157	15.4522	29.4615	1	Mediator of RNA polymerase II transcription subunit 22b [Source:UniProtKB/Swiss-Prot;Acc:Q8LCH5]
AT1G07960	protein_coding	ATPDIL5-1	1:2467161:2469154:1	12.3024	11.9976	12.221	12.3561	0.169058	56.6694	45.883	56.7093	63.3216	1	Protein disulfide-isomerase 5-1 [Source:UniProtKB/Swiss-Prot;Acc:Q8GYD1]
AT1G07970	protein_coding		1:2469286:2472628:-1	11.2748	10.9629	11.1415	10.8889	0.35554	13.8057	11.3384	13.8784	11.685	1	CONTAINS InterPro DOMAIN/s: Cytochrome B561-related, N-terminal (InterPro:IPR019176); Has 215 Blast hits to 213 proteins in 79 species: Archae - 0; Bacteria - 6; Metazoa - 131; Fungi - 22; Plants - 42; Viruses - 0; Other Eukaryotes - 14 (source: NCB /.../k). [Source:TAIR;Acc:AT1G07970]
AT1G07980	protein_coding	NF-YC10	1:2473165:2474927:-1	9.47808	9.22525	9.45536	9.3324	0.157701	10.1618	5.52975	7.40355	6.60747	1	nuclear factor Y, subunit C10 [Source:TAIR;Acc:AT1G07980]
AT1G07985	protein_coding		1:2475405:2476155:1	6.34702	6.26509	6.47551	6.22468	0.0527769	1.51122	0.434088	3.31507	0	1	Expressed protein [Source:TAIR;Acc:AT1G07985]
AT1G07990	protein_coding	AT1G07990	1:2477157:2483138:1	13.0657	13.0278	13.1675	12.9094	0.258572	29.9658	34.1304	33.7615	32.3352	1	SIT4 phosphatase-associated family protein [Source:TAIR;Acc:AT1G07990]
AT1G08000	protein_coding	GATA10	1:2483240:2485109:-1	9.415	9.24809	9.57229	9.9687	0.36196	7.72675	6.66397	13.1558	18.2888	1	GATA transcription factor 10 [Source:UniProtKB/Swiss-Prot;Acc:Q8VZP4]
AT1G08005	protein_coding		1:2485344:2485511:1	4.82996	4.82993	4.91888	4.8965	0.0394508	0	0	2.92397	0	1	BEST Arabidopsis thaliana protein match is: SIT4 phosphatase-associated family protein (TAIR:AT1G07990.1); Has 17 Blast hits to 17 proteins in 3 species: Archae - 0; Bacteria - 0; Metazoa - 0; Fungi - 0; Plants - 17; Viruses - 0; Other Eukaryotes - /.../rce: NCBI BLink). [Source:TAIR;Acc:AT1G08005]
AT1G08010	protein_coding	GATA11	1:2485906:2488027:-1	11.8395	11.0718	11.2356	11.2495	0.145129	39.0521	17.0063	25.0655	23.978	1	GATA transcription factor 11 [Source:UniProtKB/Swiss-Prot;Acc:Q6DBP8]
AT1G08030	protein_coding	TPST	1:2489501:2493250:-1	12.0068	12.4017	12.4611	11.7942	0.36404	24.1864	37.7807	36.4765	20.8667	1	Protein-tyrosine sulfotransferase [Source:UniProtKB/Swiss-Prot;Acc:Q3EDG5]
AT1G08032	protein_coding		1:2494123:2494315:1	1.066	1.07541	1.06604	1.06453	0.00275092	0	0	0	0	0	unknown protein; FUNCTIONS IN: molecular_function unknown; INVOLVED IN: biological_process unknown; LOCATED IN: cellular_component unknown; Has 0 Blast hits to 0 proteins in 0 species (source: NCBI BLink). [Source:TAIR;Acc:AT1G08032]
AT1G08035	protein_coding		1:2494402:2495149:1	5.08723	5.01581	5.03531	5.08756	0.0353196	1.5464	0	0	1.95536	1	unknown protein; BEST Arabidopsis thaliana protein match is: unknown protein (TAIR:AT2G28330.1); Has 10 Blast hits to 10 proteins in 3 species: Archae - 0; Bacteria - 0; Metazoa - 0; Fungi - 0; Plants - 10; Viruses - 0; Other Eukaryotes - 0 (source: /.../BLink). [Source:TAIR;Acc:AT1G08035]
AT1G08040	protein_coding		1:2495342:2498764:-1	12.6822	12.729	12.395	12.5466	0.208093	39.2848	42.686	27.775	37.168	1	Protein of unknown function (DUF707) [Source:TAIR;Acc:AT1G08040]
AT1G08050	protein_coding	AT1G08050	1:2498836:2501427:-1	6.05178	6.11608	6.11509	6.14186	0.0611275	0.14486	0.531736	0.354417	0.463591	0	Zinc finger (C3HC4-type RING finger) family protein [Source:TAIR;Acc:AT1G08050]
AT1G08060	protein_coding	MOM	1:2501742:2511084:-1	13.7116	13.6531	13.8064	13.7804	0.143742	21.6919	21.4889	24.0034	23.1831	1	Helicase protein MOM1 [Source:UniProtKB/Swiss-Prot;Acc:Q9M658]
AT1G08065	protein_coding	ATACA5	1:2511647:2513454:-1	3.03104	3.03106	3.03107	3.06993	0.0102513	0	0	0	0	0	Alpha carbonic anhydrase 5 [Source:UniProtKB/Swiss-Prot;Acc:F4HUC4]
AT1G08070	protein_coding	OTP82	1:2514192:2516605:-1	7.21156	6.96908	7.1814	7.33161	0.14583	0.602738	0.0791928	0.679514	2.09856	1	Pentatricopeptide repeat-containing protein At1g08070 [Source:UniProtKB/Swiss-Prot;Acc:Q9LN01]
AT1G08080	protein_coding	ATACA7	1:2516991:2518546:-1	6.90744	6.66785	6.92679	6.96893	0.182272	1.62332	0	1.8958	1.35034	1	Alpha carbonic anhydrase 7 [Source:UniProtKB/Swiss-Prot;Acc:Q8L817]
AT1G08090	protein_coding	ATNRT2:1	1:2524076:2526164:1	2.94498	2.94501	2.97942	2.94349	0.00900864	0	0	0.2906	0	0	High-affinity nitrate transporter 2.1 [Source:UniProtKB/Swiss-Prot;Acc:O82811]
AT1G08100	protein_coding	ATNRT2.2	1:2527170:2529120:-1	0	0	0	0	0	0	0	0	0	0	High-affinity nitrate transporter 2.2 [Source:UniProtKB/Swiss-Prot;Acc:Q9LMZ9]
AT1G08105	transposable_element		1:2531695:2534786:-1	7.85477	8.17868	8.07505	8.08956	0.0809334	0.0288508	0.132344	0	0.0133807	0	transposable element gene [Source:TAIR;Acc:AT1G08105]
AT1G08110	protein_coding	AT1G08110	1:2535328:2537931:1	12.7433	13.1091	12.7588	12.6741	0.219929	94.4667	114.349	85.0368	86.644	1	Lactoylglutathione lyase [Source:UniProtKB/Swiss-Prot;Acc:Q8H0V3]
AT1G08115	snRNA		1:2538076:2538237:-1	1.54392	1.54395	1.54896	1.55044	0.0028758	0	0	1.86172	3.1264	1	snRNA [Source:TAIR;Acc:AT1G08115]
AT1G08120	protein_coding		1:2538615:2539661:1	2.64575	2.65127	2.6419	2.65515	0.00715994	0	0.111062	0	0.245512	0	BEST Arabidopsis thaliana protein match is: Protein kinase superfamily protein (TAIR:AT5G26110.1); Has 235 Blast hits to 235 proteins in 96 species: Archae - 21; Bacteria - 0; Metazoa - 117; Fungi - 8; Plants - 47; Viruses - 0; Other Eukaryotes - 42 /.../ce: NCBI BLink). [Source:TAIR;Acc:AT1G08120]
AT1G08125	protein_coding	AT1G08130/T6D22_10	1:2539614:2542334:-1	10.5215	10.9473	10.5708	11.2654	0.381883	15.5569	24.7356	16.14	30.6729	1	S-adenosyl-L-methionine-dependent methyltransferases superfamily protein [Source:TAIR;Acc:AT1G08125]
AT1G08130	protein_coding	ATLIG1	1:2542702:2547946:-1	11.7171	11.8236	11.5061	11.357	0.19449	13.9715	14.8091	10.2112	9.20795	1	DNA ligase 1 [Source:UniProtKB/Swiss-Prot;Acc:Q42572]
AT1G08135	protein_coding	ATCHX6B	1:2548819:2551473:-1	4.96903	4.99676	4.94982	5.05299	0.0428836	0.0686268	0.191429	0	0.023443	0	Cation/H(+) antiporter 6B [Source:UniProtKB/Swiss-Prot;Acc:P0CG16]
AT1G08140	protein_coding	ATCHX6A	1:2552036:2555161:-1	0	0	0	0	0	0	0	0	0	0	Cation/H(+) antiporter 6A [Source:UniProtKB/Swiss-Prot;Acc:Q8GX92]
AT1G08150	protein_coding	ATCHX5	1:2556343:2559074:-1	5.16239	5.16235	5.16235	5.27824	0.0295596	0	0	0	0.4955	0	Cation/H(+) antiporter 5 [Source:UniProtKB/Swiss-Prot;Acc:Q3EDG3]
AT1G08160	protein_coding		1:2559487:2560403:-1	7.48832	7.53676	7.26154	7.32928	0.160023	5.67604	6.63378	0.896733	1.7087	1	Uncharacterized protein At1g08160 [Source:UniProtKB/Swiss-Prot;Acc:Q8VZ13]
AT1G08165	protein_coding		1:2561627:2562148:-1	5.94193	6.01776	6.0884	6.11059	0.0954024	0	0.134108	4.97248	4.5324	1	unknown protein; FUNCTIONS IN: molecular_function unknown; INVOLVED IN: biological_process unknown; LOCATED IN: cellular_component unknown; Has 30201 Blast hits to 17322 proteins in 780 species: Archae - 12; Bacteria - 1396; Metazoa - 17338; Fungi - /.../ Plants - 5037; Viruses - 0; Other Eukaryotes - 2996 (source: NCBI BLink). [Source:TAIR;Acc:AT1G08165]
AT1G08170	protein_coding		1:2562941:2563672:-1	3.18095	3.18097	3.18098	3.22475	0.0114781	0	0	0	0.625208	0	Histone H2B.2 [Source:UniProtKB/Swiss-Prot;Acc:Q9SGE3]
AT1G08180	protein_coding	SMR2	1:2564572:2565121:-1	8.86769	8.9291	8.63822	8.96931	0.181317	14.8104	17.7664	6.08339	14.2244	1	Cyclin-dependent protein kinase inhibitor SMR2 [Source:UniProtKB/Swiss-Prot;Acc:Q9SGE2]
AT1G08190	protein_coding	ATVPS41	1:2567475:2573393:1	12.7878	12.404	12.5765	12.6283	0.195884	22.8821	15.5774	18.6402	21.1309	1	Vacuolar protein sorting-associated protein 41 homolog [Source:UniProtKB/Swiss-Prot;Acc:P93043]
AT1G08200	protein_coding	AXS2	1:2573848:2576714:-1	13.8002	13.28	13.6197	13.435	0.188322	109.384	64.6894	83.4747	75.2502	1	UDP-D-apiose/UDP-D-xylose synthase 2 [Source:UniProtKB/Swiss-Prot;Acc:Q9SGE0]
AT1G08210	protein_coding		1:2577020:2580669:-1	11.4103	10.871	11.7393	11.3895	0.218385	12.0463	12.027	19.1291	18.3625	1	Eukaryotic aspartyl protease family protein [Source:TAIR;Acc:AT1G08210]
AT1G08220	protein_coding		1:2581022:2583323:-1	9.8531	9.3575	9.3191	9.56809	0.32501	19.6007	5.70653	6.34674	12.9897	1	FUNCTIONS IN: molecular_function unknown; INVOLVED IN: mitochondrial proton-transporting ATP synthase complex assembly; LOCATED IN: mitochondrial inner membrane; EXPRESSED IN: 18 plant structures; EXPRESSED DURING: 7 growth stages; CONTAINS InterPro /.../N/s: ATPase assembly factor ATP10, mitochondria (InterPro:IPR007849); Has 168 Blast hits to 168 proteins in 86 species: Archae - 6; Bacteria - 0…
AT1G08230	protein_coding	GAT1	1:2583654:2586744:-1	10.4217	9.92491	10.4867	10.2995	0.306335	6.86489	3.34848	10.4758	6.03476	1	GABA transporter 1 [Source:UniProtKB/Swiss-Prot;Acc:F4HW02]
AT1G08240	tRNA		1:2588525:2588596:1	0	0	0	0	0	0	0	0	0	0	pre-tRNA [Source:TAIR;Acc:AT1G08240]
AT1G08250	protein_coding	ADT6	1:2588857:2590301:-1	8.89363	8.99687	9.23679	9.41107	0.253627	4.23845	5.8692	13.1742	14.9945	1	Arogenate dehydratase/prephenate dehydratase 6, chloroplastic [Source:UniProtKB/Swiss-Prot;Acc:Q9SGD6]
AT1G08260	protein_coding	EMB142	1:2590944:2606892:1	14.6324	14.5935	14.7619	14.4587	0.124355	39.1825	39.5328	43.8008	35.2356	1	DNA polymerase epsilon catalytic subunit A [Source:UniProtKB/Swiss-Prot;Acc:F4HW04]
AT1G08270	protein_coding		1:2606269:2607507:-1	10.3251	10.4438	10.4885	10.3655	0.231315	34.2425	53.4395	50.3418	42.0547	1	CONTAINS InterPro DOMAIN/s: MIT (InterPro:IPR007330); BEST Arabidopsis thaliana protein match is: AAA-type ATPase family protein (TAIR:AT2G27600.1); Has 35333 Blast hits to 34131 proteins in 2444 species: Archae - 798; Bacteria - 22429; Metazoa - 97 /.../gi - 991; Plants - 531; Viruses - 0; Other Eukaryotes - 9610 (source: NCBI BLink). [Source:TAIR;Acc:AT1G08270]
AT1G08280	protein_coding	AT1G08280	1:2608408:2609853:1	10.1129	10.2849	10.0615	10.4713	0.322099	10.1492	9.11184	9.82859	15.7625	1	Glycosyltransferase family 29 (sialyltransferase) family protein [Source:TAIR;Acc:AT1G08280]
AT1G08290	protein_coding	WIP3	1:2609996:2613242:-1	10.1496	10.1823	10.4162	10.0711	0.390386	6.85692	6.44902	8.69872	4.96763	1	Zinc finger protein WIP3 [Source:UniProtKB/Swiss-Prot;Acc:Q9SGD1]
AT1G08300	protein_coding	NVL	1:2614774:2618823:1	9.99662	10.2599	10.6673	10.5474	0.166636	2.53211	3.60392	5.83315	4.73313	1	no vein-like [Source:TAIR;Acc:AT1G08300]
AT1G08310	protein_coding		1:2618647:2620452:1	6.04086	6.04277	6.22956	6.16207	0.0720416	0.212359	0.933885	1.07602	1.23202	1	alpha/beta-Hydrolases superfamily protein [Source:TAIR;Acc:AT1G08310]
AT1G08315	protein_coding		1:2620335:2621545:-1	8.85619	8.07618	7.79074	7.95728	0.21516	20.6325	6.57682	1.45631	2.35356	1	ARM repeat superfamily protein [Source:TAIR;Acc:AT1G08315]
AT1G08320	protein_coding	TGA9	1:2621904:2627848:-1	9.4362	9.73997	8.85273	9.56211	0.367542	7.39706	11.5282	1.98261	7.93929	1	bZIP transcription factor family protein [Source:TAIR;Acc:AT1G08320]
AT1G08340	protein_coding		1:2631068:2632871:1	7.03601	6.8765	7.1328	6.97375	0.128843	2.07908	0.0958271	2.31791	0.300524	1	Rho GTPase-activating protein 5 [Source:UniProtKB/Swiss-Prot;Acc:Q6NKT5]
AT1G08350	protein_coding		1:2632810:2635852:-1	10.2031	10.5801	10.0894	11.0295	0.419893	9.21778	16.4516	4.75115	17.3879	1	Transmembrane 9 superfamily member 5 [Source:UniProtKB/Swiss-Prot;Acc:F4HW17]
AT1G08360	protein_coding	RPL10AA	1:2636011:2637915:1	13.9492	13.4389	14.2579	13.2691	0.237073	245.857	157.93	318.138	155.716	1	60S ribosomal protein L10a-1 [Source:UniProtKB/Swiss-Prot;Acc:Q8VZB9]
AT1G08370	protein_coding	DCP1	1:2638181:2640554:1	11.7346	11.6423	11.7583	11.8058	0.276257	40.791	28.1553	36.6783	37.3367	1	mRNA-decapping enzyme-like protein [Source:UniProtKB/Swiss-Prot;Acc:Q9SJF3]
AT1G08380	protein_coding	PSAO	1:2640813:2641828:-1	15.2423	14.9183	15.2625	14.9122	0.116748	915.385	720.065	954.891	713.163	1	Photosystem I subunit O [Source:UniProtKB/Swiss-Prot;Acc:Q949Q5]
AT1G08390	protein_coding	AT1G08390	1:2642214:2643285:1	9.52757	9.33267	9.44047	8.90951	0.219965	27.8755	19.1622	23.885	7.4118	1	unknown protein; Has 62 Blast hits to 62 proteins in 27 species: Archae - 0; Bacteria - 0; Metazoa - 34; Fungi - 0; Plants - 28; Viruses - 0; Other Eukaryotes - 0 (source: NCBI BLink). [Source:TAIR;Acc:AT1G08390]
AT1G08400	protein_coding	AT1G08400/T27G7_16	1:2643330:2646035:-1	8.69928	8.74041	8.59791	8.38156	0.225218	2.89371	2.01414	2.04897	0.855848	1	RINT1-like protein MAG2L [Source:UniProtKB/Swiss-Prot;Acc:Q8GXP1]
AT1G08410	protein_coding	AT1G08410	1:2646189:2649379:1	11.0375	10.5147	10.3765	10.6424	0.207668	14.416	8.40174	5.91036	7.88232	1	GTPase LSG1-2 [Source:UniProtKB/Swiss-Prot;Acc:Q9SJF1]
AT1G08420	protein_coding	BSL2	1:2649537:2657120:1	12.3428	12.0561	12.0689	12.0381	0.212345	16.0894	13.2716	14.146	13.9498	1	Serine/threonine-protein phosphatase BSL2 [Source:UniProtKB/Swiss-Prot;Acc:Q9SJF0]
AT1G08430	protein_coding	ALMT1	1:2658716:2661029:1	0.707709	0.70766	0.714467	0.706177	0.00210363	0	0	0.048783	0	0	Aluminum-activated malate transporter 1 [Source:UniProtKB/Swiss-Prot;Acc:Q9SJE9]
AT1G08440	protein_coding	ALMT2	1:2663027:2665343:1	4.82344	4.8923	4.82343	4.89745	0.0302301	0	0.0652075	0	0.0325047	0	Aluminum-activated malate transporter 2 [Source:UniProtKB/Swiss-Prot;Acc:Q9SJE8]
AT1G08450	protein_coding	CRT3	1:2667798:2671892:-1	12.8912	13.5238	12.7368	13.2743	0.192884	53.9335	75.3858	46.0926	62.5792	1	Calreticulin-3 [Source:UniProtKB/Swiss-Prot;Acc:O04153]
AT1G08460	protein_coding	HDA08	1:2672451:2674628:1	9.73178	10.0035	9.40495	9.75578	0.280794	10.7687	13.6383	4.90465	8.21474	1	Histone deacetylase 8 [Source:UniProtKB/Swiss-Prot;Acc:Q94EJ2]
AT1G08465	protein_coding	YAB2	1:2675813:2679781:1	12.5602	12.1779	12.5732	12.6984	0.22363	18.5856	16.1363	29.4357	18.2967	1	Putative axial regulator YABBY 2 [Source:UniProtKB/Swiss-Prot;Acc:Q9XFB0]
AT1G08470	protein_coding	SSL3	1:2682127:2684100:-1	10.526	10.352	10.8913	10.2274	0.335512	16.8969	15.1432	21.5824	9.11008	1	Protein STRICTOSIDINE SYNTHASE-LIKE 3 [Source:UniProtKB/Swiss-Prot;Acc:Q8VWF6]
AT1G08480	protein_coding		1:2684234:2685621:1	11.3774	11.475	11.9856	11.8659	0.191074	48.9433	60.0818	91.8041	82.0361	1	Succinate dehydrogenase subunit 6, mitochondrial [Source:UniProtKB/Swiss-Prot;Acc:Q941A6]
AT1G08490	protein_coding	ATSUFS	1:2685659:2688595:-1	10.1181	10.5904	10.3105	10.6215	0.317573	8.21765	15.5329	9.4019	12.7476	1	Cysteine desulfurase 1, chloroplastic [Source:UniProtKB/Swiss-Prot;Acc:Q93WX6]
AT1G08500	protein_coding	ENODL18	1:2689016:2690045:1	7.51662	7.67199	7.18264	7.13467	0.204781	4.50016	7.46598	0.800997	0.4238	1	early nodulin-like protein 18 [Source:TAIR;Acc:AT1G08500]
AT1G08510	protein_coding	FATB	1:2691080:2694377:-1	13.1444	12.7266	12.86	12.887	0.157546	42.9397	32.8835	33.9798	38.8291	1	Palmitoyl-acyl carrier protein thioesterase, chloroplastic [Source:UniProtKB/Swiss-Prot;Acc:Q9SJE2]
AT1G08520	protein_coding	ALB1	1:2696412:2700959:1	15.4521	15.651	15.5047	15.5035	0.105533	169.177	194.737	178.231	176.795	1	Magnesium-chelatase subunit ChlD, chloroplastic [Source:UniProtKB/Swiss-Prot;Acc:Q9SJE1]
AT1G08530	protein_coding	AT1G08530	1:2701226:2703091:1	11.2611	11.3341	11.5098	12.0017	0.343517	23.4774	20.3076	18.0134	35.054	1	unknown protein; FUNCTIONS IN: molecular_function unknown; INVOLVED IN: biological_process unknown; LOCATED IN: chloroplast; BEST Arabidopsis thaliana protein match is: unknown protein (TAIR:AT5G09995.2); Has 140 Blast hits to 140 proteins in 53 spe /.../Archae - 0; Bacteria - 63; Metazoa - 0; Fungi - 0; Plants - 76; Viruses - 0; Other Eukaryotes - 1 (source: NCBI BLink). [Source:TAIR;Acc:AT1G085…
AT1G08540	protein_coding	SIGB	1:2703336:2706845:1	12.8871	12.457	13.0392	12.5892	0.223437	34.4488	26.7595	48.8565	33.9024	1	RNA polymerase sigma factor sigB [Source:UniProtKB/Swiss-Prot;Acc:O22056]
AT1G08550	protein_coding	NPQ1	1:2706924:2709531:1	13.1853	12.1609	12.4755	12.8821	0.356137	63.9969	32.0498	38.1675	51.6217	1	Violaxanthin de-epoxidase, chloroplastic [Source:UniProtKB/Swiss-Prot;Acc:Q39249]
AT1G08560	protein_coding	SYP111	1:2709632:2710912:-1	12.3584	11.9006	12.0208	11.8737	0.203287	47.2047	30.0112	34.7569	35.6058	1	Syntaxin-related protein KNOLLE [Source:UniProtKB/Swiss-Prot;Acc:Q42374]
AT1G08570	protein_coding	ACHT4	1:2712883:2714734:1	11.7045	11.5671	12.0251	12.1274	0.31862	30.6234	31.7662	39.6454	40.52	1	Thioredoxin-like 1-1, chloroplastic [Source:UniProtKB/Swiss-Prot;Acc:O64654]
AT1G08580	protein_coding		1:2715079:2716404:-1	11.8724	12.0779	11.9556	11.9079	0.173047	72.162	75.1326	68.4476	71.4337	1	unknown protein; Has 39 Blast hits to 39 proteins in 15 species: Archae - 0; Bacteria - 0; Metazoa - 0; Fungi - 0; Plants - 35; Viruses - 0; Other Eukaryotes - 4 (source: NCBI BLink). [Source:TAIR;Acc:AT1G08580]
AT1G08590	protein_coding	PXL1	1:2718778:2722221:1	9.02666	8.80334	9.10311	8.69827	0.160897	3.25006	1.62559	2.25883	1.31705	1	Leucine-rich repeat receptor-like protein kinase PXL1 [Source:UniProtKB/Swiss-Prot;Acc:Q9FRS6]
AT1G08592	ncRNA		1:2718875:2721676:-1	0	0	0	0	0						Potential natural antisense gene, locus overlaps with AT1G08590 [Source:TAIR;Acc:AT1G08592]
AT1G08600	protein_coding	ATRX	1:2723824:2733613:1	14.1586	14.2203	14.2133	14.2411	0.154466	29.7302	32.4455	30.5643	32.1858	1	Protein CHROMATIN REMODELING 20 [Source:UniProtKB/Swiss-Prot;Acc:F4HW51]
AT1G08610	protein_coding		1:2733657:2735819:-1	11.2921	11.2934	11.4496	11.4127	0.228078	11.4369	11.7488	13.663	13.5257	1	Pentatricopeptide repeat-containing protein At1g08610 [Source:UniProtKB/Swiss-Prot;Acc:Q9FRS4]
AT1G08620	protein_coding	PKDM7D	1:2736774:2743758:1	14.2033	14.0887	14.0076	13.9299	0.19259	44.7268	39.8882	38.4271	37.6807	1	Putative lysine-specific demethylase JMJ16 [Source:UniProtKB/Swiss-Prot;Acc:C0SUT9]
AT1G08630	protein_coding	THA1	1:2743761:2747967:-1	7.309	7.10766	7.11857	7.16988	0.136338	1.27563	0.886088	1.02795	0.340175	1	Probable low-specificity L-threonine aldolase 1 [Source:UniProtKB/Swiss-Prot;Acc:Q8RXU4]
AT1G08640	protein_coding	CJD1	1:2748398:2751278:-1	13.6306	13.5764	13.4193	13.6592	0.154262	99.3231	109.446	76.9673	107.076	1	Chloroplast J-like domain 1 [Source:TAIR;Acc:AT1G08640]
AT1G08650	protein_coding	PPCK1	1:2752154:2753703:1	12.4552	12.0302	11.8138	11.9228	0.245298	46.9231	35.4601	23.8835	28.7426	1	Phosphoenolpyruvate carboxylase kinase 1 [Source:UniProtKB/Swiss-Prot;Acc:Q9SPK4]
AT1G08660	protein_coding	MGP2	1:2757041:2759794:-1	13.6229	13.756	13.698	13.4881	0.193405	76.8046	88.0206	90.9994	69.9556	1	MALE GAMETOPHYTE DEFECTIVE 2 [Source:TAIR;Acc:AT1G08660]
AT1G08670	protein_coding		1:2760346:2761573:-1	4.5827	4.46239	4.47377	4.46077	0.0333224	0	0	0	0	0	ENTH/VHS family protein [Source:TAIR;Acc:AT1G08670]
AT1G08680	protein_coding	ZIGA4	1:2762584:2768967:1	11.8126	12.6339	12.3363	12.8301	0.186769	12.0385	28.2381	22.8722	39.5808	1	Probable ADP-ribosylation factor GTPase-activating protein AGD14 [Source:UniProtKB/Swiss-Prot;Acc:Q8RXE7]
AT1G08695	protein_coding	SCRL3	1:2769056:2769483:-1	0	0	0	0	0	0	0	0	0	0	Putative defensin-like protein 228 [Source:UniProtKB/Swiss-Prot;Acc:P82622]
AT1G08700	protein_coding	PS1	1:2769815:2771477:-1	10.7575	10.8693	10.9302	11.3377	0.342436	12.5354	18.8522	12.1171	26.7879	1	Presenilin-like protein At1g08700 [Source:UniProtKB/Swiss-Prot;Acc:O64668]
AT1G08710	protein_coding	SKIP24	1:2771633:2773460:1	10.4069	11.0079	10.504	11.3583	0.244871	12.851	20.1342	8.51553	32.07	1	F-box protein SKIP24 [Source:UniProtKB/Swiss-Prot;Acc:Q9CAZ0]
AT1G08720	protein_coding	EDR1	1:2774030:2779297:1	11.1473	10.9464	11.2878	11.9306	0.170675	7.95546	7.05004	8.43613	18.7708	1	Serine/threonine-protein kinase EDR1 [Source:UniProtKB/Swiss-Prot;Acc:Q9FPR3]
AT1G08730	protein_coding	XIC	1:2779963:2788447:1	9.21341	9.15475	9.35874	9.07543	0.376112	1.83743	0.846602	2.6499	1.3279	1	Myosin-9 [Source:UniProtKB/Swiss-Prot;Acc:F4HXP9]
AT1G08735	transposable_element		1:2790290:2793641:1	1.04998	1.05477	1.05003	1.05304	0.00251245	0	0	0	0	0	transposable element gene [Source:TAIR;Acc:AT1G08735]
AT1G08740	transposable_element		1:2795643:2800081:-1	6.67558	7.0965	6.84991	6.79736	0.108218	0	0	0	0	0	transposable element gene [Source:TAIR;Acc:AT1G08740]
AT1G08750	protein_coding	AT1G08750/F22O13_24	1:2801067:2804537:1	10.015	9.81539	9.90955	9.7866	0.361664	11.3695	9.80377	11.4308	8.72257	1	Peptidase C13 family [Source:TAIR;Acc:AT1G08750]
AT1G08760	protein_coding		1:2805371:2808621:1	10.2379	10.4038	10.358	10.6612	0.187788	4.62175	5.76448	5.2554	7.68403	1	Plant protein of unknown function (DUF936) [Source:TAIR;Acc:AT1G08760]
AT1G08770	protein_coding	PRA1.E	1:2808883:2809747:1	10.0149	9.75621	8.98	9.10222	0.231343	33.8603	32.1677	6.22681	7.8492	1	PRA1 family protein E [Source:UniProtKB/Swiss-Prot;Acc:Q9FRR1]
AT1G08780	protein_coding	AIP3	1:2809778:2811191:-1	11.275	11.6094	11.537	11.4616	0.20438	52.4666	66.5132	56.6549	47.4613	1	Probable prefoldin subunit 4 [Source:UniProtKB/Swiss-Prot;Acc:Q9M4B5]
AT1G08790	protein_coding		1:2811989:2812646:1	0	0	0	0	0	0	0	0	0	0	Protein of unknown function (DUF1685) [Source:TAIR;Acc:AT1G08790]
AT1G08800	protein_coding	AT1G08800/F22O13_29	1:2813061:2818008:-1	10.5141	10.959	11.1815	11.5056	0.308236	3.27358	5.04206	5.96874	7.24349	1	Myosin-binding protein 1 [Source:UniProtKB/Swiss-Prot;Acc:F4HXQ7]
AT1G08810	protein_coding	MYB60	1:2819065:2820395:-1	4.76916	4.76505	4.80513	4.84254	0.0220726	0.0448523	0	0.462089	0.980305	0	myb domain protein 60 [Source:TAIR;Acc:AT1G08810]
AT1G08820	protein_coding	VAP27-2	1:2821552:2825275:-1	12.2323	12.4764	12.6758	12.6322	0.261322	31.3587	40.1082	43.7961	44.0146	1	Vesicle-associated protein 2-2 [Source:UniProtKB/Swiss-Prot;Acc:B9DHD7]
AT1G08830	protein_coding	CSD1	1:2827061:2829315:1	13.8376	12.9202	12.9425	13.0129	0.235245	552.014	242.226	282.482	273.291	1	Superoxide dismutase [Cu-Zn] 1 [Source:UniProtKB/Swiss-Prot;Acc:P24704]
AT1G08840	protein_coding	emb2411	1:2829105:2838469:-1	12.0109	12.4354	11.3298	11.8679	0.276034	9.65175	15.0347	5.06201	8.78322	1	DNA replication helicase, putative [Source:TAIR;Acc:AT1G08840]
AT1G08845	protein_coding		1:2838789:2840994:1	9.95121	9.45104	9.66985	9.34199	0.273729	22.7139	12.684	18.6636	10.1579	1	Ribosomal L18p/L5e family protein [Source:TAIR;Acc:AT1G08845]
AT1G08860	protein_coding	BON3	1:2842153:2846138:1	7.35825	7.17064	6.98312	6.99287	0.126427	3.62192	0.508533	0.0246892	0.371897	1	Protein BONZAI 3 [Source:UniProtKB/Swiss-Prot;Acc:Q5XQC7]
AT1G08870	tRNA		1:2846536:2846608:-1	0	0	0	0	0	0	0	0	0	0	pre-tRNA [Source:TAIR;Acc:AT1G08870]
AT1G08880	protein_coding	HTA5	1:2846949:2847800:-1	13.0526	12.9113	13.1093	12.411	0.24646	169.014	126.484	137.814	96.7704	1	Probable histone H2AXa [Source:UniProtKB/Swiss-Prot;Acc:O04848]
AT1G08890	protein_coding	SUGTL4	1:2848348:2852270:1	9.73033	9.6309	9.27034	9.32069	0.191266	2.89195	5.43	1.57216	1.57709	1	Sugar transporter ERD6-like 1 [Source:UniProtKB/Swiss-Prot;Acc:Q9SCW7]
AT1G08900	protein_coding	SUGTL3	1:2852454:2855779:1	9.56847	9.6455	9.45553	9.311	0.293673	3.49057	5.02022	4.39879	1.68417	1	Sugar transporter ERD6-like 2 [Source:UniProtKB/Swiss-Prot;Acc:Q4F7G0]
AT1G08910	protein_coding	EMB3001	1:2856227:2861170:1	13.792	14.2354	13.9519	13.9797	0.1773	60.0021	91.7504	72.0337	73.9726	1	zinc ion binding;zinc ion binding [Source:TAIR;Acc:AT1G08910]
AT1G08920	protein_coding	ESL1	1:2867259:2870656:1	11.9598	11.158	10.9692	11.3516	0.281278	24.4978	8.86063	7.51083	11.7607	1	Sugar transporter ERD6-like 3 [Source:UniProtKB/Swiss-Prot;Acc:Q94KE0]
AT1G08930	protein_coding	ERD6	1:2873465:2877270:1	12.1181	11.8554	12.0681	11.9079	0.251555	26.1444	16.3226	27.1633	22.9656	1	Sugar transporter ERD6 [Source:UniProtKB/Swiss-Prot;Acc:O04036]
AT1G08940	protein_coding	F7G19.18	1:2877692:2879169:1	10.2408	9.88838	10.1569	10.3005	0.175938	20.0425	9.41012	14.7436	18.2291	1	Phosphoglycerate mutase-like protein AT74H [Source:UniProtKB/Swiss-Prot;Acc:O04035]
AT1G08950	tRNA		1:2879303:2879374:1	0.0663406	0.0628563	0.0628483	0.0611687	0.00130873	0	0	0	0	0	pre-tRNA [Source:TAIR;Acc:AT1G08950]
AT1G08960	protein_coding	CAX11	1:2879642:2882231:1	9.70483	8.75077	9.29828	9.44832	0.274588	12.3046	1.56715	3.73876	6.13469	1	Cation/calcium exchanger 5 [Source:UniProtKB/Swiss-Prot;Acc:O04034]
AT1G08970	protein_coding	HAP5C	1:2882524:2884337:1	11.0669	11.2151	10.6996	11.3731	0.222352	25.5824	26.6242	15.794	33.4476	1	Nuclear transcription factor Y subunit C-9 [Source:UniProtKB/Swiss-Prot;Acc:Q8L4B2]
AT1G08980	protein_coding	ATAMI1	1:2884411:2886620:1	9.74194	9.5682	9.60451	9.87012	0.200786	10.7735	6.3559	7.43428	10.326	1	Amidase 1 [Source:UniProtKB/Swiss-Prot;Acc:Q9FR37]
AT1G08985	protein_coding		1:2887285:2887706:1	0	0	0	0	0	0	0	0	0	0	B3 domain-containing protein At1g08985 [Source:UniProtKB/Swiss-Prot;Acc:Q8GWU1]
AT1G08990	protein_coding	PGSIP5	1:2888753:2890959:1	1.066	1.07541	1.06604	1.06453	0.00275092	0	0	0	0	0	Putative UDP-glucuronate:xylan alpha-glucuronosyltransferase 5 [Source:UniProtKB/Swiss-Prot;Acc:F4HZC3]
AT1G09000	protein_coding	ANP1	1:2891037:2895182:1	10.8372	10.6014	9.99266	10.8295	0.512007	13.2878	9.79627	8.0938	9.68253	1	Mitogen-activated protein kinase kinase kinase ANP1 [Source:UniProtKB/Swiss-Prot;Acc:O22040]
AT1G09010	protein_coding	EBM	1:2895166:2899384:-1	12.3185	12.3279	12.4948	12.4102	0.173134	20.424	20.7934	24.4045	20.4428	1	Mannosylglycoprotein endo-beta-mannosidase [Source:UniProtKB/Swiss-Prot;Acc:Q75W54]
AT1G09020	protein_coding	SNF4	1:2899914:2904815:-1	10.203	10.1194	10.6732	10.5509	0.159584	4.12597	4.71806	9.97884	10.1501	1	Sucrose nonfermenting 4-like protein [Source:UniProtKB/Swiss-Prot;Acc:Q944A6]
AT1G09026	protein_coding		1:2907124:2907279:1	0	0	0	0	0	0	0	0	0	0	unknown protein; LOCATED IN: endomembrane system; Has 30201 Blast hits to 17322 proteins in 780 species: Archae - 12; Bacteria - 1396; Metazoa - 17338; Fungi - 3422; Plants - 5037; Viruses - 0; Other Eukaryotes - 2996 (source: NCBI BLink). [Source:TAIR;Acc:AT1G09026]
AT1G09030	protein_coding	NF-YB4	1:2908611:2909030:-1	0	0	0	0	0	0	0	0	0	0	Nuclear transcription factor Y subunit B-4 [Source:UniProtKB/Swiss-Prot;Acc:O04027]
AT1G09040	protein_coding	F7G19.9	1:2911317:2915369:1	10.4769	10.267	10.6965	10.7383	0.278615	4.98838	3.85611	5.08052	5.91071	1	unknown protein; FUNCTIONS IN: molecular_function unknown; INVOLVED IN: biological_process unknown; LOCATED IN: membrane; EXPRESSED IN: leaf; BEST Arabidopsis thaliana protein match is: unknown protein (TAIR:AT1G09050.1); Has 614 Blast hits to 567 p /.../s in 104 species: Archae - 2; Bacteria - 12; Metazoa - 344; Fungi - 31; Plants - 81; Viruses - 0; Other Eukaryotes - 144 (source: NCBI BLink). […
AT1G09050	protein_coding	F7G19.8	1:2918031:2920889:1	11.2918	11.4506	10.8789	10.7266	0.180754	10.2102	11.3123	5.50198	5.83129	1	unknown protein; BEST Arabidopsis thaliana protein match is: unknown protein (TAIR:AT1G09040.1); Has 552 Blast hits to 499 proteins in 115 species: Archae - 0; Bacteria - 86; Metazoa - 259; Fungi - 14; Plants - 77; Viruses - 0; Other Eukaryotes - 11 /.../rce: NCBI BLink). [Source:TAIR;Acc:AT1G09050]
AT1G09060	protein_coding	F7G19.7	1:2921064:2925762:-1	11.8437	11.6137	11.4607	11.3419	0.242838	11.8397	10.6387	5.50558	7.47082	1	Zinc finger, RING-type;Transcription factor jumonji/aspartyl beta-hydroxylase [Source:TAIR;Acc:AT1G09060]
AT1G09070	protein_coding	SRC2	1:2927703:2928968:1	10.4331	10.2836	10.9783	10.7214	0.348229	19.5679	14.7271	32.8604	31.2174	1	soybean gene regulated by cold-2 [Source:TAIR;Acc:AT1G09070]
AT1G09080	protein_coding	BIP3	1:2929217:2931841:-1	4.70449	4.70849	4.76878	4.75278	0.0227017	0	0.0165964	0.0625365	0.21931	0	Probable mediator of RNA polymerase II transcription subunit 37b [Source:UniProtKB/Swiss-Prot;Acc:Q8H1B3]
AT1G09090	protein_coding	ATRBOHB	1:2932739:2936586:1	6.82347	7.21448	6.99558	7.11415	0.143138	0.244204	0.963225	1.0838	1.10717	1	Respiratory burst oxidase homolog protein B [Source:UniProtKB/Swiss-Prot;Acc:Q9SBI0]
AT1G09100	protein_coding	RPT5B	1:2936528:2939326:-1	10.5497	10.702	10.2172	10.3978	0.218694	18.7926	15.4978	9.52153	9.2894	1	26S protease regulatory subunit 6A homolog B [Source:UniProtKB/Swiss-Prot;Acc:O04019]
AT1G09110	tRNA		1:2939417:2939488:1	0	0	0	0	0	0	0	0	0	0	pre-tRNA [Source:TAIR;Acc:AT1G09110]
AT1G09130	protein_coding	CLPR3	1:2939570:2942288:-1	12.7041	12.9606	12.5902	12.3545	0.234502	58.2364	77.3374	57.2051	45.0778	1	ATP-dependent Clp protease proteolytic subunit-related protein 3, chloroplastic [Source:UniProtKB/Swiss-Prot;Acc:Q8L770]
AT1G09140	protein_coding	ATSRP30	1:2942564:2945961:-1	14.4317	14.6077	14.441	14.6967	0.154211	169.802	211.144	176.014	221.742	1	Serine/arginine-rich splicing factor SR30 [Source:UniProtKB/Swiss-Prot;Acc:Q9XFR5]
AT1G09150	protein_coding		1:2946229:2949159:1	11.5663	11.0539	11.2585	11.1027	0.2864	45.9484	28.1396	29.7182	27.1913	1	pseudouridine synthase and archaeosine transglycosylase (PUA) domain-containing protein [Source:TAIR;Acc:AT1G09150]
AT1G09155	protein_coding	AtPP2-B15	1:2949676:2950989:-1	8.91627	8.88059	8.71663	8.59386	0.26815	7.64777	5.54296	3.91976	3.7904	1	F-box protein PP2-B15 [Source:UniProtKB/Swiss-Prot;Acc:O80494]
AT1G09157	protein_coding	T12M4.16	1:2951665:2952396:-1	3.14174	3.14563	3.14177	3.17562	0.00998357	0	0.074257	0	0.524783	0	Protein of unknown function (DUF679) [Source:TAIR;Acc:AT1G09157]
AT1G09160	protein_coding		1:2952771:2955689:-1	13.746	14.1252	13.9837	13.7574	0.142172	63.9603	92.8098	75.3542	63.3208	1	Probable protein phosphatase 2C 5 [Source:UniProtKB/Swiss-Prot;Acc:O80492]
AT1G09170	protein_coding	T12M4.14	1:2956589:2962207:-1	7.52003	7.10244	7.4813	7.52598	0.234269	0.151333	0	0.232527	0.167701	0	P-loop nucleoside triphosphate hydrolases superfamily protein with CH (Calponin Homology) domain [Source:TAIR;Acc:AT1G09170]
AT1G09176	protein_coding	T12M4.13	1:2964152:2964604:1	5.0646	4.93176	4.94708	4.91737	0.046995	4.91868	0.361805	0	0	1	unknown protein; FUNCTIONS IN: molecular_function unknown; INVOLVED IN: biological_process unknown; LOCATED IN: endomembrane system; Has 30201 Blast hits to 17322 proteins in 780 species: Archae - 12; Bacteria - 1396; Metazoa - 17338; Fungi - 3422; /.../ - 5037; Viruses - 0; Other Eukaryotes - 2996 (source: NCBI BLink). [Source:TAIR;Acc:AT1G09176]
AT1G09180	protein_coding	ATSAR1	1:2965023:2965972:1	7.11542	7.3128	7.58137	7.08445	0.0979815	0.752967	2.54237	2.8891	0.085361	1	secretion-associated RAS super family 1 [Source:TAIR;Acc:AT1G09180]
AT1G09190	protein_coding	PCMP-E70	1:2966120:2967718:-1	9.33897	8.98046	8.36522	8.78439	0.420331	9.90777	6.77103	0.569512	6.62371	1	Pentatricopeptide repeat-containing protein At1g09190 [Source:UniProtKB/Swiss-Prot;Acc:O80488]
AT1G09195	protein_coding	PPX	1:2967940:2971498:-1	11.1852	10.957	10.5944	10.7389	0.202679	9.79228	7.98139	5.65154	7.55492	1	FUNCTIONS IN: molecular_function unknown; INVOLVED IN: biological_process unknown; LOCATED IN: mitochondrion; CONTAINS InterPro DOMAIN/s: Metal-dependent phosphohydrolase, HD subdomain (InterPro:IPR006674), Ppx/GppA phosphatase (InterPro:IPR003695); /.../0201 Blast hits to 17322 proteins in 780 species: Archae - 12; Bacteria - 1396; Metazoa - 17338; Fungi - 3422; Plants - 5037; Viruses - 0; Other…
AT1G09200	protein_coding	HTR2	1:2971593:2972199:-1	13.9713	14.0142	13.6627	13.8933	0.169244	528.806	517.24	446.26	508.808	1	Histone H3.2 [Source:UniProtKB/Swiss-Prot;Acc:P59226]
AT1G09210	protein_coding	CRT1b	1:2972842:2976750:-1	14.111	13.5783	13.7798	13.5761	0.278323	115.377	79.9202	88.8314	86.2985	1	Calreticulin-2 [Source:UniProtKB/Swiss-Prot;Acc:Q38858]
AT1G09220	protein_coding	PCMP-E25	1:2977792:2979466:-1	8.52699	7.99805	7.93828	8.1531	0.21081	7.30258	1.41005	0.95103	1.72761	1	Pentatricopeptide repeat-containing protein At1g09220, mitochondrial [Source:UniProtKB/Swiss-Prot;Acc:Q680Z7]
AT1G09230	protein_coding	AT1G09230	1:2979520:2982624:-1	13.4165	12.9045	13.237	13.3592	0.253793	88.1523	58.313	66.7947	79.9356	1	U11/U12 small nuclear ribonucleoprotein 65 kDa protein [Source:UniProtKB/Swiss-Prot;Acc:Q8RWV8]
AT1G09240	protein_coding	NAS3	1:2984881:2986130:1	3.21153	3.18153	3.19212	3.18	0.0105611	0.340892	0	0.11729	0	0	Nicotianamine synthase 3 [Source:UniProtKB/Swiss-Prot;Acc:O80483]
AT1G09245	protein_coding		1:2986939:2987393:-1	0	0	0	0	0	0	0	0	0	0	Plant self-incompatibility protein S1 family [Source:TAIR;Acc:AT1G09245]
AT1G09250	protein_coding	BHLH149	1:2989378:2990357:1	9.63632	9.63568	9.79293	10.0484	0.221428	11.9891	10.5127	15.5351	21.2555	1	Transcription factor bHLH149 [Source:UniProtKB/Swiss-Prot;Acc:O80482]
AT1G09260	protein_coding	T12M4.3	1:2993404:2993820:1	0	0	0	0	0	0	0	0	0	0	Chaperone DnaJ-domain superfamily protein [Source:TAIR;Acc:AT1G09260]
AT1G09270	protein_coding	IMPA-4	1:2994369:2998222:1	12.0146	11.4639	11.8002	11.5351	0.201968	28.1869	16.9546	23.5078	16.9208	1	Importin subunit alpha-4 [Source:UniProtKB/Swiss-Prot;Acc:O80480]
AT1G09280	protein_coding	STR6	1:2998100:3001315:-1	10.5274	10.284	10.391	10.473	0.294185	11.9482	9.84838	10.2435	16.3207	1	Rhodanese-like domain-containing protein 6 [Source:UniProtKB/Swiss-Prot;Acc:Q94AC1]
AT1G09290	protein_coding		1:3001517:3003762:-1	9.98093	9.47731	10.1163	9.50877	0.259815	13.1114	5.84826	11.7562	6.19129	1	unknown protein; Has 73 Blast hits to 71 proteins in 26 species: Archae - 0; Bacteria - 0; Metazoa - 5; Fungi - 11; Plants - 54; Viruses - 0; Other Eukaryotes - 3 (source: NCBI BLink). [Source:TAIR;Acc:AT1G09290]
AT1G09300	protein_coding	T31J12.2	1:3003495:3008213:1	11.2285	11.0238	11.5298	10.9431	0.373477	15.6381	13.0324	23.8529	10.8407	1	Metallopeptidase M24 family protein [Source:TAIR;Acc:AT1G09300]
AT1G09310	protein_coding	T31J12.3	1:3009055:3009880:1	14.8227	13.8967	14.2105	13.6	0.150897	514.899	226.321	311.57	181.264	1	Protein of unknown function, DUF538 [Source:TAIR;Acc:AT1G09310]
AT1G09320	protein_coding	AT1G09320	1:3009941:3012363:-1	12.1045	12.0487	11.9748	11.9756	0.202091	21.7461	22.2124	20.0323	19.2072	1	agenet domain-containing protein [Source:TAIR;Acc:AT1G09320]
AT1G09330	protein_coding	ECH	1:3012762:3015091:-1	11.268	10.8225	10.2059	10.8526	0.348767	40.3906	29.4979	15.2232	30.7659	1	Golgi apparatus membrane protein-like protein ECHIDNA [Source:UniProtKB/Swiss-Prot;Acc:Q8LEK2]
AT1G09340	protein_coding	CRB	1:3015328:3018234:1	12.8553	11.8428	12.5365	12.0883	0.335465	95.661	30.2053	60.139	49.4505	1	Chloroplast stem-loop binding protein of 41 kDa b, chloroplastic [Source:UniProtKB/Swiss-Prot;Acc:Q9SA52]
AT1G09350	protein_coding	AtGolS3	1:3019819:3021441:1	7.40158	8.07732	7.70579	7.56349	0.192882	0.332811	7.14494	3.76679	1.39773	1	Galactinol synthase 3 [Source:UniProtKB/Swiss-Prot;Acc:O80518]
AT1G09360	protein_coding	F14J9.2	1:3021802:3022368:1	0	0	0	0	0	0	0	0	0	0	Plant invertase/pectin methylesterase inhibitor superfamily protein [Source:TAIR;Acc:AT1G09360]
AT1G09370	protein_coding	F14J9.3	1:3024896:3025435:1	3.90512	3.98127	3.90943	3.90356	0.0205146	0	0.948897	0	0	0	Plant invertase/pectin methylesterase inhibitor superfamily protein [Source:TAIR;Acc:AT1G09370]
AT1G09380	protein_coding		1:3026135:3029549:-1	0	0	0	0	0	0	0	0	0	0	WAT1-related protein At1g09380 [Source:UniProtKB/Swiss-Prot;Acc:Q8GXB4]
AT1G09390	protein_coding		1:3031203:3033582:1	10.4903	9.71044	10.4754	10.7831	0.339158	19.4564	8.10811	18.1577	34.6349	1	GDSL esterase/lipase At1g09390 [Source:UniProtKB/Swiss-Prot;Acc:O80522]
AT1G09400	protein_coding		1:3033512:3035036:-1	9.26613	9.79222	10.0863	9.68444	0.392143	4.56463	5.96947	15.244	12.8047	1	Putative 12-oxophytodienoate reductase-like protein 1 [Source:UniProtKB/Swiss-Prot;Acc:Q8GYA3]
AT1G09410	protein_coding	PCMP-H18	1:3035443:3037560:1	8.08686	8.42831	8.27809	7.965	0.213474	0.406073	2.78076	2.09572	0.452704	1	Pentatricopeptide repeat-containing protein At1g09410 [Source:UniProtKB/Swiss-Prot;Acc:Q56XI1]
AT1G09415	protein_coding	NIMIN-3	1:3037754:3038408:-1	11.23	11.0852	11.1009	11.2391	0.1286	46.1406	32.5352	32.436	41.0172	1	Protein NIM1-INTERACTING 3 [Source:UniProtKB/Swiss-Prot;Acc:Q9FNZ4]
AT1G09420	protein_coding	G6PD4	1:3038462:3041873:-1	9.2414	9.31557	9.39341	9.21456	0.167506	6.97786	6.71204	7.02637	4.62112	1	Glucose-6-phosphate 1-dehydrogenase 4, chloroplastic [Source:UniProtKB/Swiss-Prot;Acc:Q93ZW0]
AT1G09421	ncRNA		1:3038631:3039326:1	0	0	0	0	0						other RNA [Source:TAIR;Acc:AT1G09421]
AT1G09430	protein_coding	ACLA-3	1:3041996:3045402:1	12.2198	12.0736	11.9533	11.7475	0.287105	28.4517	33.2268	23.6546	17.2142	1	ATP-citrate synthase alpha chain protein 3 [Source:UniProtKB/Swiss-Prot;Acc:O80526]
AT1G09440	protein_coding	F14J9.10	1:3045513:3047893:-1	8.19184	8.15973	8.56863	7.91029	0.222636	0.760139	1.23409	3.99407	0.0483545	1	Protein kinase superfamily protein [Source:TAIR;Acc:AT1G09440]
AT1G09450	protein_coding	F14J9.11	1:3049024:3053112:1	11.051	10.5896	10.3454	10.7829	0.244789	14.4469	7.88659	6.16702	9.24226	1	Protein kinase superfamily protein [Source:TAIR;Acc:AT1G09450]
AT1G09460	protein_coding	F14J9.12	1:3053901:3055360:1	11.8389	12.2676	11.9983	11.745	0.251491	29.6321	56.5023	39.2176	44.602	1	Carbohydrate-binding X8 domain superfamily protein [Source:TAIR;Acc:AT1G09460]
AT1G09470	protein_coding		1:3055231:3057443:-1	11.1607	11.3438	11.316	11.4675	0.238582	20.6475	23.8941	22.6556	29.7243	1	unknown protein; FUNCTIONS IN: molecular_function unknown; EXPRESSED IN: cotyledon; BEST Arabidopsis thaliana protein match is: unknown protein (TAIR:AT5G26770.1); Has 55019 Blast hits to 30094 proteins in 2088 species: Archae - 730; Bacteria - 6553 /.../zoa - 28961; Fungi - 4800; Plants - 2559; Viruses - 111; Other Eukaryotes - 11305 (source: NCBI BLink). [Source:TAIR;Acc:AT1G09470]
AT1G09480	protein_coding	F14J9.14	1:3057975:3060661:1	7.6642	7.42036	7.35534	7.47203	0.152782	3.04575	1.55637	0.803565	0.899353	1	NAD(P)-binding Rossmann-fold superfamily protein [Source:TAIR;Acc:AT1G09480]
AT1G09483	protein_coding		1:3060992:3061729:-1	6.18334	6.27379	6.17342	6.15728	0.0380155	0	0	0	0	0	unknown protein; BEST Arabidopsis thaliana protein match is: unknown protein (TAIR:AT1G09470.1); Has 48 Blast hits to 48 proteins in 9 species: Archae - 0; Bacteria - 0; Metazoa - 0; Fungi - 0; Plants - 48; Viruses - 0; Other Eukaryotes - 0 (source: /.../BLink). [Source:TAIR;Acc:AT1G09483]
AT1G09486	pseudogene		1:3062430:3063731:-1	7.77615	7.68912	7.7859	7.58352	0.0799166	0.370978	0.310547	0.572852	0.270203	0	pseudogene, 60S ribosomal protein L21 (RPL21B), temporary automated functional assignment; blastp match of 67% identity and 2.0e-52 P-value to GP [Source:TAIR;Acc:AT1G09486]
AT1G09490	protein_coding	F14J9.15	1:3064124:3065937:1	11.7754	11.94	11.8895	12.1199	0.265714	37.0767	42.525	45.0602	55.3276	1	NAD(P)-binding Rossmann-fold superfamily protein [Source:TAIR;Acc:AT1G09490]
AT1G09500	protein_coding	F14J9.16	1:3066699:3068598:1	5.69421	5.70439	5.67001	5.68329	0.0446627	0.26724	0.675857	0.408925	0.572807	0	NAD(P)-binding Rossmann-fold superfamily protein [Source:TAIR;Acc:AT1G09500]
AT1G09510	protein_coding	F14J9.17	1:3069385:3070910:1	5.80699	5.75116	5.89776	5.76726	0.0529257	0.347318	0	5.80577	0.143312	1	NAD(P)-binding Rossmann-fold superfamily protein [Source:TAIR;Acc:AT1G09510]
AT1G09520	protein_coding	F14J9.18	1:3070946:3072050:-1	10.5778	9.48199	9.43934	9.95319	0.386215	45.3322	11.5621	6.87299	18.7517	1	LOCATED IN: chloroplast; EXPRESSED IN: 21 plant structures; EXPRESSED DURING: 12 growth stages; CONTAINS InterPro DOMAIN/s: Zinc finger, PHD-type, conserved site (InterPro:IPR019786); BEST Arabidopsis thaliana protein match is: PHD finger family pro /.../TAIR:AT3G17460.1); Has 56 Blast hits to 56 proteins in 17 species: Archae - 0; Bacteria - 2; Metazoa - 0; Fungi - 4; Plants - 46; Viruses - 0; O…
AT1G09530	protein_coding	PIF3	1:3076582:3079539:1	11.5574	11.3702	11.3058	11.2936	0.204067	19.64	16.6985	17.4162	17.0913	1	Transcription factor PIF3 [Source:UniProtKB/Swiss-Prot;Acc:O80536]
AT1G09540	protein_coding	MYB61	1:3086159:3087912:1	4.20101	4.272	4.20102	4.22391	0.0240156	0	0	0	0.0225348	0	myb domain protein 61 [Source:TAIR;Acc:AT1G09540]
AT1G09550	protein_coding	F14J9.21	1:3089733:3092327:-1	0	0	0	0	0	0	0	0	0	0	Pectin acetylesterase 1 [Source:UniProtKB/Swiss-Prot;Acc:F4I107]
AT1G09560	protein_coding	GLP5	1:3093839:3094864:1	10.5917	9.35359	10.4984	10.7644	0.321115	42.8944	8.977	36.3682	44.2694	1	Germin-like protein subfamily 2 member 1 [Source:UniProtKB/Swiss-Prot;Acc:P94014]
AT1G09570	protein_coding	PHYA	1:3095256:3100357:-1	12.2985	12.8508	12.5111	12.6367	0.197933	11.6388	22.643	13.5536	18.3038	1	Phytochrome A [Source:UniProtKB/Swiss-Prot;Acc:P14712]
AT1G09575	protein_coding		1:3101671:3102925:-1	8.81911	9.18662	9.36227	9.64087	0.240883	1.12961	6.24267	7.40175	8.15291	1	Calcium uniporter protein 6, mitochondrial [Source:UniProtKB/Swiss-Prot;Acc:F4I111]
AT1G09580	protein_coding		1:3104588:3106290:1	9.02262	8.74185	8.70666	8.85059	0.248972	9.59805	7.70487	5.11715	15.6367	1	Transmembrane emp24 domain-containing protein p24delta3 [Source:UniProtKB/Swiss-Prot;Acc:Q6IDL4]
AT1G09590	protein_coding	RPL21A	1:3106502:3107772:1	14.5178	14.0558	14.0454	13.8639	0.127015	281.95	176.633	184.955	160.749	1	60S ribosomal protein L21-1 [Source:UniProtKB/Swiss-Prot;Acc:Q43291]
AT1G09600	protein_coding		1:3108617:3111318:1	7.44589	7.39605	7.48354	7.80161	0.110458	0.504113	0.270082	0.275993	1.21866	1	Probable serine/threonine-protein kinase At1g09600 [Source:UniProtKB/Swiss-Prot;Acc:F4I114]
AT1G09610	protein_coding	GXM1	1:3111694:3112873:1	7.35069	7.96211	7.57963	7.43292	0.220721	0.612964	15.4221	3.27842	1.33865	1	Glucuronoxylan 4-O-methyltransferase 1 [Source:UniProtKB/Swiss-Prot;Acc:Q6NMK1]
AT1G09620	protein_coding	F21M12.1	1:3112778:3116699:-1	12.9257	12.7272	12.9655	13.3651	0.208497	19.6808	19.4529	20.8982	34.6634	1	ATP binding;leucine-tRNA ligases;aminoacyl-tRNA ligases;nucleotide binding;ATP binding;aminoacyl-tRNA ligases [Source:TAIR;Acc:AT1G09620]
AT1G09625	protein_coding		1:3117137:3117567:-1	1.1521	1.15214	1.15214	1.1606	0.00266891	0	0	0	0	0	unknown protein; LOCATED IN: endomembrane system; Has 4 Blast hits to 4 proteins in 2 species: Archae - 0; Bacteria - 0; Metazoa - 0; Fungi - 0; Plants - 4; Viruses - 0; Other Eukaryotes - 0 (source: NCBI BLink). [Source:TAIR;Acc:AT1G09625]
AT1G09630	protein_coding	ATRAB11C	1:3118203:3119708:-1	10.9594	10.7549	10.9121	10.7809	0.218533	28.3402	23.8628	31.8713	30.2189	1	Ras-related protein RABA2a [Source:UniProtKB/Swiss-Prot;Acc:O04486]
AT1G09640	protein_coding	AT1G09640	1:3119878:3122526:1	14.411	14.1026	14.0846	13.7577	0.226859	159.297	132.142	125.459	96.202	1	Probable elongation factor 1-gamma 1 [Source:UniProtKB/Swiss-Prot;Acc:O04487]
AT1G09645	protein_coding		1:3122956:3124578:1	10.0169	9.39643	9.74764	9.76288	0.252463	25.998	9.14481	14.8388	15.7542	1	unknown protein; BEST Arabidopsis thaliana protein match is: unknown protein (TAIR:AT1G57765.1); Has 35333 Blast hits to 34131 proteins in 2444 species: Archae - 798; Bacteria - 22429; Metazoa - 974; Fungi - 991; Plants - 531; Viruses - 0; Other Euk /.../s - 9610 (source: NCBI BLink). [Source:TAIR;Acc:AT1G09645]
AT1G09650	protein_coding		1:3125807:3127284:1	5.62562	5.61438	5.608	5.75758	0.0434123	0.276811	0.201112	0.137904	1.51751	1	F-box/LRR-repeat/kelch-repeat protein At1g09650 [Source:UniProtKB/Swiss-Prot;Acc:O04488]
AT1G09660	protein_coding		1:3127771:3131094:-1	12.9813	13.3433	13.0368	13.3175	0.247645	73.9995	111.154	78.433	101.687	1	KH domain-containing protein At1g09660/At1g09670 [Source:UniProtKB/Swiss-Prot;Acc:Q8GWR3]
AT1G09665	protein_coding		1:3133095:3133674:1	0	0	0	0	0	0	0	0	0	0	Toll-Interleukin-Resistance (TIR) domain family protein [Source:TAIR;Acc:AT1G09665]
AT1G09680	protein_coding		1:3134107:3135930:-1	8.34682	8.32748	8.61991	8.91146	0.240923	1.13182	1.17735	1.12834	6.49474	1	Putative pentatricopeptide repeat-containing protein At1g09680 [Source:UniProtKB/Swiss-Prot;Acc:O04491]
AT1G09690	protein_coding	RPL21A	1:3136188:3137475:-1	15.3634	14.7961	14.8246	14.6421	0.133329	513.769	301.3	366.097	297.252	1	60S ribosomal protein L21-1 [Source:UniProtKB/Swiss-Prot;Acc:Q43291]
AT1G09700	protein_coding	HYL1	1:3137767:3140353:-1	13.0615	12.7779	12.4995	12.8475	0.56728	15.0604	10.0791	7.36042	11.7542	1	Double-stranded RNA-binding protein 1 [Source:UniProtKB/Swiss-Prot;Acc:O04492]
AT1G09710	protein_coding		1:3140868:3144370:1	10.4902	11.1487	11.2749	11.3503	0.325531	8.62309	14.8232	20.6649	21.1835	1	Homeodomain-like superfamily protein [Source:TAIR;Acc:AT1G09710]
AT1G09720	protein_coding	F21M12.11	1:3144438:3147303:-1	3.52101	3.52103	3.53328	3.55844	0.0124172	0	0	0.0375865	0.048088	0	Protein NETWORKED 2B [Source:UniProtKB/Swiss-Prot;Acc:F4I131]
AT1G09730	protein_coding	ULP2B	1:3147667:3154380:-1	12.9461	12.4534	12.9747	13.029	0.144991	23.0134	14.8222	24.7873	25.4848	1	Probable ubiquitin-like-specific protease 2B [Source:UniProtKB/Swiss-Prot;Acc:Q8L7S0]
AT1G09740	protein_coding	F21M12.12	1:3154532:3156275:1	7.56708	7.35766	7.82691	7.58744	0.223176	0.940291	0.648766	20.4105	3.11235	1	Adenine nucleotide alpha hydrolases-like superfamily protein [Source:TAIR;Acc:AT1G09740]
AT1G09750	protein_coding	F21M12.13	1:3157501:3159148:1	14.0067	14.1927	14.3973	14.396	0.117536	231.106	260.728	324.858	317.188	1	Eukaryotic aspartyl protease family protein [Source:TAIR;Acc:AT1G09750]
AT1G09760	protein_coding	U2A'	1:3159125:3161692:-1	12.8376	12.5287	12.4012	12.4087	0.164782	67.3161	49.4036	46.6863	46.254	1	U2 small nuclear ribonucleoprotein A' [Source:UniProtKB/Swiss-Prot;Acc:P43333]
AT1G09770	protein_coding	ATCDC5	1:3161841:3165360:1	14.5281	14.6148	14.5338	14.6796	0.135743	76.1918	78.9474	76.362	82.0018	1	Cell division cycle 5-like protein [Source:UniProtKB/Swiss-Prot;Acc:P92948]
AT1G09780	protein_coding	PGM1	1:3165370:3167869:-1	12.704	12.6513	12.1193	12.1867	0.324853	51.3754	40.1881	30.2317	24.4843	1	2,3-bisphosphoglycerate-independent phosphoglycerate mutase 1 [Source:UniProtKB/Swiss-Prot;Acc:O04499]
AT1G09790	protein_coding	COBL6	1:3168482:3170819:-1	1.59998	1.60002	1.60003	1.61197	0.00356187	0	0	0	0	0	COBRA-like protein 6 [Source:UniProtKB/Swiss-Prot;Acc:O04500]
AT1G09794	protein_coding		1:3172108:3173463:1	8.09303	7.97466	7.9501	7.68621	0.112936	14.8649	11.5835	5.922	1.6027	1	Cox19 family protein (CHCH motif) [Source:TAIR;Acc:AT1G09794]
AT1G09795	protein_coding	ATATP-PRT2	1:3173534:3176910:1	11.8333	11.5946	11.3616	11.0922	0.231788	36.2552	26.4692	21.7245	15.5985	1	ATP phosphoribosyltransferase 2, chloroplastic [Source:UniProtKB/Swiss-Prot;Acc:Q8GSJ1]
AT1G09800	protein_coding		1:3176883:3180421:-1	9.89618	9.97098	9.8846	9.47172	0.230266	10.8831	10.2174	11.9759	5.28492	1	Pseudouridine synthase family protein [Source:TAIR;Acc:AT1G09800]
AT1G09810	protein_coding	ECT11	1:3180936:3184224:-1	10.5431	10.6649	10.5442	11.0596	0.291321	8.50022	13.1735	9.76037	15.9111	1	evolutionarily conserved C-terminal region 11 [Source:TAIR;Acc:AT1G09810]
AT1G09812	protein_coding		1:3187817:3188580:1	10.1145	10.1631	9.70295	10.2115	0.199701	19.9226	22.103	8.08572	19.7396	1	unknown protein; BEST Arabidopsis thaliana protein match is: unknown protein (TAIR:AT1G58007.2); Has 93 Blast hits to 93 proteins in 13 species: Archae - 0; Bacteria - 0; Metazoa - 0; Fungi - 0; Plants - 93; Viruses - 0; Other Eukaryotes - 0 (source /.../ BLink). [Source:TAIR;Acc:AT1G09812]
AT1G09815	protein_coding	POLD4	1:3189369:3190242:1	9.85686	9.51897	9.60736	9.73446	0.180592	28.227	15.8623	19.2369	18.2842	1	polymerase delta 4 [Source:TAIR;Acc:AT1G09815]
AT1G09820	protein_coding		1:3190288:3192414:-1	8.37007	8.7639	8.88735	9.22517	0.139163	0.226476	1.86359	2.32268	5.00022	1	Pentatricopeptide repeat-containing protein At1g09820 [Source:UniProtKB/Swiss-Prot;Acc:O04504]
AT1G09830	protein_coding	PUR2	1:3192681:3195025:-1	9.05134	8.70122	9.49879	9.31548	0.314746	7.43962	1.8664	10.9875	5.06918	1	Phosphoribosylamine--glycine ligase, chloroplastic [Source:UniProtKB/Swiss-Prot;Acc:P52420]
AT1G09840	protein_coding	ATSK41	1:3195824:3200291:-1	11.9829	11.5123	12.2375	11.9064	0.387263	25.7156	23.6287	37.5068	26.631	1	Shaggy-related protein kinase kappa [Source:UniProtKB/Swiss-Prot;Acc:Q39019]
AT1G09850	protein_coding	XBCP3	1:3201799:3204150:1	10.4208	10.8487	10.5612	9.81551	0.333194	13.4646	18.2779	15.584	5.02347	1	xylem bark cysteine peptidase 3 [Source:TAIR;Acc:AT1G09850]
AT1G09860	protein_coding	ATPUP16	1:3204016:3205309:-1	8.72076	8.27132	8.50519	8.34448	0.249252	4.8864	3.21574	8.01725	2.95444	1	Probable purine permease 16 [Source:UniProtKB/Swiss-Prot;Acc:O04508]
AT1G09870	protein_coding	F21M12.26	1:3205741:3208598:1	10.8301	10.4252	10.5913	10.9538	0.252954	11.5653	7.42021	10.0969	16.7252	1	histidine acid phosphatase family protein [Source:TAIR;Acc:AT1G09870]
AT1G09880	protein_coding	F21M12.27	1:3208828:3211653:-1	6.43005	6.61845	6.5229	6.48344	0.0776912	0.041808	0.949673	0.390046	0.321094	0	Rhamnogalacturonate lyase family protein [Source:TAIR;Acc:AT1G09880]
AT1G09890	protein_coding		1:3214237:3217538:-1	6.96831	6.71434	7.26417	6.83151	0.16892	1.03492	0	2.20548	0.0670132	1	Rhamnogalacturonate lyase family protein [Source:TAIR;Acc:AT1G09890]
AT1G09900	protein_coding		1:3218133:3219929:1	10.7706	9.74061	9.86244	9.86002	0.450058	19.7177	6.36126	2.70153	3.49839	1	Pentatricopeptide repeat-containing protein At1g09900 [Source:UniProtKB/Swiss-Prot;Acc:Q3EDF8]
AT1G09910	protein_coding	AT1G09910/F21M12_30	1:3220035:3224541:-1	11.7399	11.0015	11.0633	11.7456	0.267911	27.0081	7.69196	9.12243	18.4904	1	Rhamnogalacturonate lyase family protein [Source:TAIR;Acc:AT1G09910]
AT1G09920	protein_coding		1:3224684:3227070:-1	11.4533	11.4717	11.3773	10.7204	0.305186	38.9635	40.6509	39.4947	14.3817	1	TRAF-type zinc finger-related [Source:TAIR;Acc:AT1G09920]
AT1G09930	protein_coding	ATOPT2	1:3227490:3230043:-1	4.53759	4.69407	4.53754	4.53589	0.0395686	0	0.75984	0	0	0	Oligopeptide transporter 2 [Source:UniProtKB/Swiss-Prot;Acc:O04514]
AT1G09932	protein_coding		1:3230450:3233109:-1	10.2734	10.2843	10.1911	9.92101	0.396456	6.90191	7.8985	11.6505	6.11301	1	Phosphoglycerate mutase family protein [Source:TAIR;Acc:AT1G09932]
AT1G09935	protein_coding		1:3234060:3235530:-1	7.38832	7.56489	7.57256	7.54444	0.196273	0	0.0843115	0	0	0	Phosphoglycerate mutase family protein [Source:TAIR;Acc:AT1G09935]
AT1G09940	protein_coding	HEMA2	1:3236995:3239554:-1	10.0651	10.3365	10.2033	10.2909	0.28354	9.28973	7.28825	7.7064	6.70554	1	Glutamyl-tRNA reductase 2, chloroplastic [Source:UniProtKB/Swiss-Prot;Acc:P49294]
AT1G09950	protein_coding	RAS1	1:3240606:3241632:-1	3.05224	3.04725	3.07926	3.04573	0.00724933	0.069395	0	0.459687	0	0	RESPONSE TO ABA AND SALT 1 [Source:TAIR;Acc:AT1G09950]
AT1G09960	protein_coding	SUT4	1:3244213:3247200:1	9.80118	9.42141	10.0529	9.96559	0.211049	5.69833	3.34156	8.35938	6.17085	1	Sucrose transport protein SUC4 [Source:UniProtKB/Swiss-Prot;Acc:Q9FE59]
AT1G09970	protein_coding	LRR XI-23	1:3252240:3255693:1	12.9756	13.7961	13.8435	13.6438	0.327643	33.3776	57.848	53.7371	42.2411	1	Leucine-rich receptor-like protein kinase family protein [Source:TAIR;Acc:AT1G09970]
AT1G09980	protein_coding	AT1G09990	1:3256245:3261614:-1	12.1029	12.239	12.7274	12.3019	0.229349	13.5551	18.1037	26.5132	15.6616	1	Putative serine esterase family protein [Source:TAIR;Acc:AT1G09980]
AT1G09995	protein_coding		1:3262265:3263612:-1	10.1383	9.97117	9.70304	10.0436	0.222734	17.58	13.058	6.92555	11.2512	1	DNA repair DEAD helicase RAD3/XP-D subfamily protein [Source:TAIR;Acc:AT1G09995]
AT1G10000	protein_coding	T27I1.2	1:3263877:3264788:-1	5.5572	5.5098	5.56512	5.57489	0.0379323	1.22323	0	1.29529	0.765005	1	Ribonuclease H-like superfamily protein [Source:TAIR;Acc:AT1G10000]
AT1G10010	protein_coding	AAP8	1:3265976:3268726:1	1.45196	1.45199	1.46422	1.45049	0.00346641	0	0	0.115894	0	0	Amino acid permease 8 [Source:UniProtKB/Swiss-Prot;Acc:O80592]
AT1G10020	protein_coding	T27I1.4	1:3269604:3271987:-1	10.5222	10.4001	10.2034	10.4663	0.260189	12.6485	9.97036	9.71937	10.862	1	Protein of unknown function (DUF1005) [Source:TAIR;Acc:AT1G10020]
AT1G10030	protein_coding	ERG28	1:3273825:3275837:1	10.1151	10.8414	10.1998	10.462	0.395674	28.974	58.0434	19.2961	39.5205	1	Ergosterol biosynthetic protein 28 [Source:UniProtKB/Swiss-Prot;Acc:O80594]
AT1G10040	protein_coding	T27I1.6	1:3275891:3278697:-1	8.88112	8.82739	8.45427	9.25819	0.238663	2.9413	2.68297	0.97522	7.80236	1	alpha/beta-Hydrolases superfamily protein [Source:TAIR;Acc:AT1G10040]
AT1G10050	protein_coding	T27I1.7	1:3279270:3283482:1	9.49038	10.8398	9.57251	9.9761	0.324159	1.39789	10.4541	2.54736	3.2442	1	glycosyl hydrolase family 10 protein / carbohydrate-binding domain-containing protein [Source:TAIR;Acc:AT1G10050]
AT1G10060	protein_coding	ATBCAT-1	1:3284239:3287107:1	9.54587	9.18307	8.94488	8.95022	0.302476	6.14663	4.82481	1.77929	1.66368	1	Branched-chain-amino-acid aminotransferase 1, mitochondrial [Source:UniProtKB/Swiss-Prot;Acc:Q93Y32]
AT1G10070	protein_coding	ATBCAT-2	1:3288087:3290471:1	10.6732	11.066	11.338	11.9619	0.240553	11.0975	13.8091	14.5907	28.0531	1	Branched-chain-amino-acid aminotransferase 2, chloroplastic [Source:UniProtKB/Swiss-Prot;Acc:Q9M439]
AT1G10090	protein_coding	T27I1.11	1:3290311:3296198:-1	11.4394	10.5143	11.0215	10.7395	0.274641	16.4397	6.66221	9.56936	7.13895	1	CSC1-like protein At1g10090 [Source:UniProtKB/Swiss-Prot;Acc:Q94A87]
AT1G10095	protein_coding	T27I1.12	1:3297324:3300443:-1	7.29705	7.34235	7.38165	7.51987	0.121177	0	0.32388	0.483409	1.70934	1	Protein prenylyltransferase superfamily protein [Source:TAIR;Acc:AT1G10095]
AT1G10100	protein_coding		1:3300697:3301489:-1	0	0	0	0	0	0	0	0	0	0	unknown protein; Has 9 Blast hits to 9 proteins in 2 species: Archae - 0; Bacteria - 0; Metazoa - 0; Fungi - 0; Plants - 9; Viruses - 0; Other Eukaryotes - 0 (source: NCBI BLink). [Source:TAIR;Acc:AT1G10100]
AT1G10110	protein_coding		1:3302742:3304092:1	3.6614	3.66142	3.72683	3.65987	0.0152007	0	0.137041	0.625977	0	0	F-box family protein [Source:TAIR;Acc:AT1G10110]
AT1G10120	protein_coding	BHLH74	1:3304039:3306824:-1	12.3749	12.3386	11.8992	11.9593	0.264296	27.7979	26.2632	17.2103	21.4335	1	Transcription factor bHLH74 [Source:UniProtKB/Swiss-Prot;Acc:Q6NKN9]
AT1G10130	protein_coding	ECA3	1:3310930:3322213:1	13.1094	13.0563	13.1282	13.1541	0.147762	26.943	25.6286	27.5495	27.6406	1	Calcium-transporting ATPase 3, endoplasmic reticulum-type [Source:UniProtKB/Swiss-Prot;Acc:Q9SY55]
AT1G10140	protein_coding		1:3322802:3323548:-1	8.5884	8.19339	8.51685	9.02019	0.222878	8.41018	1.7773	8.06638	22.3837	1	Uncharacterised conserved protein UCP031279 [Source:TAIR;Acc:AT1G10140]
AT1G10150	protein_coding	PP2A10	1:3325824:3327614:1	8.86991	8.83204	10.2723	8.82017	0.29011	2.11814	1.81818	18.8087	2.13859	1	Protein PHLOEM PROTEIN 2-LIKE A10 [Source:UniProtKB/Swiss-Prot;Acc:Q9SY57]
AT1G10155	protein_coding	ATPP2-A10	1:3327637:3328448:-1	7.37332	7.82112	7.28388	7.49499	0.197613	2.95452	7.46523	1.30921	3.03061	1	phloem protein 2-A10 [Source:TAIR;Acc:AT1G10155]
AT1G10160	transposable_element		1:3328971:3333470:1	11.4062	12.4379	12.151	12.4059	0.166115	6.1483	18.4708	13.2667	17.5751	1	transposable element gene [Source:TAIR;Acc:AT1G10160]
AT1G10170	protein_coding	ATNFXL1	1:3333595:3337491:-1	12.0562	11.8838	12.3083	12.3994	0.301353	12.2529	11.1527	16.6167	17.3488	1	NF-X1-type zinc finger protein NFXL1 [Source:UniProtKB/Swiss-Prot;Acc:Q9SY59]
AT1G10180	protein_coding	AT1G10180	1:3338303:3341608:-1	10.3003	10.7736	10.9604	10.1321	0.261348	4.88049	11.3523	11.2896	4.77629	1	Exocyst complex component EXO84C [Source:UniProtKB/Swiss-Prot;Acc:Q9SY60]
AT1G10190	protein_coding		1:3343686:3345632:-1	0	0	0	0	0	0	0	0	0	0	Protein of Unknown Function (DUF239) [Source:TAIR;Acc:AT1G10190]
AT1G10200	protein_coding	WLIM1	1:3346390:3347885:-1	13.3744	13.3281	12.9294	13.1243	0.203607	138.979	131.656	89.9293	114.547	1	LIM domain-containing protein WLIM1 [Source:UniProtKB/Swiss-Prot;Acc:Q94JX5]
AT1G10210	protein_coding	ATMPK1	1:3349219:3351180:1	9.56005	9.09996	9.47583	9.16889	0.320113	8.53454	3.46916	7.43681	3.64725	1	Mitogen-activated protein kinase 1 [Source:UniProtKB/Swiss-Prot;Acc:Q39021]
AT1G10220	protein_coding		1:3352159:3354856:1	5.08955	5.06648	5.13572	5.14064	0.0339829	0.277085	0	0.955043	0.99481	0	BEST Arabidopsis thaliana protein match is: ZCF37 (TAIR:AT1G59590.1); Has 43 Blast hits to 43 proteins in 15 species: Archae - 0; Bacteria - 2; Metazoa - 7; Fungi - 0; Plants - 27; Viruses - 0; Other Eukaryotes - 7 (source: NCBI BLink). [Source:TAIR;Acc:AT1G10220]
AT1G10230	protein_coding	ASK18	1:3355571:3356359:1	9.45497	8.08034	9.0252	8.36641	0.353526	36.1956	1.28507	19.2177	5.04696	1	SKP1-like 18 [Source:TAIR;Acc:AT1G10230]
AT1G10240	protein_coding	FRS11	1:3356680:3359838:-1	10.7138	11.2611	11.6267	11.3202	0.193492	8.32854	12.8505	20.5837	15.4409	1	Protein FAR1-RELATED SEQUENCE 11 [Source:UniProtKB/Swiss-Prot;Acc:Q9SY66]
AT1G10250	protein_coding		1:3360087:3360508:-1	2.84726	2.84316	2.83928	2.85794	0.00726428	0	0	0	0	0	BEST Arabidopsis thaliana protein match is: SIN3-like 6 (TAIR:AT1G10450.1); Has 310 Blast hits to 310 proteins in 86 species: Archae - 0; Bacteria - 0; Metazoa - 174; Fungi - 23; Plants - 97; Viruses - 0; Other Eukaryotes - 16 (source: NCBI BLink). [Source:TAIR;Acc:AT1G10250]
AT1G10260	transposable_element		1:3360526:3361247:-1	7.95065	7.87503	7.88245	7.84948	0.0655309	0	0	0	0	0	transposable element gene [Source:TAIR;Acc:AT1G10260]
AT1G10270	protein_coding	GRP23	1:3363504:3366488:1	10.6407	10.9946	10.9935	10.8876	0.269494	6.70286	10.5956	9.70952	9.56609	1	Pentatricopeptide repeat-containing protein At1g10270 [Source:UniProtKB/Swiss-Prot;Acc:Q9SY69]
AT1G10280	protein_coding	AT1G10280/F14N23_16	1:3366493:3369095:-1	8.49002	8.32822	8.55612	8.91841	0.193676	2.03296	1.19978	2.92542	5.80431	1	Core-2/I-branching beta-1,6-N-acetylglucosaminyltransferase family protein [Source:TAIR;Acc:AT1G10280]
AT1G10290	protein_coding	ADL6	1:3370558:3377463:1	14.2373	14.0292	13.8942	13.946	0.151053	72.1565	57.9501	53.2415	53.803	1	Dynamin-2A [Source:UniProtKB/Swiss-Prot;Acc:Q9SE83]
AT1G10300	protein_coding		1:3378142:3380226:1	5.59252	5.73991	5.72651	5.59068	0.0552603	0	0.43715	0.416617	0	0	Nucleolar GTP-binding protein [Source:TAIR;Acc:AT1G10300]
AT1G10310	protein_coding		1:3381601:3383914:-1	10.7729	10.4626	9.82325	10.0518	0.442288	53.9534	27.769	13.0938	20.5758	1	NADPH-dependent pterin aldehyde reductase [Source:UniProtKB/Swiss-Prot;Acc:Q9SY73]
AT1G10320	protein_coding		1:3384164:3388373:-1	15.5437	15.9563	15.5811	15.8046	0.162538	180.441	235.703	187.892	229.601	1	Zinc finger CCCH domain-containing protein 5 [Source:UniProtKB/Swiss-Prot;Acc:Q9SY74]
AT1G10330	protein_coding	PCMP-E71	1:3388747:3390150:1	6.30008	6.42849	6.46168	6.40017	0.0691997	0.029178	0.846563	0.68638	0.355439	0	Putative pentatricopeptide repeat-containing protein At1g10330 [Source:UniProtKB/Swiss-Prot;Acc:Q9SY75]
AT1G10340	protein_coding		1:3390322:3392571:-1	6.69448	6.73854	7.03076	6.93462	0.0742071	0	0.130026	1.8128	1.40233	1	Ankyrin repeat family protein [Source:TAIR;Acc:AT1G10340]
AT1G10350	protein_coding		1:3393407:3395055:-1	10.0063	9.79187	10.5498	10.2854	0.168874	8.24462	6.20843	16.4887	12.5901	1	DNAJ heat shock family protein [Source:TAIR;Acc:AT1G10350]
AT1G10360	protein_coding	ATGSTU18	1:3395558:3396849:-1	10.1813	10.3366	10.6692	9.56016	0.248179	21.4123	23.2982	36.0915	8.07327	1	Glutathione S-transferase U18 [Source:UniProtKB/Swiss-Prot;Acc:Q9FUS9]
AT1G10370	protein_coding	GST30	1:3397081:3398358:-1	7.0343	7.08797	7.22694	7.56816	0.124865	0.408398	1.04605	2.55283	10.4823	1	Glutathione S-transferase U17 [Source:UniProtKB/Swiss-Prot;Acc:Q9FUS8]
AT1G10380	protein_coding		1:3400606:3402324:1	7.00013	7.14744	7.2572	6.90963	0.154711	0.814515	4.48665	5.45484	0.424918	1	Putative membrane lipoprotein [Source:TAIR;Acc:AT1G10380]
AT1G10385	protein_coding		1:3403224:3405856:1	1.06229	1.07167	1.06233	1.06081	0.00274489	0	0.0474878	0	0	0	Exocyst complex component EXO84A [Source:UniProtKB/Swiss-Prot;Acc:F4I4B6]
AT1G10390	protein_coding		1:3407024:3412843:-1	13.7922	14.3243	14.0459	14.5577	0.234973	55.6709	81.8986	66.3122	105.064	1	Nuclear pore complex protein NUP98A [Source:UniProtKB/Swiss-Prot;Acc:Q8RY25]
AT1G10400	protein_coding	UGT90A2	1:3414852:3416358:-1	5.66789	5.60896	5.7581	5.63027	0.0579146	0.0864763	0	2.18048	0.140288	1	UDP-glycosyltransferase 90A2 [Source:UniProtKB/Swiss-Prot;Acc:Q9SY84]
AT1G10410	protein_coding		1:3416680:3419639:-1	11.8015	12.2611	12.109	12.119	0.196815	16.971	30.2763	20.9199	22.274	1	Protein of unknown function (DUF1336) [Source:TAIR;Acc:AT1G10410]
AT1G10417	protein_coding		1:3424186:3427457:-1	11.1695	10.9757	10.661	10.5825	0.232459	12.0213	11.1143	8.13729	6.05624	1	Encodes protein with unknown function whose expression is repressed by inoculation with Agrobacterium tumerifaciens. [Source:TAIR;Acc:AT1G10417]
AT1G10419	pseudogene		1:3428031:3428425:1	0	0	0	0	0	0	0	0	0	0	Pseudogene of AT1G10419 [Source:TAIR;Acc:AT1G10419]
AT1G10430	protein_coding	PP2A-2	1:3428478:3430633:-1	10.4715	9.9733	10.2565	10.3218	0.322887	14.3965	8.08472	9.85617	12.8855	1	Serine/threonine-protein phosphatase PP2A-2 catalytic subunit [Source:UniProtKB/Swiss-Prot;Acc:Q07098]
AT1G10440	tRNA		1:3431185:3431256:-1	1.59528	1.5819	1.58191	1.58039	0.00241431	0	0	0	0	0	pre-tRNA [Source:TAIR;Acc:AT1G10440]
AT1G10450	protein_coding	SNL6	1:3431780:3438370:1	12.361	12.7659	12.3899	12.7531	0.167802	9.39954	13.0512	10.3571	12.188	1	SIN3-like 6 [Source:TAIR;Acc:AT1G10450]
AT1G10455	protein_coding		1:3438555:3439013:1	9.53527	10.2068	9.53561	10.5814	0.357938	8.83173	32.6983	16.0281	31.1274	1	B3 domain-containing protein At1g10455 [Source:UniProtKB/Swiss-Prot;Acc:Q9XIK5]
AT1G10460	protein_coding	GLP7	1:3439322:3440320:-1	11.2289	12.2894	11.9622	12.2414	0.377401	36.8257	85.5209	92.5259	98.9985	1	Germin-like protein subfamily 1 member 1 [Source:UniProtKB/Swiss-Prot;Acc:P92998]
AT1G10470	protein_coding	ARR4	1:3442327:3443957:-1	13.988	13.8098	13.8221	13.9815	0.228848	157.352	137.812	116.336	142.061	1	Two-component response regulator ARR4 [Source:UniProtKB/Swiss-Prot;Acc:O82798]
AT1G10480	protein_coding	ZFP5	1:3449691:3451226:1	7.621	8.32294	8.00022	8.38665	0.278598	0.0851517	4.59345	1.82312	4.98692	1	Zinc finger protein 5 [Source:UniProtKB/Swiss-Prot;Acc:Q39264]
AT1G10490	protein_coding		1:3453228:3460620:1	12.3722	12.1627	11.5022	11.7372	0.153365	15.7396	15.6279	8.15328	11.999	1	UPF0202 protein At1g10490 [Source:UniProtKB/Swiss-Prot;Acc:Q9XIK4]
AT1G10500	protein_coding	ATCPISCA	1:3460000:3461485:-1	8.53098	7.72009	8.08657	7.99017	0.16368	39.3347	10.4694	37.0219	29.5367	1	Iron-sulfur assembly protein IscA, chloroplastic [Source:UniProtKB/Swiss-Prot;Acc:Q9XIK3]
AT1G10510	protein_coding	emb2004	1:3461635:3465786:1	11.8134	11.6197	11.8815	11.2892	0.314206	18.6515	16.9033	21.2687	12.6383	1	RNI-like superfamily protein [Source:TAIR;Acc:AT1G10510]
AT1G10520	protein_coding	POLL	1:3465964:3469248:1	8.04811	8.49238	8.41656	8.68434	0.176251	0.25111	0.399724	1.7371	1.15246	1	DNA polymerase lambda (POLL) [Source:TAIR;Acc:AT1G10520]
AT1G10522	protein_coding		1:3469580:3471488:1	11.3947	10.5406	10.6851	10.4803	0.316537	50.8403	20.2816	24.2131	31.0507	1	unknown protein; FUNCTIONS IN: molecular_function unknown; INVOLVED IN: biological_process unknown; LOCATED IN: chloroplast; EXPRESSED IN: 23 plant structures; EXPRESSED DURING: 13 growth stages; Has 24 Blast hits to 24 proteins in 8 species: Archae /.../Bacteria - 0; Metazoa - 0; Fungi - 0; Plants - 24; Viruses - 0; Other Eukaryotes - 0 (source: NCBI BLink). [Source:TAIR;Acc:AT1G10522]
AT1G10530	protein_coding		1:3471456:3472672:-1	7.55553	7.63531	7.60055	7.41123	0.115429	2.11088	3.57055	2.90744	1.40584	1	unknown protein; FUNCTIONS IN: molecular_function unknown; INVOLVED IN: N-terminal protein myristoylation; BEST Arabidopsis thaliana protein match is: unknown protein (TAIR:AT1G60010.1); Has 143 Blast hits to 143 proteins in 14 species: Archae - 0; /.../ia - 0; Metazoa - 0; Fungi - 0; Plants - 143; Viruses - 0; Other Eukaryotes - 0 (source: NCBI BLink). [Source:TAIR;Acc:AT1G10530]
AT1G10538	pseudogene		1:3474515:3474765:1	0	0	0	0	0	0	0	0	0	0	pseudogene of CPL4 (phosphoprotein phosphatase) [Source:TAIR;Acc:AT1G10538]
AT1G10540	protein_coding	ATNAT8	1:3474864:3477927:-1	9.34903	9.32133	9.51946	10.0585	0.323055	3.79765	2.99105	9.46065	11.3393	1	Nucleobase-ascorbate transporter 8 [Source:UniProtKB/Swiss-Prot;Acc:Q8VZQ5]
AT1G10550	protein_coding	XTH33	1:3479153:3480988:-1	5.28027	5.22196	5.29409	5.27764	0.0385243	0.746293	0	0.587425	0.697035	0	Probable xyloglucan endotransglucosylase/hydrolase protein 33 [Source:UniProtKB/Swiss-Prot;Acc:Q8LC45]
AT1G10560	protein_coding	PUB18	1:3484580:3486965:1	5.56727	5.58034	5.74007	5.64059	0.0606827	0	0.042296	1.74407	0.295893	1	U-box domain-containing protein 18 [Source:UniProtKB/Swiss-Prot;Acc:Q9XIJ5]
AT1G10570	protein_coding	OTS2	1:3487584:3491277:1	12.0716	11.5382	11.8968	11.697	0.285193	28.7459	17.4633	20.2759	16.8805	1	Ubiquitin-like-specific protease 1C [Source:UniProtKB/Swiss-Prot;Acc:Q8RWN0]
AT1G10580	protein_coding		1:3491281:3493737:-1	13.3611	13.6146	13.4141	13.4611	0.179086	56.9783	64.1925	58.7683	59.8767	1	Transducin/WD40 repeat-like superfamily protein [Source:TAIR;Acc:AT1G10580]
AT1G10585	protein_coding	AT1G10585	1:3493940:3495144:-1	3.24336	3.23794	3.23795	3.27337	0.010738	0	0	0	0.0659133	0	basic helix-loop-helix (bHLH) DNA-binding superfamily protein [Source:TAIR;Acc:AT1G10585]
AT1G10586	protein_coding		1:3496928:3499439:-1	4.24	4.35391	4.23998	4.23838	0.0288905	0	0.856102	0	0	0	basic helix-loop-helix (bHLH) DNA-binding superfamily protein [Source:TAIR;Acc:AT1G10586]
AT1G10588	protein_coding		1:3501145:3501904:1	2.71683	2.6881	2.6881	2.68658	0.00760367	0	0	0	0	0	Gibberellin-regulated family protein [Source:TAIR;Acc:AT1G10588]
AT1G10590	protein_coding		1:3502004:3503457:-1	13.0116	12.0138	12.289	12.2517	0.236512	149.308	62.0553	84.5086	74.5825	1	Nucleic acid-binding, OB-fold-like protein [Source:TAIR;Acc:AT1G10590]
AT1G10600	protein_coding	AMSH2	1:3503704:3505502:1	8.83086	9.28382	9.30485	8.9569	0.385037	5.7517	16.4554	11.5054	5.42107	1	AMSH-like ubiquitin thioesterase 2 [Source:UniProtKB/Swiss-Prot;Acc:Q6NKP9]
AT1G10610	protein_coding	BHLH90	1:3506186:3509006:1	11.4559	11.3721	11.2711	11.3089	0.280357	15.4306	13.4081	10.3716	14.5557	1	Transcription factor bHLH90 [Source:UniProtKB/Swiss-Prot;Acc:Q0WNR2]
AT1G10620	protein_coding	PERK11	1:3509001:3511975:-1	1.6328	1.64673	1.63284	1.63132	0.00388031	0	0	0	0	0	Putative proline-rich receptor-like protein kinase PERK11 [Source:UniProtKB/Swiss-Prot;Acc:Q9SGY7]
AT1G10630	protein_coding	ATARFA1F	1:3512795:3514729:-1	12.1075	12.2307	11.4933	11.3914	0.356731	54.054	60.5299	43.2041	30.1531	1	ADP-ribosylation factor A1F [Source:TAIR;Acc:AT1G10630]
AT1G10640	protein_coding		1:3515365:3517888:-1	11.5243	12.5182	11.7214	11.9351	0.282	18.2579	44.2629	22.4126	27.3188	1	Pectin lyase-like superfamily protein [Source:TAIR;Acc:AT1G10640]
AT1G10650	protein_coding	AT1G10650	1:3524018:3526346:-1	10.7372	10.6992	10.6885	10.8657	0.192305	14.4282	11.5351	11.5215	13.7915	1	SBP (S-ribonuclease binding protein) family protein [Source:TAIR;Acc:AT1G10650]
AT1G10652	protein_coding		1:3527709:3527831:1	0	0	0	0	0	0	0	0	0	0	unknown protein; LOCATED IN: mitochondrion; Has 30201 Blast hits to 17322 proteins in 780 species: Archae - 12; Bacteria - 1396; Metazoa - 17338; Fungi - 3422; Plants - 5037; Viruses - 0; Other Eukaryotes - 2996 (source: NCBI BLink). [Source:TAIR;Acc:AT1G10652]
AT1G10657	protein_coding		1:3530467:3531842:1	10.8466	11.1943	10.3697	11.3363	0.254199	25.3151	27.3345	12.2288	37.7128	1	Plant protein 1589 of unknown function [Source:TAIR;Acc:AT1G10657]
AT1G10660	protein_coding	AT1G10660	1:3532424:3535131:1	10.441	10.6255	10.2514	10.0642	0.201936	10.6512	15.8691	8.98691	9.12083	1	unknown protein; LOCATED IN: endomembrane system; EXPRESSED IN: 24 plant structures; EXPRESSED DURING: 15 growth stages; BEST Arabidopsis thaliana protein match is: unknown protein (TAIR:AT5G62960.1); Has 35333 Blast hits to 34131 proteins in 2444 s /.../: Archae - 798; Bacteria - 22429; Metazoa - 974; Fungi - 991; Plants - 531; Viruses - 0; Other Eukaryotes - 9610 (source: NCBI BLink). [Source:T…
AT1G10670	protein_coding	ACLA-1	1:3535383:3538439:1	12.9836	12.8422	12.3954	13.0902	0.22727	48.3555	50.1294	32.243	63.1656	1	ATP-citrate synthase alpha chain protein 1 [Source:UniProtKB/Swiss-Prot;Acc:Q9SGY2]
AT1G10680	protein_coding	PGP10	1:3538470:3543782:-1	2.20621	2.21561	2.21753	2.20473	0.00448353	0	0	0.0134666	0	0	ABC transporter B family member 10 [Source:UniProtKB/Swiss-Prot;Acc:Q9SGY1]
AT1G10682	ncRNA		1:3544991:3545471:-1	10.0625	10.1149	10.2557	9.69776	0.18907						other RNA [Source:TAIR;Acc:AT1G10682]
AT1G10690	protein_coding	T16B5.17	1:3549992:3550632:-1	7.21206	7.10869	6.89982	7.00411	0.174657	18.2742	8.54892	0.594625	2.89538	1	unknown protein; BEST Arabidopsis thaliana protein match is: unknown protein (TAIR:AT1G60783.1); Has 59 Blast hits to 59 proteins in 9 species: Archae - 0; Bacteria - 0; Metazoa - 0; Fungi - 0; Plants - 59; Viruses - 0; Other Eukaryotes - 0 (source: /.../BLink). [Source:TAIR;Acc:AT1G10690]
AT1G10700	protein_coding	PRS3	1:3554104:3556503:1	9.88683	10.6262	9.90694	10.2419	0.288705	6.96737	24.1579	7.80421	12.1495	1	Ribose-phosphate pyrophosphokinase 3, chloroplastic [Source:UniProtKB/Swiss-Prot;Acc:Q93Z66]
AT1G10705	pseudogene		1:3557114:3557457:1	0	0	0	0	0	0	0	0	0	0	Encodes a Maternally expressed gene (MEG) family protein [pseudogene] [Source:TAIR;Acc:AT1G10705]
AT1G10710	protein_coding	PHS1	1:3558358:3561634:1	4.66454	4.69806	4.65504	4.62947	0.0300867	0.246174	0.522455	0.173006	0	0	poor homologous synapsis 1 [Source:TAIR;Acc:AT1G10710]
AT1G10717	protein_coding		1:3562180:3562554:1	0	0	0	0	0	0	0	0	0	0	EMBRYO SURROUNDING FACTOR 1.3 [Source:UniProtKB/Swiss-Prot;Acc:A8MQA5]
AT1G10720	protein_coding	T16B5.14	1:3562952:3564759:1	12.7987	12.8206	12.9743	13.2261	0.167821	44.9261	46.9901	52.722	66.3567	1	BSD domain-containing protein [Source:TAIR;Acc:AT1G10720]
AT1G10730	protein_coding	T16B5.13	1:3565463:3567779:1	9.4005	9.80244	9.32462	9.14217	0.395176	4.1324	8.58636	4.1182	2.81057	1	AP-1 complex subunit mu-1 [Source:UniProtKB/Swiss-Prot;Acc:Q9SAC9]
AT1G10740	protein_coding	T16B5.12	1:3567905:3570838:-1	10.9985	11.3411	11.2195	11.2063	0.378254	19.1802	12.1285	13.1812	11.9717	1	alpha/beta-Hydrolases superfamily protein [Source:TAIR;Acc:AT1G10740]
AT1G10745	protein_coding		1:3572710:3573066:1	0	0	0	0	0	0	0	0	0	0	EMBRYO SURROUNDING FACTOR 1.2 [Source:UniProtKB/Swiss-Prot;Acc:A8MQX3]
AT1G10747	protein_coding		1:3574312:3574830:1	0	0	0	0	0	0	0	0	0	0	EMBRYO SURROUNDING FACTOR 1.1 [Source:UniProtKB/Swiss-Prot;Acc:A8MSA6]
AT1G10750	protein_coding		1:3574807:3578474:-1	10.8511	10.698	10.2674	10.9933	0.140118	10.8383	7.3139	4.06222	9.49911	1	Protein of Unknown Function (DUF239) [Source:TAIR;Acc:AT1G10750]
AT1G10760	protein_coding	SEX1	1:3581034:3590928:-1	14.5324	13.5182	13.7436	13.6329	0.216032	55.9522	24.378	31.6822	29.0801	1	Alpha-glucan water dikinase 1, chloroplastic [Source:UniProtKB/Swiss-Prot;Acc:Q9SAC6]
AT1G10770	protein_coding	T16B5.9	1:3591633:3592411:-1	0	0	0	0	0	0	0	0	0	0	Plant invertase/pectin methylesterase inhibitor superfamily protein [Source:TAIR;Acc:AT1G10770]
AT1G10780	protein_coding		1:3592746:3595077:-1	10.7584	10.2935	10.4647	10.2008	0.306588	15.78	8.33023	12.9934	11.3651	1	F-box protein At1g10780 [Source:UniProtKB/Swiss-Prot;Acc:Q9SAC4]
AT1G10790	protein_coding	T16B5.7	1:3596360:3597847:1	5.99717	5.84604	6.46499	5.80863	0.152143	0.300285	0.0492005	19.2966	0	1	BEST Arabidopsis thaliana protein match is: hydroxyproline-rich glycoprotein family protein (TAIR:AT3G56590.2); Has 78 Blast hits to 78 proteins in 11 species: Archae - 0; Bacteria - 0; Metazoa - 0; Fungi - 0; Plants - 78; Viruses - 0; Other Eukaryo /.../0 (source: NCBI BLink). [Source:TAIR;Acc:AT1G10790]
AT1G10800	protein_coding	T16B5.6	1:3598158:3598591:-1	4.23253	4.23252	4.23252	4.34383	0.028372	0	0	0	2.02862	1	unknown protein; FUNCTIONS IN: molecular_function unknown; INVOLVED IN: biological_process unknown; LOCATED IN: endomembrane system; EXPRESSED IN: inflorescence meristem, hypocotyl, root, flower; EXPRESSED DURING: petal differentiation and expansion /.../; Has 23 Blast hits to 23 proteins in 9 species: Archae - 0; Bacteria - 0; Metazoa - 0; Fungi - 0; Plants - 22; Viruses - 0; Other Eukaryotes - …
AT1G10810	protein_coding		1:3599271:3600877:1	9.09994	9.06071	9.15179	8.97622	0.309812	1.83044	2.75079	1.86964	2.42579	1	Probable aldo-keto reductase 1 [Source:UniProtKB/Swiss-Prot;Acc:Q9C5B9]
AT1G10820	protein_coding	AT1G10820/T16B5_4	1:3600910:3605076:-1	11.4738	11.6556	11.9535	11.9042	0.303941	23.6854	23.4213	32.6944	31.9727	1	Protein of unknown function (DUF3755) [Source:TAIR;Acc:AT1G10820]
AT1G10830	protein_coding	Z-ISO	1:3605576:3607493:-1	9.77064	9.10616	9.28315	8.79249	0.278944	14.8269	5.96002	7.28724	2.73556	1	15-cis-zeta-carotene isomerase, chloroplastic [Source:UniProtKB/Swiss-Prot;Acc:Q9SAC0]
AT1G10840	protein_coding	TIF3H1	1:3607631:3610520:-1	12.623	13.0907	12.7049	12.5157	0.205306	48.2736	76.5173	52.1236	45.2936	1	Eukaryotic translation initiation factor 3 subunit H [Source:UniProtKB/Swiss-Prot;Acc:Q9C5Z2]
AT1G10850	protein_coding	AT1G10850	1:3611747:3614613:1	11.7919	11.827	11.7499	11.606	0.237965	17.8394	20.5823	17.408	18.0423	1	Leucine-rich repeat protein kinase family protein [Source:TAIR;Acc:AT1G10850]
AT1G10865	protein_coding		1:3614513:3616159:-1	10.0607	9.87533	9.52595	9.23553	0.284605	35.6786	38.3191	29.5418	14.822	1	FUNCTIONS IN: molecular_function unknown; INVOLVED IN: biological_process unknown; LOCATED IN: cellular_component unknown; CONTAINS InterPro DOMAIN/s: Cytochrome c oxidase assembly protein PET191, N-terminal (InterPro:IPR018793); Has 241 Blast hits /.../ proteins in 124 species: Archae - 0; Bacteria - 0; Metazoa - 100; Fungi - 94; Plants - 38; Viruses - 0; Other Eukaryotes - 9 (source: NCBI BLink…
AT1G10870	protein_coding	AGD4	1:3616610:3623758:-1	12.6903	12.6268	12.5187	12.1428	0.218129	25.1218	23.1915	20.8023	14.5473	1	ADP-ribosylation factor GTPase-activating protein AGD4 [Source:UniProtKB/Swiss-Prot;Acc:Q9SMX5]
AT1G10880	protein_coding	T19D16.28	1:3624035:3627082:-1	5.09213	4.96213	4.94602	4.94435	0.0395091	0.278803	0.0224417	0	0	0	Core-2/I-branching beta-1,6-N-acetylglucosaminyltransferase family protein [Source:TAIR;Acc:AT1G10880]
AT1G10890	protein_coding	AT1G10890	1:3627726:3630765:1	16.3122	16.7884	16.6052	16.6755	0.0980338	517.109	647.954	634	658.177	1	unknown protein; FUNCTIONS IN: molecular_function unknown; INVOLVED IN: biological_process unknown; LOCATED IN: chloroplast; EXPRESSED IN: petal, flower, leaf; EXPRESSED DURING: LP.04 four leaves visible, 4 anthesis, petal differentiation and expans /.../age; BEST Arabidopsis thaliana protein match is: unknown protein (TAIR:AT5G13340.1); Has 11769 Blast hits to 8435 proteins in 698 species: Archa…
AT1G10900	protein_coding	PIP5K7	1:3632234:3637141:-1	9.70086	9.30622	9.21478	9.16367	0.22957	5.12245	2.58056	2.12626	1.55165	1	Phosphatidylinositol 4-phosphate 5-kinase 7 [Source:UniProtKB/Swiss-Prot;Acc:Q9SUI2]
AT1G10910	protein_coding		1:3639878:3644162:1	11.806	12.8218	12.7413	12.9416	0.129999	11.6913	26.9593	28.9648	33.3823	1	Pentatricopeptide repeat-containing protein At1g10910, chloroplastic [Source:UniProtKB/Swiss-Prot;Acc:Q0WVV0]
AT1G10920	protein_coding	LOV1	1:3644420:3647768:-1	10.8327	11.63	11.0381	11.7508	0.280563	5.49398	9.99248	5.00789	13.8193	1	Putative inactive disease susceptibility protein LOV1 [Source:UniProtKB/Swiss-Prot;Acc:O04093]
AT1G10930	protein_coding	ATSGS1	1:3647894:3655590:-1	12.7634	13.1979	13.05	12.8662	0.231954	15.706	26.6952	21.7274	18.1531	1	ATP-dependent DNA helicase Q-like 4A [Source:UniProtKB/Swiss-Prot;Acc:Q8L840]
AT1G10940	protein_coding	ASK1	1:3655777:3658608:-1	15.1942	15.1568	14.9452	15.2309	0.133761	212.476	212.435	173.242	227.516	1	Serine/threonine-protein kinase SRK2A [Source:UniProtKB/Swiss-Prot;Acc:P43291]
AT1G10950	protein_coding	TMN1	1:3659209:3663984:1	14.1174	13.6823	13.9488	14.1036	0.213637	89.4625	65.4338	79.9071	93.0193	1	Transmembrane 9 superfamily member 1 [Source:UniProtKB/Swiss-Prot;Acc:Q940G0]
AT1G10960	protein_coding	ATFD1	1:3664386:3665039:1	11.95	10.9397	11.8157	10.6659	0.377368	166.462	81.1043	148.37	43.0448	1	Ferredoxin-1, chloroplastic [Source:UniProtKB/Swiss-Prot;Acc:O04090]
AT1G10970	protein_coding	ZIP4	1:3665087:3667139:-1	9.95888	10.9323	10.5713	10.5168	0.274627	6.50248	21.9192	13.9083	20.3206	1	zinc transporter 4 precursor [Source:TAIR;Acc:AT1G10970]
AT1G10980	protein_coding	T19D16.10	1:3667248:3669902:-1	7.52374	7.56574	7.49489	7.55272	0.126591	1.58412	1.54523	1.16428	1.01521	1	Lung seven transmembrane receptor family protein [Source:TAIR;Acc:AT1G10980]
AT1G10990	protein_coding	T19D16.27	1:3670278:3671187:-1	9.45977	9.99027	10.5507	10.2672	0.265372	8.88701	21.0171	45.4412	23.9176	1	unknown protein; Has 4 Blast hits to 4 proteins in 1 species: Archae - 0; Bacteria - 0; Metazoa - 0; Fungi - 0; Plants - 4; Viruses - 0; Other Eukaryotes - 0 (source: NCBI BLink). [Source:TAIR;Acc:AT1G10990]
AT1G11000	protein_coding	MLO4	1:3671756:3675979:-1	11.4738	10.7665	10.8303	10.865	0.16454	17.1089	7.38656	8.38879	7.70923	1	MLO-like protein 4 [Source:UniProtKB/Swiss-Prot;Acc:O23693]
AT1G11010	tRNA		1:3676607:3676644:1	0	0	0	0	0	0	0	0	0	0	pre-tRNA [Source:TAIR;Acc:AT1G11010]
AT1G11020	protein_coding	AT1G11020/T19D16_25	1:3676691:3678524:1	9.01357	9.35349	9.46985	9.02924	0.250631	3.81321	8.68767	9.04046	3.91106	1	RING/FYVE/PHD zinc finger superfamily protein [Source:TAIR;Acc:AT1G11020]
AT1G11030	tRNA		1:3678775:3678848:-1	0	0	0	0	0	0	0	0	0	0	pre-tRNA [Source:TAIR;Acc:AT1G11030]
AT1G11040	protein_coding	T19D16.7	1:3679225:3680924:-1	0	0	0	0	0	0	0	0	0	0	HSP40/DnaJ peptide-binding protein [Source:TAIR;Acc:AT1G11040]
AT1G11050	protein_coding		1:3681888:3684169:1	8.50097	8.58471	9.3686	9.33786	0.190863	0.904933	1.10724	6.04443	5.72531	1	Probable receptor-like protein kinase At1g11050 [Source:UniProtKB/Swiss-Prot;Acc:O04086]
AT1G11055	pseudogene		1:3683919:3684095:-1	0	0	0	0	0	6.39138	2.17176	9.60528	11.9183	1	Encodes a defensin-like (DEFL) family protein. [Source:TAIR;Acc:AT1G11055]
AT1G11060	protein_coding	T19D16.5	1:3684568:3689847:1	11.1576	11.3034	11.698	11.3877	0.250291	8.69113	8.92051	13.4685	9.5338	1	WAPL (Wings apart-like protein regulation of heterochromatin) protein [Source:TAIR;Acc:AT1G11060]
AT1G11070	protein_coding	AT1G11070	1:3690212:3693648:-1	10.4526	10.8992	10.411	10.2044	0.412419	5.02021	8.71074	7.89853	4.66311	1	BEST Arabidopsis thaliana protein match is: Hydroxyproline-rich glycoprotein family protein (TAIR:AT1G61080.1); Has 579 Blast hits to 567 proteins in 152 species: Archae - 0; Bacteria - 68; Metazoa - 159; Fungi - 113; Plants - 172; Viruses - 0; Othe /.../ryotes - 67 (source: NCBI BLink). [Source:TAIR;Acc:AT1G11070]
AT1G11080	protein_coding	scpl31	1:3694672:3698013:-1	14.6228	14.7412	14.2965	14.9664	0.203764	127.864	142.202	107.399	178.839	1	Serine carboxypeptidase-like 31 [Source:UniProtKB/Swiss-Prot;Acc:O04084]
AT1G11090	protein_coding	T19D16.3	1:3702608:3703779:1	11.0776	10.2218	9.94486	10.6602	0.249487	39.3337	15.9026	14.2243	30.1082	1	alpha/beta-Hydrolases superfamily protein [Source:TAIR;Acc:AT1G11090]
AT1G11100	protein_coding	T19D16.2	1:3703672:3709302:-1	10.6447	10.0578	9.76807	8.95431	0.416381	4.18426	4.17766	2.01551	0.906833	1	SNF2 domain-containing protein / helicase domain-containing protein / zinc finger protein-related [Source:TAIR;Acc:AT1G11100]
AT1G11110	protein_coding	AT1G11110/T19D16_23	1:3710208:3712503:1	3.39353	3.39355	3.44065	3.39701	0.0132118	0	0	0	0	0	LisH and RanBPM domains containing protein [Source:TAIR;Acc:AT1G11110]
AT1G11112	protein_coding		1:3712999:3713735:-1	8.04032	7.56387	7.83908	7.96354	0.175538	9.19016	0.56902	4.66421	6.89434	1	unknown protein; FUNCTIONS IN: molecular_function unknown; INVOLVED IN: biological_process unknown; LOCATED IN: cellular_component unknown; Has 30201 Blast hits to 17322 proteins in 780 species: Archae - 12; Bacteria - 1396; Metazoa - 17338; Fungi - /.../ Plants - 5037; Viruses - 0; Other Eukaryotes - 2996 (source: NCBI BLink). [Source:TAIR;Acc:AT1G11112]
AT1G11120	protein_coding		1:3715184:3717320:1	9.24828	9.31192	9.39208	9.75111	0.278381	6.19742	11.4497	2.20849	9.57703	1	unknown protein; BEST Arabidopsis thaliana protein match is: unknown protein (TAIR:AT1G09812.1); Has 270 Blast hits to 255 proteins in 62 species: Archae - 0; Bacteria - 2; Metazoa - 93; Fungi - 14; Plants - 126; Viruses - 0; Other Eukaryotes - 35 ( /.../: NCBI BLink). [Source:TAIR;Acc:AT1G11120]
AT1G11125	protein_coding	T19D16.22	1:3718783:3719711:1	7.78044	7.52645	8.08197	7.32922	0.185674	5.80288	1.51842	13.2336	0.156038	1	unknown protein; BEST Arabidopsis thaliana protein match is: unknown protein (TAIR:AT1G61170.1). [Source:TAIR;Acc:AT1G11125]
AT1G11130	protein_coding	SUB	1:3722857:3727450:1	12.046	12.3155	11.8732	12.4479	0.262246	16.7164	22.7428	13.287	24.1971	1	Protein STRUBBELIG [Source:UniProtKB/Swiss-Prot;Acc:Q8RWZ1]
AT1G11145	protein_coding		1:3727532:3728166:-1	0	0	0	0	0	0	0	0	0	0	Protein of unknown function (DUF674) [Source:TAIR;Acc:AT1G11145]
AT1G11150	transposable_element		1:3728971:3731624:1	8.06361	8.85994	7.94037	8.33715	0.294155	0.958527	6.10396	0.449614	2.36019	1	transposable element gene [Source:TAIR;Acc:AT1G11150]
AT1G11160	protein_coding	T28P6.17	1:3733139:3739842:1	10.5808	10.4305	10.2378	9.92713	0.412889	4.40687	7.54668	3.76413	2.38472	1	Transducin/WD40 repeat-like superfamily protein [Source:TAIR;Acc:AT1G11160]
AT1G11170	protein_coding	T28P6.16	1:3740765:3744675:1	12.182	12.0783	11.6043	11.9972	0.197765	20.1911	21.6397	13.6717	16.8514	1	Protein of unknown function (DUF707) [Source:TAIR;Acc:AT1G11170]
AT1G11175	ncRNA		1:3744858:3745655:1	9.08045	9.7032	9.28251	9.42555	0.23954						other RNA [Source:TAIR;Acc:AT1G11175]
AT1G11180	protein_coding	SCAMP5	1:3745774:3748521:1	9.44236	9.94909	10.0782	9.55482	0.220101	3.3538	3.97384	16.3003	4.31887	1	Secretory carrier-associated membrane protein 5 [Source:UniProtKB/Swiss-Prot;Acc:Q9SXA5]
AT1G11185	ncRNA		1:3749510:3750035:1	4.77506	4.8394	4.85849	4.77342	0.0373592						other RNA [Source:TAIR;Acc:AT1G11185]
AT1G11190	protein_coding	BFN1	1:3750066:3752780:-1	6.38637	6.57551	6.60743	6.45903	0.0885494	0.0283153	1.14181	1.66615	0.0611853	1	Endonuclease 1 [Source:UniProtKB/Swiss-Prot;Acc:Q9SXA6]
AT1G11200	protein_coding		1:3753365:3755641:1	7.98102	8.29384	8.01853	8.2249	0.234136	1.98713	13.9201	2.47794	4.15909	1	Protein of unknown function (DUF300) [Source:TAIR;Acc:AT1G11200]
AT1G11210	protein_coding	T28P6.13	1:3755677:3756998:-1	9.06121	8.48774	8.36061	9.01166	0.181354	8.78226	2.12015	1.20655	6.08354	1	Protein of unknown function (DUF761) [Source:TAIR;Acc:AT1G11210]
AT1G11220	protein_coding	T28P6.12	1:3759862:3761165:-1	8.88575	8.30075	8.57041	8.18468	0.195751	9.72015	2.69935	7.43456	2.0264	1	Protein of unknown function (DUF761) [Source:TAIR;Acc:AT1G11220]
AT1G11230	protein_coding	T28P6.11	1:3763268:3764483:-1	0	0	0	0	0	0	0	0	0	0	Protein of unknown function (DUF761) [Source:TAIR;Acc:AT1G11230]
AT1G11240	protein_coding		1:3766754:3768294:-1	12.6473	12.4215	12.2991	12.5445	0.21265	78.4948	61.302	56.2669	61.3539	1	CONTAINS InterPro DOMAIN/s: Nucleolar protein 12 (InterPro:IPR019186); Has 2484 Blast hits to 1934 proteins in 262 species: Archae - 0; Bacteria - 90; Metazoa - 921; Fungi - 378; Plants - 144; Viruses - 18; Other Eukaryotes - 933 (source: NCBI BLink). [Source:TAIR;Acc:AT1G11240]
AT1G11250	protein_coding	SYP125	1:3768724:3769706:1	0	0	0	0	0	0	0	0	0	0	Syntaxin-125 [Source:UniProtKB/Swiss-Prot;Acc:Q9SXB0]
AT1G11260	protein_coding	STP1	1:3777328:3780337:1	12.7406	12.15	12.6167	13.1929	0.282682	51.1725	34.0363	66.1574	77.3125	1	Sugar transport protein 1 [Source:UniProtKB/Swiss-Prot;Acc:P23586]
AT1G11265	transposable_element		1:3781235:3785293:1	11.2111	11.2343	11.4775	10.8468	0.164767	0	0.0249449	0	0.010094	0	transposable element gene [Source:TAIR;Acc:AT1G11265]
AT1G11270	protein_coding		1:3780429:3786990:-1	11.2621	11.6701	11.3627	11.5761	0.277338	17.106	24.8959	23.4074	20.966	1	F-box protein At1g11270 [Source:UniProtKB/Swiss-Prot;Acc:Q7X7A9]
AT1G11280	protein_coding		1:3787334:3790876:-1	12.7041	11.5812	12.5469	12.2048	0.218489	33.7954	10.5036	25.783	19.2335	1	G-type lectin S-receptor-like serine/threonine-protein kinase At1g11280 [Source:UniProtKB/Swiss-Prot;Acc:Q9SXB3]
AT1G11290	protein_coding	CRR22	1:3791454:3793883:-1	7.99788	7.39734	7.40128	7.18343	0.303092	7.24708	0.32607	0.398747	0.142257	1	Pentatricopeptide repeat-containing protein At1g11290 [Source:UniProtKB/Swiss-Prot;Acc:Q3E6Q1]
AT1G11300	protein_coding		1:3794238:3800719:1	10.3616	11.0225	11.0301	11.4526	0.298843	1.18721	2.8915	4.20376	4.78742	1	protein serine/threonine kinases;protein kinases;ATP binding;sugar binding;kinases;carbohydrate binding [Source:TAIR;Acc:AT1G11300]
AT1G11310	protein_coding	MLO2	1:3800738:3804185:-1	12.0055	11.5431	12.3947	12.4444	0.144344	18.9413	11.5709	27.8138	29.444	1	MLO-like protein 2 [Source:UniProtKB/Swiss-Prot;Acc:Q9SXB6]
AT1G11320	protein_coding	T28P6.3	1:3807128:3808875:1	6.37961	6.37143	6.53958	6.4692	0.0505587	0.262925	0.187732	0.999748	0.81289	0	unknown protein; FUNCTIONS IN: molecular_function unknown; INVOLVED IN: biological_process unknown; LOCATED IN: mitochondrion, plastid; EXPRESSED IN: 7 plant structures; EXPRESSED DURING: C globular stage, F mature embryo stage, petal differentiatio /.../expansion stage, E expanded cotyledon stage, D bilateral stage; Has 46 Blast hits to 46 proteins in 14 species: Archae - 0; Bacteria - 2; Metazo…
AT1G11330	protein_coding		1:3810093:3813607:1	9.87412	10.1957	9.89027	9.62903	0.345203	2.85674	6.84423	3.98325	2.00686	1	G-type lectin S-receptor-like serine/threonine-protein kinase At1g11330 [Source:UniProtKB/Swiss-Prot;Acc:Q9SXB8]
AT1G11340	protein_coding	RKS1	1:3814116:3817420:-1	5.14389	5.2171	5.22956	5.13917	0.0345011	0.0191205	0.214976	0.206105	0.0096255	0	S-locus lectin protein kinase family protein [Source:TAIR;Acc:AT1G11340]
AT1G11350	protein_coding	CBRLK1	1:3817591:3820805:-1	11.3284	11.5491	10.8967	11.446	0.288769	9.7833	11.5363	6.38327	10.2712	1	G-type lectin S-receptor-like serine/threonine-protein kinase SD1-13 [Source:UniProtKB/Swiss-Prot;Acc:Q9LPZ9]
AT1G11360	protein_coding		1:3821443:3823088:-1	11.3787	11.2118	11.4373	11.214	0.182991	20.2984	18.8632	23.592	17.336	1	Adenine nucleotide alpha hydrolases-like superfamily protein [Source:TAIR;Acc:AT1G11360]
AT1G11362	protein_coding		1:3824510:3825196:-1	6.44857	6.38793	6.39312	6.69902	0.0526678	1.14861	0.358165	0.418787	6.07315	1	Plant invertase/pectin methylesterase inhibitor superfamily protein [Source:TAIR;Acc:AT1G11362]
AT1G11370	protein_coding	PME56	1:3828098:3830945:-1	0	0	0	0	0	0	0	0	0	0	Probable pectinesterase 56 [Source:UniProtKB/Swiss-Prot;Acc:Q4PT34]
AT1G11380	protein_coding		1:3832623:3834191:1	11.0984	11.3557	11.8645	12.0363	0.419211	25.3788	21.8485	34.1728	48.4908	1	PLAC8 family protein [Source:TAIR;Acc:AT1G11380]
AT1G11390	protein_coding		1:3834459:3837629:-1	9.15534	9.25948	9.38374	8.90932	0.167879	2.1968	2.22062	3.75222	1.27518	1	Protein kinase superfamily protein [Source:TAIR;Acc:AT1G11390]
AT1G11400	protein_coding	PYM	1:3837821:3840207:1	10.1307	9.89895	9.96488	9.99607	0.167477	14.0679	10.4395	12.3169	11.3053	1	partner of Y14-MAGO [Source:TAIR;Acc:AT1G11400]
AT1G11410	protein_coding		1:3841286:3844432:1	8.8435	8.88331	8.93416	8.67878	0.230545	0.901621	2.45749	1.60177	0.664081	1	G-type lectin S-receptor-like serine/threonine-protein kinase At1g11410 [Source:UniProtKB/Swiss-Prot;Acc:Q9LPZ3]
AT1G11420	protein_coding	ATDUF2	1:3844581:3846872:-1	11.7232	11.9796	11.6917	12.1105	0.209858	18.1929	22.7436	16.3889	23.5547	1	DOMAIN OF UNKNOWN FUNCTION 724 2 [Source:TAIR;Acc:AT1G11420]
AT1G11430	protein_coding	AT1G11430/T23J18_10	1:3847243:3849162:1	12.0796	11.5815	11.9389	11.8557	0.151503	60.8751	33.6149	52.071	41.6027	1	Multiple organellar RNA editing factor 9, chloroplastic [Source:UniProtKB/Swiss-Prot;Acc:Q9LPZ1]
AT1G11440	protein_coding	AT1G11440/T23J18_11	1:3849360:3850662:1	12.3048	12.3571	12.1603	12.7009	0.274834	49.9969	45.6163	37.7307	64.6681	1	BEST Arabidopsis thaliana protein match is: glycine-rich protein (TAIR:AT3G29075.1); Has 19337 Blast hits to 8589 proteins in 488 species: Archae - 26; Bacteria - 641; Metazoa - 7852; Fungi - 2167; Plants - 955; Viruses - 616; Other Eukaryotes - 708 /.../rce: NCBI BLink). [Source:TAIR;Acc:AT1G11440]
AT1G11450	protein_coding		1:3853243:3855385:1	7.82059	7.79075	7.95855	7.77185	0.168398	1.1661	1.89168	1.60914	0.538674	1	nodulin MtN21 /EamA-like transporter family protein [Source:TAIR;Acc:AT1G11450]
AT1G11460	protein_coding		1:3857005:3859268:1	4.18479	4.17879	4.1967	4.24358	0.0207288	0	0	0	0	0	WAT1-related protein At1g11460 [Source:UniProtKB/Swiss-Prot;Acc:F4I8W6]
AT1G11470	protein_coding		1:3859662:3860604:-1	0	0	0	0	0	0	0	0	0	0	Pentatricopeptide repeat (PPR) superfamily protein [Source:TAIR;Acc:AT1G11470]
AT1G11475	protein_coding	NRPB10	1:3862399:3864030:1	11.5938	11.0868	11.1611	11.256	0.137298	85.6561	52.5912	50.941	53.6609	1	DNA-directed RNA polymerases II, IV and V subunit 10 [Source:UniProtKB/Swiss-Prot;Acc:Q8LFJ6]
AT1G11480	protein_coding		1:3864153:3866969:-1	11.1308	12.1472	11.9094	11.4627	0.248799	11.3268	29.1935	24.3556	18.0855	1	eukaryotic translation initiation factor-related [Source:TAIR;Acc:AT1G11480]
AT1G11482	pseudogene		1:3867405:3868870:-1	5.19699	5.17862	5.28424	5.18449	0.0476463	0	0	1.4729	0.119505	1	unknown pseudogene [Source:TAIR;Acc:AT1G11482]
AT1G11490	protein_coding		1:3868884:3870065:-1	0.0614113	0.0613784	0.0613715	0.0629098	0.0010581	0	0	0	0.0526828	0	zinc finger (C2H2 type) family protein [Source:TAIR;Acc:AT1G11490]
AT1G11500	protein_coding	AT1G11500/T23J18_31	1:3870833:3871570:1	3.84891	3.83384	3.88277	3.8323	0.0133925	0	0	0.981725	0	0	Protein of unknown function (DUF1218) [Source:TAIR;Acc:AT1G11500]
AT1G11510	protein_coding		1:3871778:3872836:-1	0	0	0	0	0	0	0	0	0	0	DNA-binding storekeeper protein-related transcriptional regulator [Source:TAIR;Acc:AT1G11510]
AT1G11520	protein_coding		1:3873029:3873619:1	4.92398	4.91569	4.934	4.91419	0.0231233	0	0	0	0	0	pliceosome associated protein-related [Source:TAIR;Acc:AT1G11520]
AT1G11530	protein_coding	ATCXXS1	1:3874437:3875484:1	10.4311	9.47382	9.45166	9.49921	0.198235	48.7421	16.5943	13.9143	12.4535	1	Thioredoxin-like protein CXXS1 [Source:UniProtKB/Swiss-Prot;Acc:Q8LDI5]
AT1G11540	protein_coding		1:3875442:3877155:-1	0	0	0	0	0	0	0	0	0	0	Sulfite exporter TauE/SafE family protein [Source:TAIR;Acc:AT1G11540]
AT1G11545	protein_coding	XTH8	1:3878550:3880361:-1	11.3705	11.1845	12.0095	11.4469	0.289473	31.582	32.8077	66.6651	38.3165	1	Probable xyloglucan endotransglucosylase/hydrolase protein 8 [Source:UniProtKB/Swiss-Prot;Acc:Q8L9A9]
AT1G11550	tRNA		1:3881529:3881608:1	0	0	0	0	0	0	0	0	0	0	pre-tRNA [Source:TAIR;Acc:AT1G11550]
AT1G11560	protein_coding	OST3A	1:3881788:3882819:1	0	0	0	0	0	0	0	0	0	0	Probable dolichyl-diphosphooligosaccharide--protein glycosyltransferase subunit 3A [Source:UniProtKB/Swiss-Prot;Acc:F4I8X8]
AT1G11570	protein_coding	NTL	1:3883280:3883956:1	0.0585216	0.0585093	0.0607798	0.0568739	0.00097823	0	0	0	0	0	NTF2-like [Source:TAIR;Acc:AT1G11570]
AT1G11572	protein_coding		1:3884356:3884952:1	0	0	0	0	0	0	0	0	0	0	Plant thionin family protein [Source:TAIR;Acc:AT1G11572]
AT1G11580	protein_coding	ATPMEPCRA	1:3888690:3890811:1	10.48	11.2488	11.5528	11.5299	0.297847	8.3228	20.1202	21.3933	20.2476	1	Pectinesterase/pectinesterase inhibitor 18 [Source:UniProtKB/Swiss-Prot;Acc:Q1JPL7]
AT1G11590	protein_coding	PME19	1:3892580:3894677:1	11.4478	11.1177	11.2999	11.4369	0.175768	2.88314	2.71123	0.59584	2.75873	1	Probable pectinesterase/pectinesterase inhibitor 19 [Source:UniProtKB/Swiss-Prot;Acc:Q84JX1]
AT1G11592	ncRNA		1:3895179:3896934:-1	10.3206	10.7446	11.3593	10.3985	0.270966						other RNA [Source:TAIR;Acc:AT1G11592]
AT1G11593	protein_coding		1:3898002:3898609:1	3.02553	3.02556	3.06579	3.02403	0.010456	0	0	0	0	0	Plant invertase/pectin methylesterase inhibitor superfamily protein [Source:TAIR;Acc:AT1G11593]
AT1G11595	pseudogene		1:3898631:3899699:1	0	0	0	0	0	0	0	0	0	0	pseudogene, putative glucose 6 phosphate/phosphate translocator, blastp match of 60% identity and 2.3e-78 P-value to GP [Source:TAIR;Acc:AT1G11595]
AT1G11600	protein_coding	CYP77B1	1:3902012:3903782:1	9.67866	9.45193	9.46574	9.54551	0.32249	9.09688	5.04783	8.41485	5.88362	1	cytochrome P450, family 77, subfamily B, polypeptide 1 [Source:TAIR;Acc:AT1G11600]
AT1G11608	protein_coding		1:3905579:3906818:1	0	0	0	0	0	0	0	0	0	0	F-box associated ubiquitination effector family protein [Source:TAIR;Acc:AT1G11608]
AT1G11610	protein_coding	CYP71A18	1:3906862:3909338:-1	2.78804	2.7928	2.78807	2.81257	0.00785856	0	0.0297915	0	0.179425	0	Cytochrome P450 71A18 [Source:UniProtKB/Swiss-Prot;Acc:Q9SAB6]
AT1G11620	protein_coding		1:3910833:3911924:1	0	0	0	0	0	0	0	0	0	0	Putative F-box/LRR-repeat/kelch-repeat protein At1g11620 [Source:UniProtKB/Swiss-Prot;Acc:Q9SAB5]
AT1G11630	protein_coding		1:3912902:3914407:-1	9.46079	10.1241	9.9531	10.1449	0.278937	3.70226	9.46791	7.38383	8.43806	1	Pentatricopeptide repeat-containing protein At1g11630, mitochondrial [Source:UniProtKB/Swiss-Prot;Acc:Q9SAB4]
AT1G11640	tRNA		1:3914629:3914700:-1	0	0	0	0	0	0	0	0	0	0	pre-tRNA [Source:TAIR;Acc:AT1G11640]
AT1G11650	protein_coding	ATRBP45B	1:3914774:3918176:1	12.9389	12.9672	13.018	12.4607	0.309959	61.4471	54.2623	68.1224	44.3442	1	Polyadenylate-binding protein RBP45B [Source:UniProtKB/Swiss-Prot;Acc:Q9SAB3]
AT1G11655	protein_coding	F25C20.20	1:3919272:3919774:1	0	0	0	0	0	0	0	0	0	0	unknown protein; BEST Arabidopsis thaliana protein match is: unknown protein (TAIR:AT4G21902.1); Has 22 Blast hits to 22 proteins in 6 species: Archae - 0; Bacteria - 0; Metazoa - 0; Fungi - 0; Plants - 22; Viruses - 0; Other Eukaryotes - 0 (source: /.../BLink). [Source:TAIR;Acc:AT1G11655]
AT1G11660	protein_coding	HSP70-16	1:3920543:3924555:1	11.7677	12.0147	11.3991	11.6063	0.256496	11.6714	14.8178	4.98552	10.3597	1	Heat shock 70 kDa protein 16 [Source:UniProtKB/Swiss-Prot;Acc:Q9SAB1]
AT1G11670	protein_coding	F25C20.18	1:3928162:3931576:-1	10.7196	10.8599	10.6881	10.0813	0.296901	11.9756	13.8676	9.8636	5.49408	1	MATE efflux family protein [Source:TAIR;Acc:AT1G11670]
AT1G11680	protein_coding	CYP51G1	1:3938501:3940754:1	12.115	12.1136	12.4247	12.3749	0.149413	29.3856	31.1324	41.7392	40.3231	1	Sterol 14-demethylase [Source:UniProtKB/Swiss-Prot;Acc:Q9SAA9]
AT1G11684	protein_coding		1:3941103:3941300:-1	0	0	0	0	0	0	0	0	0	0	unknown protein; Has 30201 Blast hits to 17322 proteins in 780 species: Archae - 12; Bacteria - 1396; Metazoa - 17338; Fungi - 3422; Plants - 5037; Viruses - 0; Other Eukaryotes - 2996 (source: NCBI BLink). [Source:TAIR;Acc:AT1G11684]
AT1G11690	protein_coding	F25C20.16	1:3941469:3942212:1	0	0	0	0	0	0	0	0	0	0	unknown protein; BEST Arabidopsis thaliana protein match is: unknown protein (TAIR:AT3G20350.1); Has 5959 Blast hits to 4807 proteins in 476 species: Archae - 156; Bacteria - 436; Metazoa - 2789; Fungi - 309; Plants - 336; Viruses - 9; Other Eukaryo /.../1924 (source: NCBI BLink). [Source:TAIR;Acc:AT1G11690]
AT1G11700	protein_coding	F25C20.15	1:3945737:3946613:1	10.9475	11.8701	11.4408	11.7069	0.253985	27.5504	71.1159	53.3449	70.602	1	Protein of unknown function, DUF584 [Source:TAIR;Acc:AT1G11700]
AT1G11710	protein_coding		1:3948714:3951359:1	9.08538	9.44869	9.56813	10.0723	0.367647	1.41613	3.50596	2.56966	10.2164	1	Pentatricopeptide repeat-containing protein At1g11710, mitochondrial [Source:UniProtKB/Swiss-Prot;Acc:Q9SAA6]
AT1G11720	protein_coding	SS3	1:3951553:3957044:1	13.6281	13.6793	13.5164	13.6404	0.0958082	32.5284	34.7051	29.7313	32.8313	1	Starch synthase 3, chloroplastic/amyloplastic [Source:UniProtKB/Swiss-Prot;Acc:F4IAG2]
AT1G11730	protein_coding	B3GALT1	1:3957473:3960113:1	11.5461	11.4748	11.7925	12.0795	0.303939	15.4744	13.8873	18.421	26.0011	1	Probable beta-1,3-galactosyltransferase 1 [Source:UniProtKB/Swiss-Prot;Acc:Q9SAA4]
AT1G11735	miRNA	MIR171B	1:3961348:3961464:-1	2.83311	2.82516	2.82517	2.84725	0.00807139	0	0	0	0	0	MIR171B; miRNA [Source:TAIR;Acc:AT1G11735]
AT1G11740	protein_coding	F25C20.11	1:3963054:3966824:-1	7.63889	7.43977	7.26727	7.48405	0.131073	2.61088	0.881515	0.115377	1.21648	1	ankyrin repeat family protein [Source:TAIR;Acc:AT1G11740]
AT1G11750	protein_coding	CLPP6	1:3967476:3969877:1	11.8647	12.0849	11.4983	11.0905	0.18389	45.607	55.8272	30.7302	20.8424	1	ATP-dependent Clp protease proteolytic subunit 6, chloroplastic [Source:UniProtKB/Swiss-Prot;Acc:Q9SAA2]
AT1G11755	protein_coding	LEW1	1:3969681:3971840:-1	7.78134	8.63546	7.94397	7.95519	0.158404	4.95548	14.1931	5.85255	6.56876	1	Undecaprenyl pyrophosphate synthetase family protein [Source:TAIR;Acc:AT1G11755]
AT1G11760	protein_coding	MED32	1:3972032:3973286:-1	10.3781	10.298	9.3999	10.2742	0.308258	25.7879	29.2354	7.05982	31.7716	1	Mediator of RNA polymerase II transcription subunit 32 [Source:UniProtKB/Swiss-Prot;Acc:Q84VW5]
AT1G11765	protein_coding	F25C20.8	1:3973875:3974509:1	0	0	0	0	0	0	0	0	0	0	Plant self-incompatibility protein S1 family [Source:TAIR;Acc:AT1G11765]
AT1G11770	protein_coding	F25C20.7	1:3975679:3977379:1	0	0	0	0	0	0	0	0	0	0	FAD-binding Berberine family protein [Source:TAIR;Acc:AT1G11770]
AT1G11780	protein_coding		1:3976839:3979195:-1	8.97022	9.21007	9.05173	9.02491	0.15222	2.96756	5.72227	2.97976	3.33445	1	Alpha-ketoglutarate-dependent dioxygenase alkB [Source:UniProtKB/Swiss-Prot;Acc:Q9SA98]
AT1G11785	protein_coding		1:3979862:3980956:-1	0	0	0	0	0	0	0	0	0	0	unknown protein; FUNCTIONS IN: molecular_function unknown; INVOLVED IN: biological_process unknown; LOCATED IN: cellular_component unknown; Has 2 Blast hits to 2 proteins in 1 species: Archae - 0; Bacteria - 0; Metazoa - 0; Fungi - 0; Plants - 2; Vi /.../- 0; Other Eukaryotes - 0 (source: NCBI BLink). [Source:TAIR;Acc:AT1G11785]
AT1G11790	protein_coding	ADT1	1:3981248:3985215:1	11.0705	11.2212	11.2223	10.9691	0.203302	13.6765	17.7828	16.0313	13.0639	1	Arogenate dehydratase/prephenate dehydratase 1, chloroplastic [Source:UniProtKB/Swiss-Prot;Acc:Q9SA96]
AT1G11800	protein_coding	F25C20.3	1:3985225:3987290:-1	7.03455	7.00714	7.04164	7.05431	0.11764	1.03754	0.896835	1.15563	1.7158	1	endonuclease/exonuclease/phosphatase family protein [Source:TAIR;Acc:AT1G11800]
AT1G11803	pseudogene		1:3987755:3988030:-1	0	0	0	0	0	0	0	0	0	0	pseudogene, auxin responsive protein, blastp match of 74% identity and 1.2e-15 P-value to GP [Source:TAIR;Acc:AT1G11803]
AT1G11806	pseudogene		1:3988346:3989398:1	0	0	0	0	0	0	0	0	0	0	pseudogene, hypothetical protein, likely a tandem duplication of the immediatly downstream hypothetical protein which has since degenerated. [Source:TAIR;Acc:AT1G11806]
AT1G11810	protein_coding		1:3989763:3991066:1	2.66835	2.66837	2.69682	2.66686	0.0075159	0	0	0	0	0	F-box protein At1g11810 [Source:UniProtKB/Swiss-Prot;Acc:Q9SA94]
AT1G11820	protein_coding		1:3991027:3993598:-1	11.8245	12.4574	12.616	12.6305	0.202866	24.2625	42.7993	50.3207	44.6185	1	Glucan endo-1,3-beta-glucosidase 1 [Source:UniProtKB/Swiss-Prot;Acc:O65399]
AT1G11840	protein_coding	ATGLX1	1:3995169:3997907:1	13.8882	13.9723	13.8093	13.8455	0.158412	118.376	125.689	118.465	115.323	1	glyoxalase I homolog [Source:TAIR;Acc:AT1G11840]
AT1G11850	protein_coding	F12F1.31	1:3999199:3999876:1	9.33924	8.76636	8.86683	9.14435	0.253049	19.5627	6.80566	9.22108	16.71	1	unknown protein; FUNCTIONS IN: molecular_function unknown; INVOLVED IN: biological_process unknown; LOCATED IN: endomembrane system; EXPRESSED IN: 19 plant structures; EXPRESSED DURING: 12 growth stages; Has 38777 Blast hits to 8185 proteins in 741 /.../s: Archae - 46; Bacteria - 14846; Metazoa - 13013; Fungi - 1392; Plants - 5894; Viruses - 543; Other Eukaryotes - 3043 (source: NCBI BLink). [Sou…
AT1G11860	protein_coding	GDCST	1:4001113:4003442:1	13.2685	13.4075	12.9447	12.7013	0.182056	81.4794	100.319	62.4699	48.2101	1	Aminomethyltransferase, mitochondrial [Source:UniProtKB/Swiss-Prot;Acc:O65396]
AT1G11870	protein_coding	ATSRS	1:4003846:4006739:1	11.0734	11.4156	10.9093	10.7138	0.182975	14.0313	17.0201	11.7464	9.67446	1	Seryl-tRNA synthetase [Source:TAIR;Acc:AT1G11870]
AT1G11880	protein_coding	F12F1.28	1:4007705:4010433:-1	10.7622	10.8289	10.4115	10.9452	0.279508	10.1594	11.777	4.05172	13.5743	1	transferases, transferring hexosyl groups [Source:TAIR;Acc:AT1G11880]
AT1G11890	protein_coding	SEC22	1:4010779:4013125:1	10.7927	11.0824	10.4156	11.2287	0.334915	21.8916	30.047	16.4511	34.665	1	25.3 kDa vesicle transport protein [Source:UniProtKB/Swiss-Prot;Acc:Q94AU2]
AT1G11900	protein_coding		1:4013121:4014681:-1	7.59044	7.50623	7.89356	7.39912	0.266831	2.34632	1.89964	5.88146	0.684082	1	Pentatricopeptide repeat-containing protein At1g11900 [Source:UniProtKB/Swiss-Prot;Acc:Q5BIV3]
AT1G11905	protein_coding		1:4014847:4016540:1	9.77403	9.19728	9.70572	9.67668	0.22919	12.496	3.32159	11.5048	9.82667	1	B-cell receptor-associated protein 31-like [Source:TAIR;Acc:AT1G11905]
AT1G11910	protein_coding	APA1	1:4016784:4020983:-1	14.9782	14.2731	14.8083	14.5835	0.159928	202.621	118.994	177.482	152.875	1	Aspartic proteinase A1 [Source:UniProtKB/Swiss-Prot;Acc:O65390]
AT1G11915	protein_coding	F12F1.23	1:4021825:4023292:1	2.03162	2.03636	2.03165	2.04364	0.00473518	0	0	0	0.133909	0	unknown protein; FUNCTIONS IN: molecular_function unknown; INVOLVED IN: biological_process unknown; LOCATED IN: endomembrane system; EXPRESSED IN: root; BEST Arabidopsis thaliana protein match is: unknown protein (TAIR:AT3G17350.1); Has 261 Blast hi /.../261 proteins in 13 species: Archae - 0; Bacteria - 0; Metazoa - 0; Fungi - 0; Plants - 261; Viruses - 0; Other Eukaryotes - 0 (source: NCBI BLin…
AT1G11920	protein_coding		1:4023667:4025097:-1	0	0	0	0	0	0	0	0	0	0	Putative pectate lyase 2 [Source:UniProtKB/Swiss-Prot;Acc:O65388]
AT1G11925	protein_coding	F12F1.21	1:4025930:4026732:-1	0	0	0	0	0	0	0	0	0	0	Stigma-specific Stig1 family protein [Source:TAIR;Acc:AT1G11925]
AT1G11930	protein_coding	F12F1.20	1:4028692:4030584:1	11.9816	12.4211	12.3925	12.2136	0.260024	35.0232	45.4746	40.9129	43.4793	1	Predicted pyridoxal phosphate-dependent enzyme, YBL036C type [Source:TAIR;Acc:AT1G11930]
AT1G11940	protein_coding	AT1G11940/F12F1_19	1:4031574:4034078:-1	10.0882	10.2015	10.3923	10.2846	0.285745	6.66391	8.91371	9.57066	9.41162	1	Core-2/I-branching beta-1,6-N-acetylglucosaminyltransferase family protein [Source:TAIR;Acc:AT1G11940]
AT1G11950	protein_coding		1:4034587:4038758:-1	10.2141	10.1687	10.1693	10.3354	0.221374	3.14141	2.72067	3.2645	3.9313	1	Transcription factor jumonji (jmjC) domain-containing protein [Source:TAIR;Acc:AT1G11950]
AT1G11960	protein_coding	F12F1.17	1:4039711:4043880:-1	10.1268	10.3844	10.6467	10.4508	0.185972	3.67455	5.68216	10.0702	6.16761	1	CSC1-like protein At1g11960 [Source:UniProtKB/Swiss-Prot;Acc:B5TYT3]
AT1G11970	protein_coding	F12F1.16	1:4044370:4044669:1	0	0	0	0	0	0	0	0	0	0	Ubiquitin-like superfamily protein [Source:TAIR;Acc:AT1G11970]
AT1G11980	protein_coding	RUB3	1:4045619:4045855:1	4.44668	4.44665	4.44665	4.58663	0.0355729	0	0	0	2.99348	1	NEDD8-like protein RUB3 [Source:UniProtKB/Swiss-Prot;Acc:O65381]
AT1G11990	protein_coding		1:4046246:4049060:-1	3.75604	3.73124	3.73124	3.7644	0.0114527	0.0313662	0	0	0.184782	0	O-fucosyltransferase family protein [Source:TAIR;Acc:AT1G11990]
AT1G12000	protein_coding	PFP-BETA1	1:4049896:4053835:-1	12.7629	12.2442	11.9988	12.07	0.277239	45.7227	27.6623	21.5176	30.0429	1	Pyrophosphate--fructose 6-phosphate 1-phosphotransferase subunit beta 1 [Source:UniProtKB/Swiss-Prot;Acc:Q8W4M5]
AT1G12010	protein_coding		1:4056207:4057933:1	4.63853	4.64407	4.64464	4.78357	0.0392082	0	0.0315	0.0341305	1.20111	1	1-aminocyclopropane-1-carboxylate oxidase 3 [Source:UniProtKB/Swiss-Prot;Acc:O65378]
AT1G12013	snoRNA	SNOR111	1:4058287:4058416:1	2.852	2.84175	2.84928	2.83549	0.00839698	3.12873	0	6.32145	0	1	SNOR111; snoRNA [Source:TAIR;Acc:AT1G12013]
AT1G12015	snoRNA		1:4058487:4058576:1	4.12606	4.20014	4.13977	4.1245	0.0190592	0	0	0	0	0	snoRNA [Source:TAIR;Acc:AT1G12015]
AT1G12020	protein_coding	F12F1.11	1:4062462:4063337:-1	10.1117	10.0786	11.1191	10.2399	0.36702	17.2548	17.8181	51.6247	25.1765	1	unknown protein; BEST Arabidopsis thaliana protein match is: unknown protein (TAIR:AT1G62422.1); Has 89 Blast hits to 88 proteins in 16 species: Archae - 0; Bacteria - 0; Metazoa - 0; Fungi - 0; Plants - 87; Viruses - 0; Other Eukaryotes - 2 (source /.../ BLink). [Source:TAIR;Acc:AT1G12020]
AT1G12030	protein_coding	F12F1.10	1:4064667:4066341:-1	3.89619	3.8962	3.97828	3.89463	0.0209251	0	0	0.911385	0	0	Protein of unknown function (DUF506) [Source:TAIR;Acc:AT1G12030]
AT1G12040	protein_coding	LRX1	1:4070124:4072567:1	0	0	0	0	0	0	0	0	0	0	Leucine-rich repeat extensin-like protein 1 [Source:UniProtKB/Swiss-Prot;Acc:O65375]
AT1G12050	protein_coding		1:4072752:4076207:1	11.1382	11.0222	10.6704	10.9534	0.38433	26.529	19.0913	9.41779	20.4995	1	fumarylacetoacetase, putative [Source:TAIR;Acc:AT1G12050]
AT1G12060	protein_coding	ATBAG5	1:4076334:4076981:1	7.70917	8.0021	8.40064	7.81387	0.19752	1.69033	6.81837	21.5106	3.58303	1	BAG family molecular chaperone regulator 5, mitochondrial [Source:UniProtKB/Swiss-Prot;Acc:O65373]
AT1G12064	protein_coding	F12F1.6	1:4077498:4078095:-1	0	0	0	0	0	0	0	0	0	0	unknown protein; LOCATED IN: endomembrane system; Has 35333 Blast hits to 34131 proteins in 2444 species: Archae - 798; Bacteria - 22429; Metazoa - 974; Fungi - 991; Plants - 531; Viruses - 0; Other Eukaryotes - 9610 (source: NCBI BLink). [Source:TAIR;Acc:AT1G12064]
AT1G12070	protein_coding	F12F1.5	1:4078913:4080106:-1	8.01482	7.2789	7.68316	7.54522	0.157493	17.606	0	3.07463	0.653558	1	Immunoglobulin E-set superfamily protein [Source:TAIR;Acc:AT1G12070]
AT1G12080	protein_coding	F12F1.4	1:4084162:4085045:1	11.1185	10.9232	11.0844	11.1767	0.222365	33.6392	27.0364	39.0083	35.1777	1	Vacuolar calcium-binding protein-related [Source:TAIR;Acc:AT1G12080]
AT1G12090	protein_coding	ELP	1:4089847:4090725:-1	15.8393	15.5364	15.4923	15.7483	0.124937	923.489	870.08	743.14	945.111	1	extensin-like protein [Source:TAIR;Acc:AT1G12090]
AT1G12100	protein_coding	F12F1.2	1:4095246:4095845:1	7.7215	7.8446	8.05825	8.13025	0.162222	3.22964	4.87935	12.1136	17.1731	1	Bifunctional inhibitor/lipid-transfer protein/seed storage 2S albumin superfamily protein [Source:TAIR;Acc:AT1G12100]
AT1G12110	protein_coding	NRT1.1	1:4105233:4109545:1	9.84901	10.8106	10.5439	10.7952	0.381278	3.66387	15.2852	9.73013	11.6363	1	Protein NRT1/ PTR FAMILY 6.3 [Source:UniProtKB/Swiss-Prot;Acc:Q05085]
AT1G12120	protein_coding	T28K15.14	1:4114771:4117594:-1	13.3844	13.0011	13.4919	13.5471	0.13314	59.501	46.2221	65.6904	70.7613	1	Plant protein of unknown function (DUF863) [Source:TAIR;Acc:AT1G12120]
AT1G12130	protein_coding		1:4118594:4120871:1	4.90036	4.80986	4.8042	4.85093	0.0361017	0.158474	0	0	0.26077	0	Flavin-containing monooxygenase FMO GS-OX-like 6 [Source:UniProtKB/Swiss-Prot;Acc:Q9FWW3]
AT1G12140	protein_coding	FMO GS-OX5	1:4121369:4124595:1	10.1696	9.86734	10.0605	10.3083	0.237365	11.3689	6.40259	11.6544	12.0056	1	Flavin-containing monooxygenase FMO GS-OX5 [Source:UniProtKB/Swiss-Prot;Acc:A8MRX0]
AT1G12150	protein_coding		1:4123530:4125648:-1	8.7077	8.72145	8.76896	8.57833	0.193436	1.49581	2.58338	1.84205	1.97142	1	WEB family protein At1g12150 [Source:UniProtKB/Swiss-Prot;Acc:Q9FWW5]
AT1G12160	protein_coding	AT1G12160	1:4126066:4128310:1	5.13945	5.10491	5.07191	5.11791	0.0361343	0.558544	0.266954	0.0321517	0.396379	0	Flavin-containing monooxygenase FMO GS-OX-like 1 [Source:UniProtKB/Swiss-Prot;Acc:Q9FWW6]
AT1G12170	protein_coding		1:4128607:4129701:-1	0	0	0	0	0	0	0	0	0	0	Putative F-box/kelch-repeat protein At1g12170 [Source:UniProtKB/Swiss-Prot;Acc:Q9FWW7]
AT1G12180	protein_coding		1:4130421:4131137:1	3.05923	3.05926	3.08667	3.06772	0.00951136	0	0	0	0.240064	0	BEST Arabidopsis thaliana protein match is: HSP20-like chaperones superfamily protein (TAIR:AT5G47600.1); Has 8 Blast hits to 8 proteins in 3 species: Archae - 0; Bacteria - 0; Metazoa - 0; Fungi - 0; Plants - 8; Viruses - 0; Other Eukaryotes - 0 (s /.../ NCBI BLink). [Source:TAIR;Acc:AT1G12180]
AT1G12190	protein_coding		1:4132967:4134094:-1	0	0	0	0	0	0	0	0	0	0	Putative F-box protein At1g12190 [Source:UniProtKB/Swiss-Prot;Acc:Q9FWW8]
AT1G12200	protein_coding		1:4137533:4140028:1	9.01975	9.16845	8.76047	8.95649	0.205606	4.44276	5.35702	2.10704	3.26444	1	Flavin-containing monooxygenase FMO GS-OX-like 2 [Source:UniProtKB/Swiss-Prot;Acc:Q9FWW9]
AT1G12210	protein_coding	RFL1	1:4140948:4143605:1	11.8278	11.6787	12.1519	12.4098	0.340729	13.7328	11.3549	13.9917	21.6285	1	Disease resistance protein RFL1 [Source:UniProtKB/Swiss-Prot;Acc:Q8L3R3]
AT1G12211	protein_coding		1:4143866:4144114:-1	8.06459	8.13243	8.17531	8.13303	0.101193	0	0	0	0	0	unknown protein; Has 30201 Blast hits to 17322 proteins in 780 species: Archae - 12; Bacteria - 1396; Metazoa - 17338; Fungi - 3422; Plants - 5037; Viruses - 0; Other Eukaryotes - 2996 (source: NCBI BLink). [Source:TAIR;Acc:AT1G12211]
AT1G12220	protein_coding	RPS5	1:4144572:4147911:1	9.81847	9.17758	9.45097	10.3387	0.319717	3.69868	1.53496	1.90967	6.90436	1	Disease resistance protein RPS5 [Source:UniProtKB/Swiss-Prot;Acc:O64973]
AT1G12230	protein_coding	T28K15.4	1:4147962:4151056:1	12.4031	12.1528	12.5657	12.2544	0.20081	49.8873	40.3766	59.7507	44.9675	1	Aldolase superfamily protein [Source:TAIR;Acc:AT1G12230]
AT1G12240	protein_coding	ATBETAFRUCT4	1:4153652:4157644:1	12.4117	11.3483	11.8239	11.7679	0.262325	39.9513	15.1762	21.799	24.63	1	Acid beta-fructofuranosidase 4, vacuolar [Source:UniProtKB/Swiss-Prot;Acc:Q39041]
AT1G12244	protein_coding		1:4157654:4159046:1	10.5117	10.7822	10.5855	11.1498	0.268809	15.3149	12.8282	21.1066	21.1901	1	Polynucleotidyl transferase, ribonuclease H-like superfamily protein [Source:TAIR;Acc:AT1G12244]
AT1G12250	protein_coding		1:4159265:4161455:1	11.8896	11.3581	11.4675	11.504	0.21184	63.8205	36.6514	38.9625	43.5833	1	Thylakoid lumenal protein At1g12250, chloroplastic [Source:UniProtKB/Swiss-Prot;Acc:Q8H1Q1]
AT1G12260	protein_coding	VND4	1:4162832:4165852:-1	7.07279	7.34529	7.08066	6.89936	0.146146	0.34172	2.86403	1.01103	0.0552708	1	NAC domain-containing protein 7 [Source:UniProtKB/Swiss-Prot;Acc:Q9FWX2]
AT1G12270	protein_coding	Hop1	1:4172075:4174775:1	13.1855	12.8852	13.3521	13.1954	0.127223	38.806	30.4872	45.5595	37.7385	1	Hsp70-Hsp90 organizing protein 1 [Source:UniProtKB/Swiss-Prot;Acc:Q9LNB6]
AT1G12280	protein_coding		1:4174875:4177559:-1	11.6378	11.925	11.5553	11.85	0.296334	8.84596	13.6265	10.5207	13.3065	1	Probable disease resistance protein At1g12280 [Source:UniProtKB/Swiss-Prot;Acc:P60838]
AT1G12290	protein_coding	AT1G12290	1:4178359:4182593:-1	12.5549	12.4807	12.9928	13.0966	0.213805	17.6598	17.5228	27.3998	27.0477	1	Probable disease resistance protein At1g12290 [Source:UniProtKB/Swiss-Prot;Acc:P60839]
AT1G12294	miRNA	MIR472A	1:4182132:4182299:-1	0	0	0	0	0	0	4.3069	0	0	1	MIR472a; miRNA [Source:TAIR;Acc:AT1G12294]
AT1G12300	protein_coding		1:4183066:4186124:-1	10.4893	10.186	10.3367	10.7464	0.234667	5.02196	3.1254	3.93995	6.91677	1	Pentatricopeptide repeat-containing protein At1g12300, mitochondrial [Source:UniProtKB/Swiss-Prot;Acc:Q0WKV3]
AT1G12310	protein_coding	CML13	1:4187165:4188056:-1	12.5098	12.175	12.1629	11.7222	0.32992	88.8751	71.3565	67.4868	42.9576	1	Probable calcium-binding protein CML13 [Source:UniProtKB/Swiss-Prot;Acc:Q94AZ4]
AT1G12320	protein_coding		1:4189355:4190342:1	10.246	10.813	10.5766	10.772	0.289862	22.6273	29.219	21.8849	30.0177	1	Protein of unknown function (DUF1442) [Source:TAIR;Acc:AT1G12320]
AT1G12330	protein_coding	AT1G12330	1:4194658:4196749:1	11.208	11.0738	10.8913	11.3298	0.334768	20.1084	17.5777	18.9048	23.0157	1	unknown protein; INVOLVED IN: biological_process unknown; LOCATED IN: chloroplast; EXPRESSED IN: 21 plant structures; EXPRESSED DURING: 12 growth stages; BEST Arabidopsis thaliana protein match is: unknown protein (TAIR:AT5G12900.1); Has 249 Blast h /.../ 249 proteins in 27 species: Archae - 0; Bacteria - 0; Metazoa - 7; Fungi - 14; Plants - 217; Viruses - 0; Other Eukaryotes - 11 (source: NCBI B…
AT1G12340	protein_coding		1:4197396:4198310:1	8.90715	8.99901	9.0992	8.59727	0.218081	0.219344	0	0	0	0	Probable protein cornichon homolog 2 [Source:UniProtKB/Swiss-Prot;Acc:Q3EDD7]
AT1G12350	protein_coding	ATCOAB	1:4198413:4200802:1	11.6349	11.4102	11.9836	11.7591	0.181484	23.2493	22.0348	38.2488	30.4517	1	Phosphopantothenate--cysteine ligase 1 [Source:UniProtKB/Swiss-Prot;Acc:Q8GXR5]
AT1G12360	protein_coding	KEU	1:4200876:4206404:1	13.5671	13.7335	13.1689	13.4979	0.213119	48.5909	50.1251	37.379	44.377	1	SNARE-interacting protein KEULE [Source:UniProtKB/Swiss-Prot;Acc:Q9C5X3]
AT1G12370	protein_coding	PHR1	1:4206374:4208951:-1	8.41474	8.61127	8.81159	8.41577	0.220217	1.55173	3.45207	4.24478	1.6908	1	Deoxyribodipyrimidine photo-lyase [Source:UniProtKB/Swiss-Prot;Acc:Q9SB00]
AT1G12380	protein_coding		1:4214262:4217132:-1	11.1297	11.55	11.6707	11.6062	0.298649	8.0332	16.0028	15.8473	14.603	1	unknown protein; BEST Arabidopsis thaliana protein match is: unknown protein (TAIR:AT1G62870.1); Has 173 Blast hits to 170 proteins in 34 species: Archae - 0; Bacteria - 4; Metazoa - 25; Fungi - 8; Plants - 123; Viruses - 7; Other Eukaryotes - 6 (so /.../NCBI BLink). [Source:TAIR;Acc:AT1G12380]
AT1G12390	protein_coding		1:4220100:4221774:1	9.5759	9.89528	9.78139	9.40764	0.364704	2.36556	4.10503	1.18654	4.20791	1	Protein cornichon homolog 4 [Source:UniProtKB/Swiss-Prot;Acc:Q84W04]
AT1G12400	protein_coding		1:4221863:4222837:1	9.57915	9.2852	8.88449	9.26903	0.308081	25.4477	17.1555	7.29125	14.1427	1	Nucleotide excision repair, TFIIH, subunit TTDA [Source:TAIR;Acc:AT1G12400]
AT1G12410	protein_coding	CLPR2	1:4223030:4225124:1	11.4449	11.7722	11.6261	11.8148	0.327496	33.7047	48.0545	38.4615	51.1414	1	ATP-dependent Clp protease proteolytic subunit-related protein 2, chloroplastic [Source:UniProtKB/Swiss-Prot;Acc:Q9XJ36]
AT1G12411	protein_coding		1:4225321:4225482:-1	0	0	0	0	0	0	0	0	0	0	unknown protein; Has 30201 Blast hits to 17322 proteins in 780 species: Archae - 12; Bacteria - 1396; Metazoa - 17338; Fungi - 3422; Plants - 5037; Viruses - 0; Other Eukaryotes - 2996 (source: NCBI BLink). [Source:TAIR;Acc:AT1G12411]
AT1G12420	protein_coding	ACR8	1:4226362:4229138:-1	9.79377	9.75192	10.2263	9.80754	0.246579	4.70304	3.65206	9.04266	4.79581	1	ACT domain-containing protein ACR8 [Source:UniProtKB/Swiss-Prot;Acc:Q9LNA5]
AT1G12423	protein_coding		1:4231027:4231146:-1	0	0	0	0	0	0	0	0	0	0	unknown protein; Has 30201 Blast hits to 17322 proteins in 780 species: Archae - 12; Bacteria - 1396; Metazoa - 17338; Fungi - 3422; Plants - 5037; Viruses - 0; Other Eukaryotes - 2996 (source: NCBI BLink). [Source:TAIR;Acc:AT1G12423]
AT1G12430	protein_coding	PAK	1:4233873:4238764:-1	12.8989	12.6637	12.7733	12.7798	0.221382	23.172	19.6709	21.3483	21.9875	1	Armadillo repeat-containing kinesin-like protein 3 [Source:UniProtKB/Swiss-Prot;Acc:Q9FZ06]
AT1G12440	protein_coding	SAP1	1:4241592:4243008:-1	12.1113	11.776	11.9015	11.628	0.204558	70.3076	48.9363	50.2851	45.6682	1	Zinc finger A20 and AN1 domain-containing stress-associated protein 1 [Source:UniProtKB/Swiss-Prot;Acc:Q6NNI8]
AT1G12450	protein_coding		1:4244308:4245993:1	7.9051	7.81324	7.67858	8.11646	0.168435	2.29105	1.23295	0.637289	5.90708	1	SNARE associated Golgi protein family [Source:TAIR;Acc:AT1G12450]
AT1G12451	protein_coding		1:4246109:4246291:-1	4.72877	4.7287	4.72869	4.92588	0.0499355	0	0	0	3.10875	1	unknown protein; Has 30201 Blast hits to 17322 proteins in 780 species: Archae - 12; Bacteria - 1396; Metazoa - 17338; Fungi - 3422; Plants - 5037; Viruses - 0; Other Eukaryotes - 2996 (source: NCBI BLink). [Source:TAIR;Acc:AT1G12451]
AT1G12460	protein_coding		1:4247249:4250630:1	10.4768	10.2397	10.7106	10.4061	0.301869	5.8346	4.86564	5.07022	4.96846	1	Probable LRR receptor-like serine/threonine-protein kinase At1g12460 [Source:UniProtKB/Swiss-Prot;Acc:C0LGE4]
AT1G12470	protein_coding		1:4251032:4257392:1	10.7919	11.5978	11.2839	11.37	0.23382	4.99044	11.8262	6.68101	12.2614	1	zinc ion binding [Source:TAIR;Acc:AT1G12470]
AT1G12480	protein_coding	OZS1	1:4257268:4259300:-1	6.79254	7.08706	6.95594	6.99883	0.1739	0.399707	2.18728	2.19071	1.42315	1	Guard cell S-type anion channel SLAC1 [Source:UniProtKB/Swiss-Prot;Acc:Q9LD83]
AT1G12490	protein_coding		1:4260783:4261869:1	4.01295	3.9793	3.9793	4.01502	0.0178804	0.0957438	0	0	0.518338	0	F-box associated ubiquitination effector family protein [Source:TAIR;Acc:AT1G12490]
AT1G12500	protein_coding		1:4263150:4265044:-1	12.5859	12.8783	12.6212	12.8448	0.13945	45.0185	65.6207	48.9673	58.9924	1	Probable sugar phosphate/phosphate translocator At1g12500 [Source:UniProtKB/Swiss-Prot;Acc:Q9LDH3]
AT1G12510	tRNA		1:4266988:4267061:-1	0	0	0	0	0	0	0	0	0	0	pre-tRNA [Source:TAIR;Acc:AT1G12510]
AT1G12520	protein_coding	ATCCS	1:4267106:4268926:-1	12.5085	11.8376	12.1606	12.0839	0.294919	70.6393	38.931	44.077	43.9513	1	Copper chaperone for superoxide dismutase, chloroplastic/cytosolic [Source:UniProtKB/Swiss-Prot;Acc:Q9LD47]
AT1G12530	protein_coding		1:4268986:4270787:-1	10.7418	10.5224	11.025	11.1564	0.259266	31.3013	16.7256	31.4143	35.6902	1	unknown protein; BEST Arabidopsis thaliana protein match is: unknown protein (TAIR:AT1G56420.1); Has 54 Blast hits to 53 proteins in 13 species: Archae - 0; Bacteria - 0; Metazoa - 0; Fungi - 0; Plants - 54; Viruses - 0; Other Eukaryotes - 0 (source /.../ BLink). [Source:TAIR;Acc:AT1G12530]
AT1G12540	protein_coding	BHLH55	1:4272960:4274206:1	0.0584259	0.0608645	0.0584062	0.0567633	0.00102945	0	0.0372232	0	0	0	Transcription factor bHLH55 [Source:UniProtKB/Swiss-Prot;Acc:Q9LN95]
AT1G12550	protein_coding	HPR3	1:4274594:4275981:1	7.9287	7.63522	8.16152	7.52294	0.20614	6.43715	1.44713	7.58617	0.557752	1	Glyoxylate/hydroxypyruvate reductase HPR3 [Source:UniProtKB/Swiss-Prot;Acc:Q9LE33]
AT1G12560	protein_coding	ATEXPA7	1:4276519:4277899:1	0	0	0	0	0	0	0	0	0	0	Expansin-A7 [Source:UniProtKB/Swiss-Prot;Acc:Q9LN94]
AT1G12570	protein_coding		1:4277993:4280862:-1	8.93083	8.88881	8.77502	8.48294	0.198928	5.09013	5.096	2.30097	1.63129	1	Glucose-methanol-choline (GMC) oxidoreductase family protein [Source:TAIR;Acc:AT1G12570]
AT1G12580	protein_coding	PEPKR1	1:4282899:4285829:1	12.6512	12.1175	12.0903	11.7104	0.210929	36.3263	22.6289	23.4291	14.6392	1	phosphoenolpyruvate carboxylase-related kinase 1 [Source:TAIR;Acc:AT1G12580]
AT1G12590	tRNA		1:4285887:4285958:-1	2.72041	2.72044	2.72044	2.74842	0.00753744	0	0	0	0	0	pre-tRNA [Source:TAIR;Acc:AT1G12590]
AT1G12600	protein_coding	UTR4	1:4286204:4288878:-1	0.0609356	0.0583521	0.0583482	0.0566991	0.00105673	0.0370757	0	0	0	0	UDP-galactose/UDP-glucose transporter 4 [Source:UniProtKB/Swiss-Prot;Acc:Q9LDX3]
AT1G12610	protein_coding	DDF1	1:4289944:4291017:-1	4.58372	4.58368	4.74939	4.582	0.0418767	0	0	1.42459	0	1	Dehydration-responsive element-binding protein 1F [Source:UniProtKB/Swiss-Prot;Acc:Q9LN86]
AT1G12620	protein_coding		1:4294594:4297084:-1	10.9959	10.9503	10.3151	11.315	0.224339	7.61928	8.63291	3.36301	11.5244	1	Pentatricopeptide repeat-containing protein At1g12620 [Source:UniProtKB/Swiss-Prot;Acc:Q9ASZ8]
AT1G12630	protein_coding	ERF027	1:4298889:4299475:1	5.33907	5.53799	5.33993	5.32428	0.0412982	0.24733	3.41777	0	0	1	Ethylene-responsive transcription factor ERF027 [Source:UniProtKB/Swiss-Prot;Acc:Q38Q39]
AT1G12640	protein_coding		1:4303312:4305798:-1	9.948	9.03064	9.55734	9.67548	0.288223	11.3395	2.33011	6.44698	7.74212	1	Lysophospholipid acyltransferase 1 [Source:UniProtKB/Swiss-Prot;Acc:F4IDU4]
AT1G12650	protein_coding		1:4305933:4308005:1	13.7033	13.2471	13.4589	13.0822	0.158193	100.168	60.6474	80.6614	58.3458	1	unknown protein; CONTAINS InterPro DOMAIN/s: Protein of unknown function DUF947 (InterPro:IPR009292); Has 700 Blast hits to 631 proteins in 192 species: Archae - 0; Bacteria - 32; Metazoa - 138; Fungi - 168; Plants - 60; Viruses - 0; Other Eukaryote /.../2 (source: NCBI BLink). [Source:TAIR;Acc:AT1G12650]
AT1G12660	protein_coding		1:4308943:4309583:1	0	0	0	0	0	0	0	0	0	0	Thionin-like protein 1 [Source:UniProtKB/Swiss-Prot;Acc:F4IDU9]
AT1G12663	protein_coding		1:4310969:4311457:1	4.90802	4.90799	4.90799	5.0321	0.0316025	0	0	0	8.9102	1	Thionin-like protein 2 [Source:UniProtKB/Swiss-Prot;Acc:A8MRP4]
AT1G12665	protein_coding		1:4312331:4312935:1	1.75911	1.77067	1.76273	1.75764	0.00419168	0	0.379358	0.11894	0	0	Encodes a Plant thionin family protein [Source:TAIR;Acc:AT1G12665]
AT1G12667	pseudogene		1:4313858:4314204:1	0	0	0	0	0	0	0	0	0	0	Encodes a Plant thionin family protein [Source:TAIR;Acc:AT1G12667]
AT1G12669	pseudogene		1:4315466:4315987:1	0	0	0	0	0	0	0	0	0	0	Encodes a Plant thionin family protein [pseudogene] [Source:TAIR;Acc:AT1G12669]
AT1G12670	pseudogene		1:4316701:4317005:1	0.0663406	0.0628563	0.0628483	0.0611687	0.00130873	0	0	0	0	0	Encodes a Plant thionin family protein [pseudogene] [Source:TAIR;Acc:AT1G12670]
AT1G12672	protein_coding		1:4318309:4319090:1	5.0239	5.02386	5.03295	5.20027	0.0315804	0	0	0.338508	0.462908	0	unknown protein; LOCATED IN: endomembrane system; BEST Arabidopsis thaliana protein match is: unknown protein (TAIR:AT1G12663.1); Has 4 Blast hits to 4 proteins in 1 species: Archae - 0; Bacteria - 0; Metazoa - 0; Fungi - 0; Plants - 4; Viruses - 0; /.../ Eukaryotes - 0 (source: NCBI BLink). [Source:TAIR;Acc:AT1G12672]
AT1G12680	protein_coding	PEPKR2	1:4319886:4322945:-1	11.1379	11.0744	11.5811	11.3801	0.215863	13.3049	12.1104	16.5511	15.5076	1	Serine/threonine-protein kinase PEPKR2 [Source:UniProtKB/Swiss-Prot;Acc:Q8W490]
AT1G12700	protein_coding	RPF1	1:4323556:4326333:-1	10.1305	10.3659	10.1817	9.67201	0.312764	4.72401	6.16714	4.38627	2.18333	1	ATP binding;nucleic acid binding;helicases [Source:TAIR;Acc:AT1G12700]
AT1G12710	protein_coding	AtPP2-A12	1:4326739:4328481:-1	9.49961	9.03093	8.78216	8.76563	0.23998	12.5002	6.43779	4.41178	3.27455	1	F-box protein PP2-A12 [Source:UniProtKB/Swiss-Prot;Acc:Q9LN77]
AT1G12720	transposable_element		1:4331062:4333220:1	0	0	0	0	0	0	0	0	0	0	transposable element gene [Source:TAIR;Acc:AT1G12720]
AT1G12725	transposable_element		1:4333383:4334033:-1	0	0	0	0	0	0	0	0	0	0	transposable element gene [Source:TAIR;Acc:AT1G12725]
AT1G12730	protein_coding		1:4334615:4337844:1	10.3946	9.74319	9.82376	10.9685	0.471916	10.5231	6.18682	7.16127	23.4079	1	GPI transamidase subunit PIG-U [Source:TAIR;Acc:AT1G12730]
AT1G12740	protein_coding	CYP87A2	1:4342282:4344857:1	4.84123	4.86707	4.77875	4.77712	0.0381143	0.285788	0.205522	0	0	0	cytochrome P450, family 87, subfamily A, polypeptide 2 [Source:TAIR;Acc:AT1G12740]
AT1G12750	protein_coding	RBL6	1:4344985:4348328:-1	12.8437	13.1259	12.807	12.6581	0.205809	73.659	89.6154	70.3005	66.321	1	RHOMBOID-like protein 6 [Source:TAIR;Acc:AT1G12750]
AT1G12760	protein_coding		1:4348498:4350867:1	12.3458	11.8719	12.0437	12.1754	0.216756	31.5255	22.3137	26.6088	30.7813	1	E3 ubiquitin-protein ligase At1g12760 [Source:UniProtKB/Swiss-Prot;Acc:Q9LN71]
AT1G12770	protein_coding	ISE1	1:4351064:4353685:1	11.1808	11.5087	10.852	10.8283	0.263258	15.2702	20.3652	12.0537	9.04732	1	DEAD-box ATP-dependent RNA helicase 47, mitochondrial [Source:UniProtKB/Swiss-Prot;Acc:Q8W4E1]
AT1G12775	protein_coding		1:4353906:4355929:1	7.64596	7.99626	7.92766	7.56666	0.178761	0.845827	5.38946	1.52937	0.361269	1	Pentatricopeptide repeat-containing protein At1g12775, mitochondrial [Source:UniProtKB/Swiss-Prot;Acc:Q9LPX2]
AT1G12780	protein_coding	UGE1	1:4355926:4358328:-1	12.8057	12.5866	12.6879	13.0577	0.176857	47.4275	42.6145	39.8563	59.343	1	Bifunctional UDP-glucose 4-epimerase and UDP-xylose 4-epimerase 1 [Source:UniProtKB/Swiss-Prot;Acc:Q42605]
AT1G12790	protein_coding	F13K23.4	1:4359151:4361272:-1	8.79852	8.31984	8.85394	8.65277	0.189267	6.96464	1.46325	6.48464	3.47906	1	CONTAINS InterPro DOMAIN/s: RuvA domain 2-like (InterPro:IPR010994); Has 29 Blast hits to 29 proteins in 9 species: Archae - 0; Bacteria - 2; Metazoa - 0; Fungi - 0; Plants - 27; Viruses - 0; Other Eukaryotes - 0 (source: NCBI BLink). [Source:TAIR;Acc:AT1G12790]
AT1G12800	protein_coding	F13K23.5	1:4361551:4365331:-1	13.0679	13.2601	12.8243	12.8802	0.164644	28.9143	37.4532	22.7176	27.4467	1	Nucleic acid-binding, OB-fold-like protein [Source:TAIR;Acc:AT1G12800]
AT1G12805	protein_coding		1:4366597:4367119:1	8.51879	9.12318	8.6989	9.86724	0.34852	7.07943	20.227	9.12203	66.4258	1	nucleotide binding [Source:TAIR;Acc:AT1G12805]
AT1G12810	protein_coding	F13K23.6	1:4367256:4368822:1	10.1814	10.806	11.1677	11.0168	0.309571	21.53	48.9157	72.0786	69.4984	1	proline-rich family protein [Source:TAIR;Acc:AT1G12810]
AT1G12820	protein_coding	AFB3	1:4368760:4371293:-1	12.1798	12.5046	12.4049	12.4465	0.297844	27.7667	36.9056	38.8615	38.2521	1	Protein AUXIN SIGNALING F-BOX 3 [Source:UniProtKB/Swiss-Prot;Acc:Q9LPW7]
AT1G12830	protein_coding	F13K23.8	1:4374250:4375170:-1	13.9913	13.9429	13.8149	13.6907	0.15924	194.264	168.89	167.095	150.085	1	unknown protein; FUNCTIONS IN: molecular_function unknown; INVOLVED IN: biological_process unknown; LOCATED IN: cellular_component unknown; EXPRESSED IN: 23 plant structures; EXPRESSED DURING: 13 growth stages; Has 39778 Blast hits to 22088 proteins /.../60 species: Archae - 152; Bacteria - 6161; Metazoa - 14109; Fungi - 6144; Plants - 2156; Viruses - 601; Other Eukaryotes - 10455 (source: NCBI B…
AT1G12840	protein_coding	DET3	1:4375515:4378514:1	12.1856	11.3848	12.1542	12.1765	0.37113	41.4474	24.7506	39.5254	40.7667	1	V-type proton ATPase subunit C [Source:UniProtKB/Swiss-Prot;Acc:Q9SDS7]
AT1G12845	protein_coding		1:4378939:4379516:-1	9.0251	9.0017	8.79229	9.15521	0.203199	16.4738	18.0693	7.94616	25.0787	1	unknown protein; FUNCTIONS IN: molecular_function unknown; INVOLVED IN: biological_process unknown; LOCATED IN: endomembrane system; EXPRESSED IN: 22 plant structures; EXPRESSED DURING: 13 growth stages; Has 8 Blast hits to 8 proteins in 4 species: /.../ - 0; Bacteria - 0; Metazoa - 0; Fungi - 0; Plants - 8; Viruses - 0; Other Eukaryotes - 0 (source: NCBI BLink). [Source:TAIR;Acc:AT1G12845]
AT1G12850	protein_coding	F13K23.10	1:4379707:4381612:-1	12.6021	11.0664	12.0701	11.8007	0.383971	86.1709	21.838	43.3227	35.802	1	Phosphoglycerate mutase family protein [Source:TAIR;Acc:AT1G12850]
AT1G12855	protein_coding		1:4382160:4383611:1	0.0584259	0.0608645	0.0584062	0.0567633	0.00102945	0	0.0284965	0	0	0	Putative F-box protein At1g12855 [Source:UniProtKB/Swiss-Prot;Acc:Q9LPW4]
AT1G12860	protein_coding	SCRM2	1:4384353:4386610:1	11.347	11.4577	11.4108	10.7369	0.322525	19.6743	18.0762	18.2487	9.07857	1	Transcription factor SCREAM2 [Source:UniProtKB/Swiss-Prot;Acc:Q9LPW3]
AT1G12870	protein_coding		1:4387129:4389110:-1	5.19184	5.27071	5.16955	5.23926	0.0455011	0.146091	0.153472	0	0.122319	0	Putative F-box/kelch-repeat protein At1g12870 [Source:UniProtKB/Swiss-Prot;Acc:Q9LPW2]
AT1G12880	protein_coding	atnudt12	1:4389751:4391151:1	12.7793	13.1983	13.292	13.4676	0.191698	61.6861	91.8163	94.2079	123.194	1	Nudix hydrolase 12, mitochondrial [Source:UniProtKB/Swiss-Prot;Acc:Q93ZY7]
AT1G12890	protein_coding	ERF088	1:4391734:4392393:1	4.6175	4.49016	4.48357	4.48193	0.0355459	2.40559	0	0	0	1	Ethylene-responsive transcription factor ERF088 [Source:UniProtKB/Swiss-Prot;Acc:Q3E703]
AT1G12900	protein_coding	GAPA-2	1:4392450:4394400:-1	14.7013	14.228	14.6393	14.5101	0.103485	256.881	173.193	254.147	226.433	1	Glyceraldehyde-3-phosphate dehydrogenase GAPA2, chloroplastic [Source:UniProtKB/Swiss-Prot;Acc:Q9LPW0]
AT1G12910	protein_coding	ATAN11	1:4394897:4396291:-1	10.8273	9.93732	10.3921	9.49169	0.455203	35.7596	13.6264	16.3081	8.35395	1	WD repeat-containing protein LWD1 [Source:UniProtKB/Swiss-Prot;Acc:Q9LPV9]
AT1G12920	protein_coding	ERF1-2	1:4396348:4398193:-1	11.8158	11.6646	12.0847	12.1319	0.264353	25.3161	20.0466	30.7523	33.2563	1	Eukaryotic peptide chain release factor subunit 1-2 [Source:UniProtKB/Swiss-Prot;Acc:Q9LPV8]
AT1G12930	protein_coding		1:4398375:4405605:-1	12.2328	12.3828	12.3481	12.1	0.22524	15.1522	17.4418	14.4441	14.5734	1	ARM repeat superfamily protein [Source:TAIR;Acc:AT1G12930]
AT1G12935	transposable_element		1:4406318:4406746:-1	6.65374	6.50924	6.48919	6.57205	0.0344172	0	0	0	0	0	transposable element gene [Source:TAIR;Acc:AT1G12935]
AT1G12938	protein_coding		1:4412887:4413057:1	0	0	0	0	0	0	0	0	0	0	unknown protein; Has 30201 Blast hits to 17322 proteins in 780 species: Archae - 12; Bacteria - 1396; Metazoa - 17338; Fungi - 3422; Plants - 5037; Viruses - 0; Other Eukaryotes - 2996 (source: NCBI BLink). [Source:TAIR;Acc:AT1G12938]
AT1G12940	protein_coding	ATNRT2.5	1:4416405:4418590:1	0	0	0	0	0	0	0	0	0	0	High affinity nitrate transporter 2.5 [Source:UniProtKB/Swiss-Prot;Acc:Q9LPV5]
AT1G12950	protein_coding	RSH2	1:4419770:4422638:1	6.0137	5.88982	5.89691	6.13638	0.0718124	0.534883	0	0.0303545	1.41382	1	root hair specific 2 [Source:TAIR;Acc:AT1G12950]
AT1G12960	protein_coding	RPL27AA	1:4422707:4423155:-1	0	0	0	0	0	0	0	0	0	0	Putative 60S ribosomal protein L27a-1 [Source:UniProtKB/Swiss-Prot;Acc:Q9LPV3]
AT1G12970	protein_coding	PIRL3	1:4423640:4425789:1	8.0092	7.83336	7.63623	7.677	0.131734	3.82053	1.9259	0.406977	0.63479	1	Plant intracellular Ras-group-related LRR protein 3 [Source:UniProtKB/Swiss-Prot;Acc:Q8W4Q3]
AT1G12980	protein_coding	ESR1	1:4429718:4430965:1	5.54885	5.42879	5.41601	5.40677	0.0406231	2.0139	0.229244	0.102394	0.0336528	1	Ethylene-responsive transcription factor ESR1 [Source:UniProtKB/Swiss-Prot;Acc:Q9SAD4]
AT1G12990	protein_coding	F3F19.2	1:4433640:4436075:1	10.5152	10.0898	10.6313	9.99399	0.266897	11.9734	5.86702	10.5181	4.82805	1	beta-1,4-N-acetylglucosaminyltransferase family protein [Source:TAIR;Acc:AT1G12990]
AT1G13000	protein_coding		1:4436105:4439476:-1	11.8383	12.1456	11.9035	12.0603	0.236904	22.452	24.5167	22.235	27.8721	1	Protein of unknown function (DUF707) [Source:TAIR;Acc:AT1G13000]
AT1G13010	tRNA		1:4440214:4440286:1	0	0	0	0	0	0	0	0	0	0	pre-tRNA [Source:TAIR;Acc:AT1G13010]
AT1G13020	protein_coding	EIF4B2	1:4440544:4443684:-1	11.4369	11.0611	11.924	11.2198	0.170387	13.6701	9.229	25.6078	10.4672	1	eukaryotic initiation factor 4B2 [Source:TAIR;Acc:AT1G13020]
AT1G13030	protein_coding	F3F19.5	1:4444043:4447406:-1	12.955	12.8902	12.7519	12.8785	0.174705	30.6707	30.4975	28.4254	29.542	1	sphere organelles protein-related [Source:TAIR;Acc:AT1G13030]
AT1G13040	protein_coding		1:4447647:4449200:1	9.5002	9.35767	8.95205	9.65822	0.407969	8.2809	6.40635	1.70528	7.31328	1	Pentatricopeptide repeat-containing protein At1g13040, mitochondrial [Source:UniProtKB/Swiss-Prot;Acc:Q9SAD9]
AT1G13050	protein_coding	F3F19.7	1:4450238:4451742:1	10.7792	11.2694	11.4826	10.6606	0.41	30.6596	38.3098	52.3398	25.5072	1	unknown protein; BEST Arabidopsis thaliana protein match is: unknown protein (TAIR:AT3G26350.1); Has 538 Blast hits to 510 proteins in 88 species: Archae - 0; Bacteria - 23; Metazoa - 81; Fungi - 36; Plants - 361; Viruses - 8; Other Eukaryotes - 29 /.../e: NCBI BLink). [Source:TAIR;Acc:AT1G13050]
AT1G13060	protein_coding	PBE1	1:4452212:4454876:1	11.5892	11.8671	12.0505	11.6588	0.17837	31.4582	47.1313	59.1004	38.4436	1	Proteasome subunit beta type-5-A [Source:UniProtKB/Swiss-Prot;Acc:O23717]
AT1G13070	pseudogene	CYP71B27	1:4455477:4457099:1	2.71105	2.7403	2.71108	2.70956	0.00772133	0	0.193551	0	0	0	putative cytochrome P450 [Source:TAIR;Acc:AT1G13070]
AT1G13080	protein_coding	CYP71B2	1:4459166:4460940:1	6.98321	6.77828	6.74235	6.84325	0.16288	7.68205	0.43994	0.254575	0.814974	1	Cytochrome P450 71B2 [Source:UniProtKB/Swiss-Prot;Acc:O65788]
AT1G13090	protein_coding	CYP71B28	1:4461806:4463543:1	11.337	11.0513	11.1116	11.4358	0.18877	17.7908	12.819	15.6987	20.8961	1	Cytochrome P450 71B28 [Source:UniProtKB/Swiss-Prot;Acc:Q9SAE3]
AT1G13100	protein_coding	CYP71B29	1:4463924:4465538:1	7.52241	7.67838	7.75648	7.49675	0.124373	0.304654	1.79108	2.26351	0.354377	1	Cytochrome P450 71B29 [Source:UniProtKB/Swiss-Prot;Acc:Q9SAE4]
AT1G13110	protein_coding	CYP71B7	1:4467220:4469033:1	11.8962	11.5336	11.083	11.2386	0.319736	34.6799	23.7392	15.5689	21.3705	1	Cytochrome P450 71B7 [Source:UniProtKB/Swiss-Prot;Acc:Q96514]
AT1G13120	protein_coding	EMB1745	1:4469181:4473213:-1	14.2239	14.545	14.0267	13.992	0.152563	73.813	96.9022	64.0046	56.7786	1	Protein GLE1 [Source:UniProtKB/Swiss-Prot;Acc:Q0WPZ7]
AT1G13130	protein_coding	F3F19.15	1:4474720:4477941:1	4.05763	4.05763	4.14573	4.05606	0.0179578	0	0	0.618154	0	0	Cellulase (glycosyl hydrolase family 5) protein [Source:TAIR;Acc:AT1G13130]
AT1G13140	protein_coding	CYP86C3	1:4478491:4480327:-1	9.02482	9.33566	9.78418	9.64577	0.181964	2.2579	4.19812	6.07787	6.52275	1	cytochrome P450, family 86, subfamily C, polypeptide 3 [Source:TAIR;Acc:AT1G13140]
AT1G13145	pseudogene		1:4480860:4481334:1	8.06796	7.62248	7.60215	7.54282	0.140591	19.755	5.27271	4.77706	2.40912	1	pseudogene of unknown protein [Source:TAIR;Acc:AT1G13145]
AT1G13150	protein_coding	CYP86C4	1:4481875:4483696:-1	10.3557	10.9582	10.802	10.3954	0.327096	9.58667	15.3897	11.6366	7.16573	1	cytochrome P450, family 86, subfamily C, polypeptide 4 [Source:TAIR;Acc:AT1G13150]
AT1G13160	protein_coding	F3F19.18	1:4484584:4488577:1	13.0819	13.5386	12.7251	12.839	0.27199	35.9679	48.3181	24.5526	36.8629	1	ARM repeat superfamily protein [Source:TAIR;Acc:AT1G13160]
AT1G13170	protein_coding	ORP1D	1:4488533:4492587:-1	12.9217	12.7602	12.3268	12.4642	0.205207	29.7233	24.109	15.3879	19.2347	1	Oxysterol-binding protein-related protein 1D [Source:UniProtKB/Swiss-Prot;Acc:Q9SAF0]
AT1G13180	protein_coding	DIS1	1:4495028:4498469:1	10.5289	9.98506	10.1807	10.348	0.225569	7.23868	5.72071	7.56567	7.69578	1	Actin-related protein 3 [Source:UniProtKB/Swiss-Prot;Acc:Q9SAF1]
AT1G13190	protein_coding	F3F19.21	1:4498881:4501613:1	12.6955	12.1095	12.0828	12.1259	0.258849	36.2193	21.4714	19.2482	19.763	1	RNA-binding (RRM/RBD/RNP motifs) family protein [Source:TAIR;Acc:AT1G13190]
AT1G13195	protein_coding	F3F19.22	1:4501581:4503591:-1	8.65554	9.08677	9.2432	9.10791	0.264877	2.02718	6.11149	11.4396	8.01369	1	RING/U-box superfamily protein [Source:TAIR;Acc:AT1G13195]
AT1G13200	protein_coding		1:4507221:4508528:-1	1.1521	1.15214	1.15214	1.1606	0.00266891	0	0	0	0.087348	0	Putative F-box/kelch-repeat protein At1g13200 [Source:UniProtKB/Swiss-Prot;Acc:Q9SAF4]
AT1G13210	protein_coding	ACA.l	1:4508963:4513938:-1	10.661	10.5935	10.7926	10.7849	0.323631	4.75005	4.61283	4.79028	4.91182	1	Putative phospholipid-transporting ATPase 11 [Source:UniProtKB/Swiss-Prot;Acc:Q9SAF5]
AT1G13220	protein_coding	LINC2	1:4515606:4520284:1	16.3145	16.4129	16.3235	16.3945	0.103364	224.053	218.623	220.482	241.705	1	Protein CROWDED NUCLEI 2 [Source:UniProtKB/Swiss-Prot;Acc:Q9SAF6]
AT1G13230	protein_coding	PII-2	1:4520631:4522544:1	0	0	0	0	0	0	0	0	0	0	Piriformospora indica-insensitive protein 2 [Source:UniProtKB/Swiss-Prot;Acc:Q5PP26]
AT1G13240	tRNA		1:4522709:4522782:-1	0	0	0	0	0	0	0	0	0	0	pre-tRNA [Source:TAIR;Acc:AT1G13240]
AT1G13245	protein_coding	RTFL17	1:4525486:4526064:-1	11.4423	11.0718	11.1387	11.8376	0.256546	79.1262	46.1026	44.6764	108.045	1	ROTUNDIFOLIA like 17 [Source:TAIR;Acc:AT1G13245]
AT1G13250	protein_coding	GATL3	1:4528623:4530063:-1	12.474	12.9061	12.5503	12.9144	0.235161	65.5298	98.2245	69.9613	96.7535	1	Probable galacturonosyltransferase-like 3 [Source:UniProtKB/Swiss-Prot;Acc:Q0V7R1]
AT1G13260	protein_coding	RAV1	1:4542168:4543742:1	10.5636	10.9091	10.6085	10.8822	0.28405	9.25699	17.1128	10.9982	14.1491	1	AP2/ERF and B3 domain-containing transcription factor RAV1 [Source:UniProtKB/Swiss-Prot;Acc:Q9ZWM9]
AT1G13270	protein_coding	MAP1C	1:4544953:4547312:1	11.3842	11.067	11.211	10.9123	0.202983	20.1388	18.1608	20.1077	13.2373	1	Methionine aminopeptidase 1B, chloroplastic [Source:UniProtKB/Swiss-Prot;Acc:Q9FV52]
AT1G13280	protein_coding	AOC4	1:4547454:4548875:1	12.3779	11.8877	11.8962	12.2808	0.279873	80.5633	36.9652	37.9151	56.188	1	Allene oxide cyclase 4, chloroplastic [Source:UniProtKB/Swiss-Prot;Acc:Q93ZC5]
AT1G13290	protein_coding	DOT5	1:4550153:4551620:-1	0	0	0	0	0	0	0	0	0	0	Zinc finger protein WIP6 [Source:UniProtKB/Swiss-Prot;Acc:Q9FX68]
AT1G13300	protein_coding	HRS1	1:4556892:4558708:1	3.58042	3.63804	3.58044	3.58197	0.0147916	0	0.385525	0	0.02727	0	myb-like transcription factor family protein [Source:TAIR;Acc:AT1G13300]
AT1G13310	protein_coding	T6J4.7	1:4561068:4563061:-1	0	0	0	0	0	0	0	0	0	0	Endosomal targeting BRO1-like domain-containing protein [Source:TAIR;Acc:AT1G13310]
AT1G13320	protein_coding	PP2AA3	1:4563471:4567807:-1	11.2458	11.5716	11.2581	11.514	0.210556	11.2451	19.1255	11.7793	18.4866	1	Serine/threonine-protein phosphatase 2A 65 kDa regulatory subunit A gamma isoform [Source:UniProtKB/Swiss-Prot;Acc:Q38951]
AT1G13330	protein_coding	AHP2	1:4567935:4570598:1	10.2274	10.7146	10.2377	9.69562	0.269095	19.337	23.7817	15.5281	5.90948	1	Homologous-pairing protein 2 homolog [Source:UniProtKB/Swiss-Prot;Acc:Q9FX64]
AT1G13340	protein_coding	AT1G13340/F13B4_1	1:4569448:4571118:-1	10.1248	10.1111	10.1735	9.68133	0.322248	7.31402	5.41959	11.1357	4.45046	1	Regulator of Vps4 activity in the MVB pathway protein [Source:TAIR;Acc:AT1G13340]
AT1G13350	protein_coding	T6J4.10	1:4572419:4576632:-1	14.2532	14.5941	14.329	14.3363	0.197412	52.6879	63.6731	56.3789	53.2597	1	Protein kinase superfamily protein [Source:TAIR;Acc:AT1G13350]
AT1G13360	protein_coding	T6J4.11	1:4576873:4577967:-1	10.1551	10.83	11.2033	10.9117	0.265505	13.3674	29.1991	46.38	34.0542	1	unknown protein; BEST Arabidopsis thaliana protein match is: unknown protein (TAIR:AT3G25870.1); Has 69 Blast hits to 69 proteins in 16 species: Archae - 0; Bacteria - 0; Metazoa - 6; Fungi - 0; Plants - 63; Viruses - 0; Other Eukaryotes - 0 (source /.../ BLink). [Source:TAIR;Acc:AT1G13360]
AT1G13370	protein_coding		1:4587780:4588613:-1	7.76202	8.49562	7.71669	7.72885	0.188848	1.22918	5.44114	0.39331	0.378972	1	Histone H3-like 1 [Source:UniProtKB/Swiss-Prot;Acc:Q9FX60]
AT1G13380	protein_coding	T6J4.13	1:4589071:4590423:-1	11.4927	11.6897	11.0851	11.9586	0.302489	58.8406	73.644	35.3632	92.1706	1	Protein of unknown function (DUF1218) [Source:TAIR;Acc:AT1G13380]
AT1G13390	protein_coding	T6J4.14	1:4592481:4594391:-1	14.122	14.3074	14.3397	14.3959	0.170869	172.93	208.989	222.181	224.433	1	unknown protein; BEST Arabidopsis thaliana protein match is: unknown protein (TAIR:AT1G68490.1); Has 114 Blast hits to 114 proteins in 18 species: Archae - 0; Bacteria - 0; Metazoa - 0; Fungi - 0; Plants - 114; Viruses - 0; Other Eukaryotes - 0 (sou /.../CBI BLink). [Source:TAIR;Acc:AT1G13390]
AT1G13400	protein_coding	NUB	1:4597627:4598911:1	8.33961	8.71298	8.41989	8.25566	0.158049	2.56894	7.57262	4.11155	2.2182	1	Zinc finger protein JAGGED-like [Source:UniProtKB/Swiss-Prot;Acc:Q6S592]
AT1G13410	protein_coding	T6J4.15	1:4601261:4603298:1	7.62869	7.86793	7.69775	7.86546	0.191855	0.502313	1.75553	0.428957	1.82195	1	Tetratricopeptide repeat (TPR)-like superfamily protein [Source:TAIR;Acc:AT1G13410]
AT1G13420	protein_coding	ATST4B	1:4604841:4606053:1	6.76773	8.04839	6.76668	6.76322	0.321947	0	11.4395	0	0	1	Cytosolic sulfotransferase 8 [Source:UniProtKB/Swiss-Prot;Acc:Q9FX56]
AT1G13430	protein_coding	ATST4C	1:4606500:4607747:1	0	0	0	0	0	0	0	0	0	0	Cytosolic sulfotransferase 9 [Source:UniProtKB/Swiss-Prot;Acc:Q9FX55]
AT1G13440	protein_coding	GAPC-2	1:4608196:4610647:-1	16.6062	16.3148	16.6142	16.3271	0.115749	832.192	688.591	846.557	676.587	1	Glyceraldehyde-3-phosphate dehydrogenase GAPC2, cytosolic [Source:UniProtKB/Swiss-Prot;Acc:Q9FX54]
AT1G13448	ncRNA		1:4612243:4612929:1	6.76424	7.0587	6.93894	7.05577	0.123696						other RNA [Source:TAIR;Acc:AT1G13448]
AT1G13450	protein_coding	GT-1	1:4612731:4615353:-1	10.9443	10.631	10.9777	11.3441	0.391339	25.3444	22.2678	25.0681	42.9004	1	Trihelix transcription factor GT-1 [Source:UniProtKB/Swiss-Prot;Acc:Q9FX53]
AT1G13460	protein_coding	B'THETA	1:4615813:4618329:1	9.81008	9.26499	9.61345	9.69843	0.362024	9.68231	3.16221	4.62973	4.9084	1	Serine/threonine protein phosphatase 2A 57 kDa regulatory subunit B' theta isoform [Source:UniProtKB/Swiss-Prot;Acc:Q8LF36]
AT1G13470	protein_coding	T6J4.20	1:4620228:4621580:-1	2.89691	2.89694	2.89694	2.92875	0.00849322	0	0	0	0.139533	0	Protein of unknown function (DUF1262) [Source:TAIR;Acc:AT1G13470]
AT1G13480	protein_coding	T6J4.21	1:4622634:4624070:-1	0	0	0	0	0	0	0	0	0	0	Protein of unknown function (DUF1262) [Source:TAIR;Acc:AT1G13480]
AT1G13485	protein_coding		1:4624171:4624344:-1	0	0	0	0	0	0	0	0	0	0	unknown protein; FUNCTIONS IN: molecular_function unknown; INVOLVED IN: biological_process unknown; LOCATED IN: cellular_component unknown; Has 0 Blast hits to 0 proteins in 0 species (source: NCBI BLink). [Source:TAIR;Acc:AT1G13485]
AT1G13490	protein_coding	F13B4.1	1:4624715:4626064:-1	4.29054	4.32224	4.28604	4.34126	0.0245173	0	0	0	0	0	Protein of unknown function (DUF1262) [Source:TAIR;Acc:AT1G13490]
AT1G13500	protein_coding	F13B4.2	1:4627789:4629169:-1	6.26851	6.41543	6.28036	6.51803	0.110597	0.066672	1.41207	0	2.12729	1	Protein of unknown function (DUF1262) [Source:TAIR;Acc:AT1G13500]
AT1G13510	protein_coding		1:4629203:4630821:-1	6.32612	6.29165	6.36302	6.21511	0.101563	0.893575	0.605735	1.06442	0.134471	1	Protein of unknown function (DUF1262) [Source:TAIR;Acc:AT1G13510]
AT1G13520	protein_coding	AT1G13520	1:4631778:4633248:-1	6.07383	6.24273	6.26147	6.07865	0.0840793	0	1.58563	4.03843	0.0351705	1	Protein of unknown function (DUF1262) [Source:TAIR;Acc:AT1G13520]
AT1G13530	protein_coding		1:4633740:4635129:-1	5.24513	5.24509	5.24509	5.36111	0.0295993	0	0	0	3.16167	1	Protein of unknown function (DUF1262) [Source:TAIR;Acc:AT1G13530]
AT1G13540	protein_coding	F13B4.4	1:4635463:4636805:-1	2.02996	2.0483	2.03	2.02848	0.00498208	0	0.156748	0	0	0	Protein of unknown function (DUF1262) [Source:TAIR;Acc:AT1G13540]
AT1G13550	protein_coding		1:4636984:4638330:-1	4.07586	4.07996	4.07162	4.04939	0.0174298	0.142517	0	0.157854	0	0	Protein of unknown function (DUF1262) [Source:TAIR;Acc:AT1G13550]
AT1G13560	protein_coding	AAPT1	1:4638514:4642104:-1	12.1246	12.1934	12.4313	12.6968	0.234783	30.514	33.4826	47.9074	53.5724	1	Choline/ethanolaminephosphotransferase 1 [Source:UniProtKB/Swiss-Prot;Acc:O82567]
AT1G13570	protein_coding		1:4642346:4644422:-1	11.0656	11.5327	11.5195	11.1287	0.216794	13.0095	23.3167	24.3373	14.3007	1	F-box/FBD/LRR-repeat protein At1g13570 [Source:UniProtKB/Swiss-Prot;Acc:Q9FZ70]
AT1G13580	protein_coding	LAG13	1:4644521:4647007:-1	10.0118	10.4036	10.84	10.7244	0.286189	3.99049	8.12343	15.7634	16.899	1	LAG1 longevity assurance homolog 3 [Source:UniProtKB/Swiss-Prot;Acc:Q6NQI8]
AT1G13590	protein_coding	ATPSK1	1:4647949:4648740:1	0	0	0	0	0	0	0	0	0	0	Phytosulfokines 1 [Source:UniProtKB/Swiss-Prot;Acc:Q9LMY9]
AT1G13600	protein_coding	AtbZIP58	1:4650787:4651469:-1	9.13871	9.75563	9.43764	9.37724	0.333508	8.13707	23.2816	11.1209	14.0543	1	basic leucine-zipper 58 [Source:TAIR;Acc:AT1G13600]
AT1G13605	protein_coding		1:4658538:4659106:1	0	0	0	0	0	0	0	0	0	0	Defensin-like protein 268 [Source:UniProtKB/Swiss-Prot;Acc:Q2V4N6]
AT1G13607	protein_coding		1:4660778:4661218:1	0.0584053	0.0608837	0.0583845	0.0567393	0.00104091	0	0.225151	0	0	0	Defensin-like protein 286 [Source:UniProtKB/Swiss-Prot;Acc:Q2L6T6]
AT1G13608	protein_coding		1:4661682:4662029:1	8.92254	9.98184	9.68142	10.0951	0.169892	4.0055	38.9904	16.6642	27.7251	1	Putative defensin-like protein 288 [Source:UniProtKB/Swiss-Prot;Acc:Q2V4N5]
AT1G13609	protein_coding		1:4662721:4663219:1	12.9501	13.5745	13.1072	13.6175	0.189496	62.1641	99.0846	86.1688	136.547	1	Defensin-like protein 287 [Source:UniProtKB/Swiss-Prot;Acc:Q2V4N4]
AT1G13610	protein_coding	F13B4.9	1:4663831:4666031:-1	5.99253	5.87482	5.85968	5.98992	0.0686964	0	0	0.0923135	1.16387	1	alpha/beta-Hydrolases superfamily protein [Source:TAIR;Acc:AT1G13610]
AT1G13620	protein_coding	RGF2	1:4668443:4669471:1	6.89345	6.89271	7.01719	6.95226	0.0678936	0	0	0	0	0	Root meristem growth factor 2 [Source:UniProtKB/Swiss-Prot;Acc:Q6DSU1]
AT1G13630	protein_coding		1:4669784:4672957:-1	8.6587	8.63344	8.64643	9.04615	0.358304	1.03971	1.58953	0.694375	2.28842	1	Tetratricopeptide repeat (TPR)-like superfamily protein [Source:TAIR;Acc:AT1G13630]
AT1G13635	protein_coding	F21F23.7	1:4674152:4676170:1	4.92403	4.9378	4.95455	4.93878	0.0277275	0	0	0.288206	0.188547	0	DNA glycosylase superfamily protein [Source:TAIR;Acc:AT1G13635]
AT1G13640	protein_coding	F21F23.8	1:4677027:4679812:-1	10.6738	11.3987	11.3315	10.9791	0.377845	14.078	15.8347	12.1898	10.1531	1	Phosphatidylinositol 4-kinase gamma 6 [Source:UniProtKB/Swiss-Prot;Acc:Q8W4R8]
AT1G13650	protein_coding	F21F23.9	1:4680432:4682196:-1	9.76869	9.14115	9.90699	9.0135	0.327042	16.0546	3.64017	16.1124	3.4312	1	BEST Arabidopsis thaliana protein match is: 18S pre-ribosomal assembly protein gar2-related (TAIR:AT2G03810.4); Has 3688 Blast hits to 1629 proteins in 255 species: Archae - 22; Bacteria - 222; Metazoa - 684; Fungi - 292; Plants - 62; Viruses - 14; /.../Eukaryotes - 2392 (source: NCBI BLink). [Source:TAIR;Acc:AT1G13650]
AT1G13660	transposable_element		1:4683171:4685640:1	5.30211	5.31281	5.43124	5.35976	0.053075	0	0	0	0	0	transposable element gene [Source:TAIR;Acc:AT1G13660]
AT1G13670	protein_coding	F21F23.11	1:4688156:4688966:1	10.0084	9.77632	9.59932	10.2784	0.275641	23.6061	14.375	12.4157	25.0865	1	unknown protein; Has 22 Blast hits to 22 proteins in 7 species: Archae - 0; Bacteria - 0; Metazoa - 0; Fungi - 0; Plants - 22; Viruses - 0; Other Eukaryotes - 0 (source: NCBI BLink). [Source:TAIR;Acc:AT1G13670]
AT1G13680	protein_coding	F21F23.12	1:4690409:4692841:1	0	0	0	0	0	0	0	0	0	0	PLC-like phosphodiesterases superfamily protein [Source:TAIR;Acc:AT1G13680]
AT1G13690	protein_coding	ATE1	1:4693289:4694410:1	9.92127	9.7539	9.88183	9.60034	0.263162	16.7186	16.1704	17.1183	9.24001	1	ATPase E1 [Source:TAIR;Acc:AT1G13690]
AT1G13700	protein_coding	PGL1	1:4694372:4696023:-1	11.2162	12.2376	11.6974	12.3253	0.269565	36.0354	87.0438	48.7578	88.8884	1	Probable 6-phosphogluconolactonase 1 [Source:UniProtKB/Swiss-Prot;Acc:Q9LMX8]
AT1G13710	protein_coding	CYP78A5	1:4702725:4704657:-1	11.7556	12.6026	12.1906	12.4297	0.315382	18.0589	56.2687	30.9808	38.8998	1	Cytochrome P450 78A5 [Source:UniProtKB/Swiss-Prot;Acc:Q9LMX7]
AT1G13720	tRNA		1:4709635:4709706:1	0	0	0	0	0	0	0	0	0	0	pre-tRNA [Source:TAIR;Acc:AT1G13720]
AT1G13730	protein_coding	F21F23.16	1:4709824:4712550:1	12.1014	11.5339	11.7608	11.7396	0.328446	35.1863	24.3846	20.149	22.4356	1	Nuclear transport factor 2 (NTF2) family protein with RNA binding (RRM-RBD-RNP motifs) domain [Source:TAIR;Acc:AT1G13730]
AT1G13740	protein_coding	AFP2	1:4713674:4715407:1	12.0008	12.7513	12.744	12.0607	0.250373	21.973	38.2499	40.2421	21.39	1	Ninja-family protein AFP2 [Source:UniProtKB/Swiss-Prot;Acc:Q9LMX5]
AT1G13750	protein_coding	PAP1	1:4715394:4718235:-1	7.55875	7.37681	7.62449	7.35745	0.160532	1.87552	0.666421	2.32272	0.379759	1	Probable inactive purple acid phosphatase 1 [Source:UniProtKB/Swiss-Prot;Acc:Q9LMX4]
AT1G13755	protein_coding		1:4718673:4719354:-1	0.0614113	0.0613784	0.0613715	0.0629098	0.0010581	0	0	0	0	0	Defensin-like protein 260 [Source:UniProtKB/Swiss-Prot;Acc:Q9LMX3]
AT1G13760	protein_coding		1:4720243:4721342:-1	0	0	0	0	0	0	0	0	0	0	unknown protein; FUNCTIONS IN: molecular_function unknown; INVOLVED IN: biological_process unknown; LOCATED IN: endomembrane system; Has 30201 Blast hits to 17322 proteins in 780 species: Archae - 12; Bacteria - 1396; Metazoa - 17338; Fungi - 3422; /.../ - 5037; Viruses - 0; Other Eukaryotes - 2996 (source: NCBI BLink). [Source:TAIR;Acc:AT1G13760]
AT1G13770	protein_coding	RUS3	1:4721695:4724510:1	10.38	10.0091	10.2558	10.4589	0.245576	6.44662	7.4189	8.9021	11.8201	1	Protein root UVB sensitive 3 [Source:UniProtKB/Swiss-Prot;Acc:Q84JB8]
AT1G13780	protein_coding		1:4724608:4726499:1	8.60963	8.63604	8.93233	8.75131	0.148035	1.57619	2.23106	4.81555	3.47465	1	F-box/FBD/LRR-repeat protein At1g13780 [Source:UniProtKB/Swiss-Prot;Acc:Q56XS8]
AT1G13790	protein_coding		1:4727438:4730425:1	13.0986	13.6332	13.2141	13.0597	0.164998	28.4349	47.7919	35.7932	26.2863	1	Factor of DNA methylation 4 [Source:UniProtKB/Swiss-Prot;Acc:Q9LMH6]
AT1G13800	protein_coding		1:4731056:4733707:-1	10.9575	11.3904	11.2226	11.5337	0.315087	6.64316	13.7029	7.45417	10.6876	1	Putative pentatricopeptide repeat-containing protein At1g13800 [Source:UniProtKB/Swiss-Prot;Acc:Q9LMH5]
AT1G13810	protein_coding		1:4734036:4735389:1	7.11358	7.68201	6.94486	7.34233	0.188056	0.79792	12.7647	0	1.85385	1	Restriction endonuclease, type II-like superfamily protein [Source:TAIR;Acc:AT1G13810]
AT1G13820	protein_coding		1:4735547:4737808:1	9.37141	9.25475	9.05651	9.95057	0.18001	3.20557	4.28761	1.67947	15.4946	1	alpha/beta-Hydrolases superfamily protein [Source:TAIR;Acc:AT1G13820]
AT1G13830	protein_coding		1:4739873:4741038:-1	0	0	0	0	0	0	0	0	0	0	Carbohydrate-binding X8 domain superfamily protein [Source:TAIR;Acc:AT1G13830]
AT1G13840	tRNA		1:4741999:4742071:1	0	0	0	0	0	0	0	0	0	0	pre-tRNA [Source:TAIR;Acc:AT1G13840]
AT1G13850	tRNA		1:4743095:4743167:1	0	0	0	0	0	0	0	0	0	0	pre-tRNA [Source:TAIR;Acc:AT1G13850]
AT1G13860	protein_coding	QUL1	1:4743205:4746956:-1	12.3442	13.0092	12.3045	12.6152	0.190162	12.4792	27.0344	13.1713	20.0893	1	Probable methyltransferase PMT4 [Source:UniProtKB/Swiss-Prot;Acc:Q8GYW9]
AT1G13870	protein_coding	DRL1	1:4747265:4748642:-1	9.80463	9.66674	9.65284	9.65421	0.333877	14.5374	8.07626	8.66056	9.97543	1	Protein KTI12 homolog [Source:UniProtKB/Swiss-Prot;Acc:Q9LMH0]
AT1G13880	protein_coding		1:4748873:4751212:1	11.7742	11.8741	11.9079	11.8887	0.229392	19.5981	26.8861	25.7818	26.5813	1	ELM2 domain-containing protein [Source:TAIR;Acc:AT1G13880]
AT1G13890	protein_coding	SNAP30	1:4751581:4752844:1	6.00953	5.8253	5.75226	5.76235	0.081109	3.08422	0.440277	0	0	1	Putative SNAP25 homologous protein SNAP30 [Source:UniProtKB/Swiss-Prot;Acc:Q9LMG8]
AT1G13900	protein_coding	PAP2	1:4753145:4755580:-1	10.1041	10.2	10.2225	9.56137	0.41798	5.17418	11.8878	8.0929	3.20807	1	Probable inactive purple acid phosphatase 2 [Source:UniProtKB/Swiss-Prot;Acc:Q9LMG7]
AT1G13910	protein_coding	AT1G13910/F16A14_5	1:4755784:4757991:1	10.6693	10.4695	10.5355	10.3568	0.166282	11.6261	12.5043	10.4103	7.34782	1	Leucine-rich repeat (LRR) family protein [Source:TAIR;Acc:AT1G13910]
AT1G13920	protein_coding	F7A19.1	1:4758188:4759754:1	11.379	11.7314	11.3576	11.0867	0.146767	17.815	20.7246	17.0343	16.2423	1	Remorin family protein [Source:TAIR;Acc:AT1G13920]
AT1G13930	protein_coding	F7A19.2	1:4761012:4762666:1	15.5334	14.6433	14.1733	13.7032	0.143222	1412.52	648.085	467.163	300.591	1	Involved in response to salt stress. Knockout mutants are hypersensitive to salt stress. [Source:TAIR;Acc:AT1G13930]
AT1G13940	protein_coding	F7A19.3	1:4762703:4766749:-1	11.3043	11.8128	11.9853	11.7685	0.219834	6.10612	11.2483	12.6913	9.51665	1	Plant protein of unknown function (DUF863) [Source:TAIR;Acc:AT1G13940]
AT1G13950	protein_coding	EIF-5A	1:4773576:4774867:1	9.45796	10.4322	9.53804	10.1532	0.20729	8.08738	27.7995	7.39557	14.8732	1	Eukaryotic translation initiation factor 5A-1 [Source:UniProtKB/Swiss-Prot;Acc:Q9XI91]
AT1G13960	protein_coding	WRKY4	1:4776463:4779400:1	10.6906	10.5212	10.6126	10.0388	0.197313	13.7335	8.36856	8.06981	4.56745	1	Probable WRKY transcription factor 4 [Source:UniProtKB/Swiss-Prot;Acc:Q9XI90]
AT1G13970	protein_coding	F7A19.6	1:4779523:4782542:-1	11.1005	11.5297	11.5599	11.4318	0.284347	9.0442	10.4024	17.2427	7.96307	1	Protein of unknown function (DUF1336) [Source:TAIR;Acc:AT1G13970]
AT1G13980	protein_coding	GN	1:4788463:4794654:1	12.17	12.4401	12.1023	11.8328	0.259998	10.5049	15.5496	10.8847	8.35281	1	ARF guanine-nucleotide exchange factor GNOM [Source:UniProtKB/Swiss-Prot;Acc:Q42510]
AT1G13990	protein_coding		1:4794756:4796597:1	9.26665	9.34169	8.93729	9.27872	0.145933	7.28899	6.13392	3.3187	8.51379	1	unknown protein; FUNCTIONS IN: molecular_function unknown; INVOLVED IN: biological_process unknown; LOCATED IN: chloroplast; EXPRESSED IN: 23 plant structures; EXPRESSED DURING: 13 growth stages; CONTAINS InterPro DOMAIN/s: Protein of unknown functi /.../3110 (InterPro:IPR021503); Has 25 Blast hits to 25 proteins in 8 species: Archae - 0; Bacteria - 0; Metazoa - 0; Fungi - 0; Plants - 25; Viruses…
AT1G14000	protein_coding	VIK	1:4797358:4800283:1	10.4248	10.4874	11.1078	10.7839	0.241329	12.3457	13.1286	18.3047	18.3414	1	VH1-interacting kinase [Source:TAIR;Acc:AT1G14000]
AT1G14010	protein_coding		1:4800169:4801850:-1	11.5416	10.4996	10.6325	10.7222	0.211518	77.3308	26.1246	29.3075	31.7208	1	Transmembrane emp24 domain-containing protein p24delta7 [Source:UniProtKB/Swiss-Prot;Acc:Q8GYG1]
AT1G14020	protein_coding		1:4802720:4805375:1	10.1088	10.0794	9.88526	10.5836	0.272357	6.22584	8.46401	6.85623	13.8926	1	O-fucosyltransferase family protein [Source:TAIR;Acc:AT1G14020]
AT1G14030	protein_coding	LSMT-L	1:4805306:4807517:-1	10.3719	11.3196	10.7979	11.4147	0.328938	15.2094	26.3534	15.9275	26.9734	1	[Fructose-bisphosphate aldolase]-lysine N-methyltransferase, chloroplastic [Source:UniProtKB/Swiss-Prot;Acc:Q9XI84]
AT1G14040	protein_coding	PHO1;H3	1:4810488:4814543:1	6.7407	6.85914	6.69248	6.6022	0.0577439	0.269245	0.821703	0.229997	0.0415584	0	Phosphate transporter PHO1 homolog 3 [Source:UniProtKB/Swiss-Prot;Acc:Q6R8G7]
AT1G14048	protein_coding		1:4815683:4815988:-1	0	0	0	0	0	0	0	0	0	0	GCK domain-containing protein [Source:TAIR;Acc:AT1G14048]
AT1G14060	protein_coding	F7A19.14	1:4817144:4818020:-1	12.0887	12.0449	11.9728	11.6816	0.114922	54.038	49.5005	45.5694	34.5386	1	GCK domain-containing protein [Source:TAIR;Acc:AT1G14060]
AT1G14070	protein_coding	FUT7	1:4818548:4820150:1	9.6436	10.6942	9.82097	10.4587	0.231439	2.66876	11.1003	2.2461	12.5761	1	fucosyltransferase 7 [Source:TAIR;Acc:AT1G14070]
AT1G14071	miRNA	MIR830A	1:4820405:4820499:-1	0	0	0	0	0	0	0	0	0	0	MIR830a; miRNA [Source:TAIR;Acc:AT1G14071]
AT1G14080	protein_coding	FUT6	1:4822528:4824414:1	6.20176	6.41138	6.20143	6.39802	0.0975753	0	1.50648	0	3.20635	1	fucosyltransferase 6 [Source:TAIR;Acc:AT1G14080]
AT1G14090	pseudogene		1:4824433:4827436:-1	11.2869	11.6574	11.8521	11.8959	0.209867	5.98554	9.89123	11.9399	12.1849	1	pseudogene, pentatricopeptide (PPR) repeat-containing protein, contains Pfam profile PF01535: PPR repeat; blastp match of 33% identity and 1.5e-16 P-value to GP [Source:TAIR;Acc:AT1G14090]
AT1G14100	protein_coding	FUT8	1:4827961:4829587:1	0	0	0	0	0	0	0	0	0	0	Probable fucosyltransferase 8 [Source:UniProtKB/Swiss-Prot;Acc:Q9XI78]
AT1G14110	protein_coding	FUT9	1:4830297:4831915:1	0	0	0	0	0	0	0	0	0	0	Probable fucosyltransferase 9 [Source:UniProtKB/Swiss-Prot;Acc:Q9XI77]
AT1G14120	protein_coding	F7A19.20	1:4833518:4835089:-1	6.68858	6.68249	6.63355	6.62335	0.0875041	1.31131	1.28172	0.861303	0.791949	1	2-oxoglutarate (2OG) and Fe(II)-dependent oxygenase superfamily protein [Source:TAIR;Acc:AT1G14120]
AT1G14130	protein_coding	F7A19.21	1:4835724:4837616:-1	9.72479	9.65962	8.96757	9.42319	0.450114	10.1507	8.7433	4.48312	7.07409	1	2-oxoglutarate (2OG) and Fe(II)-dependent oxygenase superfamily protein [Source:TAIR;Acc:AT1G14130]
AT1G14140	protein_coding	PUMP3	1:4837927:4839633:-1	9.13009	9.22463	9.20581	9.48585	0.30868	5.27628	8.57904	10.3639	12.4926	1	Mitochondrial uncoupling protein 3 [Source:UniProtKB/Swiss-Prot;Acc:Q9XI74]
AT1G14150	protein_coding	PQL1	1:4839853:4840751:1	9.2046	8.52257	8.86887	8.33938	0.31483	30.441	7.36425	20.8921	4.33251	1	Photosynthetic NDH subunit of lumenal location 2, chloroplastic [Source:UniProtKB/Swiss-Prot;Acc:Q9XI73]
AT1G14160	protein_coding		1:4840697:4841848:-1	0	0	0	0	0	0	0	0	0	0	CASP-like protein 1A1 [Source:UniProtKB/Swiss-Prot;Acc:Q9XI72]
AT1G14170	protein_coding	F7A19.25	1:4843234:4845847:-1	10.1415	9.33254	9.43208	9.49796	0.278919	9.69959	5.48178	3.92601	4.35307	1	RNA-binding KH domain-containing protein [Source:TAIR;Acc:AT1G14170]
AT1G14180	protein_coding	AT1G14175/AT1G14180	1:4847162:4849207:1	10.8099	10.1186	10.6562	10.4951	0.241389	18.2693	5.89647	13.1964	12.1873	1	RING/U-box superfamily protein [Source:TAIR;Acc:AT1G14180]
AT1G14182	pseudogene	SCRL28	1:4849448:4849826:-1	2.05383	2.07239	2.05387	2.05235	0.00504907	0	0	0	0	0	Encodes a member of a family of small, secreted, cysteine rich proteins with sequence similarity to SCR (S locus cysteine-rich protein). [Source:TAIR;Acc:AT1G14182]
AT1G14185	protein_coding	F7A19.27	1:4850274:4852096:1	7.59935	8.07552	8.30667	8.24829	0.238109	0.241244	3.12723	10.7353	2.69333	1	Glucose-methanol-choline (GMC) oxidoreductase family protein [Source:TAIR;Acc:AT1G14185]
AT1G14190	protein_coding	F7A19.28	1:4852802:4854307:1	6.74793	6.95977	6.99547	7.03165	0.124846	0	0.775778	0.753485	2.13958	1	Glucose-methanol-choline (GMC) oxidoreductase family protein [Source:TAIR;Acc:AT1G14190]
AT1G14200	protein_coding	F7A19.29	1:4854384:4855200:-1	8.59963	9.15297	8.71661	8.76988	0.194948	5.13537	14.2809	5.28933	7.15358	1	RING/U-box superfamily protein [Source:TAIR;Acc:AT1G14200]
AT1G14205	protein_coding		1:4855533:4856930:1	7.04478	6.93785	7.14141	7.34062	0.145158	2.33097	0.0879775	2.69245	11.7159	1	Ribosomal L18p/L5e family protein [Source:TAIR;Acc:AT1G14205]
AT1G14210	protein_coding	F7A19.31	1:4856778:4857964:-1	11.0382	10.4712	10.8614	10.8238	0.229422	41.4476	16.8899	27.7964	29.2981	1	Ribonuclease T2 family protein [Source:TAIR;Acc:AT1G14210]
AT1G14220	protein_coding	F7A19.32	1:4858642:4859601:-1	4.54883	4.64658	4.56804	4.54724	0.0199323	0	0.505742	0.38808	0	0	Ribonuclease T2 family protein [Source:TAIR;Acc:AT1G14220]
AT1G14225	protein_coding		1:4860515:4860649:-1	0	0	0	0	0	0	0	0	0	0	unknown protein; Has 30201 Blast hits to 17322 proteins in 780 species: Archae - 12; Bacteria - 1396; Metazoa - 17338; Fungi - 3422; Plants - 5037; Viruses - 0; Other Eukaryotes - 2996 (source: NCBI BLink). [Source:TAIR;Acc:AT1G14225]
AT1G14230	protein_coding	APY4	1:4861266:4864094:1	10.259	9.91117	10.1728	10.0723	0.412237	6.63542	5.74585	11.7275	4.9764	1	Probable apyrase 4 [Source:UniProtKB/Swiss-Prot;Acc:Q8H1D8]
AT1G14240	protein_coding	APY3	1:4864902:4868000:1	6.66698	6.64425	6.71528	6.94409	0.0840862	0.348672	0.217811	0.594334	1.475	1	Probable apyrase 3 [Source:UniProtKB/Swiss-Prot;Acc:Q9XI62]
AT1G14250	protein_coding	APY5	1:4868452:4871488:1	9.81439	9.87278	9.93371	9.44096	0.328594	6.31702	5.81222	7.97374	4.79316	1	Probable apyrase 5 [Source:UniProtKB/Swiss-Prot;Acc:Q6NQA8]
AT1G14260	protein_coding	F14L17.2	1:4872856:4874907:1	8.40945	8.01035	7.96132	8.71918	0.244115	6.25212	1.27757	0.526834	7.38403	1	RING/FYVE/PHD zinc finger superfamily protein [Source:TAIR;Acc:AT1G14260]
AT1G14270	protein_coding	F14L17.3	1:4874875:4877248:-1	12.5851	12.4839	12.1443	12.6545	0.31379	54.8222	62.5195	58.7751	64.9128	1	CAAX amino terminal protease family protein [Source:TAIR;Acc:AT1G14270]
AT1G14280	protein_coding	PKS2	1:4877627:4879149:1	11.0896	10.7437	10.0595	9.74491	0.308521	25.6322	15.2126	6.07439	6.23149	1	Protein PHYTOCHROME KINASE SUBSTRATE 2 [Source:UniProtKB/Swiss-Prot;Acc:Q9M9T4]
AT1G14290	protein_coding	SBH2	1:4880051:4881964:-1	10.8841	10.9877	10.6514	11.0157	0.324966	20.4861	29.2345	20.757	24.0251	1	Sphinganine C(4)-monooxygenase 2 [Source:UniProtKB/Swiss-Prot;Acc:Q9AST3]
AT1G14300	protein_coding	F14L17.6	1:4882376:4884791:-1	9.18194	10.001	9.8165	10.2179	0.23898	2.25713	11.4028	8.80196	11.671	1	ARM repeat superfamily protein [Source:TAIR;Acc:AT1G14300]
AT1G14310	protein_coding	F14L17.7	1:4885044:4886793:1	10.0145	10.022	10.1793	9.53001	0.449874	15.9803	16.8466	20.6789	9.81473	1	Haloacid dehalogenase-like hydrolase (HAD) superfamily protein [Source:TAIR;Acc:AT1G14310]
AT1G14315	protein_coding		1:4886768:4887933:-1	0	0	0	0	0	0	0	0	0	0	F-box and associated interaction domains-containing protein [Source:TAIR;Acc:AT1G14315]
AT1G14320	protein_coding	SAC52	1:4888214:4889661:1	15.3497	14.7288	15.107	14.8393	0.143819	580.076	346.885	522.79	382.21	1	60S ribosomal protein L10-1 [Source:UniProtKB/Swiss-Prot;Acc:Q93VT9]
AT1G14330	protein_coding	F14L17.10	1:4890118:4892251:-1	9.99303	10.0984	10.5091	10.445	0.287581	4.15809	4.76126	8.3438	10.8352	1	Galactose oxidase/kelch repeat superfamily protein [Source:TAIR;Acc:AT1G14330]
AT1G14340	protein_coding	F14L17.11	1:4897346:4898961:1	9.88878	10.4885	10.5436	10.7593	0.22448	7.46703	9.32676	18.3879	15.4924	1	RNA-binding (RRM/RBD/RNP motifs) family protein [Source:TAIR;Acc:AT1G14340]
AT1G14345	protein_coding		1:4899145:4899979:1	10.5628	10.7669	10.9487	10.962	0.291604	26.705	39.0413	42.2976	41.5044	1	NAD(P)-linked oxidoreductase superfamily protein [Source:TAIR;Acc:AT1G14345]
AT1G14350	protein_coding	FLP	1:4907953:4911168:1	13.6065	14.3368	14.0746	14.1997	0.120673	41.4836	77.7809	61.8908	62.7725	1	Duplicated homeodomain-like superfamily protein [Source:TAIR;Acc:AT1G14350]
AT1G14360	protein_coding	ATUTR3	1:4911093:4913152:-1	10.856	11.0886	10.5857	10.9251	0.293942	21.9191	25.1747	10.1499	19.0252	1	UDP-galactose/UDP-glucose transporter 3 [Source:UniProtKB/Swiss-Prot;Acc:Q9M9S6]
AT1G14370	protein_coding	APK2A	1:4915576:4918138:1	8.42137	9.07367	8.80635	8.87976	0.218623	1.73219	6.17916	5.54611	4.55853	1	Protein kinase 2A, chloroplastic [Source:UniProtKB/Swiss-Prot;Acc:O49839]
AT1G14380	protein_coding	IQD28	1:4918010:4921596:-1	14.0765	13.6496	13.8212	13.5308	0.215231	72.0109	46.5868	57.046	48.7955	1	IQ-domain 28 [Source:TAIR;Acc:AT1G14380]
AT1G14390	protein_coding		1:4924277:4926794:1	8.77596	8.08584	9.01605	8.77128	0.272484	4.00725	0.206335	4.23793	3.28353	1	Leucine-rich repeat protein kinase family protein [Source:TAIR;Acc:AT1G14390]
AT1G14400	protein_coding	UBC1	1:4927011:4928690:-1	12.6814	12.4339	12.7561	12.2938	0.241373	107.075	89.5417	122.542	98.6964	1	Ubiquitin-conjugating enzyme E2 1 [Source:UniProtKB/Swiss-Prot;Acc:P25865]
AT1G14410	protein_coding	ATWHY1	1:4929123:4930904:-1	12.0814	11.0266	10.6308	11.0333	0.327216	66.2821	29.0722	15.1784	25.9854	1	Single-stranded DNA-binding protein WHY1, chloroplastic [Source:UniProtKB/Swiss-Prot;Acc:Q9M9S3]
AT1G14420	protein_coding	AT59	1:4931566:4933515:-1	5.75283	5.69703	5.84148	5.66002	0.0696384	0.546072	0.178764	1.22414	0	1	Probable pectate lyase 3 [Source:UniProtKB/Swiss-Prot;Acc:Q9M9S2]
AT1G14430	protein_coding	F14L17.20	1:4934120:4936100:1	8.23258	8.00363	8.22101	8.04864	0.148251	2.73698	1.39029	3.35889	1.73389	1	glyoxal oxidase-related protein [Source:TAIR;Acc:AT1G14430]
AT1G14440	protein_coding	AtHB31	1:4938824:4940903:-1	11.8389	11.5822	11.9595	11.6324	0.235902	30.7539	24.7751	37.7324	30.8646	1	Zinc-finger homeodomain protein 4 [Source:UniProtKB/Swiss-Prot;Acc:Q9M9S0]
AT1G14450	protein_coding		1:4946218:4947576:-1	12.0025	11.4697	11.759	11.1418	0.216609	160.72	90.3654	125.003	67.9753	1	NADH dehydrogenase [ubiquinone] 1 beta subcomplex subunit 3-B [Source:UniProtKB/Swiss-Prot;Acc:Q9M9R9]
AT1G14455	protein_coding	F14L17.23	1:4947819:4948400:-1	5.78841	5.7675	5.90764	5.91653	0.074915	0.127085	0.118434	3.53492	5.64382	1	unknown protein; FUNCTIONS IN: molecular_function unknown; INVOLVED IN: biological_process unknown; LOCATED IN: endomembrane system; Has 30201 Blast hits to 17322 proteins in 780 species: Archae - 12; Bacteria - 1396; Metazoa - 17338; Fungi - 3422; /.../ - 5037; Viruses - 0; Other Eukaryotes - 2996 (source: NCBI BLink). [Source:TAIR;Acc:AT1G14455]
AT1G14460	protein_coding	F14L17.24	1:4948748:4952927:-1	13.7234	13.9018	13.7693	13.6078	0.174636	29.6799	37.7403	33.0775	29.6124	1	Protein STICHEL-like 1 [Source:UniProtKB/Swiss-Prot;Acc:F4HW65]
AT1G14470	protein_coding	PCMP-A4	1:4954080:4955702:1	7.66003	7.31249	7.31064	7.48885	0.11444	2.73634	0.499617	0.127209	1.70783	1	Pentatricopeptide repeat-containing protein At1g14470 [Source:UniProtKB/Swiss-Prot;Acc:Q9M9R6]
AT1G14480	protein_coding	F14L17.26	1:4956257:4958076:1	9.67816	8.69253	9.01545	8.37057	0.357377	18.3896	3.77206	6.47395	1.32748	1	Ankyrin repeat family protein [Source:TAIR;Acc:AT1G14480]
AT1G14490	protein_coding	F14L17.27	1:4958514:4959325:-1	5.27723	5.3198	5.24155	5.27757	0.0362296	0.884042	2.50057	0	1.04265	1	AT-hook motif nuclear-localized protein 28 [Source:UniProtKB/Swiss-Prot;Acc:Q9M9R4]
AT1G14500	protein_coding	F14L17.28	1:4960375:4961780:1	0	0	0	0	0	0	0	0	0	0	Ankyrin repeat family protein [Source:TAIR;Acc:AT1G14500]
AT1G14510	protein_coding	AL7	1:4961886:4964428:-1	11.1695	11.6035	11.7557	11.358	0.276955	15.8855	25.1243	35.7914	24.8005	1	PHD finger protein ALFIN-LIKE 7 [Source:UniProtKB/Swiss-Prot;Acc:Q8LA16]
AT1G14518	ncRNA		1:4966810:4967493:-1	4.45661	4.56674	4.4566	4.47192	0.0313741						other RNA [Source:TAIR;Acc:AT1G14518]
AT1G14520	protein_coding	MIOX1	1:4968142:4970311:-1	6.83064	6.58813	6.49363	6.53712	0.0471286	1.92536	0.33592	0.0367865	0.374566	1	Inositol oxygenase 1 [Source:UniProtKB/Swiss-Prot;Acc:Q8L799]
AT1G14530	protein_coding	THH1	1:4970858:4973726:-1	9.47303	9.60043	9.81737	9.93831	0.241177	4.51068	7.42252	8.62956	8.34838	1	Protein TOM THREE HOMOLOG 1 [Source:UniProtKB/Swiss-Prot;Acc:Q948R8]
AT1G14540	protein_coding	PER4	1:4974067:4975705:-1	3.8516	3.85161	3.93085	3.85004	0.0202114	0	0	0.0930065	0	0	Peroxidase 4 [Source:UniProtKB/Swiss-Prot;Acc:Q9LE15]
AT1G14549	protein_coding		1:4978794:4978907:-1	0	0	0	0	0	0	0	0	0	0	unknown protein; LOCATED IN: endomembrane system; Has 30201 Blast hits to 17322 proteins in 780 species: Archae - 12; Bacteria - 1396; Metazoa - 17338; Fungi - 3422; Plants - 5037; Viruses - 0; Other Eukaryotes - 2996 (source: NCBI BLink). [Source:TAIR;Acc:AT1G14549]
AT1G14550	protein_coding	PER5	1:4979028:4980324:1	1.23905	1.23909	1.24961	1.23758	0.00304764	0	0	0	0	0	Peroxidase 5 [Source:UniProtKB/Swiss-Prot;Acc:Q9M9Q9]
AT1G14560	protein_coding	AT1G14560	1:4980672:4983284:1	11.4819	10.5627	11.1709	11.4788	0.200621	11.8873	6.28605	13.4525	14.4354	1	Mitochondrial substrate carrier family protein [Source:TAIR;Acc:AT1G14560]
AT1G14570	protein_coding	T5E21.7	1:4983535:4987375:1	12.8386	12.8499	12.1268	12.6654	0.28751	70.3877	69.9137	30.7932	56.0847	1	Plant UBX domain-containing protein 7 [Source:UniProtKB/Swiss-Prot;Acc:Q94JZ8]
AT1G14580	protein_coding		1:4989562:4992732:1	8.59666	8.93904	8.92605	8.64647	0.326605	3.45006	6.07916	6.39928	5.41892	1	Protein indeterminate-domain 6, chloroplastic [Source:UniProtKB/Swiss-Prot;Acc:Q8RWX7]
AT1G14590	protein_coding		1:4998816:5000643:-1	8.82302	8.42418	9.00314	8.94118	0.24271	4.38355	1.47814	6.14494	9.73836	1	Nucleotide-diphospho-sugar transferase family protein [Source:TAIR;Acc:AT1G14590]
AT1G14600	protein_coding		1:5001011:5003370:-1	9.52391	9.95494	9.66107	9.66834	0.208865	5.74942	7.08771	4.53316	4.75782	1	Putative Myb family transcription factor At1g14600 [Source:UniProtKB/Swiss-Prot;Acc:Q700D9]
AT1G14610	protein_coding	TWN2	1:5008244:5014533:-1	13.842	14.4408	14.1121	14.1598	0.116091	37.8947	61.574	50.2097	53.0247	1	Valine--tRNA ligase [Source:UniProtKB/Swiss-Prot;Acc:P93736]
AT1G14620	protein_coding	DECOY	1:5014753:5016604:-1	11.7983	12.0849	12.0927	11.7614	0.310359	37.2215	30.0839	46.0546	27.5947	1	decoy [Source:TAIR;Acc:AT1G14620]
AT1G14630	protein_coding		1:5019955:5021537:1	12.1725	12.6597	12.1425	12.2047	0.207267	58.832	81.9417	59.4417	57.3486	1	unknown protein; BEST Arabidopsis thaliana protein match is: unknown protein (TAIR:AT2G01990.1); Has 125 Blast hits to 123 proteins in 14 species: Archae - 0; Bacteria - 0; Metazoa - 0; Fungi - 0; Plants - 125; Viruses - 0; Other Eukaryotes - 0 (sou /.../CBI BLink). [Source:TAIR;Acc:AT1G14630]
AT1G14640	protein_coding		1:5023656:5025955:1	12.3191	12.5392	11.7186	11.925	0.265575	30.3263	26.315	15.8884	17.7856	1	SWAP (Suppressor-of-White-APricot)/surp domain-containing protein [Source:TAIR;Acc:AT1G14640]
AT1G14642	protein_coding		1:5026364:5026585:1	9.56739	10.5634	9.92342	10.0723	0.330948	77.5683	53.1682	0	32.4037	1	unknown protein; FUNCTIONS IN: molecular_function unknown; INVOLVED IN: biological_process unknown; LOCATED IN: cellular_component unknown; Has 0 Blast hits to 0 proteins in 0 species (source: NCBI BLink). [Source:TAIR;Acc:AT1G14642]
AT1G14650	protein_coding	AT1G14650	1:5027662:5031779:1	14.2256	14.1794	13.8435	14.0545	0.0915563	66.3595	65.1385	52.8686	61.2173	1	Probable splicing factor 3A subunit 1 [Source:UniProtKB/Swiss-Prot;Acc:Q8RXF1]
AT1G14660	protein_coding	ATNHX8	1:5031950:5036477:-1	10.9173	11.628	11.4772	10.88	0.285592	10.1615	20.3962	14.6586	7.65944	1	Sodium/hydrogen exchanger 8 [Source:UniProtKB/Swiss-Prot;Acc:Q3YL57]
AT1G14670	protein_coding		1:5037612:5040528:1	12.5996	12.6376	12.8798	12.3536	0.183313	31.7968	37.0431	44.6502	26.643	1	Transmembrane 9 superfamily member 2 [Source:UniProtKB/Swiss-Prot;Acc:Q940S0]
AT1G14680	protein_coding		1:5040861:5041733:1	8.62636	8.6473	8.73405	8.64303	0.179542	4.00013	4.98017	4.64293	3.61878	1	unknown protein; BEST Arabidopsis thaliana protein match is: unknown protein (TAIR:AT4G09060.1); Has 8132 Blast hits to 6366 proteins in 685 species: Archae - 171; Bacteria - 671; Metazoa - 4046; Fungi - 445; Plants - 318; Viruses - 23; Other Eukary /.../ 2458 (source: NCBI BLink). [Source:TAIR;Acc:AT1G14680]
AT1G14685	protein_coding	BPC2	1:5042323:5044294:1	14.1892	14.2049	14.2653	13.9619	0.123646	165.241	172.165	173.923	138.857	1	Protein BASIC PENTACYSTEINE2 [Source:UniProtKB/Swiss-Prot;Acc:Q9LDE2]
AT1G14686	protein_coding		1:5045781:5046800:-1	0	0	0	0	0	0	0	0	0	0	Putative clathrin assembly protein At1g14686 [Source:UniProtKB/Swiss-Prot;Acc:Q9LQW4]
AT1G14687	protein_coding	AtHB32	1:5047803:5048612:1	7.85382	7.82441	7.88658	7.85082	0.141713	4.56084	4.63776	5.81196	5.58718	1	Zinc-finger homeodomain protein 14 [Source:UniProtKB/Swiss-Prot;Acc:Q9LQW3]
AT1G14688	protein_coding		1:5049526:5050983:-1	3.78454	3.78455	3.85283	3.783	0.0126937	0	0	0.199896	0	0	FUNCTIONS IN: molecular_function unknown; INVOLVED IN: biological_process unknown; LOCATED IN: cellular_component unknown; CONTAINS InterPro DOMAIN/s: E3 Ubiquitin ligase (InterPro:IPR022170); Has 30201 Blast hits to 17322 proteins in 780 species: A /.../- 12; Bacteria - 1396; Metazoa - 17338; Fungi - 3422; Plants - 5037; Viruses - 0; Other Eukaryotes - 2996 (source: NCBI BLink). [Source:TAIR;Acc…
AT1G14690	protein_coding	MAP65-7	1:5051760:5055252:-1	13.2038	13.0782	13.3621	13.6785	0.219974	33.4163	28.5624	36.2246	55.6714	1	65-kDa microtubule-associated protein 7 [Source:UniProtKB/Swiss-Prot;Acc:Q8L836]
AT1G14700	protein_coding	PAP3	1:5058680:5061136:1	10.4968	11.0072	10.4218	10.0825	0.356877	18.8254	20.9914	11.0801	8.3351	1	Purple acid phosphatase 3 [Source:UniProtKB/Swiss-Prot;Acc:Q8H129]
AT1G14710	protein_coding	AT1G14710	1:5061866:5065178:-1	13.9034	13.8865	13.9483	14.1869	0.117602	62.6466	65.1331	70.3984	83.9202	1	hydroxyproline-rich glycoprotein family protein [Source:TAIR;Acc:AT1G14710]
AT1G14720	protein_coding	XTR2	1:5066636:5068645:-1	13.2055	12.954	13.5236	13.3701	0.19274	76.0816	54.5774	107.069	93.4859	1	Probable xyloglucan endotransglucosylase/hydrolase protein 28 [Source:UniProtKB/Swiss-Prot;Acc:Q38909]
AT1G14730	protein_coding	CYB561C	1:5073105:5074779:1	9.00369	8.71598	9.25504	9.06595	0.299886	15.6816	4.73082	21.3346	8.41124	1	Probable transmembrane ascorbate ferrireductase 3 [Source:UniProtKB/Swiss-Prot;Acc:Q67ZF6]
AT1G14740	protein_coding	OBE3	1:5075213:5077791:-1	12.6354	13.243	13.1882	13.4091	0.265255	24.4602	32.5879	36.1151	44.7313	1	Protein OBERON 3 [Source:UniProtKB/Swiss-Prot;Acc:Q94B71]
AT1G14750	protein_coding	SDS	1:5079407:5082520:-1	9.75752	8.7256	9.26042	9.05549	0.40656	14.996	1.34546	2.35877	5.70328	1	Cyclin-SDS [Source:UniProtKB/Swiss-Prot;Acc:Q1PFW3]
AT1G14755	protein_coding		1:5083742:5084342:1	0.942508	0.942541	0.951138	0.941037	0.0025555	0	0	0.188429	0	0	Defensin-like protein 201 [Source:UniProtKB/Swiss-Prot;Acc:Q2V4N2]
AT1G14760	protein_coding	KNATM	1:5084352:5085213:-1	9.00209	9.35654	9.29294	9.52804	0.262082	9.35992	17.0216	14.2691	11.2367	1	KNOX Arabidopsis thaliana meinox [Source:TAIR;Acc:AT1G14760]
AT1G14770	protein_coding	AT1G14770/F10B6_2	1:5086626:5088846:-1	9.90864	11.2731	10.9278	10.4001	0.265441	3.75158	19.7663	14.242	7.15161	1	RING/FYVE/PHD zinc finger superfamily protein [Source:TAIR;Acc:AT1G14770]
AT1G14780	protein_coding		1:5090990:5094152:1	1.8223	1.80671	1.80672	1.8052	0.0043195	0.305999	0	0	0	0	MACPF domain-containing protein At1g14780 [Source:UniProtKB/Swiss-Prot;Acc:Q8L612]
AT1G14790	protein_coding	RDR1	1:5093961:5098032:-1	10.5716	11.5038	10.796	11.2222	0.282183	3.95264	9.76731	4.04463	8.90653	1	RNA-dependent RNA polymerase 1 [Source:UniProtKB/Swiss-Prot;Acc:Q9LQV2]
AT1G14800	protein_coding		1:5099572:5102558:1	5.80397	5.80388	5.87361	6.05466	0.0447509	0	0	0	0.0625602	0	Nucleic acid-binding, OB-fold-like protein [Source:TAIR;Acc:AT1G14800]
AT1G14810	protein_coding	ASDH	1:5102424:5104695:-1	12.6275	12.1902	11.9673	11.614	0.216262	68.8558	43.8417	36.6666	27.6168	1	semialdehyde dehydrogenase family protein [Source:TAIR;Acc:AT1G14810]
AT1G14820	protein_coding	AT1G14820/F10B6_7	1:5105018:5106954:-1	12.114	11.5697	11.2709	11.3164	0.261934	49.4597	23.353	14.9611	17.3273	1	Sec14p-like phosphatidylinositol transfer family protein [Source:TAIR;Acc:AT1G14820]
AT1G14830	protein_coding	ADL1C	1:5107421:5111670:-1	12.1167	11.5578	11.718	11.8367	0.23342	21.5831	12.6815	16.8345	15.1609	1	Dynamin-related protein 1C [Source:UniProtKB/Swiss-Prot;Acc:Q8LF21]
AT1G14840	protein_coding	MAP70-4	1:5111955:5115497:-1	12.9692	13.0797	13.0913	12.7049	0.241714	31.1721	37.482	38.0953	26.1942	1	Microtubule-associated protein 70-4 [Source:UniProtKB/Swiss-Prot;Acc:Q9LQU7]
AT1G14850	protein_coding	NUP155	1:5116696:5123259:-1	11.2661	11.4313	10.7128	11.0677	0.357748	5.16773	9.49593	2.93701	4.91927	1	Nuclear pore complex protein NUP155 [Source:UniProtKB/Swiss-Prot;Acc:F4HXV6]
AT1G14860	protein_coding	atnudt18	1:5124742:5126151:1	5.83391	5.85726	5.72694	5.76536	0.0641287	1.10661	1.03339	0.0374702	0.275093	1	Nudix hydrolase 18, mitochondrial [Source:UniProtKB/Swiss-Prot;Acc:Q9LQU5]
AT1G14870	protein_coding	PCR2	1:5128375:5129523:-1	5.48119	5.41452	5.41552	5.55927	0.0610559	0.906757	0	0.060559	0.601893	0	Protein PLANT CADMIUM RESISTANCE 2 [Source:UniProtKB/Swiss-Prot;Acc:Q9LQU4]
AT1G14880	protein_coding	PCR1	1:5132535:5133716:-1	5.4803	5.35996	5.35996	5.35828	0.0305165	6.4516	0	0	0	1	Protein PLANT CADMIUM RESISTANCE 1 [Source:UniProtKB/Swiss-Prot;Acc:Q9LQU2]
AT1G14890	protein_coding		1:5137014:5137957:1	12.6454	12.2889	11.424	11.8616	0.1964	129.422	89.4297	40.9027	58.0931	1	Plant invertase/pectin methylesterase inhibitor superfamily protein [Source:TAIR;Acc:AT1G14890]
AT1G14900	protein_coding	HMGA	1:5138334:5139432:-1	11.8954	12.4076	12.1722	12.1752	0.23991	45.6567	85.8128	65.0979	57.8762	1	high mobility group A [Source:TAIR;Acc:AT1G14900]
AT1G14910	protein_coding		1:5139712:5143689:-1	11.7778	12.5173	12.0085	12.2437	0.218519	16.4492	38.8758	25.5621	29.4607	1	Putative clathrin assembly protein At1g14910 [Source:UniProtKB/Swiss-Prot;Acc:P94017]
AT1G14920	protein_coding	GAI	1:5149226:5151354:1	10.7565	10.5215	10.6095	10.7478	0.214702	11.3006	11.2513	9.2135	12.5137	1	DELLA protein GAI [Source:UniProtKB/Swiss-Prot;Acc:Q9LQT8]
AT1G14930	protein_coding	MLP2	1:5152263:5153084:-1	0	0	0	0	0	0	0	0	0	0	Polyketide cyclase/dehydrase and lipid transport superfamily protein [Source:TAIR;Acc:AT1G14930]
AT1G14940	protein_coding	MLP3	1:5154537:5155564:-1	0	0	0	0	0	0	0	0	0	0	Polyketide cyclase/dehydrase and lipid transport superfamily protein [Source:TAIR;Acc:AT1G14940]
AT1G14950	protein_coding	MLP1	1:5157336:5158269:-1	0	0	0	0	0	0	0	0	0	0	Polyketide cyclase/dehydrase and lipid transport superfamily protein [Source:TAIR;Acc:AT1G14950]
AT1G14960	protein_coding	MLP4	1:5159199:5160083:-1	0	0	0	0	0	0	0	0	0	0	Polyketide cyclase/dehydrase and lipid transport superfamily protein [Source:TAIR;Acc:AT1G14960]
AT1G14970	protein_coding	T15D22.1	1:5161949:5164917:-1	12.32	12.1494	11.9884	12.0815	0.188842	18.5604	11.9122	11.441	15.2811	1	O-fucosyltransferase family protein [Source:TAIR;Acc:AT1G14970]
AT1G14980	protein_coding	CPN10	1:5165628:5166745:-1	13.1915	12.5842	12.6809	12.1762	0.155286	184.761	114.372	126.151	80.8427	1	10 kDa chaperonin [Source:UniProtKB/Swiss-Prot;Acc:P34893]
AT1G14990	protein_coding	AT1G14990/T15D22_3	1:5167031:5168264:-1	9.36611	9.71346	8.85641	9.07491	0.199414	17.158	29.7239	7.85459	8.00017	1	unknown protein; FUNCTIONS IN: molecular_function unknown; INVOLVED IN: biological_process unknown; LOCATED IN: endomembrane system; EXPRESSED IN: 22 plant structures; EXPRESSED DURING: 13 growth stages; Has 34 Blast hits to 34 proteins in 12 specie /.../hae - 0; Bacteria - 0; Metazoa - 0; Fungi - 0; Plants - 34; Viruses - 0; Other Eukaryotes - 0 (source: NCBI BLink). [Source:TAIR;Acc:AT1G14990]
AT1G15000	protein_coding	scpl50	1:5168596:5170066:1	8.89573	9.11562	9.55885	9.24721	0.221194	4.27392	6.51436	14.6082	7.24306	1	Serine carboxypeptidase-like 50 [Source:UniProtKB/Swiss-Prot;Acc:Q9M9Q6]
AT1G15002	ncRNA		1:5169940:5170435:-1	6.19201	6.08927	6.20748	6.15293	0.0624508						Potential natural antisense gene, locus overlaps with AT1G15000 [Source:TAIR;Acc:AT1G15002]
AT1G15010	protein_coding	T15D22.5	1:5171207:5171742:1	6.6117	6.71789	6.85564	6.62909	0.118294	1.52979	1.29334	10.6281	1.50614	1	unknown protein; BEST Arabidopsis thaliana protein match is: unknown protein (TAIR:AT2G01300.1); Has 71 Blast hits to 71 proteins in 13 species: Archae - 0; Bacteria - 2; Metazoa - 0; Fungi - 0; Plants - 69; Viruses - 0; Other Eukaryotes - 0 (source /.../ BLink). [Source:TAIR;Acc:AT1G15010]
AT1G15015	protein_coding		1:5172081:5172923:1	4.53024	4.41978	4.42502	4.41819	0.0225849	0	0	0	0	0	F-box protein At1g15015 [Source:UniProtKB/Swiss-Prot;Acc:Q9M9Q4]
AT1G15020	protein_coding	ATQSOX1	1:5173097:5176223:-1	11.5417	11.0446	11.3826	11.2042	0.294417	19.218	13.0576	16.8766	12.758	1	Sulfhydryl oxidase 1 [Source:UniProtKB/Swiss-Prot;Acc:Q8W4J3]
AT1G15030	protein_coding	T15D22.8	1:5177529:5180049:1	11.0186	11.3204	11.1329	11.1015	0.268252	11.881	22.0311	24.9852	20.2266	1	Protein of unknown function (DUF789) [Source:TAIR;Acc:AT1G15030]
AT1G15040	protein_coding	AT1G15045	1:5179887:5181389:-1	6.68394	6.81084	6.9241	6.97856	0.114083	6.0957	7.14754	4.58521	9.49277	1	Class I glutamine amidotransferase-like superfamily protein [Source:TAIR;Acc:AT1G15040]
AT1G15045	protein_coding		1:5181857:5181964:1	0	0	0	0	0	0	0	0	0	0	hypothetical protein [Source:TAIR;Acc:AT1G15045]
AT1G15050	protein_coding	IAA34	1:5182256:5183243:-1	7.45239	7.23669	7.1574	7.43166	0.225195	13.7719	3.09043	0	7.35395	1	Auxin-responsive protein IAA34 [Source:UniProtKB/Swiss-Prot;Acc:Q9C5X0]
AT1G15060	protein_coding	F9L1.1	1:5183607:5186974:-1	10.1585	10.1123	10.2808	10.2399	0.290258	6.6435	7.70819	6.53801	6.54331	1	Uncharacterised conserved protein UCP031088, alpha/beta hydrolase [Source:TAIR;Acc:AT1G15060]
AT1G15080	protein_coding	ATPAP2	1:5187626:5189673:1	10.9715	11.6971	10.4772	10.7577	0.231847	19.4061	42.4316	11.6899	13.5337	1	Lipid phosphate phosphatase 2 [Source:UniProtKB/Swiss-Prot;Acc:Q9XI60]
AT1G15090	tRNA		1:5189687:5189760:-1	3.96773	3.93477	3.94718	3.92549	0.016287	0	0	0	0	0	pre-tRNA [Source:TAIR;Acc:AT1G15090]
AT1G15100	protein_coding	RHA2A	1:5193426:5194203:-1	9.71073	9.44793	9.02407	9.19463	0.288841	35.4443	17.8372	9.84048	7.18866	1	E3 ubiquitin-protein ligase RHA2A [Source:UniProtKB/Swiss-Prot;Acc:Q9ZT50]
AT1G15110	protein_coding	F9L1.4	1:5199018:5202175:1	11.1836	11.4297	11.7789	10.9453	0.328731	13.1029	24.3598	28.657	12.9428	1	CDP-diacylglycerol--serine O-phosphatidyltransferase 1 [Source:UniProtKB/Swiss-Prot;Acc:F4HXY7]
AT1G15120	protein_coding		1:5202648:5204193:1	12.4582	11.7985	11.8636	11.7132	0.201121	124.386	70.2145	71.0912	61.1116	1	Ubiquinol-cytochrome C reductase hinge protein [Source:TAIR;Acc:AT1G15120]
AT1G15125	protein_coding	F9L1.6	1:5204625:5205912:1	8.43421	8.23296	8.42342	8.69654	0.191056	4.06969	1.30597	1.90281	8.33407	1	S-adenosyl-L-methionine-dependent methyltransferases superfamily protein [Source:TAIR;Acc:AT1G15125]
AT1G15130	protein_coding		1:5206002:5209915:-1	12.0803	12.4272	11.9951	12.4675	0.143422	17.7616	24.2365	15.2311	24.2433	1	Endosomal targeting BRO1-like domain-containing protein [Source:TAIR;Acc:AT1G15130]
AT1G15140	protein_coding	F9L1.8	1:5210206:5212349:-1	11.371	11.4841	11.319	11.6477	0.277511	32.1175	35.8266	21.5823	47.1256	1	FAD/NAD(P)-binding oxidoreductase [Source:TAIR;Acc:AT1G15140]
AT1G15150	protein_coding	F9L1.9	1:5212615:5214858:1	9.41971	9.44684	9.59742	9.71178	0.148652	0.601929	3.04353	4.64081	7.22865	1	MATE efflux family protein [Source:TAIR;Acc:AT1G15150]
AT1G15160	protein_coding	F9L1.10	1:5215475:5217545:1	11.9615	13.0428	12.455	12.0687	0.229184	15.8548	34.282	21.5686	8.08864	1	MATE efflux family protein [Source:TAIR;Acc:AT1G15160]
AT1G15165	protein_coding		1:5217719:5220113:-1	10.2071	10.223	9.86821	10.6002	0.288786	2.56456	4.10753	2.63244	6.14804	1	RING/FYVE/PHD zinc finger superfamily protein [Source:TAIR;Acc:AT1G15165]
AT1G15170	protein_coding	F9L1.11	1:5220641:5222973:1	9.21403	9.52367	9.46038	9.18098	0.215911	1.38631	4.16551	5.02987	1.18882	1	MATE efflux family protein [Source:TAIR;Acc:AT1G15170]
AT1G15175	ncRNA		1:5222913:5224121:-1	8.30084	8.14206	8.08273	8.33167	0.111232						other RNA [Source:TAIR;Acc:AT1G15175]
AT1G15180	protein_coding	F9L1.12	1:5224385:5226702:1	10.634	10.3953	10.6742	10.4226	0.268762	10.9754	8.13151	12.3344	5.61279	1	MATE efflux family protein [Source:TAIR;Acc:AT1G15180]
AT1G15190	protein_coding	FLA19	1:5227053:5228202:1	8.66723	8.59716	8.28141	8.81879	0.210942	10.947	9.73735	2.42792	13.4728	1	Fasciclin-like arabinogalactan protein 19 [Source:UniProtKB/Swiss-Prot;Acc:Q5Q0H2]
AT1G15200	protein_coding		1:5228300:5231184:-1	16.7469	17.2158	16.9007	16.9552	0.0807689	495.321	629.362	557.944	572.609	1	protein-protein interaction regulator family protein [Source:TAIR;Acc:AT1G15200]
AT1G15210	protein_coding	PDR7	1:5231348:5236573:-1	6.7083	6.56977	6.55653	6.80539	0.0813269	0.424777	0.0797473	0.0299908	0.40329	0	ABC transporter G family member 35 [Source:UniProtKB/Swiss-Prot;Acc:Q7PC86]
AT1G15215	protein_coding	F9L1.16	1:5238065:5240051:1	10.9537	11.3506	11.4325	11.1921	0.33372	16.4675	23.7426	23.0595	23.0217	1	Protein SAWADEE HOMEODOMAIN HOMOLOG 1 [Source:UniProtKB/Swiss-Prot;Acc:Q9XI47]
AT1G15220	protein_coding	ATCCMH	1:5240029:5241538:-1	8.02648	8.14992	9.20927	9.01894	0.323809	0.726664	1.16774	15.2479	7.1874	1	Cytochrome c-type biogenesis CcmH-like mitochondrial protein [Source:UniProtKB/Swiss-Prot;Acc:Q9XI46]
AT1G15230	protein_coding	F9L1.18	1:5242198:5243227:-1	11.634	11.1843	11.6233	11.4926	0.189231	36.4517	26.2904	38.7195	32.3991	1	unknown protein; FUNCTIONS IN: molecular_function unknown; INVOLVED IN: biological_process unknown; LOCATED IN: cellular_component unknown; EXPRESSED IN: 24 plant structures; EXPRESSED DURING: 15 growth stages; Has 26 Blast hits to 26 proteins in 12 /.../es: Archae - 0; Bacteria - 0; Metazoa - 0; Fungi - 0; Plants - 26; Viruses - 0; Other Eukaryotes - 0 (source: NCBI BLink). [Source:TAIR;Acc:AT1G…
AT1G15240	protein_coding	AT1G15240/F9L1_19	1:5243450:5248604:1	13.7618	14.067	13.9773	13.9047	0.0938217	37.7922	42.5885	41.0609	38.4528	1	Phox-associated domain;Phox-like;Sorting nexin, C-terminal [Source:TAIR;Acc:AT1G15240]
AT1G15250	protein_coding	RPL37A	1:5248664:5249474:-1	11.2557	11.7341	12.0124	11.8002	0.184092	51.2469	77.458	117.173	84.5191	1	60S ribosomal protein L37-1 [Source:UniProtKB/Swiss-Prot;Acc:Q8LFH7]
AT1G15260	protein_coding	F9L1.20	1:5249760:5250573:1	10.2212	9.92077	9.62801	9.52111	0.262248	34.8978	22.6661	15.0939	11.3804	1	unknown protein; BEST Arabidopsis thaliana protein match is: unknown protein (TAIR:AT3G16070.1); Has 28 Blast hits to 28 proteins in 7 species: Archae - 0; Bacteria - 0; Metazoa - 0; Fungi - 0; Plants - 28; Viruses - 0; Other Eukaryotes - 0 (source: /.../BLink). [Source:TAIR;Acc:AT1G15260]
AT1G15270	protein_coding	F9L1.21	1:5250650:5252121:-1	13.0215	12.3787	12.6032	12.5521	0.133895	272.683	150.095	190.13	176.791	1	Translation machinery associated TMA7 [Source:TAIR;Acc:AT1G15270]
AT1G15280	protein_coding	AT1G15280	1:5252315:5256753:1	14.9281	15.1495	14.9954	15.0454	0.0849911	123.366	145.684	131.265	142.441	1	CASC3/Barentsz eIF4AIII binding [Source:TAIR;Acc:AT1G15280]
AT1G15290	protein_coding	F9L1.23	1:5257046:5264942:-1	15.2963	15.8039	15.6925	15.5986	0.174746	74.4934	116.272	105.73	109.715	1	Tetratricopeptide repeat (TPR)-like superfamily protein [Source:TAIR;Acc:AT1G15290]
AT1G15300	transposable_element		1:5265726:5268602:-1	10.3183	11.6528	10.2574	9.84849	0.396665	4.54895	15.6117	5.38673	2.05387	1	transposable element gene [Source:TAIR;Acc:AT1G15300]
AT1G15310	protein_coding	ATHSRP54A	1:5269019:5272058:-1	7.32209	7.69892	7.61137	7.46805	0.209399	0.342978	1.05655	3.71007	0.696922	1	Signal recognition particle 54 kDa protein 1 [Source:UniProtKB/Swiss-Prot;Acc:P37106]
AT1G15320	protein_coding	F9L1.26	1:5272256:5274074:-1	3.6647	3.69744	3.68161	3.67054	0.0137854	0	0	0.195037	0.083183	0	unknown protein; FUNCTIONS IN: molecular_function unknown; INVOLVED IN: biological_process unknown; LOCATED IN: endomembrane system; EXPRESSED IN: flower; EXPRESSED DURING: petal differentiation and expansion stage; Has 62 Blast hits to 62 proteins /.../species: Archae - 0; Bacteria - 0; Metazoa - 0; Fungi - 0; Plants - 62; Viruses - 0; Other Eukaryotes - 0 (source: NCBI BLink). [Source:TAIR;Acc:…
AT1G15330	protein_coding	PV42A	1:5274346:5275602:1	5.3514	5.13016	5.13612	5.16307	0.0656066	1.60255	0	0	0.251337	1	SNF1-related protein kinase regulatory subunit gamma-like PV42a [Source:UniProtKB/Swiss-Prot;Acc:Q9XI37]
AT1G15340	protein_coding	MBD10	1:5275677:5277689:-1	14.8057	15.0466	14.8583	14.8744	0.240431	178.034	183.327	181.913	170.703	1	Methyl-CpG-binding domain-containing protein 10 [Source:UniProtKB/Swiss-Prot;Acc:Q9XI36]
AT1G15350	protein_coding	F9L1.29	1:5278260:5279877:-1	10.8347	10.9736	9.89626	9.94949	0.277588	38.8173	38.2705	8.46185	11.9149	1	unknown protein; BEST Arabidopsis thaliana protein match is: unknown protein (TAIR:AT3G15770.2); Has 148 Blast hits to 148 proteins in 25 species: Archae - 0; Bacteria - 0; Metazoa - 0; Fungi - 0; Plants - 141; Viruses - 0; Other Eukaryotes - 7 (sou /.../CBI BLink). [Source:TAIR;Acc:AT1G15350]
AT1G15360	protein_coding	SHN1	1:5283538:5284673:1	0	0	0	0	0	0	0	0	0	0	Ethylene-responsive transcription factor WIN1 [Source:UniProtKB/Swiss-Prot;Acc:Q9XI33]
AT1G15370	protein_coding	F9L1.32	1:5287047:5288577:1	11.9023	11.9769	11.6322	12.033	0.284462	89.1331	66.3902	35.7257	70.5787	1	SNARE-like superfamily protein [Source:TAIR;Acc:AT1G15370]
AT1G15380	protein_coding	F9L1.33	1:5290745:5292535:1	8.05882	8.01044	8.26133	8.29906	0.194076	4.03865	3.16969	5.42566	5.74648	1	Lactoylglutathione lyase / glyoxalase I family protein [Source:TAIR;Acc:AT1G15380]
AT1G15385	protein_coding		1:5292756:5293265:-1	3.91873	3.98452	3.91874	3.92981	0.0197709	0	1.71678	0	0	1	unknown protein; CONTAINS InterPro DOMAIN/s: Protein of unknown function DUF761, plant (InterPro:IPR008480); Has 6 Blast hits to 6 proteins in 3 species: Archae - 0; Bacteria - 0; Metazoa - 0; Fungi - 0; Plants - 6; Viruses - 0; Other Eukaryotes - 0 /.../ce: NCBI BLink). [Source:TAIR;Acc:AT1G15385]
AT1G15390	protein_coding	PDF1A	1:5294629:5295797:1	10.7341	9.893	10.1121	10.361	0.431374	43.476	11.956	12.2899	23.1472	1	Peptide deformylase 1A, chloroplastic/mitochondrial [Source:UniProtKB/Swiss-Prot;Acc:Q9FV53]
AT1G15400	protein_coding		1:5295773:5296902:-1	12.4196	12.0859	12.0072	12.4582	0.132064	125.564	84.4983	65.7382	107.517	1	Uncharacterized protein At1g15400 [Source:UniProtKB/Swiss-Prot;Acc:Q9XI29]
AT1G15405	ncRNA		1:5297875:5298166:-1	7.21541	7.19342	7.1435	7.05827	0.0792876						other RNA [Source:TAIR;Acc:AT1G15405]
AT1G15410	protein_coding	F9L1.36	1:5298324:5300927:1	9.66826	10.0213	9.98343	10.0753	0.254657	4.37586	8.75061	6.5106	8.45794	1	aspartate-glutamate racemase family [Source:TAIR;Acc:AT1G15410]
AT1G15415	protein_coding	F9L1.37	1:5300742:5301412:-1	5.48036	5.5021	5.52618	5.53125	0.0573722	10.2672	11.1287	10.4917	16.2432	1	The protein encoded by this gene was identified as a part of pollen proteome by mass spec analysis. It has weak homology to LEA (late embryo abundant) proteins. Encodes protein phosphatase 2A (PP2A) B'gamma subunit. Targeted to nucleus and cytosol. [Source:TAIR;Acc:AT1G15415]
AT1G15420	protein_coding	AT1G15425	1:5301613:5303390:-1	12.9441	13.2457	13.0896	13.3531	0.227529	64.092	64.9541	70.7364	87.0131	1	CONTAINS InterPro DOMAIN/s: Small-subunit processome, Utp12 (InterPro:IPR007148); Has 764 Blast hits to 656 proteins in 193 species: Archae - 0; Bacteria - 42; Metazoa - 237; Fungi - 154; Plants - 85; Viruses - 23; Other Eukaryotes - 223 (source: NC /.../nk). [Source:TAIR;Acc:AT1G15420]
AT1G15430	protein_coding	F9L1.39	1:5304317:5306012:1	8.91715	9.46389	9.62293	9.31906	0.269838	4.59241	13.2558	13.6867	10.0819	1	Protein of unknown function (DUF1644) [Source:TAIR;Acc:AT1G15430]
AT1G15440	protein_coding	PWP2	1:5306061:5309514:-1	11.7042	12.1783	11.7062	12.1581	0.334189	16.4939	21.859	15.8816	20.1713	1	periodic tryptophan protein 2 [Source:TAIR;Acc:AT1G15440]
AT1G15450	tRNA		1:5309647:5309718:-1	0	0	0	0	0	0	0	0	0	0	pre-tRNA [Source:TAIR;Acc:AT1G15450]
AT1G15460	protein_coding	ATBOR4	1:5310001:5314094:-1	6.52498	6.32985	6.52461	6.30241	0.105914	2.78682	0	1.69366	0.0133784	1	Boron transporter 4 [Source:UniProtKB/Swiss-Prot;Acc:Q9XI23]
AT1G15470	protein_coding	F9L1.42	1:5315507:5317863:1	10.5903	10.1955	9.88948	10.4201	0.3537	13.3928	11.7114	5.49836	16.2639	1	Transducin/WD40 repeat-like superfamily protein [Source:TAIR;Acc:AT1G15470]
AT1G15480	protein_coding		1:5318011:5320594:1	10.3743	10.4419	10.6303	10.3852	0.319803	7.19291	8.14828	10.8884	8.05255	1	Pentatricopeptide repeat-containing protein At1g15480, mitochondrial [Source:UniProtKB/Swiss-Prot;Acc:Q9XI21]
AT1G15490	protein_coding	F9L1.44	1:5320615:5323895:-1	10.744	10.7567	9.99697	10.3644	0.264971	10.0793	10.3026	5.84081	5.29203	1	alpha/beta-Hydrolases superfamily protein [Source:TAIR;Acc:AT1G15490]
AT1G15500	protein_coding	ATNTT2	1:5326290:5328874:1	13.2324	13.2567	13.1758	13.0267	0.286294	58.3635	60.9436	59.8894	62.0548	1	ADP,ATP carrier protein 2, chloroplastic [Source:UniProtKB/Swiss-Prot;Acc:P92935]
AT1G15510	protein_coding	ATECB2	1:5329111:5331711:1	9.94741	10.3399	10.0317	10.1642	0.286886	2.28484	9.13648	2.91658	4.50401	1	Pentatricopeptide repeat-containing protein At1g15510, chloroplastic [Source:UniProtKB/Swiss-Prot;Acc:Q9M9E2]
AT1G15520	protein_coding	PDR12	1:5331858:5338326:-1	9.34927	9.55533	9.28635	10.0485	0.261276	0.444398	1.1182	0.628252	1.53185	1	ABC transporter G family member 40 [Source:UniProtKB/Swiss-Prot;Acc:Q9M9E1]
AT1G15530	protein_coding	LECRKS1	1:5339961:5341931:-1	7.87273	7.89011	8.02715	8.06024	0.127115	1.13116	0.893454	2.158	2.65948	1	L-type lectin-domain containing receptor kinase S.1 [Source:UniProtKB/Swiss-Prot;Acc:Q9M9E0]
AT1G15540	protein_coding	T16N11.5	1:5342587:5343705:1	0	0	0	0	0	0	0	0	0	0	2-oxoglutarate (2OG) and Fe(II)-dependent oxygenase superfamily protein [Source:TAIR;Acc:AT1G15540]
AT1G15550	protein_coding	GA4	1:5344478:5346166:-1	10.8047	11.8773	11.0978	11.1662	0.293643	20.088	63.1752	33.0627	34.7707	1	Gibberellin 3-beta-dioxygenase 1 [Source:UniProtKB/Swiss-Prot;Acc:Q39103]
AT1G15560	transposable_element		1:5352655:5354314:-1	0	0	0	0	0	0	0	0	0	0	transposable element gene [Source:TAIR;Acc:AT1G15560]
AT1G15570	protein_coding	CYCA2;3	1:5362009:5365549:1	11.8357	11.3949	11.0813	11.292	0.218444	28.7677	15.3365	12.2539	15.901	1	Cyclin-A2-3 [Source:UniProtKB/Swiss-Prot;Acc:Q38819]
AT1G15580	protein_coding	IAA5	1:5365665:5366497:-1	7.89303	7.79747	7.9832	8.19964	0.248732	3.9634	0.41404	4.90743	7.41742	1	Auxin-responsive protein IAA5 [Source:UniProtKB/Swiss-Prot;Acc:P33078]
AT1G15590	protein_coding		1:5367297:5368670:1	5.01116	5.03349	4.93947	4.93784	0.0363994	0.536512	0	0	0	0	BEST Arabidopsis thaliana protein match is: RING/U-box superfamily protein (TAIR:AT1G80400.1); Has 30201 Blast hits to 17322 proteins in 780 species: Archae - 12; Bacteria - 1396; Metazoa - 17338; Fungi - 3422; Plants - 5037; Viruses - 0; Other Euka /.../ - 2996 (source: NCBI BLink). [Source:TAIR;Acc:AT1G15590]
AT1G15600	protein_coding	T16N11.10	1:5368923:5370344:1	4.56077	4.72148	4.56073	4.55907	0.0406291	0	0.209195	0	0	0	unknown protein; BEST Arabidopsis thaliana protein match is: unknown protein (TAIR:AT1G15620.1); Has 227 Blast hits to 227 proteins in 15 species: Archae - 0; Bacteria - 0; Metazoa - 0; Fungi - 0; Plants - 227; Viruses - 0; Other Eukaryotes - 0 (sou /.../CBI BLink). [Source:TAIR;Acc:AT1G15600]
AT1G15610	protein_coding	T16N11.11	1:5370677:5371859:1	1.72245	1.70783	1.70783	1.70632	0.00406659	0	0	0	0	0	unknown protein; BEST Arabidopsis thaliana protein match is: unknown protein (TAIR:AT1G15630.1); Has 129 Blast hits to 129 proteins in 15 species: Archae - 0; Bacteria - 2; Metazoa - 0; Fungi - 0; Plants - 127; Viruses - 0; Other Eukaryotes - 0 (sou /.../CBI BLink). [Source:TAIR;Acc:AT1G15610]
AT1G15620	protein_coding	T16N11.12	1:5373504:5374575:1	0	0	0	0	0	0	0	0	0	0	unknown protein; BEST Arabidopsis thaliana protein match is: unknown protein (TAIR:AT1G15640.1); Has 125 Blast hits to 124 proteins in 14 species: Archae - 0; Bacteria - 0; Metazoa - 0; Fungi - 0; Plants - 125; Viruses - 0; Other Eukaryotes - 0 (sou /.../CBI BLink). [Source:TAIR;Acc:AT1G15620]
AT1G15630	protein_coding		1:5376793:5378027:1	4.38574	4.3008	4.3008	4.31122	0.0160415	0.727982	0	0	0.051862	0	unknown protein; BEST Arabidopsis thaliana protein match is: unknown protein (TAIR:AT1G15610.1); Has 122 Blast hits to 122 proteins in 14 species: Archae - 0; Bacteria - 0; Metazoa - 0; Fungi - 0; Plants - 122; Viruses - 0; Other Eukaryotes - 0 (sou /.../CBI BLink). [Source:TAIR;Acc:AT1G15630]
AT1G15640	protein_coding	T16N11.15	1:5378886:5380139:1	0	0	0	0	0	0	0	0	0	0	unknown protein; BEST Arabidopsis thaliana protein match is: unknown protein (TAIR:AT1G15620.1); Has 154 Blast hits to 146 proteins in 13 species: Archae - 0; Bacteria - 0; Metazoa - 0; Fungi - 0; Plants - 154; Viruses - 0; Other Eukaryotes - 0 (sou /.../CBI BLink). [Source:TAIR;Acc:AT1G15640]
AT1G15650	tRNA		1:5380907:5380988:1	0	0	0	0	0	0	0	0	0	0	pre-tRNA [Source:TAIR;Acc:AT1G15650]
AT1G15660	protein_coding	CENP-C	1:5381170:5385254:1	12.9562	12.7702	13.0602	12.8225	0.249505	36.7861	31.3427	37.9519	30.985	1	centromere protein C [Source:TAIR;Acc:AT1G15660]
AT1G15670	protein_coding		1:5389952:5391490:1	10.3032	10.6378	10.8696	10.7747	0.334803	15.9871	14.0666	18.1913	20.124	1	F-box/kelch-repeat protein At1g15670 [Source:UniProtKB/Swiss-Prot;Acc:Q9LMR5]
AT1G15680	protein_coding		1:5393407:5394639:1	0	0	0	0	0	0	0	0	0	0	Putative F-box/kelch-repeat protein At1g15680 [Source:UniProtKB/Swiss-Prot;Acc:Q9LMR4]
AT1G15690	protein_coding	AVP1	1:5398990:5402733:1	15.6075	14.9361	15.163	15.1906	0.191893	209.401	132.306	158.171	169.527	1	Pyrophosphate-energized vacuolar membrane proton pump 1 [Source:UniProtKB/Swiss-Prot;Acc:P31414]
AT1G15700	protein_coding	ATPC2	1:5402569:5403818:-1	7.50758	7.24145	7.9766	7.42235	0.205812	4.04157	0.736374	12.8836	2.31852	1	ATP synthase gamma chain 2, chloroplastic [Source:UniProtKB/Swiss-Prot;Acc:Q01909]
AT1G15710	protein_coding	TYRAAT2	1:5404358:5405686:1	8.86399	9.4408	9.42564	9.25348	0.147453	2.21659	9.28935	8.86487	8.21012	1	Arogenate dehydrogenase 2, chloroplastic [Source:UniProtKB/Swiss-Prot;Acc:Q9LMR3]
AT1G15720	protein_coding	TRFL5	1:5406025:5407486:1	8.71503	8.06977	9.02546	8.46766	0.416034	19.7132	2.22963	9.5944	3.97936	1	TRF-like 5 [Source:TAIR;Acc:AT1G15720]
AT1G15730	protein_coding	F7H2.7	1:5407401:5409987:-1	11.0359	11.3375	11.2041	11.3371	0.398191	29.7387	21.1327	24.4649	28.5029	1	Cobalamin biosynthesis CobW-like protein [Source:TAIR;Acc:AT1G15730]
AT1G15740	protein_coding	AT1G15740	1:5410908:5414919:1	11.4357	11.8622	12.1097	11.8534	0.218369	16.7073	21.592	27.4353	21.4511	1	Leucine-rich repeat family protein [Source:TAIR;Acc:AT1G15740]
AT1G15750	protein_coding	WSIP1	1:5414817:5421033:-1	14.3641	14.5703	14.5999	14.4205	0.122478	58.6514	74.7426	77.544	68.6269	1	Protein TOPLESS [Source:UniProtKB/Swiss-Prot;Acc:Q94AI7]
AT1G15757	protein_coding		1:5424242:5424576:-1	0	0	0	0	0	0	0	0	0	0	Putative defensin-like protein 110 [Source:UniProtKB/Swiss-Prot;Acc:Q2V4N0]
AT1G15760	protein_coding	F7H2.10	1:5425714:5426322:1	6.22534	6.22662	6.24234	6.22858	0.0705406	0.88986	0	0.11716	0.849012	0	Sterile alpha motif (SAM) domain-containing protein [Source:TAIR;Acc:AT1G15760]
AT1G15770	protein_coding	MED15B	1:5426892:5428280:-1	3.81118	3.83325	3.79105	3.7895	0.0104891	0.0604408	0.353067	0	0	0	Probable mediator of RNA polymerase II transcription subunit 15b [Source:UniProtKB/Swiss-Prot;Acc:F4I169]
AT1G15772	protein_coding		1:5428520:5429561:-1	0	0	0	0	0	0	0	0	0	0	unknown protein; FUNCTIONS IN: molecular_function unknown; INVOLVED IN: biological_process unknown; LOCATED IN: cellular_component unknown; BEST Arabidopsis thaliana protein match is: unknown protein (TAIR:AT1G15780.1); Has 30201 Blast hits to 17322 /.../ins in 780 species: Archae - 12; Bacteria - 1396; Metazoa - 17338; Fungi - 3422; Plants - 5037; Viruses - 0; Other Eukaryotes - 2996 (source: NC…
AT1G15780	protein_coding	MED15A	1:5430183:5436412:-1	12.9748	13.5549	12.9815	13.0646	0.257437	21.3822	38.8745	23.1037	21.7759	1	Mediator of RNA polymerase II transcription subunit 15a [Source:UniProtKB/Swiss-Prot;Acc:F4I171]
AT1G15790	protein_coding	F7H2.13	1:5438253:5440087:-1	10.8133	10.9556	10.8609	10.7557	0.344799	31.0526	33.2435	41.352	27.8115	1	unknown protein; BEST Arabidopsis thaliana protein match is: unknown protein (TAIR:AT1G15780.1); Has 170 Blast hits to 94 proteins in 14 species: Archae - 0; Bacteria - 0; Metazoa - 0; Fungi - 0; Plants - 170; Viruses - 0; Other Eukaryotes - 0 (sour /.../BI BLink). [Source:TAIR;Acc:AT1G15790]
AT1G15800	protein_coding		1:5441082:5443684:-1	10.0711	9.59373	9.64788	10.0645	0.209291	13.7602	4.75186	6.39239	11.0626	1	unknown protein; BEST Arabidopsis thaliana protein match is: unknown protein (TAIR:AT1G80610.1); Has 56 Blast hits to 52 proteins in 9 species: Archae - 0; Bacteria - 0; Metazoa - 0; Fungi - 0; Plants - 56; Viruses - 0; Other Eukaryotes - 0 (source: /.../BLink). [Source:TAIR;Acc:AT1G15800]
AT1G15810	protein_coding	F7H2.15	1:5444418:5446564:1	11.7398	11.6337	11.1317	11.5752	0.110911	32.2452	27.3531	17.3957	25.4666	1	S15/NS1, RNA-binding protein [Source:TAIR;Acc:AT1G15810]
AT1G15820	protein_coding	LHCB6	1:5446462:5447859:-1	15.6684	15.3232	15.3369	15.038	0.116555	831.146	617.861	656.921	516.083	1	light harvesting complex photosystem II subunit 6 [Source:TAIR;Acc:AT1G15820]
AT1G15825	protein_coding	F7H2.17	1:5448149:5448529:-1	5.85944	5.67986	5.80729	5.66385	0.0877652	5.7778	0	4.74895	0	1	hydroxyproline-rich glycoprotein family protein [Source:TAIR;Acc:AT1G15825]
AT1G15830	protein_coding		1:5448726:5450177:1	7.1163	7.19887	7.37619	7.31338	0.133057	0.309912	0.181512	3.30789	1.10302	1	unknown protein; Has 165982 Blast hits to 57214 proteins in 2459 species: Archae - 263; Bacteria - 44622; Metazoa - 55751; Fungi - 10656; Plants - 17613; Viruses - 2527; Other Eukaryotes - 34550 (source: NCBI BLink). [Source:TAIR;Acc:AT1G15830]
AT1G15840	protein_coding		1:5451432:5452374:1	0	0	0	0	0	0	0	0	0	0	unknown protein; Has 111484 Blast hits to 29940 proteins in 1985 species: Archae - 153; Bacteria - 40635; Metazoa - 31564; Fungi - 6444; Plants - 10232; Viruses - 1710; Other Eukaryotes - 20746 (source: NCBI BLink). [Source:TAIR;Acc:AT1G15840]
AT1G15850	protein_coding	F7H2.18	1:5453245:5454088:-1	0	0	0	0	0	0	0	0	0	0	Transducin/WD40 repeat-like superfamily protein [Source:TAIR;Acc:AT1G15850]
AT1G15860	protein_coding	F7H2.19	1:5454785:5457022:1	11.4194	11.1278	11.252	11.593	0.303087	30.8032	25.8394	24.6889	35.9576	1	Domain of unknown function (DUF298) [Source:TAIR;Acc:AT1G15860]
AT1G15870	protein_coding	F7H2.20	1:5457084:5458429:1	7.75146	7.49617	7.69373	7.76013	0.246114	4.74923	1.25276	2.67356	3.26777	1	Mitochondrial glycoprotein family protein [Source:TAIR;Acc:AT1G15870]
AT1G15880	protein_coding	GOS11	1:5458535:5460333:-1	10.6898	10.3526	10.2978	10.321	0.344809	27.5394	16.6555	19.7468	13.215	1	Golgi SNAP receptor complex member 1-1 [Source:UniProtKB/Swiss-Prot;Acc:Q9LMP7]
AT1G15885	protein_coding		1:5460477:5461281:1	8.53643	8.86551	8.69802	8.67217	0.202738	8.175	12.1117	10.4966	11.2064	1	unknown protein; Has 5 Blast hits to 5 proteins in 1 species: Archae - 0; Bacteria - 0; Metazoa - 0; Fungi - 0; Plants - 5; Viruses - 0; Other Eukaryotes - 0 (source: NCBI BLink). [Source:TAIR;Acc:AT1G15885]
AT1G15890	protein_coding		1:5461317:5464223:1	7.72195	7.87453	7.98344	7.79053	0.20004	0.599275	1.0568	1.36853	0.785153	1	Probable disease resistance protein At1g15890 [Source:UniProtKB/Swiss-Prot;Acc:Q9LMP6]
AT1G15900	protein_coding		1:5464356:5464697:1	2.79748	2.78563	2.79959	2.78916	0.00790764	0.833723	0	0	0.367055	0	unknown protein; Has 19 Blast hits to 19 proteins in 10 species: Archae - 0; Bacteria - 2; Metazoa - 0; Fungi - 0; Plants - 15; Viruses - 0; Other Eukaryotes - 2 (source: NCBI BLink). [Source:TAIR;Acc:AT1G15900]
AT1G15910	protein_coding	T24D18.1	1:5465336:5469125:1	13.1468	12.9583	13.2737	13.0178	0.233332	23.5007	14.7705	23.8604	18.96	1	Factor of DNA methylation 1 [Source:UniProtKB/Swiss-Prot;Acc:Q9S9P3]
AT1G15920	protein_coding	CAF1-2	1:5469389:5471149:1	11.7551	11.8767	11.637	11.7497	0.265444	32.8128	44.7111	29.9117	32.723	1	Probable CCR4-associated factor 1 homolog 2 [Source:UniProtKB/Swiss-Prot;Acc:Q9S9P2]
AT1G15930	protein_coding	RPS12A	1:5471400:5473014:1	15.2069	14.2686	14.7162	14.6596	0.136812	654.644	338.331	465.841	447.97	1	40S ribosomal protein S12-1 [Source:UniProtKB/Swiss-Prot;Acc:Q9S9P1]
AT1G15940	protein_coding	T24D18.4	1:5473565:5478259:1	14.7536	14.9222	14.6495	14.5339	0.143684	78.3714	83.1638	72.1375	65.1862	1	Tudor/PWWP/MBT superfamily protein [Source:TAIR;Acc:AT1G15940]
AT1G15950	protein_coding	CCR1	1:5478754:5482180:1	9.51182	9.84927	9.27407	9.60722	0.284055	14.7846	15.6228	2.73379	6.69756	1	Cinnamoyl-CoA reductase 1 [Source:UniProtKB/Swiss-Prot;Acc:Q9S9N9]
AT1G15960	protein_coding	NRAMP6	1:5481665:5485082:-1	12.7545	12.4736	12.3736	12.4767	0.20498	44.5748	48.6938	43.6458	49.2786	1	Metal transporter Nramp6 [Source:UniProtKB/Swiss-Prot;Acc:Q9S9N8]
AT1G15970	protein_coding	T24D18.7	1:5486319:5488868:-1	10.6768	10.6747	10.9004	10.874	0.232218	9.72679	8.44668	13.352	15.9605	1	DNA glycosylase superfamily protein [Source:TAIR;Acc:AT1G15970]
AT1G15980	protein_coding	NDF1	1:5489298:5491363:1	9.08326	8.99746	9.46612	8.8409	0.282087	4.41551	3.542	10.8521	2.94449	1	Photosynthetic NDH subunit of subcomplex B 1, chloroplastic [Source:UniProtKB/Swiss-Prot;Acc:Q9S9N6]
AT1G15990	protein_coding	ATCNGC7	1:5491304:5493772:-1	0	0	0	0	0	0	0	0	0	0	cyclic nucleotide gated channel 7 [Source:TAIR;Acc:AT1G15990]
AT1G16000	protein_coding	GAG1AT	1:5494533:5495359:1	10.4575	10.1529	10.2829	10.2972	0.137452	56.455	31.5164	38.215	43.2438	1	unknown protein; BEST Arabidopsis thaliana protein match is: unknown protein (TAIR:AT1G80890.1); Has 41 Blast hits to 40 proteins in 10 species: Archae - 0; Bacteria - 0; Metazoa - 0; Fungi - 0; Plants - 41; Viruses - 0; Other Eukaryotes - 0 (source /.../ BLink). [Source:TAIR;Acc:AT1G16000]
AT1G16010	protein_coding	MGT2	1:5495373:5497723:-1	11.7499	11.3677	11.6596	11.3631	0.216249	20.3844	12.5949	13.0377	11.231	1	Magnesium transporter MRS2-1 [Source:UniProtKB/Swiss-Prot;Acc:Q9S9N4]
AT1G16020	protein_coding	T24D18.12	1:5498165:5501358:1	10.4212	10.6611	10.904	10.6959	0.209523	6.94862	7.93382	10.6391	7.85856	1	Protein of unknown function (DUF1712) [Source:TAIR;Acc:AT1G16020]
AT1G16022	protein_coding	T24D18.13	1:5501396:5501959:-1	0.0601109	0.0631017	0.0600763	0.0584082	0.00119098	0.296577	1.35124	2.06225	0	1	unknown protein; FUNCTIONS IN: molecular_function unknown; INVOLVED IN: biological_process unknown; LOCATED IN: endomembrane system; Has 30201 Blast hits to 17322 proteins in 780 species: Archae - 12; Bacteria - 1396; Metazoa - 17338; Fungi - 3422; /.../ - 5037; Viruses - 0; Other Eukaryotes - 2996 (source: NCBI BLink). [Source:TAIR;Acc:AT1G16022]
AT1G16025	protein_coding		1:5501505:5501959:1	0	0	0	0	0	0	0.28929	0	0	0	unknown protein; FUNCTIONS IN: molecular_function unknown; INVOLVED IN: biological_process unknown; LOCATED IN: chloroplast; Has 2 Blast hits to 2 proteins in 1 species: Archae - 0; Bacteria - 0; Metazoa - 0; Fungi - 0; Plants - 2; Viruses - 0; Othe /.../ryotes - 0 (source: NCBI BLink). [Source:TAIR;Acc:AT1G16025]
AT1G16030	protein_coding	Hsp70b	1:5502206:5504535:-1	8.91203	8.5924	8.94417	9.30176	0.266732	3.31348	1.1591	2.71635	5.75934	1	Heat shock 70 kDa protein 5 [Source:UniProtKB/Swiss-Prot;Acc:Q9S9N1]
AT1G16040	protein_coding	AT1G16040/T24D18_15	1:5504735:5506611:1	10.5448	10.5949	10.9819	10.6308	0.254776	20.5482	29.3343	34.2342	25.0977	1	FUNCTIONS IN: molecular_function unknown; INVOLVED IN: GPI anchor biosynthetic process; LOCATED IN: integral to membrane, endoplasmic reticulum membrane; EXPRESSED IN: 24 plant structures; EXPRESSED DURING: 13 growth stages; CONTAINS InterPro DOMAIN /.../I biosynthesis protein Pig-F (InterPro:IPR009580); Has 280 Blast hits to 280 proteins in 133 species: Archae - 0; Bacteria - 0; Metazoa - 113; F…
AT1G16060	protein_coding	ADAP	1:5508507:5511735:1	12.4808	12.4282	12.0176	11.9034	0.253947	55.0574	52.6731	37.9374	33.0266	1	AP2-like ethylene-responsive transcription factor At1g16060 [Source:UniProtKB/Swiss-Prot;Acc:Q94AN4]
AT1G16070	protein_coding	AtTLP8	1:5511873:5513896:-1	9.65192	10.2741	10.3083	10.0506	0.362481	2.9277	7.52001	9.19543	5.71403	1	Tubby-like protein 8 [Source:UniProtKB/Swiss-Prot;Acc:Q9S9M8]
AT1G16080	protein_coding	T24D18.18	1:5514317:5516027:1	11.1325	11.1373	10.9825	11.1809	0.235187	14.941	15.4275	15.734	19.278	1	unknown protein; LOCATED IN: apoplast, chloroplast stroma, chloroplast, chloroplast envelope; EXPRESSED IN: 23 plant structures; EXPRESSED DURING: 14 growth stages; Has 81 Blast hits to 81 proteins in 28 species: Archae - 0; Bacteria - 2; Metazoa - /.../gi - 0; Plants - 62; Viruses - 0; Other Eukaryotes - 17 (source: NCBI BLink). [Source:TAIR;Acc:AT1G16080]
AT1G16090	protein_coding	WAKL7	1:5516259:5517822:1	10.2928	10.9107	11.7131	11.0795	0.255997	5.19725	8.49043	21.5231	13.2506	1	wall associated kinase-like 7 [Source:TAIR;Acc:AT1G16090]
AT1G16100	tRNA		1:5518062:5518134:-1	0	0	0	0	0	0	0	0	0	0	pre-tRNA [Source:TAIR;Acc:AT1G16100]
AT1G16110	protein_coding	WAKL6	1:5518373:5520891:1	10.1972	10.9759	10.611	10.6953	0.369345	7.03161	13.8258	7.10645	8.4286	1	Wall-associated receptor kinase-like 6 [Source:UniProtKB/Swiss-Prot;Acc:Q8GXQ3]
AT1G16120	protein_coding	WAKL1	1:5522639:5524983:1	0	0	0	0	0	0	0	0	0	0	Wall-associated receptor kinase-like 1 [Source:UniProtKB/Swiss-Prot;Acc:Q9S9M5]
AT1G16130	protein_coding	WAKL2	1:5525491:5528212:1	2.35014	2.35489	2.35017	2.36669	0.00459988	0	0.0183265	0	0.0718588	0	Wall-associated receptor kinase-like 2 [Source:UniProtKB/Swiss-Prot;Acc:Q7X8C5]
AT1G16140	pseudogene	WAKL3	1:5528965:5531255:1	3.45861	3.44678	3.44678	3.48199	0.0117776	0	0	0	0.185498	0	pseudogene similar to wall-associated kinase protein family [Source:TAIR;Acc:AT1G16140]
AT1G16150	protein_coding	WAKL4	1:5532415:5534877:1	0	0	0	0	0	0	0	0	0	0	wall associated kinase-like 4 [Source:TAIR;Acc:AT1G16150]
AT1G16160	protein_coding	WAKL5	1:5535973:5538269:1	3.97776	3.98714	3.97778	4.03738	0.0110794	0	0.04384	0	0.292405	0	wall associated kinase-like 5 [Source:TAIR;Acc:AT1G16160]
AT1G16170	protein_coding	T24D18.25	1:5538732:5539821:-1	10.0549	8.90492	9.80589	10.0378	0.164343	33.1897	2.69278	36.07	32.1813	1	unknown protein; FUNCTIONS IN: molecular_function unknown; INVOLVED IN: biological_process unknown; LOCATED IN: cellular_component unknown; EXPRESSED IN: 24 plant structures; EXPRESSED DURING: 15 growth stages; BEST Arabidopsis thaliana protein matc /.../unknown protein (TAIR:AT1G79660.1); Has 55 Blast hits to 55 proteins in 13 species: Archae - 0; Bacteria - 0; Metazoa - 0; Fungi - 0; Plants - 5…
AT1G16180	protein_coding	T24D18.26	1:5540427:5542902:1	13.1992	12.9961	13.4173	12.7339	0.259768	74.6946	78.8908	103.115	55.4227	1	Serinc-domain containing serine and sphingolipid biosynthesis protein [Source:TAIR;Acc:AT1G16180]
AT1G16190	protein_coding	RAD23A	1:5543152:5546103:1	10.6498	11.5475	11.5554	10.9896	0.354002	12.5581	28.6626	29.6042	20.356	1	Probable ubiquitin receptor RAD23a [Source:UniProtKB/Swiss-Prot;Acc:Q84L32]
AT1G16210	protein_coding	F3O9.2	1:5546128:5547552:-1	11.149	10.6265	11.0793	11.0278	0.191086	29.6143	14.9937	28.4068	24.3938	1	unknown protein; CONTAINS InterPro DOMAIN/s: Protein of unknown function DUF1014 (InterPro:IPR010422); Has 16107 Blast hits to 8386 proteins in 1107 species: Archae - 26; Bacteria - 3370; Metazoa - 4013; Fungi - 1516; Plants - 526; Viruses - 120; Ot /.../karyotes - 6536 (source: NCBI BLink). [Source:TAIR;Acc:AT1G16210]
AT1G16220	protein_coding		1:5548653:5550553:1	10.9979	10.8901	10.8359	11.3091	0.263021	12.8907	7.3194	11.518	17.7722	1	Probable protein phosphatase 2C 6 [Source:UniProtKB/Swiss-Prot;Acc:Q9SA22]
AT1G16225	protein_coding		1:5551041:5552097:-1	2.0711	2.05262	2.05263	2.05111	0.005044	0	0	0	0	0	Target SNARE coiled-coil domain protein [Source:TAIR;Acc:AT1G16225]
AT1G16230	protein_coding		1:5553467:5554324:-1	0	0	0	0	0	0	0	0	0	0	Target SNARE coiled-coil domain protein [Source:TAIR;Acc:AT1G16230]
AT1G16240	protein_coding	SYP51	1:5555007:5556841:-1	11.6066	11.7728	11.4463	11.7396	0.198022	19.3392	19.8034	20.019	25.7794	1	Syntaxin-51 [Source:UniProtKB/Swiss-Prot;Acc:Q9SA23]
AT1G16250	protein_coding		1:5556989:5559520:1	10.591	10.1511	10.1674	9.75049	0.370967	14.6826	6.18001	6.17521	3.90144	1	F-box/kelch-repeat protein At1g16250 [Source:UniProtKB/Swiss-Prot;Acc:Q0WW40]
AT1G16260	protein_coding	WAKL8	1:5559579:5562113:-1	10.5846	10.9975	10.7726	10.1238	0.247037	6.31451	10.8394	10.7731	3.31726	1	Wall-associated receptor kinase-like 8 [Source:UniProtKB/Swiss-Prot;Acc:Q9SA25]
AT1G16270	protein_coding	F3O9.7	1:5563087:5568368:1	11.7777	12.0019	11.776	11.6483	0.283909	11.1929	13.1357	9.26802	8.46301	1	Protein kinase superfamily protein with octicosapeptide/Phox/Bem1p domain [Source:TAIR;Acc:AT1G16270]
AT1G16280	protein_coding	RH36	1:5568482:5570487:-1	9.95697	9.54391	9.68861	9.35319	0.215523	7.66305	3.93434	6.14862	2.63742	1	DEAD-box ATP-dependent RNA helicase 36 [Source:UniProtKB/Swiss-Prot;Acc:Q9SA27]
AT1G16290	protein_coding	F3O9.9	1:5570753:5573538:-1	3.80278	3.87918	3.80279	3.80122	0.0195006	0	0.539277	0	0	0	FUNCTIONS IN: molecular_function unknown; INVOLVED IN: biological_process unknown; LOCATED IN: chloroplast, vacuole; EXPRESSED IN: 19 plant structures; EXPRESSED DURING: 11 growth stages; CONTAINS InterPro DOMAIN/s: Lytic transglycosylase-like, cata /.../(InterPro:IPR008258); Has 171 Blast hits to 155 proteins in 40 species: Archae - 0; Bacteria - 54; Metazoa - 0; Fungi - 0; Plants - 55; Viruses …
AT1G16300	protein_coding	GAPCP-2	1:5574310:5577622:1	9.17678	9.68724	8.95205	9.62283	0.250124	4.05027	11.0239	1.54358	9.97448	1	Glyceraldehyde-3-phosphate dehydrogenase GAPCP2, chloroplastic [Source:UniProtKB/Swiss-Prot;Acc:Q5E924]
AT1G16310	protein_coding	MTP10	1:5578431:5580693:1	8.92748	8.78741	8.52058	8.70001	0.115699	4.74051	4.34301	1.81757	2.14941	1	Metal tolerance protein 10 [Source:UniProtKB/Swiss-Prot;Acc:Q0WU02]
AT1G16320	protein_coding	F3O9.12	1:5580855:5582143:1	9.37152	9.40374	9.74034	9.76222	0.24192	5.45614	5.909	12.6243	12.8971	1	Uncharacterized conserved protein (DUF2358) [Source:TAIR;Acc:AT1G16320]
AT1G16330	protein_coding	CYCB3;1	1:5582387:5587391:-1	10.3836	10.2182	9.86386	9.57799	0.273578	10.5692	7.00657	3.99573	2.26409	1	cyclin b3;1 [Source:TAIR;Acc:AT1G16330]
AT1G16340	protein_coding	ATKDSA2	1:5587790:5590651:-1	10.7718	11.1087	10.9548	10.5272	0.240887	12.3794	23.3384	15.0831	10.2787	1	2-dehydro-3-deoxyphosphooctonate aldolase 2 [Source:UniProtKB/Swiss-Prot;Acc:Q6NQL4]
AT1G16350	protein_coding	AT1G16350/F3O9_15	1:5590951:5593007:1	12.1228	11.8634	11.9441	12.129	0.223356	25.3072	15.4968	19.0932	21.6881	1	Inosine-5'-monophosphate dehydrogenase 2 [Source:UniProtKB/Swiss-Prot;Acc:Q9SA34]
AT1G16360	protein_coding	ALIS4	1:5593301:5595179:-1	8.46221	7.93878	8.2568	8.50443	0.191217	1.45337	0.545038	1.35305	1.49758	1	Putative ALA-interacting subunit 4 [Source:UniProtKB/Swiss-Prot;Acc:Q9SA35]
AT1G16370	protein_coding	ATOCT6	1:5596694:5598447:1	2.06163	2.06639	2.07559	2.06015	0.00506569	0	0.033612	0.101197	0	0	Organic cation/carnitine transporter 6 [Source:UniProtKB/Swiss-Prot;Acc:Q9SA36]
AT1G16380	protein_coding	ATCHX1	1:5598453:5601367:-1	0	0	0	0	0	0	0	0	0	0	Cation/H(+) antiporter 1 [Source:UniProtKB/Swiss-Prot;Acc:Q9SA37]
AT1G16390	protein_coding	ATOCT3	1:5602873:5604663:1	10.9011	11.4324	10.9944	11.6163	0.245633	12.4006	22.3779	14.071	24.9547	1	Organic cation/carnitine transporter 3 [Source:UniProtKB/Swiss-Prot;Acc:Q9SA38]
AT1G16400	protein_coding	CYP79F2	1:5605159:5607473:1	12.9031	12.4471	11.9696	12.1539	0.208118	18.6352	8.32173	3.87232	5.88477	1	Hexahomomethionine N-hydroxylase [Source:UniProtKB/Swiss-Prot;Acc:Q9FUY7]
AT1G16410	protein_coding	CYP79F1	1:5608807:5611426:1	16.5221	16.1244	15.6651	15.732	0.277133	367.923	258.939	197.841	212	1	Dihomomethionine N-hydroxylase [Source:UniProtKB/Swiss-Prot;Acc:Q949U1]
AT1G16420	protein_coding	ATMC8	1:5612150:5613867:-1	5.30815	5.35548	5.43345	5.35546	0.0486986	0	0.316968	0.945483	0.306638	0	Metacaspase-8 [Source:UniProtKB/Swiss-Prot;Acc:Q9SA41]
AT1G16430	protein_coding	MED22A	1:5614619:5615510:1	8.97505	8.69745	8.69653	8.53117	0.208534	19.0749	10.7134	8.26721	5.16007	1	Mediator of RNA polymerase II transcription subunit 22a [Source:UniProtKB/Swiss-Prot;Acc:Q9SA42]
AT1G16440	protein_coding	RSH3	1:5615815:5617672:1	4.09673	4.09674	4.10539	4.16331	0.012808	0	0	0.0660817	0.319548	0	Serine/threonine-protein kinase RHS3 [Source:UniProtKB/Swiss-Prot;Acc:F4I4F2]
AT1G16445	protein_coding	F3O9.25	1:5617811:5619334:1	7.88341	8.01912	7.17854	7.21015	0.200975	16.308	7.07262	0.12766	0.0363088	1	S-adenosyl-L-methionine-dependent methyltransferases superfamily protein [Source:TAIR;Acc:AT1G16445]
AT1G16450	tRNA		1:5619471:5619543:-1	0	0	0	0	0	0	0	0	0	0	pre-tRNA [Source:TAIR;Acc:AT1G16450]
AT1G16460	protein_coding	RDH2	1:5619582:5622663:-1	12.9221	12.9672	13.0212	12.8953	0.293705	73.458	67.291	63.7102	62.141	1	Thiosulfate/3-mercaptopyruvate sulfurtransferase 2 [Source:UniProtKB/Swiss-Prot;Acc:Q24JL3]
AT1G16470	protein_coding	PAB1	1:5622786:5625643:1	12.3235	11.6257	12.0462	11.8869	0.223118	68.4522	36.6552	50.1932	38.8784	1	Proteasome subunit alpha type-2-A [Source:UniProtKB/Swiss-Prot;Acc:O23708]
AT1G16480	protein_coding		1:5625699:5628656:-1	9.09059	9.85418	9.71639	9.45816	0.407706	0.812963	4.95139	2.7523	2.41466	1	Tetratricopeptide repeat (TPR)-like superfamily protein [Source:TAIR;Acc:AT1G16480]
AT1G16489	ncRNA		1:5629216:5630488:1	2.06432	2.06436	2.06436	2.08141	0.0048336						other RNA [Source:TAIR;Acc:AT1G16489]
AT1G16490	protein_coding	ATMYB58	1:5629655:5630995:-1	7.75276	7.70415	7.94997	7.45041	0.180799	1.27535	1.37576	2.95371	0.242854	1	myb domain protein 58 [Source:TAIR;Acc:AT1G16490]
AT1G16500	protein_coding	F3O9.30	1:5639032:5640173:1	9.29663	9.04699	9.08386	9.20105	0.240656	8.37671	8.57011	10.7062	10.7128	1	unknown protein; BEST Arabidopsis thaliana protein match is: unknown protein (TAIR:AT1G79160.1); Has 136 Blast hits to 134 proteins in 17 species: Archae - 0; Bacteria - 0; Metazoa - 0; Fungi - 4; Plants - 131; Viruses - 1; Other Eukaryotes - 0 (sou /.../CBI BLink). [Source:TAIR;Acc:AT1G16500]
AT1G16510	protein_coding	F3O9.31	1:5644572:5645443:-1	8.28348	8.14424	7.83339	8.24489	0.181309	11.697	7.67964	1.26929	9.84649	1	Auxin-responsive protein SAUR41 [Source:UniProtKB/Swiss-Prot;Acc:Q9SA49]
AT1G16515	protein_coding		1:5647549:5647813:-1	6.54983	6.64781	6.84356	6.60702	0.0543001	1.27837	2.55702	18.9017	3.2275	1	unknown protein; Has 35333 Blast hits to 34131 proteins in 2444 species: Archae - 798; Bacteria - 22429; Metazoa - 974; Fungi - 991; Plants - 531; Viruses - 0; Other Eukaryotes - 9610 (source: NCBI BLink). [Source:TAIR;Acc:AT1G16515]
AT1G16520	protein_coding	F3O9.32	1:5648760:5651167:1	11.04	11.0096	10.4191	11.2923	0.289096	30.4053	22.9601	10.2426	25.1731	1	unknown protein; FUNCTIONS IN: molecular_function unknown; INVOLVED IN: biological_process unknown; LOCATED IN: plasma membrane; EXPRESSED IN: 22 plant structures; EXPRESSED DURING: 13 growth stages; BEST Arabidopsis thaliana protein match is: unkno /.../tein (TAIR:AT1G56080.1); Has 243 Blast hits to 234 proteins in 69 species: Archae - 2; Bacteria - 2; Metazoa - 61; Fungi - 9; Plants - 125; Viru…
AT1G16530	protein_coding	LBD3	1:5651370:5652883:-1	9.72122	10.2124	10.2702	10.0556	0.21489	14.6597	20.2036	28.6662	24.1962	1	LOB domain-containing protein 3 [Source:UniProtKB/Swiss-Prot;Acc:Q9SA51]
AT1G16540	protein_coding	SIR3	1:5659415:5665449:1	10.8118	10.7367	10.6102	10.8137	0.30448	6.72538	7.41759	4.92267	5.12967	1	Molybdenum cofactor sulfurase [Source:UniProtKB/Swiss-Prot;Acc:Q9C5X8]
AT1G16550	pseudogene		1:5665907:5668209:1	7.75007	7.58881	7.83555	7.38339	0.337184	3.44951	1.81357	2.47387	0.146109	1	pseudogene, putative cell division cycle protein, blastp match of 53% identity and 2.4e-136 P-value to GP [Source:TAIR;Acc:AT1G16550]
AT1G16560	protein_coding	F19K19.12	1:5668384:5670708:1	11.9931	11.8565	11.4155	11.721	0.227718	46.2056	37.8987	26.6648	39.7463	1	Per1-like family protein [Source:TAIR;Acc:AT1G16560]
AT1G16570	protein_coding	F19K19.11	1:5670577:5673600:-1	9.98181	10.489	10.8227	10.9542	0.235189	8.09463	19.6611	18.7504	24.3557	1	UDP-Glycosyltransferase superfamily protein [Source:TAIR;Acc:AT1G16570]
AT1G16590	protein_coding	REV7	1:5673795:5675131:1	8.98632	9.59844	9.51404	9.97262	0.309773	1.90528	12.3143	6.3433	7.76452	1	DNA polymerase zeta processivity subunit [Source:UniProtKB/Swiss-Prot;Acc:Q94FL5]
AT1G16600	pseudogene		1:5675169:5675433:1	3.15711	3.15713	3.15713	3.19954	0.0111576	0	0	0	3.23705	1	pseudogene, putative cycloartenol synthase [Source:TAIR;Acc:AT1G16600]
AT1G16610	protein_coding	SR45	1:5675704:5678852:-1	13.4281	13.7455	13.5229	13.1243	0.174747	69.2177	115.198	86.8895	61.3408	1	Serine/arginine-rich splicing factor SR45 [Source:UniProtKB/Swiss-Prot;Acc:Q9SEE9]
AT1G16620	transposable_element		1:5679819:5681188:1	8.02092	8.41136	8.09748	8.0975	0.118369	0	0	0.0430095	0	0	transposable element gene [Source:TAIR;Acc:AT1G16620]
AT1G16630	protein_coding	F19K19.8	1:5682118:5684867:-1	12.724	12.1692	12.2836	12.5876	0.252556	24.251	14.0607	16.1852	22.8065	1	unknown protein; LOCATED IN: chloroplast; BEST Arabidopsis thaliana protein match is: unknown protein (TAIR:AT2G16270.1); Has 10587 Blast hits to 5736 proteins in 617 species: Archae - 88; Bacteria - 963; Metazoa - 3686; Fungi - 820; Plants - 541; V /.../ - 438; Other Eukaryotes - 4051 (source: NCBI BLink). [Source:TAIR;Acc:AT1G16630]
AT1G16635	ncRNA		1:5685503:5686368:-1	7.87342	7.77654	7.82065	8.32043	0.153923
AT1G16640	protein_coding	AT1G16640	1:5686603:5687715:1	9.24753	8.87764	8.89802	9.01566	0.192987	12.4151	10.9799	6.18659	10.1031	1	B3 domain-containing protein At1g16640 [Source:UniProtKB/Swiss-Prot;Acc:Q9FX77]
AT1G16650	protein_coding		1:5687943:5691198:1	10.0542	10.2326	10.3245	10.7072	0.269394	4.02907	7.71577	8.58661	10.6027	1	S-adenosyl-L-methionine-dependent methyltransferases superfamily protein [Source:TAIR;Acc:AT1G16650]
AT1G16660	transposable_element		1:5692024:5696458:1	0.06132	0.0612874	0.0644784	0.0596075	0.00124163	0	0	0.0120443	0	0	transposable element gene [Source:TAIR;Acc:AT1G16660]
AT1G16670	protein_coding	F19K19.4	1:5697324:5699769:1	10.3812	9.87994	10.7004	10.516	0.360893	8.14198	4.41814	11.3468	8.54461	1	Protein kinase superfamily protein [Source:TAIR;Acc:AT1G16670]
AT1G16680	protein_coding	F19K19.3	1:5702753:5705838:1	12.597	12.1917	12.2762	12.2865	0.152103	26.4345	19.0141	18.653	19.2445	1	Chaperone DnaJ-domain superfamily protein [Source:TAIR;Acc:AT1G16680]
AT1G16690	protein_coding	F19K19.2	1:5705969:5709533:1	11.3802	10.7813	11.2372	11.1517	0.310271	16.0282	10.9648	12.0798	17.7877	1	Enhancer of polycomb-like transcription factor protein [Source:TAIR;Acc:AT1G16690]
AT1G16700	protein_coding		1:5709725:5711902:1	11.2679	11.4409	10.587	10.7672	0.283104	32.9899	39.8064	20.6257	20.1825	1	NADH dehydrogenase [ubiquinone] iron-sulfur protein 8-B, mitochondrial [Source:UniProtKB/Swiss-Prot;Acc:Q9FX83]
AT1G16705	protein_coding		1:5712088:5713752:1	8.0735	7.59087	8.14592	7.80962	0.180221	10.0261	0.543404	5.20319	2.35596	1	p300/CBP acetyltransferase-related protein-related [Source:TAIR;Acc:AT1G16705]
AT1G16710	protein_coding	HAC12	1:5714219:5722614:1	13.7041	13.8059	13.328	13.8331	0.179	22.7933	24.7585	15.373	23.684	1	Histone acetyltransferase HAC12 [Source:UniProtKB/Swiss-Prot;Acc:Q9FWQ5]
AT1G16720	protein_coding	HCF173	1:5723088:5726478:1	10.6701	10.5955	11.1095	10.9845	0.303886	10.4432	11.6729	14.7175	11.6602	1	high chlorophyll fluorescence phenotype 173 [Source:TAIR;Acc:AT1G16720]
AT1G16730	protein_coding	UP6	1:5726368:5727312:-1	4.98668	4.96528	4.9852	5.09655	0.036553	0.257596	0.166805	1.61205	2.76426	1	unknown protein 6 [Source:TAIR;Acc:AT1G16730]
AT1G16740	protein_coding		1:5727690:5729080:1	11.3966	11.0606	11.4613	10.6294	0.272989	91.6053	46.0472	83.5491	35.8912	1	Ribosomal protein L20 [Source:TAIR;Acc:AT1G16740]
AT1G16750	protein_coding		1:5729097:5731870:-1	10.1131	9.47844	9.5975	10.0482	0.184031	7.68057	3.54577	2.55242	8.99496	1	Protein of unknown function, DUF547 [Source:TAIR;Acc:AT1G16750]
AT1G16760	protein_coding		1:5734234:5737307:1	4.55254	4.55811	4.55251	4.69544	0.037687	0	0.0174362	0	0.676555	0	Protein kinase protein with adenine nucleotide alpha hydrolases-like domain [Source:TAIR;Acc:AT1G16760]
AT1G16770	protein_coding	F17F16.3	1:5737878:5739377:1	7.2814	7.09439	7.25894	7.32844	0.143439	1.9343	0.919278	1.05844	2.66703	1	unknown protein; Has 109 Blast hits to 109 proteins in 52 species: Archae - 0; Bacteria - 4; Metazoa - 0; Fungi - 71; Plants - 32; Viruses - 0; Other Eukaryotes - 2 (source: NCBI BLink). [Source:TAIR;Acc:AT1G16770]
AT1G16780	protein_coding	VHP2;2	1:5739299:5744214:-1	12.1116	12.0445	11.8057	11.8228	0.258523	23.9041	25.486	18.7156	19.1178	1	Inorganic H pyrophosphatase family protein [Source:TAIR;Acc:AT1G16780]
AT1G16790	protein_coding		1:5744553:5745209:1	9.31385	9.73278	9.02274	8.78386	0.27047	24.3582	43.2559	15.673	6.31688	1	ribosomal protein-related [Source:TAIR;Acc:AT1G16790]
AT1G16800	protein_coding		1:5745523:5755263:-1	14.1178	14.0645	14.0512	14.1925	0.100165	26.45	25.7861	24.8617	29.222	1	P-loop containing nucleoside triphosphate hydrolases superfamily protein [Source:TAIR;Acc:AT1G16800]
AT1G16810	protein_coding	F6I1.17	1:5755588:5756895:1	12.3746	12.7075	12.5098	12.5784	0.173315	77.264	85.5674	68.3075	86.3724	1	unknown protein; CONTAINS InterPro DOMAIN/s: Protein of unknown function DUF1754, eukaryotic (InterPro:IPR013865); Has 395 Blast hits to 394 proteins in 162 species: Archae - 0; Bacteria - 0; Metazoa - 181; Fungi - 91; Plants - 65; Viruses - 0; Othe /.../ryotes - 58 (source: NCBI BLink). [Source:TAIR;Acc:AT1G16810]
AT1G16820	protein_coding		1:5756835:5758464:-1	9.95273	10.4915	10.8081	10.2712	0.334262	17.0669	38.6841	42.2528	28.447	1	vacuolar ATP synthase catalytic subunit-related / V-ATPase-related / vacuolar proton pump-related [Source:TAIR;Acc:AT1G16820]
AT1G16825	protein_coding	RTNLB23	1:5758855:5760501:1	7.67559	7.70935	7.77809	7.70872	0.180152	1.38216	7.28867	6.84476	3.60511	1	Reticulon-like protein B23 [Source:UniProtKB/Swiss-Prot;Acc:P0C941]
AT1G16830	protein_coding		1:5760772:5762619:1	6.57022	6.49351	6.52274	6.76246	0.0731649	0.411807	0.12684	0.233512	1.40268	1	Putative pentatricopeptide repeat-containing protein At1g16830 [Source:UniProtKB/Swiss-Prot;Acc:Q3EDA9]
AT1G16840	protein_coding	F6I1.16	1:5762694:5764073:-1	11.8822	11.4924	11.66	11.8912	0.392469	72.0841	59.6228	53.8648	68.8178	1	unknown protein; BEST Arabidopsis thaliana protein match is: unknown protein (TAIR:AT1G78890.1); Has 35333 Blast hits to 34131 proteins in 2444 species: Archae - 798; Bacteria - 22429; Metazoa - 974; Fungi - 991; Plants - 531; Viruses - 0; Other Euk /.../s - 9610 (source: NCBI BLink). [Source:TAIR;Acc:AT1G16840]
AT1G16850	protein_coding	AT1G16880/F17F16.7	1:5764807:5765651:-1	6.27793	6.30624	6.47477	6.49573	0.0658652	0	0.33561	2.61099	2.5731	1	unknown protein; FUNCTIONS IN: molecular_function unknown; INVOLVED IN: response to salt stress; LOCATED IN: endomembrane system; EXPRESSED IN: leaf apex, leaf whorl, male gametophyte, flower, leaf; EXPRESSED DURING: LP.06 six leaves visible, LP.04 /.../eaves visible, LP.10 ten leaves visible, petal differentiation and expansion stage, LP.08 eight leaves visible; BEST Arabidopsis thaliana protein…
AT1G16858	protein_coding	CPuORF55	1:5767300:5770602:1	0	0	0	0	0	7.16083	7.23466	11.363	9.87068	1	conserved peptide upstream open reading frame 55 [Source:TAIR;Acc:AT1G16858]
AT1G16860	protein_coding		1:5767300:5770602:1	0	0	0	0	0						Uncharacterized membrane protein At1g16860 [Source:UniProtKB/Swiss-Prot;Acc:Q9FZ45]
[truncated: 31,504 more rows]
