# Supplementary material for: Temporal dynamics of gene expression and histone marks at the Arabidopsis shoot meristem during flowering
Source: Nat Commun. 2017 May 17;8:15120. doi: 10.1038/ncomms15120 (PMC5442315; doi:10.1038/ncomms15120)
Supplement: Supplementary Data 2 — Differentially expressed genes during floral transition. [file ncomms15120-s3.xlsx]

## Sheet: Sheet1
Supplementary Data 2. Differentially expressed genes during floral transition.
Note:	1. Expression 0LD, 1LD, 2LD, 3LD, SEM as in Table S2.
	2. Expression change: 0: no change, 1: significant increase, -1: significant decrease; significance at P < 0.05 (analysis by Deseq2)
	3. Expression profile: dec: only decreasing, inc: only increasing, mix - decreasing and increasing
Gene ID	Biotype!	Transcript name	Locus	Expression 0LD	Expression 1LD	Expression 2LD	Expression 3LD	SEM	Change of expression from 0LD to 1LD	Change of expression from 0LD to 2LD	Change of expression from 0LD to 3LD	Change of expression from 1LD to 2LD	Change of expression from 1LD to 3LD	Change of expression from 2LD to 3LD	Expression profile	Description
AT1G01100	protein_coding	RPP1A	1:50075:51199:-1	15.0271	14.1035	14.5023	14.083	0.135634	-1	0	-1	0	0	0	dec	60S acidic ribosomal protein P1-1 [Source:UniProtKB/Swiss-Prot;Acc:Q8LCW9]
AT1G04820	protein_coding	TUA4	1:1356191:1358386:-1	15.2555	14.6669	14.5054	14.1933	0.106576	0	0	-1	0	0	0	dec	Tubulin alpha-4 chain [Source:UniProtKB/Swiss-Prot;Acc:Q0WV25]
AT1G07050	protein_coding		1:2164188:2165239:-1	10.8406	8.68676	8.77967	8.38777	0.303967	-1	0	-1	0	0	0	dec	CCT motif family protein [Source:TAIR;Acc:AT1G07050]
AT1G09310	protein_coding	T31J12.3	1:3009055:3009880:1	14.8227	13.8967	14.2105	13.6	0.150897	-1	0	-1	0	0	0	dec	Protein of unknown function, DUF538 [Source:TAIR;Acc:AT1G09310]
AT1G11280	protein_coding		1:3787334:3790876:-1	12.7041	11.5812	12.5469	12.2048	0.218489	-1	0	0	0	0	0	dec	G-type lectin S-receptor-like serine/threonine-protein kinase At1g11280 [Source:UniProtKB/Swiss-Prot;Acc:Q9SXB3]
AT1G13930	protein_coding	F7A19.2	1:4761012:4762666:1	15.5334	14.6433	14.1733	13.7032	0.143222	-1	-1	-1	0	0	0	dec	Involved in response to salt stress. Knockout mutants are hypersensitive to salt stress. [Source:TAIR;Acc:AT1G13930]
AT1G14980	protein_coding	CPN10	1:5165628:5166745:-1	13.1915	12.5842	12.6809	12.1762	0.155286	0	0	-1	0	0	0	dec	10 kDa chaperonin [Source:UniProtKB/Swiss-Prot;Acc:P34893]
AT1G15930	protein_coding	RPS12A	1:5471400:5473014:1	15.2069	14.2686	14.7162	14.6596	0.136812	-1	0	0	0	0	0	dec	40S ribosomal protein S12-1 [Source:UniProtKB/Swiss-Prot;Acc:Q9S9P1]
AT1G16170	protein_coding	T24D18.25	1:5538732:5539821:-1	10.0549	8.90492	9.80589	10.0378	0.164343	-1	0	0	0	0	0	dec	unknown protein; FUNCTIONS IN: molecular_function unknown; INVOLVED IN: biological_process unknown; LOCATED IN: cellular_component unknown; EXPRESSED IN: 24 plant structures; EXPRESSED DURING: 15 growth stages; BEST Arabidopsis thaliana protein matc /.../unknown protein (TAIR:AT1G79660.1); Has 55 Blast hits to 55 proteins in 13 species: Archae - 0; Bacteria - 0; Metazoa - 0; Fungi - 0; Plants - 5…
AT1G17665	protein_coding	F11A6.1	1:6072253:6074484:-1	11.8661	9.61494	10.3248	9.78747	0.212361	-1	-1	-1	0	0	0	dec	unknown protein; FUNCTIONS IN: molecular_function unknown; INVOLVED IN: biological_process unknown; LOCATED IN: endomembrane system; EXPRESSED IN: 15 plant structures; EXPRESSED DURING: 11 growth stages; Has 149 Blast hits to 146 proteins in 39 spec /.../rchae - 0; Bacteria - 4; Metazoa - 21; Fungi - 5; Plants - 30; Viruses - 0; Other Eukaryotes - 89 (source: NCBI BLink). [Source:TAIR;Acc:AT1G176…
AT1G19910	protein_coding	AVA-P2	1:6913229:6914594:1	13.6509	12.921	13.2744	13.1895	0.0917	-1	0	0	0	0	0	dec	V-type proton ATPase subunit c2 [Source:UniProtKB/Swiss-Prot;Acc:P59228]
AT1G20620	protein_coding	CAT3	1:7143067:7146540:1	16.8651	15.8769	16.2064	16.1338	0.136566	-1	0	0	0	0	0	dec	Catalase-3 [Source:UniProtKB/Swiss-Prot;Acc:Q42547]
AT1G22790	protein_coding		1:8069487:8071562:1	11.0919	10.2708	10.8005	10.0364	0.170507	0	0	-1	0	0	0	dec	unknown protein; FUNCTIONS IN: molecular_function unknown; INVOLVED IN: biological_process unknown; LOCATED IN: plasma membrane; EXPRESSED IN: 22 plant structures; EXPRESSED DURING: 13 growth stages; BEST Arabidopsis thaliana protein match is: unkno /.../tein (TAIR:AT1G34010.1); Has 67 Blast hits to 67 proteins in 12 species: Archae - 0; Bacteria - 0; Metazoa - 0; Fungi - 0; Plants - 67; Viruses …
AT1G23750	protein_coding	F5O8.30	1:8400151:8401487:1	9.214	8.72414	8.67085	8.18509	0.182802	0	0	-1	0	0	0	dec	Nucleic acid-binding, OB-fold-like protein [Source:TAIR;Acc:AT1G23750]
AT1G26690	protein_coding		1:9224145:9225775:-1	9.53955	8.38694	8.83392	8.70701	0.259401	-1	0	0	0	0	0	dec	Transmembrane emp24 domain-containing protein p24delta9 [Source:UniProtKB/Swiss-Prot;Acc:Q9LQY3]
AT1G28330	protein_coding	DYL1	1:9933884:9935271:-1	15.2262	13.98	14.545	14.6594	0.0865237	-1	0	0	0	0	0	dec	dormancy-associated protein-like 1 [Source:TAIR;Acc:AT1G28330]
AT1G29390	protein_coding	COR314-TM2	1:10286293:10288103:-1	10.9565	9.36227	10.4657	9.74505	0.379417	-1	0	0	0	0	0	dec	Cold-regulated 413 inner membrane protein 2, chloroplastic [Source:UniProtKB/Swiss-Prot;Acc:F4I1G5]
AT1G29720	protein_coding	RFK1	1:10393797:10399873:-1	12.5343	12.4381	11.5759	10.8003	0.30935	0	0	-1	0	0	0	dec	Probable LRR receptor-like serine/threonine-protein kinase At1g29720 [Source:UniProtKB/Swiss-Prot;Acc:Q9ASQ6]
AT1G32440	protein_coding	PKp3	1:11712162:11715112:1	9.92114	9.2138	9.39808	8.88201	0.193648	0	0	-1	0	0	0	dec	Plastidial pyruvate kinase 3, chloroplastic [Source:UniProtKB/Swiss-Prot;Acc:Q93Z53]
AT1G33120	protein_coding	RPL9B	1:12010901:12012524:1	15.1498	14.5372	14.5552	14.3327	0.118469	0	0	-1	0	0	0	dec	60S ribosomal protein L9-1 [Source:UniProtKB/Swiss-Prot;Acc:P49209]
AT1G33140	protein_coding	PGY2	1:12023275:12024783:1	15.4987	14.9082	14.7948	14.5002	0.11636	0	0	-1	0	0	0	dec	60S ribosomal protein L9-1 [Source:UniProtKB/Swiss-Prot;Acc:P49209]
AT1G35720	protein_coding	ANNAT1	1:13225197:13227195:1	14.7189	13.7584	14.2839	13.3747	0.259081	0	0	-1	0	0	0	dec	Annexin D1 [Source:UniProtKB/Swiss-Prot;Acc:Q9SYT0]
AT1G41880	protein_coding	RPL35AB	1:15651027:15652542:-1	14.664	14.0641	14.2654	13.6814	0.126819	0	0	-1	0	0	0	dec	60S ribosomal protein L35a-2 [Source:UniProtKB/Swiss-Prot;Acc:Q9FZH0]
AT1G44575	protein_coding	NPQ4	1:16871696:16873383:1	13.965	13.18	13.6617	12.9481	0.135124	0	0	-1	0	0	0	dec	Photosystem II 22 kDa protein, chloroplastic [Source:UniProtKB/Swiss-Prot;Acc:Q9XF91]
AT1G50010	protein_coding	TUA2	1:18517586:18520000:1	14.9832	13.9712	14.3142	14.1803	0.110653	-1	0	-1	0	0	0	dec	Tubulin alpha-4 chain [Source:UniProtKB/Swiss-Prot;Acc:Q0WV25]
AT1G55260	protein_coding	F7A10.16	1:20614610:20616436:1	12.7865	11.3499	11.8542	11.1709	0.339247	0	0	-1	0	0	0	dec	Bifunctional inhibitor/lipid-transfer protein/seed storage 2S albumin superfamily protein [Source:TAIR;Acc:AT1G55260]
AT1G55330	protein_coding	AGP21	1:20648465:20648891:-1	13.2586	11.9607	12.9548	12.896	0.187247	-1	0	0	0	0	0	dec	Arabinogalactan peptide 21 [Source:UniProtKB/Swiss-Prot;Acc:Q9C8A4]
AT1G56300	protein_coding	F14G9.9	1:21078820:21080423:-1	12.6085	11.2955	11.0287	10.8396	0.215991	-1	-1	-1	0	0	0	dec	Chaperone DnaJ-domain superfamily protein [Source:TAIR;Acc:AT1G56300]
AT1G59830	protein_coding	PP2A-1	1:22020519:22022484:-1	11.1881	10.1485	10.4732	10.8978	0.141609	-1	0	0	0	0	0	dec	Serine/threonine-protein phosphatase PP2A-1 catalytic subunit [Source:UniProtKB/Swiss-Prot;Acc:Q07099]
AT1G64190	protein_coding		1:23825328:23827136:-1	12.0011	10.4815	11.1092	10.8835	0.300288	-1	0	0	0	0	0	dec	6-phosphogluconate dehydrogenase, decarboxylating 1, chloroplastic [Source:UniProtKB/Swiss-Prot;Acc:Q9SH69]
AT1G67730	protein_coding	YBR159	1:25391460:25393610:1	12.6722	12.1002	11.9493	11.4932	0.212297	0	0	-1	0	0	0	dec	Very-long-chain 3-oxoacyl-CoA reductase 1 [Source:UniProtKB/Swiss-Prot;Acc:Q8L9C4]
AT1G68050	protein_coding	ADO3	1:25508676:25510889:1	12.0449	10.7948	10.7701	9.79903	0.273446	0	0	-1	0	0	0	dec	Adagio protein 3 [Source:UniProtKB/Swiss-Prot;Acc:Q9C9W9]
AT1G71100	protein_coding	RSW10	1:26814632:26815671:1	10.9841	11.2551	11.052	9.45465	0.20209	0	0	-1	0	-1	-1	dec	Probable ribose-5-phosphate isomerase 1 [Source:UniProtKB/Swiss-Prot;Acc:Q9C998]
AT1G72020	protein_coding	F28P5.9	1:27109291:27110431:-1	13.059	12.1395	12.4756	12.2458	0.127566	-1	0	0	0	0	0	dec	unknown protein; Has 52 Blast hits to 52 proteins in 18 species: Archae - 0; Bacteria - 0; Metazoa - 0; Fungi - 0; Plants - 52; Viruses - 0; Other Eukaryotes - 0 (source: NCBI BLink). [Source:TAIR;Acc:AT1G72020]
AT1G74790	protein_coding	HIPL1	1:28098765:28101896:1	11.4237	10.2312	10.8491	11.0158	0.21976	-1	0	0	0	0	0	dec	HIPL1 protein [Source:UniProtKB/Swiss-Prot;Acc:Q9SSG3]
AT1G76790	protein_coding	F28O16.16	1:28822186:28823673:-1	13.4937	12.0221	11.9782	11.9931	0.240297	-1	-1	-1	0	0	0	dec	O-methyltransferase family protein [Source:TAIR;Acc:AT1G76790]
AT1G77510	protein_coding	ATPDIL1-2	1:29126650:29129612:1	13.1251	13.167	12.5181	11.9502	0.190804	0	0	-1	0	0	0	dec	Protein disulfide isomerase-like 1-2 [Source:UniProtKB/Swiss-Prot;Acc:Q9SRG3]
AT1G78380	protein_coding	ATGSTU19	1:29486413:29487906:-1	14.5064	13.5165	13.872	13.4908	0.180205	-1	0	-1	0	0	0	dec	Glutathione S-transferase U19 [Source:UniProtKB/Swiss-Prot;Acc:Q9ZRW8]
AT1G79440	protein_coding	ALDH5F1	1:29882210:29887412:-1	13.7848	13.4039	12.8718	12.9052	0.128484	0	0	-1	0	0	0	dec	Succinate-semialdehyde dehydrogenase, mitochondrial [Source:UniProtKB/Swiss-Prot;Acc:Q9SAK4]
AT2G01008	protein_coding		2:1025:2810:1	18.9189	18.4514	18.4442	17.7176	0.150554	0	0	-1	0	0	0	dec	FUNCTIONS IN: molecular_function unknown; INVOLVED IN: biological_process unknown; LOCATED IN: cellular_component unknown; BEST Arabidopsis thaliana protein match is: maternal effect embryo arrest 38 (TAIR:AT3G43160.1). [Source:TAIR;Acc:AT2G01008]
AT2G01200	protein_coding	IAA32	2:118017:119342:1	9.08642	8.50064	7.87438	8.14519	0.162463	0	-1	0	0	0	0	dec	Auxin-responsive protein IAA32 [Source:UniProtKB/Swiss-Prot;Acc:Q8RYC6]
AT2G02100	protein_coding	LCR69	2:528350:529108:1	14.7233	13.887	13.9152	14.1251	0.0906612	-1	-1	0	0	0	0	dec	Defensin-like protein 2 [Source:UniProtKB/Swiss-Prot;Acc:Q39182]
AT2G06010	protein_coding	ORG4	2:2336814:2338902:1	11.7667	11.0103	11.3897	10.5442	0.207691	0	0	-1	0	0	0	dec	OBP3-responsive gene 4 [Source:TAIR;Acc:AT2G06010]
AT2G07815	protein_coding		2:3443688:3445582:-1	10.2291	9.35864	9.71016	9.98655	0.0858974	-1	0	0	0	0	0	dec	BEST Arabidopsis thaliana protein match is: cytochrome C biogenesis 452 (TAIR:ATMG00180.1); Has 30201 Blast hits to 17322 proteins in 780 species: Archae - 12; Bacteria - 1396; Metazoa - 17338; Fungi - 3422; Plants - 5037; Viruses - 0; Other Eukaryo /.../2996 (source: NCBI BLink). [Source:TAIR;Acc:AT2G07815]
AT2G15960	protein_coding		2:6947309:6947688:1	13.4322	12.2251	12.7381	12.9306	0.196932	-1	0	0	0	0	0	dec	unknown protein; Has 14 Blast hits to 14 proteins in 5 species: Archae - 0; Bacteria - 0; Metazoa - 0; Fungi - 0; Plants - 14; Viruses - 0; Other Eukaryotes - 0 (source: NCBI BLink). [Source:TAIR;Acc:AT2G15960]
AT2G19730	protein_coding	RPL28A	2:8511507:8513221:1	15.092	14.4248	14.673	14.1472	0.141761	0	0	-1	0	0	0	dec	60S ribosomal protein L28-1 [Source:UniProtKB/Swiss-Prot;Acc:O82204]
AT2G20930	protein_coding	AT2G20930	2:9000616:9001737:-1	11.1726	9.7966	10.6185	10.4436	0.193536	-1	0	0	0	0	0	dec	SNARE-like superfamily protein [Source:TAIR;Acc:AT2G20930]
AT2G27530	protein_coding	PGY1	2:11763217:11764845:-1	15.1455	14.5027	14.715	14.343	0.130182	0	0	-1	0	0	0	dec	60S ribosomal protein L10a-2 [Source:UniProtKB/Swiss-Prot;Acc:P59230]
AT2G28570	protein_coding		2:12241770:12242729:1	9.85622	9.53104	9.37906	9.04059	0.124669	0	0	-1	0	0	0	dec	unknown protein; Has 13 Blast hits to 13 proteins in 6 species: Archae - 0; Bacteria - 0; Metazoa - 0; Fungi - 0; Plants - 13; Viruses - 0; Other Eukaryotes - 0 (source: NCBI BLink). [Source:TAIR;Acc:AT2G28570]
AT2G30010	protein_coding	TBL45	2:12805724:12809386:1	11.9057	10.3816	11.1475	11.1237	0.235977	-1	0	0	0	0	0	dec	Protein trichome birefringence-like 45 [Source:UniProtKB/Swiss-Prot;Acc:O80872]
AT2G33430	protein_coding	DAL1	2:14162667:14165042:1	12.6764	11.7034	12.3189	11.4055	0.220547	0	0	-1	0	0	0	dec	Multiple organellar RNA editing factor 2, chloroplastic [Source:UniProtKB/Swiss-Prot;Acc:O22793]
AT2G33830	protein_coding		2:14309484:14310351:-1	15.9771	13.7846	13.8142	14.3554	0.152355	-1	-1	-1	0	0	0	dec	Dormancy/auxin associated family protein [Source:TAIR;Acc:AT2G33830]
AT2G34490	protein_coding	CYP710A2	2:14535645:14537432:-1	11.7489	10.6818	10.6753	10.2479	0.338225	0	0	-1	0	0	0	dec	Cytochrome P450 710A2 [Source:UniProtKB/Swiss-Prot;Acc:O64698]
AT2G34590	protein_coding	E1-BETA-2	2:14568811:14570969:-1	12.5498	11.0441	12.1812	11.5794	0.223427	-1	0	0	0	0	0	dec	Pyruvate dehydrogenase E1 component subunit beta-3, chloroplastic [Source:UniProtKB/Swiss-Prot;Acc:O64688]
AT2G36160	protein_coding	RPS14A	2:15169818:15171353:1	14.797	13.7898	14.1302	13.8211	0.17427	0	0	-1	0	0	0	dec	40S ribosomal protein S14-1 [Source:UniProtKB/Swiss-Prot;Acc:Q9SIH0]
AT2G36620	protein_coding	RPL24A	2:15350347:15351900:-1	14.1356	13.6887	13.7937	13.3731	0.113086	0	0	-1	0	0	0	dec	60S ribosomal protein L24-1 [Source:UniProtKB/Swiss-Prot;Acc:Q42347]
AT2G37790	protein_coding	AKR4C10	2:15838764:15840932:1	12.0735	10.3724	10.9886	10.5475	0.256329	-1	0	-1	0	0	0	dec	Aldo-keto reductase family 4 member C10 [Source:UniProtKB/Swiss-Prot;Acc:Q84TF0]
AT2G39460	protein_coding	ATRPL23A	2:16474149:16476108:1	15.2352	14.6902	14.8572	14.2443	0.128013	0	0	-1	0	0	0	dec	60S ribosomal protein L23a-1 [Source:UniProtKB/Swiss-Prot;Acc:Q8LD46]
AT2G39855	protein_coding	AT2G39855/T5I7.3	2:16637677:16639308:1	9.53879	8.17482	8.17634	8.62882	0.206617	-1	-1	0	0	0	0	dec	unknown protein; FUNCTIONS IN: molecular_function unknown; INVOLVED IN: biological_process unknown; LOCATED IN: chloroplast; BEST Arabidopsis thaliana protein match is: unknown protein (TAIR:AT3G55646.1); Has 35333 Blast hits to 34131 proteins in 24 /.../cies: Archae - 798; Bacteria - 22429; Metazoa - 974; Fungi - 991; Plants - 531; Viruses - 0; Other Eukaryotes - 9610 (source: NCBI BLink). [Sour…
AT2G44310	protein_coding		2:18309212:18309826:1	10.975	10.5918	10.5051	9.7924	0.112931	0	0	-1	0	0	0	dec	Calcium-binding EF-hand family protein [Source:TAIR;Acc:AT2G44310]
AT2G45180	protein_coding		2:18626320:18626997:1	15.242	13.6842	14.5678	14.4574	0.223335	-1	0	0	0	0	0	dec	Bifunctional inhibitor/lipid-transfer protein/seed storage 2S albumin superfamily protein [Source:TAIR;Acc:AT2G45180]
AT2G46110	protein_coding	PANB1	2:18954570:18956530:-1	8.51024	7.94771	7.42485	7.5729	0.142487	0	-1	-1	0	0	0	dec	3-methyl-2-oxobutanoate hydroxymethyltransferase 1, mitochondrial [Source:UniProtKB/Swiss-Prot;Acc:O82357]
AT3G03100	protein_coding	AT3G03100	3:705381:707651:-1	12.7996	11.5421	12.1911	12.5227	0.183426	-1	0	0	0	0	0	dec	Probable NADH dehydrogenase [ubiquinone] 1 alpha subcomplex subunit 12 [Source:UniProtKB/Swiss-Prot;Acc:Q9M9M9]
AT3G03780	protein_coding	ATMS2	3:957085:960980:1	15.1462	14.6373	14.046	13.6423	0.162208	0	-1	-1	0	0	0	dec	5-methyltetrahydropteroyltriglutamate--homocysteine methyltransferase 2 [Source:UniProtKB/Swiss-Prot;Acc:Q9SRV5]
AT3G05880	protein_coding	RCI2A	3:1755497:1756540:-1	13.5495	12.2851	12.5356	12.2434	0.181047	-1	0	-1	0	0	0	dec	Hydrophobic protein RCI2A [Source:UniProtKB/Swiss-Prot;Acc:Q9ZNQ7]
AT3G13460	protein_coding	ECT2	3:4384714:4388525:-1	15.0938	14.1398	14.592	14.3204	0.144743	-1	0	0	0	0	0	dec	evolutionarily conserved C-terminal region 2 [Source:TAIR;Acc:AT3G13460]
AT3G13920	protein_coding	EIF4A1	3:4592256:4594999:-1	15.3399	14.362	14.7689	14.4212	0.149217	-1	0	-1	0	0	0	dec	Eukaryotic initiation factor 4A-1 [Source:UniProtKB/Swiss-Prot;Acc:P41376]
AT3G15160	protein_coding	AT3G15160	3:5104367:5108473:1	13.3489	12.4334	12.7908	13.0381	0.119169	-1	0	0	0	0	0	dec	unknown protein; Has 266 Blast hits to 264 proteins in 44 species: Archae - 0; Bacteria - 0; Metazoa - 58; Fungi - 0; Plants - 199; Viruses - 0; Other Eukaryotes - 9 (source: NCBI BLink). [Source:TAIR;Acc:AT3G15160]
AT3G16640	protein_coding	TCTP	3:5669373:5670842:-1	16.7466	15.7499	16.037	15.8677	0.108257	-1	0	-1	0	0	0	dec	Translationally-controlled tumor protein homolog [Source:UniProtKB/Swiss-Prot;Acc:P31265]
AT3G18130	protein_coding	RACK1C_AT	3:6210904:6212433:-1	11.8878	10.9068	11.8262	11.2757	0.149514	-1	0	0	0	0	0	dec	Receptor for activated C kinase 1C [Source:UniProtKB/Swiss-Prot;Acc:Q9LV28]
AT3G20150	protein_coding		3:7031332:7037010:1	13.5537	13.022	12.9818	12.4528	0.167517	0	0	-1	0	0	0	dec	Kinesin motor family protein [Source:TAIR;Acc:AT3G20150]
AT3G20810	protein_coding	JMJD5	3:7275674:7278379:1	12.8971	11.1086	11.0452	11.6294	0.215585	-1	-1	-1	0	0	0	dec	Putative lysine-specific demethylase JMJD5 [Source:UniProtKB/Swiss-Prot;Acc:Q8RWR1]
AT3G22230	protein_coding	RPL27B	3:7843967:7844597:-1	15.2903	14.2632	14.5262	14.2929	0.13796	-1	0	-1	0	0	0	dec	60S ribosomal protein L27-2 [Source:UniProtKB/Swiss-Prot;Acc:Q8LCL3]
AT3G28290	protein_coding	AT14A	3:10547504:10549367:1	11.1865	9.61612	10.3314	10.7291	0.241903	-1	0	0	0	0	0	dec	UPF0496 protein At3g28300 [Source:UniProtKB/Swiss-Prot;Acc:P0DI79]
AT3G28300	protein_coding	AT14A	3:10565737:10567600:1	11.4585	9.78678	10.482	11.0124	0.266568	-1	0	0	0	0	0	dec	UPF0496 protein At3g28300 [Source:UniProtKB/Swiss-Prot;Acc:P0DI79]
AT3G46950	protein_coding	T6H20.20	3:17289369:17290963:1	8.95055	9.26556	8.90632	8.30414	0.132765	0	0	0	0	-1	0	dec	Mitochondrial transcription termination factor family protein [Source:TAIR;Acc:AT3G46950]
AT3G47800	protein_coding	T23J7.130	3:17634810:17637204:1	11.1985	9.28831	10.6888	10.3622	0.262603	-1	0	0	0	0	0	dec	Galactose mutarotase-like superfamily protein [Source:TAIR;Acc:AT3G47800]
AT3G48530	protein_coding	KING1	3:17987378:17989763:1	12.7983	11.7433	12.003	11.7048	0.212407	0	0	-1	0	0	0	dec	SNF1-related protein kinase regulatory subunit gamma-1 [Source:UniProtKB/Swiss-Prot;Acc:Q8LBB2]
AT3G49110	protein_coding	PRX33	3:18200664:18203142:1	13.7642	12.8299	13.2736	13.6023	0.14675	-1	0	0	0	0	0	dec	Peroxidase 33 [Source:UniProtKB/Swiss-Prot;Acc:P24101]
AT3G49310	protein_coding	T1G12.1	3:18284857:18288059:-1	11.6523	10.0493	10.6148	10.6466	0.269531	-1	0	0	0	0	0	dec	Major facilitator superfamily protein [Source:TAIR;Acc:AT3G49310]
AT3G49680	protein_coding	ATBCAT-3	3:18422649:18425693:1	16.0007	15.8695	15.3703	15.2215	0.116291	0	0	-1	0	0	0	dec	Branched-chain-amino-acid aminotransferase 3, chloroplastic [Source:UniProtKB/Swiss-Prot;Acc:Q9M401]
AT3G49910	protein_coding	RPL26A	3:18504256:18504967:1	16.0275	15.1834	15.5259	15.0868	0.15397	0	0	-1	0	0	0	dec	60S ribosomal protein L26-1 [Source:UniProtKB/Swiss-Prot;Acc:P51414]
AT3G53460	protein_coding	CP29	3:19819185:19821519:-1	16.0537	15.0675	15.2151	15.0469	0.172037	0	0	-1	0	0	0	dec	29 kDa ribonucleoprotein, chloroplastic [Source:UniProtKB/Swiss-Prot;Acc:Q43349]
AT3G53740	protein_coding	RPL36B	3:19913707:19915016:-1	15.1986	14.2341	14.624	13.9372	0.159354	-1	0	-1	0	0	0	dec	60S ribosomal protein L36-2 [Source:UniProtKB/Swiss-Prot;Acc:Q9M352]
AT3G55750	protein_coding	RPL35AD	3:20698553:20700067:1	14.0472	13.328	13.7503	13.0983	0.146344	0	0	-1	0	0	0	dec	60S ribosomal protein L35a-4 [Source:UniProtKB/Swiss-Prot;Acc:P51422]
AT3G60770	protein_coding	RPS13A	3:22460189:22461779:-1	15.2284	14.8026	14.7661	14.5472	0.0921004	0	0	-1	0	0	0	dec	40S ribosomal protein S13-1 [Source:UniProtKB/Swiss-Prot;Acc:P59223]
AT3G62250	protein_coding	UBQ5	3:23037094:23037797:1	15.7519	14.9525	15.1859	14.9053	0.117199	-1	0	-1	0	0	0	dec	Ubiquitin-40S ribosomal protein S27a-3 [Source:UniProtKB/Swiss-Prot;Acc:P59233]
AT3G62290	protein_coding	ARFA1E	3:23051544:23053817:1	15.6218	14.8852	14.9514	15.1258	0.0977954	-1	0	0	0	0	0	dec	ADP-ribosylation factor A1E [Source:TAIR;Acc:AT3G62290]
AT4G00400	protein_coding	GPAT8	4:174062:176853:-1	11.6785	10.3099	11.0299	11.3092	0.303313	-1	0	0	0	0	0	dec	Probable glycerol-3-phosphate acyltransferase 8 [Source:UniProtKB/Swiss-Prot;Acc:Q5XF03]
AT4G00840	protein_coding		4:355258:357279:-1	11.3833	9.88474	10.7779	10.6192	0.272802	-1	0	0	0	0	0	dec	Probable protein S-acyltransferase 12 [Source:UniProtKB/Swiss-Prot;Acc:Q5M757]
AT4G02410	protein_coding	LECRK43	4:1059889:1062153:-1	7.12505	6.14689	6.33165	6.11865	0.182529	-1	0	-1	0	0	0	dec	L-type lectin-domain containing receptor kinase IV.3 [Source:UniProtKB/Swiss-Prot;Acc:O81292]
AT4G08330	protein_coding		4:5255120:5256705:-1	7.25156	6.6358	6.68057	6.65621	0.0635734	-1	0	-1	0	0	0	dec	Uncharacterized protein At4g08330, chloroplastic [Source:UniProtKB/Swiss-Prot;Acc:Q9STN5]
AT4G08460	protein_coding	AT4G08460	4:5377064:5380645:-1	12.0208	11.7299	11.7398	10.9014	0.207521	0	0	-1	0	0	0	dec	Protein of unknown function (DUF1644) [Source:TAIR;Acc:AT4G08460]
AT4G13430	protein_coding	IIL1	4:7803933:7807871:-1	15.4573	15.0042	14.7205	14.4022	0.14811	0	0	-1	0	0	0	dec	3-isopropylmalate dehydratase large subunit [Source:UniProtKB/Swiss-Prot;Acc:Q94AR8]
AT4G14110	protein_coding	COP9	4:8132886:8134920:-1	11.5589	11.0908	9.65855	10.7587	0.32402	0	-1	0	0	0	0	dec	COP9 signalosome complex subunit 8 [Source:UniProtKB/Swiss-Prot;Acc:P43255]
AT4G15000	protein_coding	RPL27C	4:8571833:8572489:1	14.479	13.8383	13.9059	13.1454	0.154941	0	0	-1	0	0	0	dec	60S ribosomal protein L27-3 [Source:UniProtKB/Swiss-Prot;Acc:P51419]
AT4G15320	protein_coding	ATCSLB06	4:8742639:8747981:-1	11.1081	9.86643	9.44983	9.6895	0.246838	0	-1	0	0	0	0	dec	cellulose synthase-like B6 [Source:TAIR;Acc:AT4G15320]
AT4G16390	protein_coding	SVR7	4:9257958:9260277:1	10.7732	10.2108	9.67468	9.29389	0.324838	0	0	-1	0	0	0	dec	Pentatricopeptide repeat-containing protein At4g16390, chloroplastic [Source:UniProtKB/Swiss-Prot;Acc:Q8GWE0]
AT4G16444	protein_coding		4:9274443:9276327:-1	10.2849	8.91178	9.89995	9.31509	0.152136	-1	0	0	0	0	0	dec	FUNCTIONS IN: molecular_function unknown; INVOLVED IN: biological_process unknown; LOCATED IN: endomembrane system; EXPRESSED IN: 24 plant structures; EXPRESSED DURING: 15 growth stages; CONTAINS InterPro DOMAIN/s: CHD5-like protein (InterPro:IPR007 /.../Has 30201 Blast hits to 17322 proteins in 780 species: Archae - 12; Bacteria - 1396; Metazoa - 17338; Fungi - 3422; Plants - 5037; Viruses - 0; …
AT4G16610	protein_coding	DL4330C	4:9354321:9355287:-1	7.47388	7.14249	6.90092	6.85794	0.121504	0	0	-1	0	0	0	dec	C2H2-like zinc finger protein [Source:TAIR;Acc:AT4G16610]
AT4G17470	protein_coding		4:9742759:9744860:-1	11.4604	9.51517	10.4144	10	0.3654	-1	0	0	0	0	0	dec	alpha/beta-Hydrolases superfamily protein [Source:TAIR;Acc:AT4G17470]
AT4G18100	protein_coding	RPL32A	4:10035485:10036541:-1	15.2577	14.6666	14.8515	14.3779	0.113934	0	0	-1	0	0	0	dec	60S ribosomal protein L32-1 [Source:UniProtKB/Swiss-Prot;Acc:P49211]
AT4G24190	protein_coding	SHD	4:12551717:12555909:-1	15.1982	14.7658	14.8225	14.4686	0.113496	0	0	-1	0	0	0	dec	Endoplasmin homolog [Source:UniProtKB/Swiss-Prot;Acc:Q9STX5]
AT4G24780	protein_coding		4:12770331:12772479:-1	12.5747	11.5142	11.4281	11.6104	0.168134	-1	-1	0	0	0	0	dec	Probable pectate lyase 18 [Source:UniProtKB/Swiss-Prot;Acc:Q9C5M8]
AT4G26940	protein_coding	B3GALT4	4:13529425:13532699:-1	12.2809	11.2902	11.0631	10.9271	0.244127	0	0	-1	0	0	0	dec	Probable beta-1,3-galactosyltransferase 4 [Source:UniProtKB/Swiss-Prot;Acc:Q8LEJ9]
AT4G30930	protein_coding	NFD1	4:15049824:15051665:-1	11.6486	10.3347	11.1436	11.2124	0.252363	-1	0	0	0	0	0	dec	50S ribosomal protein L21, mitochondrial [Source:UniProtKB/Swiss-Prot;Acc:Q8L9A0]
AT4G31080	protein_coding	AT4G31080:AT4G31090	4:15120888:15123486:1	11.5271	9.934	9.96178	10.5676	0.318701	-1	-1	0	0	0	0	dec	Protein of unknown function (DUF2296) [Source:TAIR;Acc:AT4G31080]
AT4G32210	protein_coding	SDH3-2	4:15556415:15558125:-1	13.1219	12.6597	12.3952	12.1262	0.142274	0	0	-1	0	0	0	dec	Succinate dehydrogenase subunit 3-1, mitochondrial [Source:UniProtKB/Swiss-Prot;Acc:P0DKI0]
AT4G33980	protein_coding	F17I5.170	4:16282696:16285059:-1	11.4984	9.57169	10.1	9.6025	0.25137	-1	0	-1	0	0	0	dec	BEST Arabidopsis thaliana protein match is: cold regulated gene 27 (TAIR:AT5G42900.2); Has 30201 Blast hits to 17322 proteins in 780 species: Archae - 12; Bacteria - 1396; Metazoa - 17338; Fungi - 3422; Plants - 5037; Viruses - 0; Other Eukaryotes - /.../(source: NCBI BLink). [Source:TAIR;Acc:AT4G33980]
AT4G34720	protein_coding	AVA-P1	4:16567824:16569295:-1	13.5843	12.5734	12.6982	12.7053	0.163621	-1	0	0	0	0	0	dec	V-type proton ATPase subunit c1 [Source:UniProtKB/Swiss-Prot;Acc:P0DH92]
AT4G34750	protein_coding	T4L20.330	4:16577404:16578452:1	13.1874	12.022	11.7972	12.8524	0.21585	-1	-1	0	0	0	0	dec	SAUR-like auxin-responsive protein family [Source:TAIR;Acc:AT4G34750]
AT4G39970	protein_coding	T5J17.140	4:18536538:18538506:-1	11.1253	9.57399	10.3998	10.1598	0.354401	-1	0	0	0	0	0	dec	Haloacid dehalogenase-like hydrolase domain-containing protein At4g39970 [Source:UniProtKB/Swiss-Prot;Acc:Q680K2]
AT5G01750	protein_coding		5:289765:291326:1	13.0897	12.7287	11.909	12.5943	0.147569	0	-1	0	0	0	0	dec	Protein LURP-one-related 15 [Source:UniProtKB/Swiss-Prot;Acc:Q9LZX1]
AT5G02870	protein_coding	RPL4D	5:657786:659733:1	15.1082	14.1687	14.4576	14.0774	0.115367	-1	0	-1	0	0	0	dec	60S ribosomal protein L4-2 [Source:UniProtKB/Swiss-Prot;Acc:P49691]
AT5G04530	protein_coding	KCS19	5:1291822:1293688:-1	12.3317	10.8965	11.8491	11.5856	0.216974	-1	0	0	0	0	0	dec	3-ketoacyl-CoA synthase 21 [Source:UniProtKB/Swiss-Prot;Acc:Q9LZ72]
AT5G08580	protein_coding	MAH20.14	5:2780512:2783066:-1	12.0031	10.5547	11.6177	11.4331	0.298228	-1	0	0	0	0	0	dec	Calcium-binding EF hand family protein [Source:TAIR;Acc:AT5G08580]
AT5G08790	protein_coding	ATAF2	5:2858849:2860262:-1	10.0756	9.58585	8.92434	9.70661	0.181245	0	-1	0	0	0	0	dec	Protein ATAF2 [Source:UniProtKB/Swiss-Prot;Acc:Q9C598]
AT5G09600	protein_coding	SDH3-1	5:2978942:2980844:1	13.1392	12.6654	12.4062	12.1338	0.139736	0	0	-1	0	0	0	dec	Succinate dehydrogenase subunit 3-1, mitochondrial [Source:UniProtKB/Swiss-Prot;Acc:P0DKI0]
AT5G11560	protein_coding	F15N18_150	5:3709481:3714059:-1	13.5881	12.7237	13.266	12.9229	0.12604	-1	0	0	0	0	0	dec	catalytics [Source:TAIR;Acc:AT5G11560]
AT5G12950	protein_coding	T24H18_120	5:4092953:4096975:1	12.0449	10.6191	11.13	10.3364	0.253243	-1	0	-1	0	0	0	dec	Putative glycosyl hydrolase of unknown function (DUF1680) [Source:TAIR;Acc:AT5G12950]
AT5G15970	protein_coding	KIN2	5:5211911:5212665:1	13.0562	11.3625	11.1156	11.3958	0.290734	-1	-1	0	0	0	0	dec	Stress-induced protein KIN2 [Source:UniProtKB/Swiss-Prot;Acc:P31169]
AT5G16130	protein_coding	RPS7C	5:5268421:5270156:1	14.913	14.4473	14.6761	14.127	0.121814	0	0	-1	0	0	0	dec	40S ribosomal protein S7-3 [Source:UniProtKB/Swiss-Prot;Acc:Q8LD03]
AT5G17460	protein_coding		5:5757098:5759795:-1	10.6017	9.58011	10.2682	9.36191	0.146308	0	0	-1	0	0	0	dec	unknown protein; FUNCTIONS IN: molecular_function unknown; INVOLVED IN: response to salt stress; LOCATED IN: mitochondrion; Has 30201 Blast hits to 17322 proteins in 780 species: Archae - 12; Bacteria - 1396; Metazoa - 17338; Fungi - 3422; Plants - /.../Viruses - 0; Other Eukaryotes - 2996 (source: NCBI BLink). [Source:TAIR;Acc:AT5G17460]
AT5G18380	protein_coding	RPS16C	5:6090049:6090761:-1	16.2544	15.431	15.5536	15.4366	0.118788	-1	0	0	0	0	0	dec	40S ribosomal protein S16-3 [Source:UniProtKB/Swiss-Prot;Acc:Q42340]
AT5G19940	protein_coding	PAP8	5:6739624:6740957:1	13.7959	13.354	13.1178	12.8229	0.12943	0	0	-1	0	0	0	dec	Probable plastid-lipid-associated protein 8, chloroplastic [Source:UniProtKB/Swiss-Prot;Acc:Q941D3]
AT5G20020	protein_coding	RAN2	5:6762724:6764671:1	14.6613	14.0413	13.6059	13.8926	0.177914	0	-1	0	0	0	0	dec	GTP-binding nuclear protein Ran-2 [Source:UniProtKB/Swiss-Prot;Acc:P41917]
AT5G21274	protein_coding	CAM6	5:7214500:7216019:-1	12.321	11.259	11.915	11.675	0.125689	-1	0	0	0	0	0	dec	Calmodulin-6 [Source:UniProtKB/Swiss-Prot;Acc:Q03509]
AT5G23510	protein_coding		5:7926945:7929338:1	11.8367	11.2096	10.7626	10.6508	0.174827	0	0	-1	0	0	0	dec	unknown protein; BEST Arabidopsis thaliana protein match is: unknown protein (TAIR:AT5G23490.1); Has 35333 Blast hits to 34131 proteins in 2444 species: Archae - 798; Bacteria - 22429; Metazoa - 974; Fungi - 991; Plants - 531; Viruses - 0; Other Euk /.../s - 9610 (source: NCBI BLink). [Source:TAIR;Acc:AT5G23510]
AT5G23740	protein_coding	RPS11-BETA	5:8008010:8009436:-1	14.3348	13.8226	13.7252	13.1907	0.177983	0	0	-1	0	0	0	dec	40S ribosomal protein S11-3 [Source:UniProtKB/Swiss-Prot;Acc:P42733]
AT5G24470	protein_coding	APRR5	5:8355951:8358873:-1	13.2546	12.2337	11.7429	11.7216	0.280043	0	0	-1	0	0	0	dec	pseudo-response regulator 5 [Source:TAIR;Acc:AT5G24470]
AT5G27850	protein_coding	RPL18C	5:9873152:9874598:1	16.2924	15.5203	15.6518	15.3297	0.116254	0	0	-1	0	0	0	dec	60S ribosomal protein L18-3 [Source:UniProtKB/Swiss-Prot;Acc:Q940B0]
AT5G38510	protein_coding		5:15417733:15420606:-1	10.4874	9.41667	9.16166	9.85619	0.191295	0	-1	0	0	0	0	dec	Rhomboid-related intramembrane serine protease family protein [Source:TAIR;Acc:AT5G38510]
AT5G44020	protein_coding	AT5G44020/MRH10.13	5:17712409:17714336:1	13.5944	12.374	13.3805	13.1281	0.182272	-1	0	0	0	0	0	dec	HAD superfamily, subfamily IIIB acid phosphatase [Source:TAIR;Acc:AT5G44020]
AT5G47210	protein_coding	AT5G47210	5:19169022:19171263:-1	15.3297	14.9355	14.9462	14.461	0.126623	0	0	-1	0	0	0	dec	Hyaluronan / mRNA binding family [Source:TAIR;Acc:AT5G47210]
AT5G47890	protein_coding		5:19388737:19390629:1	12.0771	11.1461	11.688	11.0086	0.183954	0	0	-1	0	0	0	dec	NADH dehydrogenase [ubiquinone] 1 alpha subcomplex subunit 2 [Source:UniProtKB/Swiss-Prot;Acc:Q9FIJ2]
AT5G49560	protein_coding		5:20110961:20111785:-1	7.97319	6.96577	7.23204	7.19814	0.196069	-1	0	-1	0	0	0	dec	Putative methyltransferase family protein [Source:TAIR;Acc:AT5G49560]
AT5G50950	protein_coding	FUM2	5:20729612:20733926:1	10.6152	9.32011	9.26326	8.86149	0.230373	0	0	-1	0	0	0	dec	Fumarate hydratase 2, chloroplastic [Source:UniProtKB/Swiss-Prot;Acc:Q9FI53]
AT5G51960	protein_coding		5:21110340:21111348:1	11.0714	9.53396	10.821	10.807	0.298222	-1	0	0	0	0	0	dec	CONTAINS InterPro DOMAIN/s: Complex 1 LYR protein (InterPro:IPR008011); Has 45 Blast hits to 45 proteins in 14 species: Archae - 0; Bacteria - 0; Metazoa - 0; Fungi - 0; Plants - 45; Viruses - 0; Other Eukaryotes - 0 (source: NCBI BLink). [Source:TAIR;Acc:AT5G51960]
AT5G54770	protein_coding	THI1	5:22246592:22248332:1	16.359	15.4353	15.3681	14.9584	0.165059	0	0	-1	0	0	0	dec	Thiamine thiazole synthase, chloroplastic [Source:UniProtKB/Swiss-Prot;Acc:Q38814]
AT5G55520	protein_coding		5:22488074:22491266:-1	13.1708	12.1101	12.4635	11.8252	0.17966	0	0	-1	0	0	0	dec	CONTAINS InterPro DOMAIN/s: Kinesin-related protein (InterPro:IPR010544); BEST Arabidopsis thaliana protein match is: unknown protein (TAIR:AT4G26660.1); Has 32425 Blast hits to 20462 proteins in 1550 species: Archae - 335; Bacteria - 3392; Metazoa /.../6; Fungi - 2645; Plants - 1561; Viruses - 54; Other Eukaryotes - 7442 (source: NCBI BLink). [Source:TAIR;Acc:AT5G55520]
AT5G57100	protein_coding	AT5G57100	5:23106302:23108795:-1	11.2941	10.4717	10.6491	10.0459	0.192746	0	0	-1	0	0	0	dec	Nucleotide/sugar transporter family protein [Source:TAIR;Acc:AT5G57100]
AT5G57110	protein_coding	ACA8	5:23109438:23117563:-1	13.2095	12.1426	11.8616	12.1139	0.179965	0	-1	0	0	0	0	dec	Calcium-transporting ATPase 8, plasma membrane-type [Source:UniProtKB/Swiss-Prot;Acc:Q9LF79]
AT5G58220	protein_coding	TTL	5:23554386:23555883:-1	10.8719	9.83081	10.5086	10.9629	0.154741	-1	0	0	0	0	0	dec	Uric acid degradation bifunctional protein TTL [Source:UniProtKB/Swiss-Prot;Acc:Q9LVM5]
AT5G59350	protein_coding		5:23940782:23942213:1	11.5734	10.535	9.70875	10.4996	0.349363	0	-1	0	0	0	0	dec	unknown protein; FUNCTIONS IN: molecular_function unknown; INVOLVED IN: biological_process unknown; LOCATED IN: endomembrane system; EXPRESSED IN: 23 plant structures; EXPRESSED DURING: 13 growth stages; Has 1807 Blast hits to 1807 proteins in 277 s /.../: Archae - 0; Bacteria - 0; Metazoa - 736; Fungi - 347; Plants - 385; Viruses - 0; Other Eukaryotes - 339 (source: NCBI BLink). [Source:TAIR;Acc…
AT5G66010	protein_coding		5:26399432:26400999:1	12.1976	12.1476	11.0476	11.8363	0.188416	0	-1	0	0	0	0	dec	RNA-binding (RRM/RBD/RNP motifs) family protein [Source:TAIR;Acc:AT5G66010]
AT5G67220	protein_coding	AT5G67220	5:26820121:26821964:-1	11.9845	9.62688	10.9673	11.0161	0.431274	-1	0	0	0	0	0	dec	FMN-linked oxidoreductases superfamily protein [Source:TAIR;Acc:AT5G67220]
AT1G06200	protein_coding	F9P14.6	1:1894336:1896935:-1	11.7209	10.3657	11.8274	11.2935	0.254937	-1	0	0	1	0	0	mix	Peptidase S24/S26A/S26B/S26C family protein [Source:TAIR;Acc:AT1G06200]
AT3G13740	protein_coding	MMM17.15	3:4504270:4506311:1	13.2595	12.3375	12.8062	13.564	0.152819	-1	0	0	0	1	0	mix	Ribonuclease III family protein [Source:TAIR;Acc:AT3G13740]
AT3G15450	protein_coding	MJK13.11	3:5212984:5214124:1	15.6104	14.7233	15.0223	15.6232	0.095215	-1	0	0	0	1	0	mix	Aluminium induced protein with YGL and LRDR motifs [Source:TAIR;Acc:AT3G15450]
AT4G02050	protein_coding	STP7	4:898307:900870:-1	10.5717	9.15943	10.4712	10.6977	0.271543	-1	0	0	0	1	0	mix	Sugar transport protein 7 [Source:UniProtKB/Swiss-Prot;Acc:O04249]
AT1G01060	protein_coding	LHY	1:33379:37871:-1	8.67145	9.5839	9.94748	10.1908	0.24682	0	1	1	0	0	0	inc	Protein LHY [Source:UniProtKB/Swiss-Prot;Acc:Q6R0H1]
AT1G01240	protein_coding	F633.5	1:99894:101834:1	11.9166	12.4628	12.5043	13.2866	0.209555	0	0	1	0	0	0	inc	unknown protein; INVOLVED IN: N-terminal protein myristoylation; EXPRESSED IN: 17 plant structures; EXPRESSED DURING: 11 growth stages; BEST Arabidopsis thaliana protein match is: unknown protein (TAIR:AT2G46550.1); Has 95 Blast hits to 78 proteins /.../species: Archae - 0; Bacteria - 2; Metazoa - 11; Fungi - 0; Plants - 80; Viruses - 0; Other Eukaryotes - 2 (source: NCBI BLink). [Source:TAIR;Acc…
AT1G01700	protein_coding	ATROPGEF2	1:259495:261474:-1	12.5371	13.5363	13.1355	13.3047	0.16914	1	0	0	0	0	0	inc	Rop guanine nucleotide exchange factor 2 [Source:UniProtKB/Swiss-Prot;Acc:Q9LQ89]
AT1G01800	protein_coding	AT1G01800	1:293342:295040:1	9.64226	10.4852	10.2266	11.1711	0.269551	0	0	1	0	0	0	inc	NAD(P)-binding Rossmann-fold superfamily protein [Source:TAIR;Acc:AT1G01800]
AT1G03990	protein_coding	FAO1	1:1024847:1027616:1	9.07176	10.5322	10.0838	10.5168	0.29027	1	0	1	0	0	0	inc	Long-chain-alcohol oxidase FAO1 [Source:UniProtKB/Swiss-Prot;Acc:Q9ZWB9]
AT1G05570	protein_coding	CALS1	1:1647706:1659437:-1	13.5415	13.8839	14.2796	14.4234	0.149361	0	0	1	0	0	0	inc	Callose synthase 1 [Source:UniProtKB/Swiss-Prot;Acc:Q9AUE0]
AT1G06570	protein_coding	PDS1	1:2011885:2013545:-1	8.03811	8.50816	9.24854	8.73448	0.247823	0	1	0	0	0	0	inc	phytoene desaturation 1 [Source:TAIR;Acc:AT1G06570]
AT1G08680	protein_coding	ZIGA4	1:2762584:2768967:1	11.8126	12.6339	12.3363	12.8301	0.186769	0	0	1	0	0	0	inc	Probable ADP-ribosylation factor GTPase-activating protein AGD14 [Source:UniProtKB/Swiss-Prot;Acc:Q8RXE7]
AT1G09820	protein_coding		1:3190288:3192414:-1	8.37007	8.7639	8.88735	9.22517	0.139163	0	0	1	0	0	0	inc	Pentatricopeptide repeat-containing protein At1g09820 [Source:UniProtKB/Swiss-Prot;Acc:O04504]
AT1G10910	protein_coding		1:3639878:3644162:1	11.806	12.8218	12.7413	12.9416	0.129999	1	1	1	0	0	0	inc	Pentatricopeptide repeat-containing protein At1g10910, chloroplastic [Source:UniProtKB/Swiss-Prot;Acc:Q0WVV0]
AT1G17230	protein_coding		1:5891324:5895075:1	13.0631	14.2604	14.3613	14.39	0.215607	1	1	1	0	0	0	inc	Leucine-rich repeat receptor-like serine/threonine-protein kinase At1g17230 [Source:UniProtKB/Swiss-Prot;Acc:Q9SHI2]
AT1G19530	protein_coding		1:6763915:6764971:1	9.24685	9.28559	10.311	11.0392	0.206962	0	0	1	0	1	0	inc	unknown protein; FUNCTIONS IN: molecular_function unknown; INVOLVED IN: N-terminal protein myristoylation, anaerobic respiration; LOCATED IN: cellular_component unknown; EXPRESSED IN: leaf apex, inflorescence meristem, hypocotyl, root, flower; EXPRE /.../URING: petal differentiation and expansion stage; Has 47 Blast hits to 47 proteins in 13 species: Archae - 0; Bacteria - 0; Metazoa - 0; Fungi -…
AT1G21400	protein_coding	F24J8.4	1:7493426:7496710:1	10.4579	9.41487	10.0127	11.3848	0.260049	0	0	0	0	1	0	inc	2-oxoisovalerate dehydrogenase subunit alpha 1, mitochondrial [Source:UniProtKB/Swiss-Prot;Acc:Q9LPL5]
AT1G24996	protein_coding		1:8799520:8800410:-1	16.4372	16.9249	16.809	17.0831	0.0677766	0	0	1	0	0	0	inc	unknown protein; BEST Arabidopsis thaliana protein match is: unknown protein (TAIR:AT1G24822.1); Has 11 Blast hits to 11 proteins in 1 species: Archae - 0; Bacteria - 0; Metazoa - 0; Fungi - 0; Plants - 11; Viruses - 0; Other Eukaryotes - 0 (source: /.../BLink). [Source:TAIR;Acc:AT1G24996]
AT1G25400	protein_coding	F2J7.13	1:8911130:8912642:-1	10.6328	9.7783	9.7023	11.1193	0.17742	0	0	0	0	1	1	inc	unknown protein; BEST Arabidopsis thaliana protein match is: unknown protein (TAIR:AT1G68440.1); Has 21 Blast hits to 21 proteins in 6 species: Archae - 0; Bacteria - 0; Metazoa - 0; Fungi - 0; Plants - 21; Viruses - 0; Other Eukaryotes - 0 (source: /.../BLink). [Source:TAIR;Acc:AT1G25400]
AT1G26580	protein_coding	T1K7.5	1:9184606:9187505:1	15.38	16.0615	15.7943	16.0786	0.078806	1	0	1	0	0	0	inc	FUNCTIONS IN: molecular_function unknown; INVOLVED IN: biological_process unknown; LOCATED IN: cellular_component unknown; EXPRESSED IN: 24 plant structures; EXPRESSED DURING: 15 growth stages; BEST Arabidopsis thaliana protein match is: ELM2 domain /.../ining protein (TAIR:AT2G03470.1); Has 161 Blast hits to 161 proteins in 17 species: Archae - 0; Bacteria - 0; Metazoa - 1; Fungi - 4; Plants - 1…
AT1G27150	protein_coding		1:9429047:9432274:1	11.1082	12.2291	11.422	12.0392	0.182814	1	0	0	0	0	0	inc	Tetratricopeptide repeat (TPR)-like superfamily protein [Source:TAIR;Acc:AT1G27150]
AT1G32900	protein_coding	WAXY	1:11920390:11923766:-1	10.2748	11.4107	11.3266	11.8688	0.268619	0	0	1	0	0	0	inc	Granule-bound starch synthase 1, chloroplastic/amyloplastic [Source:UniProtKB/Swiss-Prot;Acc:Q9MAQ0]
AT1G33050	protein_coding	F9L11.20	1:11967816:11971532:-1	13.0751	13.9564	14.2516	14.7295	0.235523	0	0	1	0	0	0	inc	unknown protein; FUNCTIONS IN: molecular_function unknown; INVOLVED IN: biological_process unknown; LOCATED IN: cellular_component unknown; EXPRESSED IN: 25 plant structures; EXPRESSED DURING: 15 growth stages; BEST Arabidopsis thaliana protein matc /.../unknown protein (TAIR:AT4G10470.1); Has 30201 Blast hits to 17322 proteins in 780 species: Archae - 12; Bacteria - 1396; Metazoa - 17338; Fungi …
AT1G33055	protein_coding		1:11971308:11972578:-1	12.2452	13.1019	13.1423	13.7307	0.366364	0	0	1	0	0	0	inc	unknown protein; FUNCTIONS IN: molecular_function unknown; INVOLVED IN: anaerobic respiration; LOCATED IN: endomembrane system; EXPRESSED IN: 13 plant structures; EXPRESSED DURING: 6 growth stages; Has 20 Blast hits to 20 proteins in 8 species: Arch /.../; Bacteria - 0; Metazoa - 0; Fungi - 0; Plants - 20; Viruses - 0; Other Eukaryotes - 0 (source: NCBI BLink). [Source:TAIR;Acc:AT1G33055]
AT1G33360	protein_coding	T16O9.5	1:12091877:12096025:1	10.7975	12.47	11.7538	12.4796	0.31419	0	0	1	0	0	0	inc	ATP-dependent Clp protease [Source:TAIR;Acc:AT1G33360]
AT1G34110	protein_coding		1:12417176:12421523:-1	10.4808	11.9688	11.8268	12.0085	0.290844	1	0	1	0	0	0	inc	Probable LRR receptor-like serine/threonine-protein kinase At1g34110 [Source:UniProtKB/Swiss-Prot;Acc:C0LGF5]
AT1G35710	protein_coding		1:13220940:13224681:1	13.4523	13.9721	13.8176	14.541	0.231445	0	0	1	0	0	0	inc	Probable leucine-rich repeat receptor-like protein kinase At1g35710 [Source:UniProtKB/Swiss-Prot;Acc:Q9LP24]
AT1G45180	protein_coding		1:17098491:17101896:1	11.839	12.3954	12.2032	13.1728	0.390978	0	0	1	0	0	0	inc	RING/U-box superfamily protein [Source:TAIR;Acc:AT1G45180]
AT1G49010	protein_coding		1:18132645:18133925:1	12.5161	13.4521	13.8231	13.9311	0.193301	0	1	1	0	0	0	inc	Duplicated homeodomain-like superfamily protein [Source:TAIR;Acc:AT1G49010]
AT1G50270	protein_coding	PCMP-E42	1:18622026:18624250:1	8.79387	10.3722	9.43051	9.86339	0.220063	1	0	1	0	0	0	inc	Pentatricopeptide repeat-containing protein At1g50270 [Source:UniProtKB/Swiss-Prot;Acc:Q9SX45]
AT1G50420	protein_coding	SCL3	1:18677926:18680117:-1	8.66178	9.72542	9.85891	9.71241	0.210993	0	0	1	0	0	0	inc	Scarecrow-like protein 3 [Source:UniProtKB/Swiss-Prot;Acc:Q9LPR8]
AT1G51965	protein_coding	ABO5	1:19312078:19314145:-1	10.8989	11.5454	11.7795	12.2162	0.245324	0	0	1	0	0	0	inc	Pentatricopeptide repeat-containing protein At1g51965, mitochondrial [Source:UniProtKB/Swiss-Prot;Acc:Q9ZU27]
AT1G54180	protein_coding	ATBRXL3	1:20227277:20230237:1	10.557	11.8678	11.608	11.4431	0.191104	1	0	0	0	0	0	inc	Protein Brevis radix-like 3 [Source:UniProtKB/Swiss-Prot;Acc:Q5HZ09]
AT1G55810	protein_coding	UKL3	1:20860609:20864266:1	14.1537	14.2865	14.7957	15.0891	0.134884	0	0	1	0	0	0	inc	Uridine kinase-like protein 3 [Source:UniProtKB/Swiss-Prot;Acc:Q8VYB2]
AT1G60430	protein_coding	ARPC3	1:22264385:22266038:-1	8.68366	10.1129	9.34496	9.26245	0.158968	1	0	0	0	0	0	inc	Actin-related protein 2/3 complex subunit 3 [Source:UniProtKB/Swiss-Prot;Acc:Q1ECJ7]
AT1G61810	protein_coding	BGLU45	1:22830015:22834728:1	12.4977	13.5862	13.1641	13.603	0.129808	1	0	1	0	0	0	inc	Beta-glucosidase 45 [Source:UniProtKB/Swiss-Prot;Acc:O80689]
AT1G61820	protein_coding	BGLU46	1:22835078:22838615:1	11.4498	12.9903	12.719	13.022	0.226202	1	0	1	0	0	0	inc	Beta-glucosidase 46 [Source:UniProtKB/Swiss-Prot;Acc:O80690]
AT1G61970	protein_coding	F8K4.16	1:22904486:22907630:1	11.763	12.3385	12.7234	13.1647	0.190355	0	0	1	0	0	0	inc	Mitochondrial transcription termination factor family protein [Source:TAIR;Acc:AT1G61970]
AT1G62950	protein_coding	F16P17.10	1:23315294:23318234:1	10.413	11.6674	11.314	11.7584	0.273627	0	0	1	0	0	0	inc	leucine-rich repeat transmembrane protein kinase family protein [Source:TAIR;Acc:AT1G62950]
AT1G64660	protein_coding	ATMGL	1:24028918:24030780:1	8.27659	8.59163	8.86728	9.75345	0.16753	0	0	1	0	0	0	inc	Methionine gamma-lyase [Source:UniProtKB/Swiss-Prot;Acc:Q9SGU9]
AT1G66620	protein_coding		1:24852806:24854153:-1	8.30505	8.98516	9.57641	8.66253	0.223541	0	1	0	0	0	0	inc	E3 ubiquitin-protein ligase SINA-like 2 [Source:UniProtKB/Swiss-Prot;Acc:Q9C6H3]
AT1G67440	protein_coding	emb1688	1:25263804:25265719:-1	9.35684	9.4766	9.70397	10.5411	0.203179	0	0	1	0	0	0	inc	Minichromosome maintenance (MCM2/3/5) family protein [Source:TAIR;Acc:AT1G67440]
AT1G68440	protein_coding	T2E12.1	1:25658033:25659273:1	10.5015	11.39	11.2143	12.1494	0.286268	0	0	1	0	0	0	inc	unknown protein; BEST Arabidopsis thaliana protein match is: unknown protein (TAIR:AT1G25400.2); Has 86 Blast hits to 86 proteins in 29 species: Archae - 0; Bacteria - 6; Metazoa - 27; Fungi - 11; Plants - 24; Viruses - 0; Other Eukaryotes - 18 (sou /.../CBI BLink). [Source:TAIR;Acc:AT1G68440]
AT1G70510	protein_coding	KNAT2	1:26576486:26582431:1	11.5549	12.2436	12.186	12.7732	0.171095	0	0	1	0	0	0	inc	Homeobox protein knotted-1-like 2 [Source:UniProtKB/Swiss-Prot;Acc:P46640]
AT1G70620	protein_coding	F5A18.20	1:26626555:26631104:1	16.8535	17.3852	17.2963	17.4821	0.0847147	0	0	1	0	0	0	inc	cyclin-related [Source:TAIR;Acc:AT1G70620]
AT1G71420	protein_coding	PCMP-H70	1:26917822:26920099:-1	10.2076	11.8728	10.8738	10.6664	0.229591	1	0	0	0	0	0	inc	Pentatricopeptide repeat-containing protein At1g71420 [Source:UniProtKB/Swiss-Prot;Acc:Q9C9H9]
AT1G78510	protein_coding	SPS1	1:29535285:29537417:-1	9.96248	10.9224	10.0038	11.1847	0.278135	0	0	1	0	0	0	inc	Solanesyl diphosphate synthase 1 [Source:UniProtKB/Swiss-Prot;Acc:Q8S948]
AT1G80830	protein_coding	NRAMP1	1:30372879:30375696:-1	12.7883	13.6185	13.2587	13.0298	0.0951366	1	0	0	0	0	0	inc	Metal transporter Nramp1 [Source:UniProtKB/Swiss-Prot;Acc:Q9SAH8]
AT2G04230	protein_coding		2:1446864:1449100:-1	11.4032	12.5675	12.5786	12.6555	0.192565	1	0	1	0	0	0	inc	F-box/FBD/LRR-repeat protein At2g04230 [Source:UniProtKB/Swiss-Prot;Acc:Q6NKX3]
AT2G18560	protein_coding	AT2G18560	2:8059288:8061056:1	11.8215	13.3818	12.8614	13.1357	0.311425	1	0	0	0	0	0	inc	UDP-Glycosyltransferase superfamily protein [Source:TAIR;Acc:AT2G18560]
AT2G19130	protein_coding		2:8293682:8296275:1	8.09756	8.29524	8.47122	9.69846	0.204437	0	0	1	0	0	0	inc	G-type lectin S-receptor-like serine/threonine-protein kinase At2g19130 [Source:UniProtKB/Swiss-Prot;Acc:O64477]
AT2G25590	protein_coding		2:10890903:10893772:1	12.1797	12.605	12.9255	12.9434	0.0809451	0	0	1	0	0	0	inc	Plant Tudor-like protein [Source:TAIR;Acc:AT2G25590]
AT2G26280	protein_coding	CID7	2:11187733:11191337:-1	14.6992	15.491	15.0294	15.1261	0.103088	1	0	0	0	0	0	inc	CTC-interacting domain 7 [Source:TAIR;Acc:AT2G26280]
AT2G28130	protein_coding	AT2G28130	2:11988676:11991617:1	10.4517	11.6972	10.978	10.9863	0.27935	1	0	0	0	0	0	inc	unknown protein; FUNCTIONS IN: molecular_function unknown; INVOLVED IN: biological_process unknown; LOCATED IN: cellular_component unknown; EXPRESSED IN: 25 plant structures; EXPRESSED DURING: 13 growth stages; Has 35333 Blast hits to 34131 proteins /.../44 species: Archae - 798; Bacteria - 22429; Metazoa - 974; Fungi - 991; Plants - 531; Viruses - 0; Other Eukaryotes - 9610 (source: NCBI BLink).…
AT2G30500	protein_coding	AT2G30500	2:12998159:13000464:-1	14.8945	15.5247	15.4595	15.7983	0.155598	0	0	1	0	0	0	inc	Protein NETWORKED 4B [Source:UniProtKB/Swiss-Prot;Acc:Q84VY2]
AT2G31150	protein_coding		2:13272375:13274578:1	14.3657	15.3047	15.0734	15.2438	0.132341	1	0	1	0	0	0	inc	ATP binding;ATPases, coupled to transmembrane movement of ions, phosphorylative mechanism [Source:TAIR;Acc:AT2G31150]
AT2G34720	protein_coding	NF-YA4	2:14649767:14651627:-1	11.4298	12.1323	12.201	12.4603	0.176276	0	0	1	0	0	0	inc	Nuclear transcription factor Y subunit A-4 [Source:UniProtKB/Swiss-Prot;Acc:Q8VY64]
AT2G35350	protein_coding	PLL1	2:14881039:14884116:-1	13.2711	14.1902	13.3546	13.3996	0.142662	1	0	0	0	0	0	inc	Protein phosphatase 2C 29 [Source:UniProtKB/Swiss-Prot;Acc:O82302]
AT2G36950	protein_coding	AT2G36950	2:15515133:15516931:1	12.6938	13.5928	13.2692	13.1696	0.143904	1	0	0	0	0	0	inc	Heavy metal transport/detoxification superfamily protein [Source:TAIR;Acc:AT2G36950]
AT2G40670	protein_coding	ARR16	2:16970230:16971234:1	8.31493	8.9131	9.77239	9.36858	0.23441	0	1	0	0	0	0	inc	Two-component response regulator ARR16 [Source:UniProtKB/Swiss-Prot;Acc:Q9SHC2]
AT2G40940	protein_coding	ERS1	2:17084356:17087297:-1	11.3806	12.2249	12.494	12.9556	0.250083	0	0	1	0	0	0	inc	Ethylene response sensor 1 [Source:UniProtKB/Swiss-Prot;Acc:Q38846]
AT2G46450	protein_coding	CNGC12	2:19065716:19069569:1	14.4361	15.3707	15.2071	15.4497	0.137429	1	0	1	0	0	0	inc	Probable cyclic nucleotide-gated ion channel 12 [Source:UniProtKB/Swiss-Prot;Acc:Q8GWD2]
AT2G46630	protein_coding		2:19145529:19146713:1	12.4138	13.1941	12.6091	13.7629	0.169685	0	0	1	0	0	0	inc	unknown protein; LOCATED IN: chloroplast; EXPRESSED IN: 22 plant structures; EXPRESSED DURING: 13 growth stages; Has 110095 Blast hits to 59224 proteins in 2216 species: Archae - 177; Bacteria - 15429; Metazoa - 38345; Fungi - 18843; Plants - 13341; /.../es - 3084; Other Eukaryotes - 20876 (source: NCBI BLink). [Source:TAIR;Acc:AT2G46630]
AT2G46830	protein_coding	CCA1	2:19245672:19248914:1	9.61275	11.3391	11.3349	11.4513	0.205387	1	1	1	0	0	0	inc	Protein CCA1 [Source:UniProtKB/Swiss-Prot;Acc:P92973]
AT3G02140	protein_coding	TMAC2	3:385317:386538:-1	8.97278	9.92682	9.73858	10.6566	0.288566	0	0	1	0	0	0	inc	Ninja-family protein AFP4 [Source:UniProtKB/Swiss-Prot;Acc:Q9S7Z2]
AT3G02830	protein_coding	ZFN1	3:613802:616144:1	12.1659	13.429	13.0117	13.4933	0.23091	1	0	1	0	0	0	inc	Zinc finger CCCH domain-containing protein 33 [Source:UniProtKB/Swiss-Prot;Acc:Q8GXX7]
AT3G03370	protein_coding		3:797254:799148:-1	11.394	12.3446	11.2567	12.7343	0.2708	0	0	1	0	0	0	inc	BEST Arabidopsis thaliana protein match is: DegP protease 7 (TAIR:AT3G03380.1); Has 55 Blast hits to 55 proteins in 11 species: Archae - 0; Bacteria - 0; Metazoa - 0; Fungi - 0; Plants - 55; Viruses - 0; Other Eukaryotes - 0 (source: NCBI BLink). [Source:TAIR;Acc:AT3G03370]
AT3G05650	protein_coding	AtRLP32	3:1645680:1648573:-1	15.3088	16.1549	15.9302	16.7496	0.279702	0	0	1	0	0	0	inc	receptor like protein 32 [Source:TAIR;Acc:AT3G05650]
AT3G07350	protein_coding	F21O3.6	3:2347468:2348791:1	9.8482	10.3705	10.7426	11.5151	0.281343	0	0	1	0	0	0	inc	Protein of unknown function (DUF506) [Source:TAIR;Acc:AT3G07350]
AT3G10040	protein_coding	T22K18.13	3:3096415:3098071:-1	14.3696	15.3515	14.9629	15.0803	0.14791	1	0	0	0	0	0	inc	sequence-specific DNA binding transcription factors [Source:TAIR;Acc:AT3G10040]
AT3G12915	protein_coding		3:4112629:4115951:1	12.6814	13.5454	13.5171	13.7772	0.209572	0	0	1	0	0	0	inc	Ribosomal protein S5/Elongation factor G/III/V family protein [Source:TAIR;Acc:AT3G12915]
AT3G13290	protein_coding	VCR	3:4297381:4303508:1	10.4474	11.4882	11.6958	11.8969	0.231526	0	0	1	0	0	0	inc	Varicose-related protein [Source:UniProtKB/Swiss-Prot;Acc:Q9LTT9]
AT3G13672	protein_coding		3:4472562:4474378:-1	10.1649	10.9846	11.1545	11.5736	0.216776	0	0	1	0	0	0	inc	TRAF-like superfamily protein [Source:TAIR;Acc:AT3G13672]
AT3G16770	protein_coding	RAP2.3	3:5705662:5707023:1	12.5981	12.7943	13.533	13.8052	0.228051	0	0	1	0	0	0	inc	Ethylene-responsive transcription factor RAP2-3 [Source:UniProtKB/Swiss-Prot;Acc:P42736]
AT3G19630	protein_coding		3:6818387:6820743:-1	9.3096	9.87512	9.86694	10.3008	0.164549	0	0	1	0	0	0	inc	Radical SAM superfamily protein [Source:TAIR;Acc:AT3G19630]
AT3G19650	protein_coding		3:6823508:6825261:1	11.5144	12.5241	12.4761	12.684	0.150782	0	0	1	0	0	0	inc	cyclin-related [Source:TAIR;Acc:AT3G19650]
AT3G21430	protein_coding	ATALY3	3:7544628:7553579:-1	13.8345	14.7138	14.2711	14.2015	0.0986505	1	0	0	0	0	0	inc	Protein ALWAYS EARLY 3 [Source:UniProtKB/Swiss-Prot;Acc:Q6A332]
AT3G22550	protein_coding		3:7991646:7993454:-1	9.66787	10.5858	10.2733	11.1795	0.231353	0	0	1	0	0	0	inc	Protein of unknown function (DUF581) [Source:TAIR;Acc:AT3G22550]
AT3G23330	protein_coding	PCMP-H32	3:8347200:8349347:1	11.7223	12.7012	11.8804	12.384	0.17042	1	0	0	0	0	0	inc	Putative pentatricopeptide repeat-containing protein At3g23330 [Source:UniProtKB/Swiss-Prot;Acc:Q9LW63]
AT3G25830	protein_coding	ATTPS-CIN	3:9447508:9450420:1	11.4085	12.2193	12.2815	12.7129	0.190646	0	0	1	0	0	0	inc	1,8-cineole synthase 1, chloroplastic [Source:UniProtKB/Swiss-Prot;Acc:P0DI76]
AT3G26782	protein_coding	PCMP-H34	3:9850570:9852864:1	8.37815	8.58397	8.77162	9.48143	0.178627	0	0	1	0	0	0	inc	Pentatricopeptide repeat-containing protein At3g26782, mitochondrial [Source:UniProtKB/Swiss-Prot;Acc:Q9LW32]
AT3G47340	protein_coding	ASN1	3:17437884:17441243:-1	11.1957	10.7533	11.3598	12.7072	0.330437	0	0	0	0	1	0	inc	Asparagine synthetase [glutamine-hydrolyzing] 1 [Source:UniProtKB/Swiss-Prot;Acc:P49078]
AT3G50080	protein_coding	VFB2	3:18572736:18574514:1	9.30323	9.97916	9.1832	10.8131	0.150214	0	0	1	0	0	1	inc	F-box/LRR-repeat protein 16 [Source:UniProtKB/Swiss-Prot;Acc:Q9SN10]
AT3G54260	protein_coding	TBL36	3:20085010:20086763:-1	10.3618	11.4285	11.7596	12.0566	0.310919	0	0	1	0	0	0	inc	Protein trichome birefringence-like 36 [Source:UniProtKB/Swiss-Prot;Acc:Q940H3]
AT3G54500	protein_coding	T14E10_70	3:20175370:20179027:-1	12.5917	15.057	15.29	15.2895	0.232041	1	1	1	0	0	0	inc	BEST Arabidopsis thaliana protein match is: dentin sialophosphoprotein-related (TAIR:AT5G64170.1); Has 183 Blast hits to 175 proteins in 44 species: Archae - 0; Bacteria - 4; Metazoa - 38; Fungi - 11; Plants - 120; Viruses - 0; Other Eukaryotes - 10 /.../ce: NCBI BLink). [Source:TAIR;Acc:AT3G54500]
AT3G56410	protein_coding	T5P19_60	3:20916172:20921338:-1	12.1302	12.3405	12.6311	13.1401	0.164173	0	0	1	0	0	0	inc	Protein of unknown function (DUF3133) [Source:TAIR;Acc:AT3G56410]
AT3G57710	protein_coding	F15B8.100	3:21384676:21387399:-1	10.388	11.4286	11.198	11.9245	0.334433	0	0	1	0	0	0	inc	Protein kinase superfamily protein [Source:TAIR;Acc:AT3G57710]
AT3G62740	protein_coding	BGLU7	3:23211416:23213888:1	13.4896	14.2674	13.5816	13.7548	0.116318	1	0	0	0	0	0	inc	Beta-glucosidase 7 [Source:UniProtKB/Swiss-Prot;Acc:Q9LZJ1]
AT4G00020	protein_coding	MEE43	4:2895:10455:-1	11.7391	12.9125	12.623	12.2185	0.213348	1	0	0	0	0	0	inc	Protein BREAST CANCER SUSCEPTIBILITY 2 homolog A [Source:UniProtKB/Swiss-Prot;Acc:Q7Y1C5]
AT4G02940	protein_coding	T4I9.18	4:1306503:1310946:1	12.9464	14.0045	13.7262	13.8584	0.17651	1	0	0	0	0	0	inc	oxidoreductase, 2OG-Fe(II) oxygenase family protein [Source:TAIR;Acc:AT4G02940]
AT4G08930	protein_coding	ATAPRL6	4:5729192:5730850:1	10.5586	12.3689	11.564	11.6906	0.215078	1	0	0	0	0	0	inc	5'-adenylylsulfate reductase-like 6 [Source:UniProtKB/Swiss-Prot;Acc:Q9ZPE9]
AT4G10270	protein_coding	T9A4.6	4:6374734:6375210:1	10.5218	11.4756	11.4018	11.9603	0.263867	0	0	1	0	0	0	inc	Wound-responsive family protein [Source:TAIR;Acc:AT4G10270]
AT4G12560	protein_coding	CPR30	4:7441764:7443754:1	12.785	13.3845	13.4511	13.937	0.154257	0	0	1	0	0	0	inc	F-box protein CPR30 [Source:UniProtKB/Swiss-Prot;Acc:Q9SU30]
AT4G14720	protein_coding	PPD2	4:8431973:8435075:-1	12.658	13.4489	13.5148	13.6188	0.131449	0	0	1	0	0	0	inc	Protein TIFY 4B [Source:UniProtKB/Swiss-Prot;Acc:Q8GY55]
AT4G15260	protein_coding	AT4G15260/DL3675W	4:8713689:8715339:1	9.02742	10.232	9.25859	9.77066	0.200069	1	0	0	0	0	0	inc	UDP-Glycosyltransferase superfamily protein [Source:TAIR;Acc:AT4G15260]
AT4G16140	protein_coding	DL4110W	4:9129016:9129841:1	10.2135	11.6551	11.8988	12.1744	0.293673	1	1	1	0	0	0	inc	proline-rich family protein [Source:TAIR;Acc:AT4G16140]
AT4G18050	protein_coding	PGP9	4:10022205:10027415:1	9.68176	10.99	11.2802	10.3446	0.277939	0	1	0	0	0	0	inc	ABC transporter B family member 9 [Source:UniProtKB/Swiss-Prot;Acc:Q9M0M2]
AT4G19950	protein_coding	AT4G19950	4:10809877:10811084:1	7.64691	7.99971	7.98501	8.77308	0.170392	0	0	1	0	0	0	inc	unknown protein; BEST Arabidopsis thaliana protein match is: unknown protein (TAIR:AT5G44860.1); Has 338 Blast hits to 330 proteins in 72 species: Archae - 2; Bacteria - 94; Metazoa - 7; Fungi - 0; Plants - 232; Viruses - 0; Other Eukaryotes - 3 (so /.../NCBI BLink). [Source:TAIR;Acc:AT4G19950]
AT4G19990	protein_coding	FRS1	4:10832303:10835700:1	11.406	12.93	12.5694	13.0571	0.242544	0	0	1	0	0	0	inc	Protein FAR1-RELATED SEQUENCE 1 [Source:UniProtKB/Swiss-Prot;Acc:Q5UBY2]
AT4G24110	protein_coding	T19F6.9	4:12519932:12520813:-1	10.7357	12.0778	11.7588	12.2044	0.259401	1	0	1	0	0	0	inc	unknown protein; Has 76 Blast hits to 76 proteins in 13 species: Archae - 0; Bacteria - 0; Metazoa - 1; Fungi - 0; Plants - 75; Viruses - 0; Other Eukaryotes - 0 (source: NCBI BLink). [Source:TAIR;Acc:AT4G24110]
AT4G25750	protein_coding	ABCG4	4:13110627:13112360:-1	9.60551	10.0208	10.3074	11.4499	0.211396	0	0	1	0	1	0	inc	ABC transporter G family member 4 [Source:UniProtKB/Swiss-Prot;Acc:Q9SW08]
AT4G27450	protein_coding	F27G19.50	4:13727484:13728886:-1	10.4434	12.3113	12.6291	13.2281	0.339518	0	1	1	0	0	0	inc	Aluminium induced protein with YGL and LRDR motifs [Source:TAIR;Acc:AT4G27450]
AT4G31980	protein_coding	F10N7.210	4:15464905:15469204:1	12.4788	13.3695	13.051	13.7541	0.263784	0	0	1	0	0	0	inc	unknown protein; CONTAINS InterPro DOMAIN/s: Protein of unknown function DUF247, plant (InterPro:IPR004158), Protein of unknown function DUF862, eukaryotic (InterPro:IPR008580); BEST Arabidopsis thaliana protein match is: Plant protein of unknown fu /.../ (DUF247) (TAIR:AT5G11290.1); Has 1967 Blast hits to 1844 proteins in 183 species: Archae - 0; Bacteria - 6; Metazoa - 223; Fungi - 83; Plants -…
AT4G34400	protein_coding		4:16445208:16447773:1	8.74413	9.2626	9.55195	9.91082	0.201084	0	0	1	0	0	0	inc	B3 domain-containing protein At4g34400 [Source:UniProtKB/Swiss-Prot;Acc:Q9SZ05]
AT4G35785	protein_coding		4:16952963:16955277:-1	14.8152	15.5571	15.3909	15.4878	0.119772	1	0	0	0	0	0	inc	RNA-binding (RRM/RBD/RNP motifs) family protein [Source:TAIR;Acc:AT4G35785]
AT4G37520	protein_coding	PER50	4:17631562:17633249:1	10.516	11.8158	11.8813	12.0481	0.259834	0	0	1	0	0	0	inc	Peroxidase 50 [Source:UniProtKB/Swiss-Prot;Acc:Q43731]
AT4G38340	protein_coding	NLP3	4:17954710:17957828:1	9.17964	10.3641	9.95697	9.62699	0.152084	1	0	0	0	0	0	inc	Protein NLP3 [Source:UniProtKB/Swiss-Prot;Acc:Q9SVF1]
AT4G39720	protein_coding	AT4G39720	4:18429892:18430950:-1	10.4932	11.6294	11.1143	11.2528	0.153713	1	0	0	0	0	0	inc	VQ motif-containing protein [Source:TAIR;Acc:AT4G39720]
AT5G02600	protein_coding	NAKR1	5:584162:586906:-1	10.3588	10.9925	10.7903	12.174	0.217016	0	0	1	0	0	0	inc	Heavy metal transport/detoxification superfamily protein [Source:TAIR;Acc:AT5G02600]
AT5G07570	protein_coding	T2I1_280	5:2391722:2396329:1	11.6537	12.692	12.9131	13.15	0.279313	0	0	1	0	0	0	inc	glycine/proline-rich protein [Source:TAIR;Acc:AT5G07570]
AT5G15830	protein_coding	AtbZIP3	5:5168543:5169361:1	7.49246	7.48181	8.3973	8.02942	0.0976194	0	1	0	1	0	0	inc	basic leucine-zipper 3 [Source:TAIR;Acc:AT5G15830]
AT5G16000	protein_coding	NIK1	5:5224143:5227288:1	11.8764	12.3662	12.8798	12.6408	0.12797	0	1	0	0	0	0	inc	Protein NSP-INTERACTING KINASE 1 [Source:UniProtKB/Swiss-Prot;Acc:Q9LFS4]
AT5G17300	protein_coding	RVE1	5:5690227:5692902:-1	9.86796	10.5674	10.8044	11.769	0.269667	0	0	1	0	0	0	inc	Protein REVEILLE 1 [Source:UniProtKB/Swiss-Prot;Acc:F4KGY6]
AT5G18670	protein_coding	BMY3	5:6225956:6228132:1	11.4033	11.7671	12.4946	13.0105	0.304568	0	0	1	0	0	0	inc	Inactive beta-amylase 9 [Source:UniProtKB/Swiss-Prot;Acc:Q8VYW2]
AT5G22040	protein_coding	AT5G22040	5:7296999:7299120:-1	12.8401	13.922	13.4793	13.2208	0.13439	1	0	0	0	0	0	inc	unknown protein; Has 30201 Blast hits to 17322 proteins in 780 species: Archae - 12; Bacteria - 1396; Metazoa - 17338; Fungi - 3422; Plants - 5037; Viruses - 0; Other Eukaryotes - 2996 (source: NCBI BLink). [Source:TAIR;Acc:AT5G22040]
AT5G22608	protein_coding		5:7513173:7514453:1	12.8341	13.2014	13.3503	13.6441	0.120076	0	0	1	0	0	0	inc	unknown protein; FUNCTIONS IN: molecular_function unknown; INVOLVED IN: biological_process unknown; LOCATED IN: chloroplast; BEST Arabidopsis thaliana protein match is: unknown protein (TAIR:AT2G05185.1); Has 2 Blast hits to 2 proteins in 1 species: /.../e - 0; Bacteria - 0; Metazoa - 0; Fungi - 0; Plants - 2; Viruses - 0; Other Eukaryotes - 0 (source: NCBI BLink). [Source:TAIR;Acc:AT5G22608]
AT5G23530	protein_coding	AtCXE18	5:7932966:7934436:-1	9.60405	8.92912	10.6055	9.27752	0.247622	0	0	0	1	0	0	inc	Probable carboxylesterase 18 [Source:UniProtKB/Swiss-Prot;Acc:Q9LT10]
AT5G25140	protein_coding	CYP71B13	5:8672424:8674629:1	8.71069	10.0385	9.48962	9.88653	0.188498	1	0	1	0	0	0	inc	Cytochrome P450 71B13 [Source:UniProtKB/Swiss-Prot;Acc:P58050]
AT5G25190	protein_coding	ERF003	5:8706790:8707748:-1	8.84174	11.0482	9.79269	11.1556	0.372025	0	0	1	0	0	0	inc	Ethylene-responsive transcription factor ERF003 [Source:UniProtKB/Swiss-Prot;Acc:Q94AW5]
AT5G25280	protein_coding		5:8773789:8776000:1	15.1666	15.5751	15.4276	15.9963	0.116882	0	0	1	0	0	0	inc	serine-rich protein-related [Source:TAIR;Acc:AT5G25280]
AT5G39865	protein_coding		5:15965461:15967173:-1	7.65162	7.76713	8.18534	8.50655	0.136177	0	0	1	0	0	0	inc	Uncharacterized protein At5g39865 [Source:UniProtKB/Swiss-Prot;Acc:Q9FLE8]
AT5G40450	protein_coding	AT5G40450	5:16184650:16195651:-1	19.3559	19.6094	19.6849	20.0578	0.0879616	0	0	1	0	0	0	inc	unknown protein; FUNCTIONS IN: molecular_function unknown; INVOLVED IN: biological_process unknown; LOCATED IN: chloroplast, plasma membrane; EXPRESSED IN: 24 plant structures; EXPRESSED DURING: 13 growth stages; Has 30201 Blast hits to 17322 protei /.../780 species: Archae - 12; Bacteria - 1396; Metazoa - 17338; Fungi - 3422; Plants - 5037; Viruses - 0; Other Eukaryotes - 2996 (source: NCBI BLin…
AT5G42450	protein_coding	PCMP-E102	5:16977297:16979016:1	6.44064	6.43728	6.45652	6.89134	0.0634028	0	0	1	0	0	0	inc	Pentatricopeptide repeat-containing protein At5g42450, mitochondrial [Source:UniProtKB/Swiss-Prot;Acc:Q9FIH2]
AT5G43160	protein_coding	QWRF9	5:17329275:17331352:1	8.35624	9.42662	8.70159	8.95659	0.152552	1	0	0	0	0	0	inc	Family of unknown function (DUF566) [Source:TAIR;Acc:AT5G43160]
AT5G46330	protein_coding	FLS2	5:18791736:18795546:1	14.3071	14.4843	14.8713	15.4554	0.180156	0	0	1	0	0	0	inc	LRR receptor-like serine/threonine-protein kinase FLS2 [Source:UniProtKB/Swiss-Prot;Acc:Q9FL28]
AT5G47910	protein_coding	RBOHD	5:19397443:19402061:1	11.4707	11.8363	12.3385	12.5996	0.210826	0	0	1	0	0	0	inc	Respiratory burst oxidase homolog protein D [Source:UniProtKB/Swiss-Prot;Acc:Q9FIJ0]
AT5G48485	protein_coding	DIR1	5:19646232:19646802:-1	11.3291	11.99	12.073	12.602	0.225084	0	0	1	0	0	0	inc	Putative lipid-transfer protein DIR1 [Source:UniProtKB/Swiss-Prot;Acc:Q8W453]
AT5G49360	protein_coding	BXL1	5:20011879:20016742:-1	13.6392	13.8887	13.9471	14.4962	0.121033	0	0	1	0	0	0	inc	Beta-D-xylosidase 1 [Source:UniProtKB/Swiss-Prot;Acc:Q9FGY1]
AT5G51350	protein_coding	LRR-RLK	5:20867602:20870745:-1	12.0589	12.8266	13.2468	13.2268	0.186405	0	1	1	0	0	0	inc	Leucine-rich repeat transmembrane protein kinase family protein [Source:TAIR;Acc:AT5G51350]
AT5G55600	protein_coding	AT5G55600	5:22521843:22525645:-1	11.9327	12.8471	12.8908	12.9749	0.161098	0	0	1	0	0	0	inc	agenet domain-containing protein / bromo-adjacent homology (BAH) domain-containing protein [Source:TAIR;Acc:AT5G55600]
AT5G56220	protein_coding	AT5G56220/K24C1_3	5:22754818:22757920:1	10.6025	11.6598	11.7546	12.2393	0.282565	0	0	1	0	0	0	inc	P-loop containing nucleoside triphosphate hydrolases superfamily protein [Source:TAIR;Acc:AT5G56220]
AT5G56890	protein_coding		5:23010523:23015671:-1	14.3096	15.2804	15.0152	15.1296	0.152831	1	0	0	0	0	0	inc	Protein kinase superfamily protein [Source:TAIR;Acc:AT5G56890]
AT5G60870	protein_coding		5:24485655:24487824:-1	9.25171	10.5148	9.9067	9.62885	0.24368	1	0	0	0	0	0	inc	Regulator of chromosome condensation (RCC1) family protein [Source:TAIR;Acc:AT5G60870]
AT5G64940	protein_coding	ATATH13	5:25948973:25953823:1	13.4455	14.621	14.6365	14.971	0.15067	1	1	1	0	0	0	inc	ABC2 homolog 13 [Source:TAIR;Acc:AT5G64940]
AT5G67420	protein_coding	LBD37	5:26904289:26906026:-1	10.7411	11.9077	11.3525	11.2152	0.161423	1	0	0	0	0	0	inc	LOB domain-containing protein 37 [Source:UniProtKB/Swiss-Prot;Acc:Q9FN11]
AT4G32445	miRNA	MIR419	4:15660370:15660475:1	8.228	8.37774	8.70025	9.21641	0.108853	0	0	1	0	0	0	inc	MIR419; miRNA [Source:TAIR;Acc:AT4G32445]
AT1G79245	pseudogene		1:29804735:29809514:-1	16.8329	17.4607	17.3883	17.724	0.118504	0	0	1	0	0	0	inc	pseudogene of unknown protein [Source:TAIR;Acc:AT1G79245]
AT2G24160	pseudogene		2:10268008:10270612:-1	13.848	14.6701	14.4132	15.3227	0.201128	0	0	1	0	0	0	inc	pseudogene, leucine rich repeat protein family, contains leucine rich-repeat domains Pfam:PF00560, INTERPRO:IPR001611; contains some similarity to Cf-4 (Lycopersicon hirsutum) gi [Source:TAIR;Acc:AT2G24160]
AT1G10160	transposable_element		1:3328971:3333470:1	11.4062	12.4379	12.151	12.4059	0.166115	1	0	1	0	0	0	inc	transposable element gene [Source:TAIR;Acc:AT1G10160]
AT1G35115	transposable_element		1:12842158:12845455:1	17.2356	18.061	17.7773	17.8704	0.110826	1	0	0	0	0	0	inc	transposable element gene [Source:TAIR;Acc:AT1G35115]
AT1G42410	transposable_element		1:15869107:15871453:1	8.86653	9.65649	9.48149	9.75722	0.1138	1	0	1	0	0	0	inc	transposable element gene [Source:TAIR;Acc:AT1G42410]
AT1G42924	transposable_element		1:16118446:16121623:1	9.91829	11.9392	11.3019	11.63	0.225722	1	1	1	0	0	0	inc	transposable element gene [Source:TAIR;Acc:AT1G42924]
AT2G05930	transposable_element		2:2274783:2277843:1	8.89892	10.0627	9.85747	10.0013	0.17281	1	1	1	0	0	0	inc	transposable element gene [Source:TAIR;Acc:AT2G05930]
AT2G05935	transposable_element		2:2278835:2282788:1	11.8167	13.4945	13.7076	14.2266	0.251095	1	1	1	0	0	0	inc	transposable element gene [Source:TAIR;Acc:AT2G05935]
AT2G06340	transposable_element		2:2502770:2504333:-1	8.30533	8.63101	8.58554	9.24526	0.160454	0	0	1	0	0	0	inc	transposable element gene [Source:TAIR;Acc:AT2G06340]
AT3G30213	transposable_element		3:11854479:11857261:1	9.42988	11.117	10.2927	10.6337	0.293461	1	0	0	0	0	0	inc	transposable element gene [Source:TAIR;Acc:AT3G30213]
AT4G04410	transposable_element		4:2189515:2193763:1	12.7094	13.7621	13.8455	14.3334	0.257786	0	0	1	0	0	0	inc	transposable element gene [Source:TAIR;Acc:AT4G04410]
AT4G04420	transposable_element		4:2200351:2203377:-1	10.999	13.1302	12.5163	12.7759	0.258974	1	1	1	0	0	0	inc	transposable element gene [Source:TAIR;Acc:AT4G04420]
AT4G04430	transposable_element		4:2208776:2210863:-1	11.0433	12.332	11.8065	12.2958	0.241309	1	0	1	0	0	0	inc	transposable element gene [Source:TAIR;Acc:AT4G04430]
AT4G07830	transposable_element		4:4645645:4648136:-1	15.2653	16.2717	15.9327	15.8873	0.0799359	1	1	1	0	0	0	inc	transposable element gene [Source:TAIR;Acc:AT4G07830]
AT5G01335	transposable_element		5:135831:141287:1	11.7119	13.3995	12.9023	12.3703	0.265289	1	0	0	0	0	0	inc	transposable element gene [Source:TAIR;Acc:AT5G01335]
AT5G46665	transposable_element		5:18935312:18938345:-1	9.81384	11.6618	10.9685	11.15	0.281574	1	0	0	0	0	0	inc	transposable element gene [Source:TAIR;Acc:AT5G46665]
