# Supplementary material for: Temporal dynamics of gene expression and histone marks at the Arabidopsis shoot meristem during flowering
Source: Nat Commun. 2017 May 17;8:15120. doi: 10.1038/ncomms15120 (PMC5442315; doi:10.1038/ncomms15120)
Supplement: Supplementary Data 3 — GO enrichment in biological process of significantly differentially-expressed genes. [file ncomms15120-s4.xlsx]

## Sheet: 1. 0->1 DEC
Supplementary Data 3. GO enrichment in biological process of significantly differentially-expressed genes.
List 1: GO enrichments in biological process of genes with significantly decreased expression from 0LD to 1LD.
Gene ID		Note:
AT1G01100		Analysis Type:	PANTHER Overrepresentation Test (release 20160715)
AT1G06200		Annotation Version and Release Date:	GO Ontology database Released 2016-08-22
AT1G07050		Analyzed List:	upload_1 (Arabidopsis thaliana)
AT1G09310		Reference List:	Arabidopsis thaliana (all genes in database)
AT1G11280		Bonferroni correction:	TRUE
AT1G13930
AT1G15930		GO biological process complete	Arabidopsis thaliana - REFLIST (27352)	upload_1 (80)	upload_1 (expected)	upload_1 (over/under)	upload_1 (fold Enrichment)	upload_1 (P-value)
AT1G16170		Unclassified (UNCLASSIFIED)	7540	25	22.05	+	1.13	0
AT1G17665
AT1G19910
AT1G20620
AT1G26690
AT1G28330
AT1G29390
AT1G50010
AT1G55330
AT1G56300
AT1G59830
AT1G64190
AT1G72020
AT1G74790
AT1G76790
AT1G78380
AT2G02100
AT2G07815
AT2G15960
AT2G20930
AT2G30010
AT2G33830
AT2G34590
AT2G37790
AT2G39855
AT2G45180
AT3G03100
AT3G05880
AT3G13460
AT3G13740
AT3G13920
AT3G15160
AT3G15450
AT3G16640
AT3G18130
AT3G20810
AT3G22230
AT3G28290
AT3G28300
AT3G47800
AT3G49110
AT3G49310
AT3G53740
AT3G62250
AT3G62290
AT4G00400
AT4G00840
AT4G02050
AT4G02410
AT4G08330
AT4G16444
AT4G17470
AT4G24780
AT4G30930
AT4G31080
AT4G33980
AT4G34720
AT4G34750
AT4G39970
AT5G02870
AT5G04530
AT5G08580
AT5G11560
AT5G12950
AT5G15970
AT5G18380
AT5G21274
AT5G44020
AT5G49560
AT5G51960
AT5G58220
AT5G67220

## Sheet: 2. 0->1 INC
Supplementary Data 3. GO enrichment in biological process of significantly differentially-expressed genes.
List 2: GO enrichments in biological process of genes with significantly increased expression from 0LD to 1LD.
Gene ID		Note:
AT1G01700		Analysis Type:	PANTHER Overrepresentation Test (release 20160715)
AT1G03990		Annotation Version and Release Date:	GO Ontology database Released 2016-08-22
AT1G10160		Analyzed List:	upload_1 (Arabidopsis thaliana)
AT1G10910		Reference List:	Arabidopsis thaliana (all genes in database)
AT1G17230		Bonferroni correction:	TRUE
AT1G26580
AT1G27150		GO biological process complete	Arabidopsis thaliana - REFLIST (27352)	upload_1 (46)	upload_1 (expected)	upload_1 (over/under)	upload_1 (fold Enrichment)	upload_1 (P-value)
AT1G34110		Unclassified (UNCLASSIFIED)	7540	17	12.68	+	1.34	0
AT1G35115
AT1G42410
AT1G42924
AT1G50270
AT1G54180
AT1G60430
AT1G61810
AT1G61820
AT1G71420
AT1G80830
AT2G04230
AT2G05930
AT2G05935
AT2G18560
AT2G26280
AT2G28130
AT2G31150
AT2G35350
AT2G36950
AT2G45023
AT2G46450
AT2G46830
AT3G02830
AT3G10040
AT3G21430
AT3G23330
AT3G30213
AT3G54500
AT3G62740
AT4G00020
AT4G02940
AT4G04420
AT4G04430
AT4G07830
AT4G08930
AT4G15260
AT4G16140
AT4G24110
AT4G35785
AT4G38340
AT4G39720
AT5G01335
AT5G22040
AT5G25140
AT5G43160
AT5G46665
AT5G56890
AT5G60870
AT5G64940
AT5G67420

## Sheet: 3. 0->2 DEC
Supplementary Data 3. GO enrichment in biological process of significantly differentially-expressed genes.
List 3: GO enrichments in biological process of genes with significantly decreased expression from 0LD to 2LD.
Gene ID		Note:
AT1G13930		Analysis Type:	PANTHER Overrepresentation Test (release 20160715)
AT1G17665		Annotation Version and Release Date:	GO Ontology database Released 2016-08-22
AT1G56300		Analyzed List:	upload_1 (Arabidopsis thaliana)
AT1G76790		Reference List:	Arabidopsis thaliana (all genes in database)
AT2G01200		Bonferroni correction:	TRUE
AT2G02100
AT2G33830		GO biological process complete	Arabidopsis thaliana - REFLIST (27352)	upload_1 (24)	upload_1 (expected)	upload_1 (over/under)	upload_1 (fold Enrichment)	upload_1 (P-value)
AT2G39855		Unclassified (UNCLASSIFIED)	7540	7	6.62	+	1.06	0
AT2G46110
AT3G03780
AT3G20810
AT4G14110
AT4G15320
AT4G24780
AT4G31080
AT4G34750
AT5G01750
AT5G08790
AT5G15970
AT5G20020
AT5G38510
AT5G57110
AT5G59350
AT5G66010

## Sheet: 4. 0->2 INC
Supplementary Data 3. GO enrichment in biological process of significantly differentially-expressed genes.
List 4: GO enrichments in biological process of genes with significantly increased expression from 0LD to 2LD.
Gene ID		Note:
AT1G01060		Analysis Type:	PANTHER Overrepresentation Test (release 20160715)
AT1G06570		Annotation Version and Release Date:	GO Ontology database Released 2016-08-22
AT1G10910		Analyzed List:	upload_1 (Arabidopsis thaliana)
AT1G17230		Reference List:	Arabidopsis thaliana (all genes in database)
AT1G42924		Bonferroni correction:	TRUE
AT1G49010
AT1G66620		GO biological process complete	Arabidopsis thaliana - REFLIST (27352)	upload_1 (15)	upload_1 (expected)	upload_1 (over/under)	upload_1 (fold Enrichment)	upload_1 (P-value)
AT2G05930		negative regulation of circadian rhythm (GO:0042754)	3	2	0	+	> 100	0.00268
AT2G05935		long-day photoperiodism, flowering (GO:0048574)	10	2	0.01	+	> 100	0.0297
AT2G40670		>long-day photoperiodism (GO:0048571)	10	2	0.01	+	> 100	0.0297
AT2G46830		Unclassified (UNCLASSIFIED)	7540	6	4.13	+	1.45	0
AT3G54500
AT4G04420
AT4G07830
AT4G16140
AT4G18050
AT4G27450
AT5G15830
AT5G16000
AT5G51350
AT5G64940

## Sheet: 5. 0->3 DEC
Supplementary Data 3. GO enrichment in biological process of significantly differentially-expressed genes.
List 5: GO enrichments in biological process of genes with significantly decreased expression from 0LD to 3LD.
Gene ID		Note:
AT1G01100		Analysis Type:	PANTHER Overrepresentation Test (release 20160715)
AT1G04820		Annotation Version and Release Date:	GO Ontology database Released 2016-08-22
AT1G07050		Analyzed List:	upload_1 (Arabidopsis thaliana)
AT1G09310		Reference List:	Arabidopsis thaliana (all genes in database)
AT1G13930		Bonferroni correction:	TRUE
AT1G14980
AT1G17665		GO biological process complete	Arabidopsis thaliana - REFLIST (27352)	upload_1 (84)	upload_1 (expected)	upload_1 (over/under)	upload_1 (fold Enrichment)	upload_1 (P-value)
AT1G22790		response to abiotic stimulus (GO:0009628)	1493	19	4.59	+	4.14	0.000226
AT1G23750		translation (GO:0006412)	536	17	1.65	+	10.33	1.44e-09
AT1G29720		>>>organic substance biosynthetic process (GO:1901576)	3575	28	10.98	+	2.55	0.0032
AT1G32440		>>>>biosynthetic process (GO:0009058)	3840	28	11.79	+	2.37	0.0131
AT1G33120		>>cellular biosynthetic process (GO:0044249)	3496	27	10.74	+	2.51	0.00699
AT1G33140		>cellular protein metabolic process (GO:0044267)	2447	22	7.51	+	2.93	0.00694
AT1G35720		>peptide biosynthetic process (GO:0043043)	540	17	1.66	+	10.25	1.62e-09
AT1G41880		>>peptide metabolic process (GO:0006518)	612	18	1.88	+	9.58	9.71e-10
AT1G44575		>>>organonitrogen compound metabolic process (GO:1901564)	1384	27	4.25	+	6.35	9.51e-12
AT1G50010		>>>>nitrogen compound metabolic process (GO:0006807)	3733	29	11.46	+	2.53	0.00226
AT1G55260		>>>cellular amide metabolic process (GO:0043603)	647	18	1.99	+	9.06	2.44e-09
AT1G56300		>>organonitrogen compound biosynthetic process (GO:1901566)	978	22	3	+	7.32	3.44e-10
AT1G67730		>>amide biosynthetic process (GO:0043604)	557	17	1.71	+	9.94	2.63e-09
AT1G68050		response to cadmium ion (GO:0046686)	265	9	0.81	+	11.06	0.000305
AT1G71100		>response to metal ion (GO:0010038)	369	9	1.13	+	7.94	0.00464
AT1G76790		ribosome biogenesis (GO:0042254)	211	8	0.65	+	12.35	0.000688
AT1G77510		>ribonucleoprotein complex biogenesis (GO:0022613)	255	8	0.78	+	10.22	0.00281
AT1G78380		Unclassified (UNCLASSIFIED)	7540	17	23.16	-	0.73	0
AT1G79440
AT2G01008
AT2G06010
AT2G19730
AT2G27530
AT2G28570
AT2G33430
AT2G33830
AT2G34490
AT2G36160
AT2G36620
AT2G37790
AT2G39460
AT2G44310
AT2G46110
AT3G03780
AT3G05880
AT3G13920
AT3G16640
AT3G20150
AT3G20810
AT3G22230
AT3G48530
AT3G49680
AT3G49910
AT3G53460
AT3G53740
AT3G55750
AT3G60770
AT3G62250
AT4G02410
AT4G08330
AT4G08460
AT4G13430
AT4G15000
AT4G16390
AT4G16610
AT4G18100
AT4G24190
AT4G26940
AT4G32210
AT4G33980
AT5G02870
AT5G09600
AT5G12950
AT5G16130
AT5G17460
AT5G19940
AT5G23510
AT5G23740
AT5G24470
AT5G27850
AT5G47210
AT5G47890
AT5G49560
AT5G50950
AT5G54770
AT5G55520
AT5G57100

## Sheet: 6. 0->3 INC
Supplementary Data 3. GO enrichment in biological process of significantly differentially-expressed genes.
List 6: GO enrichments in biological process of genes with significantly increased expression from 0LD to 3LD.
Gene ID		Note:
AT1G01060		Analysis Type:	PANTHER Overrepresentation Test (release 20160715)
AT1G01240		Annotation Version and Release Date:	GO Ontology database Released 2016-08-22
AT1G01800		Analyzed List:	upload_1 (Arabidopsis thaliana)
AT1G03990		Reference List:	Arabidopsis thaliana (all genes in database)
AT1G05570		Bonferroni correction:	TRUE
AT1G08680
AT1G09820		GO biological process complete	Arabidopsis thaliana - REFLIST (27352)	upload_1 (95)	upload_1 (expected)	upload_1 (over/under)	upload_1 (fold Enrichment)	upload_1 (P-value)
AT1G10160		Unclassified (UNCLASSIFIED)	7540	29	26.19	+	1.11	0
AT1G10910
AT1G17230
AT1G19530
AT1G24996
AT1G26580
AT1G32900
AT1G33050
AT1G33055
AT1G33360
AT1G34110
AT1G35710
AT1G42410
AT1G42924
AT1G45180
AT1G49010
AT1G50270
AT1G50420
AT1G51965
AT1G55810
AT1G61810
AT1G61820
AT1G61970
AT1G62950
AT1G64660
AT1G67440
AT1G68440
AT1G70510
AT1G70620
AT1G78510
AT1G79245
AT2G04230
AT2G05930
AT2G05935
AT2G06340
AT2G19130
AT2G24160
AT2G25590
AT2G30500
AT2G31150
AT2G34720
AT2G40940
AT2G46450
AT2G46630
AT2G46830
AT3G02140
AT3G02830
AT3G03370
AT3G05650
AT3G07350
AT3G12915
AT3G13290
AT3G13672
AT3G16770
AT3G19630
AT3G19650
AT3G22550
AT3G25830
AT3G26782
AT3G50080
AT3G54260
AT3G54500
AT3G56410
AT3G57710
AT4G04410
AT4G04420
AT4G04430
AT4G06701
AT4G07830
AT4G10270
AT4G12560
AT4G14720
AT4G16140
AT4G19950
AT4G19990
AT4G24110
AT4G25750
AT4G27450
AT4G31980
AT4G32445
AT4G34400
AT4G37520
AT5G02600
AT5G07570
AT5G17300
AT5G18670
AT5G22608
AT5G25140
AT5G25190
AT5G25280
AT5G39865
AT5G40450
AT5G42450
AT5G46330
AT5G47910
AT5G48485
AT5G49360
AT5G51350
AT5G55600
AT5G56220
AT5G64940

## Sheet: 7. 1->2 DEC
Supplementary Data 3. GO enrichment in biological process of significantly differentially-expressed genes.
List 7: GO enrichments in biological process of genes with significantly decreased expression from 1LD to 2LD.
Gene ID
None

## Sheet: 8. 1->2 INC
Supplementary Data 3. GO enrichment in biological process of significantly differentially-expressed genes.
List 8: GO enrichments in biological process of genes with significantly increased expression from 1LD to 2LD.
Gene ID		Note:
AT1G06200		Analysis Type:	PANTHER Overrepresentation Test (release 20160715)
AT5G15830		Annotation Version and Release Date:	GO Ontology database Released 2016-08-22
AT5G23530		Analyzed List:	upload_1 (Arabidopsis thaliana)
		Reference List:	Arabidopsis thaliana (all genes in database)
		Bonferroni correction:	TRUE
		GO biological process complete	Arabidopsis thaliana - REFLIST (27352)	upload_1 (3)	upload_1 (expected)	upload_1 (over/under)	upload_1 (fold Enrichment)	upload_1 (P-value)
		Unclassified (UNCLASSIFIED)	7540	2	0.83	+	2.42	0

## Sheet: 9. 1->3 DEC
Supplementary Data 3. GO enrichment in biological process of significantly differentially-expressed genes.
List 9: GO enrichments in biological process of genes with significantly decreased expression from 1LD to 3LD.
Gene ID		Note:
AT1G71100		Analysis Type:	PANTHER Overrepresentation Test (release 20160715)
AT3G46950		Annotation Version and Release Date:	GO Ontology database Released 2016-08-22
		Analyzed List:	upload_1 (Arabidopsis thaliana)
		Reference List:	Arabidopsis thaliana (all genes in database)
		Bonferroni correction:	TRUE
		GO biological process complete	Arabidopsis thaliana - REFLIST (27352)	upload_1 (2)	upload_1 (expected)	upload_1 (over/under)	upload_1 (fold Enrichment)	upload_1 (P-value)
		None

## Sheet: 10. 1->3 INC
Supplementary Data 3. GO enrichment in biological process of significantly differentially-expressed genes.
List 10: GO enrichments in biological process of genes with significantly increased expression from 1LD to 3LD.
Gene ID		Note:
AT1G19530		Analysis Type:	PANTHER Overrepresentation Test (release 20160715)
AT1G21400		Annotation Version and Release Date:	GO Ontology database Released 2016-08-22
AT1G25400		Analyzed List:	upload_1 (Arabidopsis thaliana)
AT3G13740		Reference List:	Arabidopsis thaliana (all genes in database)
AT3G15450		Bonferroni correction:	TRUE
AT3G47340
AT4G02050		GO biological process complete	Arabidopsis thaliana - REFLIST (27352)	upload_1 (7)	upload_1 (expected)	upload_1 (over/under)	upload_1 (fold Enrichment)	upload_1 (P-value)
AT4G25750		cellular response to sucrose starvation (GO:0043617)	4	2	0	+	> 100	0.000952
		response to absence of light (GO:0009646)	24	2	0.01	+	> 100	0.0342
		Unclassified (UNCLASSIFIED)	7540	1	1.93	-	0.52	0

[truncated: 2 more sheets: 11. 2->3 DEC, 12. 2->3 INC]
