# Supplementary material for: Temporal dynamics of gene expression and histone marks at the Arabidopsis shoot meristem during flowering
Source: Nat Commun. 2017 May 17;8:15120. doi: 10.1038/ncomms15120 (PMC5442315; doi:10.1038/ncomms15120)
Supplement: Supplementary Data 4 — H3K4me3 modifications at the four time points. [file ncomms15120-s5.xlsx]

## Sheet: H3K4me3
Supplementary Data 4. H3K4me3 modifications at the four time points
Note:	1. Modification start, end - modification limits (bp), consensus (sum) over two replications
	2. Modification signal represented by FPKM(sample)/FPKM(H3 control)
	3. Significance declared in analysis by MACS2, FDR < 0.05
0LD										1LD										2LD										3LD
Chromosome	Modification start	Modification end	Signal in replication 1	Signal in replication 2	Significant in replication 1	Significant in replication 2	Overlap with Gene ID	Overlap length		Chromosome	Modification start	Modification end	Signal in replication 1	Signal in replication 2	Significant in replication 1	Significant in replication 2	Overlap with Gene ID	Overlap length		Chromosome	Modification start	Modification end	Signal in replication 1	Signal in replication 2	Significant in replication 1	Significant in replication 2	Overlap with Gene ID	Overlap length		Chromosome	Modification start	Modification end	Signal in replication 1	Signal in replication 2	Significant in replication 1	Significant in replication 2	Overlap with Gene ID	Overlap length
1	3584	4226	3.16844	3.77283	1	1	AT1G01010	595		1	3593	4215	3.47727	4.15312	1	1	AT1G01010	584		1	3631	4196	2.92313	1.88211	1	1	AT1G01010	565		1	3606	4217	3.27971	2.71159	1	1	AT1G01010	586
1	8010	8793	5.28563	3.99405	1	1	AT1G01020	727		1	8018	8774	5.54366	5.55344	1	1	AT1G01020	719		1	8011	8745	6.51076	7.63202	1	1	AT1G01020	726		1	8019	8811	6.99491	6.13214	1	1	AT1G01020	718
1	23060	24018	5.32993	5.28197	1	1	AT1G01040	872		1	13338	13518	2.40055	0.776951	1	0	AT1G01030	180		1	23076	24030	5.76751	6.65963	1	1	AT1G01040	884		1	23071	24023	6.03253	5.31837	1	1	AT1G01040	877
1	32389	33249	4.19352	5.31915	1	1	AT1G01050	764		1	23001	24063	4.19929	5.32498	1	1	AT1G01040	917		1	32356	33214	6.12403	5.01897	1	1	AT1G01050	797		1	32304	33203	4.77261	5.76286	1	1	AT1G01050	849
1	34113	34282	1.43256	1.6349	0	1	AT1G01060	169		1	32353	33191	3.63078	5.64798	1	1	AT1G01050	800		1	34043	34444	2.87239	1.71685	1	0	AT1G01060	401		1	33980	34558	1.97197	2.49763	1	1	AT1G01060	578
1	36829	37863	1.86209	2.61982	1	1	AT1G01060	1034		1	33995	34324	1.7755	1.744	0	1	AT1G01060	329		1	36599	37891	5.00114	4.17622	1	1	AT1G01060	1272		1	36413	37889	5.80347	4.13132	1	1	AT1G01060	1458
1	45080	45306	1.73038	0.892192	1	0	AT1G01080	10		1	34424	34648	0.87897	2.0123	0	1	AT1G01060	224		1	45986	46854	5.1468	5.35956	1	1	AT1G01080	868		1	45095	45238	2.3913	2.16525	1	0		0
1	45996	46879	5.62548	6.43053	1	1	AT1G01080	883		1	36625	37907	2.69384	4.50632	1	1	AT1G01060	1246		1	48399	49295	7.11391	6.49593	1	1	AT1G01090	887		1	46043	46852	6.33226	5.94136	1	1	AT1G01080	809
1	48416	49314	5.20029	6.08514	1	1	AT1G01090	870		1	45097	45307	1.98108	2.09339	0	1	AT1G01080	11		1	50430	51259	7.27716	5.0881	1	1	AT1G01100	769		1	48387	49319	6.66999	5.91512	1	1	AT1G01090	899
1	50305	51225	4.84146	5.16827	1	1	AT1G01100	894		1	45950	46869	5.04551	5.78402	1	1	AT1G01080	919		1	52140	53056	3.09536	4.15419	1	1	AT1G01110	817		1	50494	51255	8.68185	9.19406	1	1	AT1G01100	705
1	52064	53045	3.9738	3.82169	1	1	AT1G01110	806		1	48326	49372	4.52359	7.07462	1	1	AT1G01090	960		1	63420	64118	5.0401	5.66515	1	1	AT1G01130	391		1	52111	53250	4.93451	4.53133	1	1	AT1G01110	1011
1	63365	64308	4.03874	4.74647	1	1	AT1G01130	446		1	50456	51217	5.01626	5.89169	1	1	AT1G01100	743		1	66806	67720	7.09253	4.24725	1	1	AT1G01140	819		1	63327	64288	6.58733	5.31355	1	1	AT1G01130	484
1	63365	64308	4.03874	4.74647	1	1	AT1G01140	142		1	52100	53201	3.14568	5.02544	1	1	AT1G01110	962		1	72243	73022	5.58939	5.46045	1	1	AT1G01160	683		1	63327	64288	6.58733	5.31355	1	1	AT1G01140	122
1	66933	67737	3.5627	3.89979	1	1	AT1G01140	692		1	63460	64208	4.49026	4.49709	1	1	AT1G01130	351		1	74132	74751	5.06878	4.12671	1	1	AT1G01170	605		1	66588	67683	5.43126	4.48177	1	1	AT1G01140	1037
1	72268	73123	5.18438	4.84511	1	1	AT1G01160	784		1	63460	64208	4.49026	4.49709	1	1	AT1G01140	42		1	75741	75999	1.42944	2.07681	0	1	AT1G01180	258		1	72300	73095	5.09868	4.30449	1	1	AT1G01160	756
1	74166	74776	4.96145	4.51622	1	1	AT1G01170	571		1	66824	67658	4.25697	5.49391	1	1	AT1G01140	801		1	76062	76231	1.89709	2.74848	0	1	AT1G01180	169		1	74164	74801	5.57805	3.28096	1	1	AT1G01170	573
1	75621	76402	2.02034	2.12062	1	1	AT1G01180	781		1	72291	73132	4.17337	5.82674	1	1	AT1G01160	793		1	86706	87158	2.46691	1.83701	1	1	AT1G01200	452		1	75629	76119	1.67071	2.25525	1	1	AT1G01180	490
1	86754	87178	1.89767	2.73296	1	1	AT1G01200	424		1	74162	74784	4.50627	5.46197	1	1	AT1G01170	575		1	87367	88193	4.94621	3.61014	1	1	AT1G01200	826		1	86738	87169	1.98066	1.58064	1	1	AT1G01200	431
1	87476	88224	3.14238	3.56614	1	1	AT1G01200	737		1	75696	76225	2.90587	2.62445	1	1	AT1G01180	529		1	88794	89447	5.01759	6.75066	1	1	AT1G01210	549		1	87436	88273	5.71548	4.10616	1	1	AT1G01200	777
1	88803	89475	5.37168	7.388	1	1	AT1G01210	577		1	86764	87095	1.26029	2.03027	0	1	AT1G01200	331		1	91365	92258	5.23047	7.07327	1	1	AT1G01220	882		1	88808	89460	4.92281	5.13743	1	1	AT1G01210	562
1	91298	92397	5.07056	5.43818	1	1	AT1G01220	1021		1	87523	88179	3.17118	4.82953	1	1	AT1G01200	656		1	95925	96613	6.82513	5.62974	1	1	AT1G01225	626		1	91350	92377	5.48555	5.4004	1	1	AT1G01220	1001
1	95931	96798	3.37257	3.55188	1	1	AT1G01225	811		1	88872	89403	4.8395	6.32438	1	1	AT1G01210	505		1	97278	98219	5.89568	9.27277	1	1	AT1G01225	129		1	95935	96673	4.97343	8.40642	1	1	AT1G01225	686
1	97369	98277	5.16408	5.0364	1	1	AT1G01225	38		1	91314	92368	3.77062	6.33797	1	1	AT1G01220	992		1	97278	98219	5.89568	9.27277	1	1	AT1G01230	763		1	97380	98215	6.35292	6.02647	1	1	AT1G01225	27
1	97369	98277	5.16408	5.0364	1	1	AT1G01230	821		1	95948	96748	3.6937	5.69944	1	1	AT1G01225	761		1	99904	100744	6.11602	7.68506	1	1	AT1G01240	840		1	97380	98215	6.35292	6.02647	1	1	AT1G01230	759
1	99922	100726	5.2186	4.99575	1	1	AT1G01240	804		1	97398	98146	5.46554	5.56675	1	1	AT1G01225	9		1	108963	110249	5.18607	6.27619	1	1	AT1G01260	1286		1	99903	100741	5.47405	4.94628	1	1	AT1G01240	838
1	104722	105057	0.984642	1.60568	0	1	AT1G01250	335		1	97398	98146	5.46554	5.56675	1	1	AT1G01230	690		1	114237	115000	6.15012	4.34334	1	1	AT1G01290	714		1	108975	110285	6.91425	6.68403	1	1	AT1G01260	1310
1	108976	110226	4.73688	5.728	1	1	AT1G01260	1250		1	99842	100740	4.81612	5.63816	1	1	AT1G01240	846		1	116971	118577	8.6318	8.29021	1	1	AT1G01300	1606		1	114267	115006	4.13329	4.19523	1	1	AT1G01290	720
1	114240	115255	3.24858	3.93348	1	1	AT1G01290	969		1	104778	105142	1.18081	1.71755	1	1	AT1G01250	364		1	120205	120422	2.00897	1.60201	1	1	AT1G01310	217		1	116978	118574	8.65843	7.88265	1	1	AT1G01300	1596
1	116993	118606	6.44624	7.3638	1	1	AT1G01300	1613		1	108989	110304	6.12031	6.07611	1	1	AT1G01260	1315		1	127854	128341	3.25453	3.03926	1	1	AT1G01320	487		1	120185	120521	3.54097	1.67928	1	1	AT1G01310	336
1	120235	120524	2.25669	3.09876	1	1	AT1G01310	289		1	114230	115094	4.72023	5.56225	1	1	AT1G01290	808		1	129499	130571	7.35014	5.77345	1	1	AT1G01320	1072		1	127805	128360	2.89676	2.70178	1	1	AT1G01320	555
1	127776	128363	1.99844	2.98707	1	1	AT1G01320	587		1	117011	118593	7.30967	8.89377	1	1	AT1G01300	1582		1	136076	136719	9.16561	7.06897	1	1	AT1G01350	595		1	129562	130612	8.46912	4.63362	1	1	AT1G01320	1015
1	129548	130626	4.40274	6.91024	1	1	AT1G01320	1029		1	120272	120505	2.11248	3.1047	1	1	AT1G01310	233		1	141908	142942	5.5201	5.25797	1	1	AT1G01360	971		1	135593	135847	3.07	1.7573	1	0	AT1G01340	238
1	135641	135821	2.29618	1.32948	1	0	AT1G01340	180		1	127855	128384	2.07196	3.31698	1	1	AT1G01320	529		1	143625	144050	2.4973	2.63496	1	1	AT1G01370	425		1	136101	136714	5.76804	4.67854	1	1	AT1G01350	590
1	136045	136733	4.90771	5.25295	1	1	AT1G01350	609		1	129673	130611	5.50838	6.33662	1	1	AT1G01320	904		1	154954	155995	2.55079	3.70967	1	1	AT1G01420	1041		1	141956	143072	5.87621	7.08654	1	1	AT1G01360	1101
1	141960	142890	5.7189	6.11615	1	1	AT1G01360	919		1	136106	136712	6.21104	7.53177	1	1	AT1G01350	588		1	157450	158669	5.0982	4.26315	1	1	AT1G01430	1205		1	143642	144235	1.85643	2.26115	1	1	AT1G01370	593
1	143620	144276	2.65754	2.92527	1	1	AT1G01370	656		1	141968	142952	4.6809	5.52122	1	1	AT1G01360	981		1	162045	162810	8.12384	6.77887	1	1	AT1G01440	527		1	155050	156066	4.05421	3.10666	1	1	AT1G01420	961
1	154852	156026	2.44657	3.25589	1	1	AT1G01420	1159		1	143648	144337	2.61273	2.50785	1	1	AT1G01370	689		1	163338	163775	4.88681	6.61591	1	1		0		1	157639	158715	5.30397	5.26183	1	1	AT1G01430	1016
1	157130	158674	4.15323	4.12002	1	1	AT1G01430	1525		1	155074	156023	2.46456	3.1679	1	1	AT1G01420	937		1	172425	172743	2.37936	2.21295	1	1	AT1G01470	318		1	161976	162807	5.48401	5.41115	1	1	AT1G01440	596
1	161944	162791	5.389	3.85774	1	1	AT1G01440	628		1	157034	157293	1.69283	2.69178	0	1	AT1G01430	259		1	180547	182264	7.1185	9.21209	1	1	AT1G01490	1717		1	163288	163813	4.55268	3.90512	1	1		0
1	163319	163919	4.22518	3.62525	1	1		0		1	157479	158675	5.50526	5.02055	1	1	AT1G01430	1176		1	185114	186292	4.87712	5.43078	1	1	AT1G01500	1159		1	167572	167741	1.05988	1.6247	0	1	AT1G01453	169
1	172411	172871	2.07456	1.92834	1	1	AT1G01470	460		1	161999	162817	4.93706	4.85404	1	1	AT1G01440	573		1	187075	188197	6.99559	7.9799	1	1	AT1G01510	986		1	172289	172853	1.77565	1.07015	1	0	AT1G01470	564
1	180630	182368	5.43647	6.19198	1	1	AT1G01490	1728		1	163300	163862	4.16735	4.01751	1	1		0		1	195684	197023	7.60288	7.06937	1	1	AT1G01540	1243		1	180470	182354	7.3388	6.41037	1	1	AT1G01490	1884
1	185066	186438	3.98955	5.02265	1	1	AT1G01500	1305		1	172302	172790	1.50562	1.9751	1	1	AT1G01470	488		1	199589	200833	5.43155	6.9254	1	1	AT1G01550	1194		1	185076	186326	4.39661	4.05896	1	1	AT1G01500	1193
1	187103	188259	7.00968	6.71455	1	1	AT1G01510	1048		1	180534	182347	5.35354	6.53191	1	1	AT1G01490	1813		1	204898	205724	2.96881	2.6243	1	1	AT1G01570	548		1	187070	188190	7.89931	7.78422	1	1	AT1G01510	979
1	195659	197025	7.16916	8.58256	1	1	AT1G01540	1245		1	185116	186439	4.06524	5.02821	1	1	AT1G01500	1306		1	220324	220927	3.73668	2.29465	1	1	AT1G01600	603		1	195660	197048	8.16075	7.22192	1	1	AT1G01540	1268
1	199613	200754	5.8479	5.27926	1	1	AT1G01550	1115		1	187110	188194	5.97863	7.79953	1	1	AT1G01510	983		1	225848	227345	7.95794	10.3217	1	1	AT1G01620	1454		1	199635	200787	7.90817	5.87747	1	1	AT1G01550	1148
1	204941	205958	3.60008	3.12001	1	1	AT1G01570	782		1	190653	190806	1.40275	1.94291	0	1	AT1G01520	153		1	237044	237816	8.00863	7.10393	1	1	AT1G01650	772		1	202232	202461	2.19203	1.29171	1	0	AT1G01560	229
1	220297	220967	2.85848	2.11484	1	1	AT1G01600	670		1	195715	196916	6.45129	7.95224	1	1	AT1G01540	1136		1	245385	246048	4.74514	4.23134	1	1	AT1G01670	603		1	204917	205802	3.94565	2.81098	1	1	AT1G01570	626
1	223947	224238	1.71235	1.38936	1	0	AT1G01610	291		1	199584	200919	5.45848	5.79574	1	1	AT1G01550	1280		1	249021	249827	6.65314	4.2639	1	1	AT1G01690	686		1	220356	221027	3.93326	4.77352	1	1	AT1G01600	671
1	225798	227330	5.58784	7.06697	1	1	AT1G01620	1504		1	202127	202520	1.58154	2.5979	0	1	AT1G01560	384		1	258754	259658	6.39217	4.60564	1	1	AT1G01700	163		1	225803	227349	8.70478	8.38795	1	1	AT1G01620	1499
1	229095	229424	1.50035	2.07925	1	1	AT1G01630	329		1	204930	205857	2.89543	4.36488	1	1	AT1G01570	681		1	262822	263494	7.13956	5.741	1	1	AT1G01710	666		1	236973	237786	6.74032	5.62434	1	1	AT1G01650	813
1	237032	237811	6.09628	6.48607	1	1	AT1G01650	779		1	220391	221062	3.01385	2.94086	1	1	AT1G01600	671		1	266397	267007	3.94222	4.02351	1	1	AT1G01710	610		1	245317	246042	5.5702	3.65533	1	1	AT1G01670	671
1	245271	246025	3.31478	4.38433	1	1	AT1G01670	717		1	225840	227312	7.00647	7.89949	1	1	AT1G01620	1462		1	268292	270792	5.90025	5.44703	1	1	AT1G01720	1489		1	249017	249720	5.47511	4.44818	1	1	AT1G01690	579
1	249015	249952	3.88088	4.13674	1	1	AT1G01690	811		1	237001	237799	6.10819	8.19024	1	1	AT1G01650	798		1	268292	270792	5.90025	5.44703	1	1	AT1G01725	983		1	258729	259803	6.20162	3.75717	1	1	AT1G01700	308
1	254945	255231	1.40583	1.82235	0	1		0		1	245427	246088	3.41056	6.00098	1	1	AT1G01670	561		1	270911	271537	5.79266	5.83244	1	1	AT1G01730	581		1	262830	263536	6.884	6.08615	1	1	AT1G01710	706
1	258716	259263	6.28604	5.57472	1	1		0		1	249031	249940	4.48452	4.13779	1	1	AT1G01690	799		1	274128	274739	4.77844	2.07717	1	1	AT1G01740	441		1	266397	267056	5.43401	5.67116	1	1	AT1G01710	659
1	259344	259702	2.59657	1.98461	1	1	AT1G01700	207		1	258747	259269	5.85169	4.67454	1	1		0		1	277932	279411	4.38906	4.93558	1	1	AT1G01760	516		1	268277	271541	5.72582	5.79825	1	1	AT1G01720	1489
1	262828	263674	5.09784	4.8266	1	1	AT1G01710	846		1	262797	263509	5.97281	6.29701	1	1	AT1G01710	681		1	277932	279411	4.38906	4.93558	1	1	AT1G01770	796		1	268277	271541	5.72582	5.79825	1	1	AT1G01725	983
1	266398	267121	5.2683	4.11121	1	1	AT1G01710	723		1	266416	267037	5.9581	4.95889	1	1	AT1G01710	621		1	284438	285180	4.22643	6.7647	1	1	AT1G01790	570		1	268277	271541	5.72582	5.79825	1	1	AT1G01730	585
1	268372	269641	4.15347	4.46197	1	1	AT1G01720	1269		1	268294	269544	4.19881	5.89762	1	1	AT1G01720	1214		1	293279	294325	5.71563	4.58757	1	1	AT1G01800	983		1	274163	274716	3.10966	2.40682	1	1	AT1G01740	406
1	269821	270514	3.61823	4.1585	1	1	AT1G01725	693		1	269904	270820	4.27163	3.84254	1	1	AT1G01725	871		1	295165	295662	3.16941	3.64084	1	1	AT1G01810	441		1	277976	279410	5.15488	4.56963	1	1	AT1G01760	472
1	270590	271690	4.32398	4.92002	1	1	AT1G01725	185		1	270900	271626	4.07366	4.54373	1	1	AT1G01730	670		1	297511	298226	7.62677	3.9421	1	1	AT1G01820	609		1	277976	279410	5.15488	4.56963	1	1	AT1G01770	795
1	270590	271690	4.32398	4.92002	1	1	AT1G01730	734		1	274168	274736	4.22496	3.17311	1	1	AT1G01740	401		1	298682	299535	5.53344	4.05378	1	1	AT1G01830	853		1	284420	285224	4.24787	5.93459	1	1	AT1G01790	614
1	274127	274775	3.35712	2.73192	1	1	AT1G01740	442		1	277962	279358	4.58208	4.27797	1	1	AT1G01760	486		1	301467	302161	2.9197	2.81487	1	1	AT1G01830	694		1	293331	294258	5.74895	6.0424	1	1	AT1G01800	916
1	277951	279370	4.14542	4.2895	1	1	AT1G01760	497		1	277962	279358	4.58208	4.27797	1	1	AT1G01770	743		1	303505	304098	4.73285	5.1282	1	1	AT1G01840	561		1	295167	295752	3.28242	4.59257	1	1	AT1G01810	531
1	277951	279370	4.14542	4.2895	1	1	AT1G01770	755		1	284433	285169	4.45804	5.84052	1	1	AT1G01790	559		1	305620	306354	6.42379	8.83999	1	1	AT1G01860	667		1	297509	298210	7.42841	7.63427	1	1	AT1G01820	611
1	284447	285204	5.29812	4.02436	1	1	AT1G01790	594		1	293305	294141	6.62071	6.3926	1	1	AT1G01800	799		1	308436	309064	3.50208	3.65239	1	1	AT1G01880	628		1	298637	299504	4.54359	5.68971	1	1	AT1G01830	867
1	293305	294201	5.2683	5.59961	1	1	AT1G01800	859		1	295164	295743	4.31672	3.18719	1	1	AT1G01810	522		1	315222	316693	6.02824	6.74535	1	1	AT1G01910	680		1	301434	302244	4.65385	5.03933	1	1	AT1G01830	810
1	295160	295664	3.0007	2.70113	1	1	AT1G01810	443		1	297545	298201	3.73114	5.99584	1	1	AT1G01820	575		1	315222	316693	6.02824	6.74535	1	1	AT1G01920	565		1	303482	304158	5.23403	5.18719	1	1	AT1G01840	621
1	297474	298213	5.42505	4.29946	1	1	AT1G01820	646		1	298669	299619	4.24347	6.46424	1	1	AT1G01830	950		1	322061	323667	5.67177	7.15441	1	1	AT1G01930	799		1	303482	304158	5.23403	5.18719	1	1	AT1G01860	25
1	298633	299523	3.81498	4.23349	1	1	AT1G01830	890		1	301425	302297	4.08093	4.45022	1	1	AT1G01830	872		1	322061	323667	5.67177	7.15441	1	1	AT1G01940	640		1	305654	306363	6.97065	6.66982	1	1	AT1G01860	633
1	301219	302300	3.14674	3.62886	1	1	AT1G01830	1081		1	303489	304158	4.58409	4.92658	1	1	AT1G01840	621		1	325321	326128	6.41108	6.65737	1	1	AT1G01950	749		1	308462	309141	2.91371	3.72286	1	1	AT1G01880	647
1	303473	304159	4.70128	4.71962	1	1	AT1G01840	622		1	303489	304158	4.58409	4.92658	1	1	AT1G01860	25		1	336435	337853	5.82133	5.6349	1	1	AT1G01960	1147		1	315167	316753	5.56657	4.90506	1	1	AT1G01910	735
1	303473	304159	4.70128	4.71962	1	1	AT1G01860	26		1	305609	306373	4.90572	6.88805	1	1	AT1G01860	678		1	338245	338779	6.11375	5.66435	1	1	AT1G01970	488		1	315167	316753	5.56657	4.90506	1	1	AT1G01920	625
1	305566	306372	6.19139	5.26474	1	1	AT1G01860	721		1	308465	309150	3.36077	3.69768	1	1	AT1G01880	644		1	343462	344406	6.49007	6.37757	1	1	AT1G01990	879		1	321812	323592	5.6975	4.97491	1	1	AT1G01930	1048
1	308330	309142	2.6828	2.8308	1	1	AT1G01880	779		1	315229	316773	4.59032	6.69935	1	1	AT1G01910	673		1	345751	347110	5.09501	5.94674	1	1	AT1G02000	1298		1	321812	323592	5.6975	4.97491	1	1	AT1G01940	565
1	312017	312390	1.29279	1.57591	0	1	AT1G01900	373		1	315229	316773	4.59032	6.69935	1	1	AT1G01920	645		1	347744	348533	4.35008	3.83899	1	1	AT1G02010	642		1	325322	326173	6.54986	6.64435	1	1	AT1G01950	794
1	315223	316788	5.67804	6.20985	1	1	AT1G01910	679		1	321801	323562	5.05099	5.09749	1	1	AT1G01930	1059		1	353720	354903	5.62511	5.1435	1	1	AT1G02020	1183		1	336354	337863	5.21557	5.41596	1	1	AT1G01960	1228
1	315223	316788	5.67804	6.20985	1	1	AT1G01920	660		1	321801	323562	5.05099	5.09749	1	1	AT1G01940	535		1	362173	363175	6.24876	6.16015	1	1	AT1G02060	921		1	338210	338834	4.19732	4.0997	1	1	AT1G01970	543
1	321663	323655	3.89443	3.71222	1	1	AT1G01930	1197		1	325308	326166	6.22792	8.20426	1	1	AT1G01950	787		1	370758	370931	3.19743	1.37557	1	0	AT1G02070	173		1	343415	344395	5.79635	7.57976	1	1	AT1G01990	926
1	321663	323655	3.89443	3.71222	1	1	AT1G01940	628		1	336388	337919	4.58596	6.25539	1	1	AT1G01960	1194		1	373459	374318	6.44528	7.20536	1	1	AT1G02080	859		1	345741	347258	5.21498	6.05745	1	1	AT1G02000	1446
1	325302	326201	5.1568	5.03651	1	1	AT1G01950	822		1	338243	338803	4.55231	5.14164	1	1	AT1G01970	512		1	388815	390481	5.37225	5.28415	1	1	AT1G02090	832		1	347647	348438	7.26211	4.15046	1	1	AT1G02010	547
1	336323	337902	5.07364	5.67824	1	1	AT1G01960	1259		1	343424	344422	5.40509	6.58237	1	1	AT1G01990	917		1	388815	390481	5.37225	5.28415	1	1	AT1G02100	669		1	353771	354878	5.75075	5.84499	1	1	AT1G02020	1107
1	338221	338911	3.93168	4.26284	1	1	AT1G01970	620		1	345745	347140	4.69649	5.73362	1	1	AT1G02000	1328		1	392843	393965	5.08414	5.91002	1	1	AT1G02110	1122		1	362179	363209	5.21376	6.45721	1	1	AT1G02060	915
1	343282	344405	4.60496	5.67295	1	1	AT1G01990	1059		1	347737	348404	4.38144	3.92315	1	1	AT1G02010	513		1	395579	396685	6.78227	5.90086	1	1	AT1G02120	924		1	373493	374396	6.45565	5.16012	1	1	AT1G02080	903
1	345726	347136	5.07351	4.8518	1	1	AT1G02000	1324		1	353766	354844	6.63371	6.14701	1	1	AT1G02020	1078		1	401148	401907	6.13085	6.0779	1	1	AT1G02130	734		1	388915	390523	5.6013	6.43182	1	1	AT1G02090	732
1	347647	348428	4.71395	3.58049	1	1	AT1G02010	537		1	362218	363220	3.77416	6.76358	1	1	AT1G02060	876		1	403769	405360	5.57547	5.45063	1	1	AT1G02140	687		1	388915	390523	5.6013	6.43182	1	1	AT1G02100	711
1	353672	354907	4.6781	5.86953	1	1	AT1G02020	1235		1	365895	366091	1.03125	1.56211	0	1	AT1G02065	196		1	403769	405360	5.57547	5.45063	1	1	AT1G02145	760		1	392801	393875	4.96078	6.27086	1	1	AT1G02100	15
1	362204	363208	5.27928	5.3608	1	1	AT1G02060	890		1	373454	374382	5.51082	5.21821	1	1	AT1G02080	928		1	408670	410035	4.96528	4.11571	1	1	AT1G02150	1365		1	392801	393875	4.96078	6.27086	1	1	AT1G02110	1044
1	365911	366242	1.48921	2.04206	0	1	AT1G02065	331		1	388869	390521	5.13052	5.88798	1	1	AT1G02090	778		1	410662	411295	4.80518	6.97451	1	1	AT1G02160	547		1	395647	396722	5.13711	5.11517	1	1	AT1G02120	961
1	373455	374600	3.78179	5.36581	1	1	AT1G02080	1145		1	388869	390521	5.13052	5.88798	1	1	AT1G02100	709		1	411699	412609	7.25014	4.65678	1	1	AT1G02170	830		1	401114	401964	6.53443	6.94763	1	1	AT1G02130	768
1	388830	390586	5.03337	5.56623	1	1	AT1G02090	817		1	392780	393899	5.74613	5.39947	1	1	AT1G02100	36		1	414008	414626	5.51623	4.67687	1	1	AT1G02180	618		1	403762	405357	6.13094	7.18177	1	1	AT1G02140	694
1	388830	390586	5.03337	5.56623	1	1	AT1G02100	774		1	392780	393899	5.74613	5.39947	1	1	AT1G02110	1068		1	430237	430683	3.27462	2.29319	1	1	AT1G02220	410		1	403762	405357	6.13094	7.18177	1	1	AT1G02145	757
1	392856	394080	3.70046	4.40797	1	1	AT1G02110	1224		1	395654	396675	6.4672	6.57419	1	1	AT1G02120	914		1	442399	442948	4.21883	3.23319	1	1	AT1G02260	478		1	408676	409627	6.08304	5.31188	1	1	AT1G02150	951
1	395605	396720	4.23919	4.66258	1	1	AT1G02120	959		1	401175	401908	5.38882	6.80681	1	1	AT1G02130	707		1	445493	446281	4.82936	6.43387	1	1	AT1G02270	742		1	409760	409956	1.27895	1.05056	1	0	AT1G02150	196
1	401153	401945	3.7479	5.38078	1	1	AT1G02130	729		1	403843	405312	5.33087	6.00317	1	1	AT1G02140	613		1	449768	450467	5.45053	7.02527	1	1	AT1G02280	658		1	410705	411384	6.20664	6.18643	1	1	AT1G02160	636
1	403692	405360	5.44193	5.23682	1	1	AT1G02140	764		1	403843	405312	5.33087	6.00317	1	1	AT1G02145	712		1	452100	452787	6.15149	6.14697	1	1	AT1G02290	637		1	411726	412636	6.30689	6.29729	1	1	AT1G02170	857
1	403692	405360	5.44193	5.23682	1	1	AT1G02145	760		1	408659	409770	4.60279	5.22435	1	1	AT1G02150	1111		1	453121	454037	4.72509	4.30795	1	1	AT1G02300	749		1	413959	414644	4.95152	3.44907	1	1	AT1G02180	685
1	408655	409735	4.66492	4.70228	1	1	AT1G02150	1080		1	410709	411359	4.98887	5.38555	1	1	AT1G02160	611		1	455691	456324	10.5791	8.83682	1	1	AT1G02305	633		1	430122	430722	2.44712	2.58697	1	1	AT1G02220	525
1	409962	410268	2.08744	1.04633	1	0	AT1G02150	306		1	411702	412564	5.63155	5.81412	1	1	AT1G02170	785		1	462793	463694	5.72597	6.67168	1	1	AT1G02330	819		1	442284	442894	2.35355	2.5732	1	1	AT1G02260	593
1	410652	411438	4.37368	4.99746	1	1	AT1G02160	690		1	413951	414692	5.78196	4.47411	1	1	AT1G02180	694		1	469785	470572	3.78007	4.0926	1	1	AT1G02350	754		1	445431	446283	5.88813	4.66193	1	1	AT1G02270	804
1	411719	412604	5.0126	4.21003	1	1	AT1G02170	825		1	430065	430686	1.80641	2.3784	1	1	AT1G02220	582		1	470685	471562	5.98267	4.32054	1	1	AT1G02350	8		1	449648	450495	5.69706	4.79602	1	1	AT1G02280	778
1	413911	414638	3.57062	4.49041	1	1	AT1G02180	727		1	436615	436837	1.52355	1.88653	0	1	AT1G02230	161		1	474417	475160	5.17357	5.68332	1	1	AT1G02370	660		1	452020	452810	6.80691	5.75212	1	1	AT1G02290	717
1	430162	430685	1.70875	2.29488	1	1	AT1G02220	485		1	442270	442950	2.50937	2.92072	1	1	AT1G02260	607		1	477012	477701	3.47734	4.58254	1	1	AT1G02380	689		1	453144	453949	5.26827	4.57258	1	1	AT1G02300	661
1	436400	436860	2.01289	1.85498	1	1	AT1G02230	376		1	445415	446298	7.48331	6.77273	1	1	AT1G02270	820		1	490864	491749	5.64807	8.60978	1	1	AT1G02410	824		1	455678	456394	7.95875	8.45728	1	1	AT1G02305	706
1	442247	442975	2.83424	3.12374	1	1	AT1G02260	630		1	449768	450458	5.54209	5.97468	1	1	AT1G02280	658		1	493496	494305	6.03559	5.32394	1	1	AT1G02420	622		1	462754	463687	6.6704	6.5983	1	1	AT1G02330	858
1	445309	446267	5.8191	4.22872	1	1	AT1G02270	926		1	452110	452822	5.68382	6.60217	1	1	AT1G02290	627		1	498036	498493	1.72301	2.20501	0	1	AT1G02450	457		1	469739	471539	4.77318	5.10144	1	1	AT1G02350	875
1	449718	450487	5.03127	5.89394	1	1	AT1G02280	708		1	453162	453688	4.85317	6.75559	1	1	AT1G02300	400		1	514518	515426	6.32084	5.48211	1	1	AT1G02475	886		1	474343	475210	5.96331	5.39035	1	1	AT1G02370	710
1	452032	452817	4.90549	5.82693	1	1	AT1G02290	705		1	455694	456351	5.72575	5.22111	1	1	AT1G02305	657		1	518210	519039	5.71886	7.05478	1	1	AT1G02500	788		1	477045	477677	4.41669	5.03717	1	1	AT1G02380	632
1	453076	453930	4.46926	4.54752	1	1	AT1G02300	642		1	462727	463668	5.09473	6.43189	1	1	AT1G02330	885		1	537805	538597	7.62598	8.20972	1	1	AT1G02560	737		1	490846	491773	6.31526	5.5712	1	1	AT1G02410	848
1	455671	456470	3.61612	4.83377	1	1	AT1G02305	782		1	469724	471557	4.02781	4.81228	1	1	AT1G02350	875		1	564113	565515	4.88343	3.88909	1	1	AT1G02640	1310		1	493440	494293	6.14082	4.54603	1	1	AT1G02420	610
1	462745	463681	4.59933	6.25107	1	1	AT1G02330	867		1	474422	475170	5.77261	7.83277	1	1	AT1G02370	670		1	568818	569182	2.22798	1.75664	1	0	AT1G02650	364		1	498041	498471	1.67681	2.48802	1	1	AT1G02450	430
1	469696	471558	4.25203	3.87751	1	1	AT1G02350	875		1	477055	477676	4.0465	5.14875	1	1	AT1G02380	621		1	569305	569813	4.14364	3.56904	1	1	AT1G02650	508		1	514403	515423	5.55124	7.04912	1	1	AT1G02475	1001
1	474352	475233	6.38392	6.94354	1	1	AT1G02370	733		1	490809	491720	5.82533	6.02783	1	1	AT1G02410	795		1	573998	574990	6.76813	5.51741	1	1	AT1G02660	983		1	518197	519061	7.25056	6.94292	1	1	AT1G02500	810
1	477024	477802	4.51546	3.47558	1	1	AT1G02380	778		1	493490	494351	4.3914	6.07961	1	1	AT1G02420	668		1	576480	576806	2.98713	3.79211	1	1	AT1G02670	326		1	537794	538625	6.40747	7.74922	1	1	AT1G02560	765
1	490837	491735	5.28761	6.45039	1	1	AT1G02410	810		1	497925	498529	2.79761	2.88517	1	1	AT1G02450	540		1	580569	581202	6.75013	7.75417	1	1	AT1G02680	577		1	555762	555937	1.47709	1.26604	1	0	AT1G02610	175
1	493087	493264	3.97918	1.31566	1	0		0		1	514627	515442	5.05715	4.85699	1	1	AT1G02475	777		1	584216	584734	3.86478	2.72876	1	1	AT1G02690	474		1	564082	564857	7.02062	4.70707	1	1	AT1G02640	652
1	493446	494338	5.79353	4.74559	1	1	AT1G02420	655		1	518232	518988	5.12642	5.99505	1	1	AT1G02500	737		1	591839	593291	6.93127	5.59264	1	1	AT1G02720	1452		1	564927	565864	4.30623	2.48731	1	1	AT1G02640	937
1	498118	498511	1.96643	1.8566	1	1	AT1G02450	393		1	537787	538597	5.70139	6.08599	1	1	AT1G02560	737		1	601442	602265	6.09972	5.91654	1	1	AT1G02740	596		1	568636	569882	3.41957	3.28165	1	1	AT1G02650	1178
1	514491	515415	5.06734	5.07836	1	1	AT1G02475	913		1	555672	555900	1.14515	1.887	0	1	AT1G02610	228		1	602485	603172	5.82569	8.1694	1	1	AT1G02750	675		1	573971	574991	6.43017	6.18765	1	1	AT1G02660	1010
1	518188	519115	5.91744	5.5159	1	1	AT1G02500	864		1	564164	564786	4.58646	5.91042	1	1	AT1G02640	581		1	608632	609504	7.1141	5.28273	1	1	AT1G02780	833		1	576485	576852	2.68682	3.11003	1	1	AT1G02670	367
1	537778	538686	6.74872	5.39065	1	1	AT1G02560	826		1	564971	565185	6.72153	2.2146	1	0	AT1G02640	214		1	618921	619152	1.50003	2.75897	0	1	AT1G02810	231		1	580589	581232	6.42433	6.84093	1	1	AT1G02680	607
1	555569	555967	1.96361	1.33461	1	1	AT1G02610	398		1	565405	565693	2.93303	2.27364	0	1	AT1G02640	288		1	621482	622331	8.21916	8.87191	1	1	AT1G02816	849		1	584199	584740	2.2538	3.09029	1	1	AT1G02690	480
1	564153	564688	4.05704	5.19014	1	1	AT1G02640	483		1	565745	565916	2.87403	3.18833	1	1	AT1G02640	171		1	626692	627519	5.51573	6.10824	1	1	AT1G02840	778		1	591818	593198	7.14082	5.17385	1	1	AT1G02720	1372
1	564950	565626	3.87949	2.87853	1	1	AT1G02640	676		1	568664	569163	2.29117	1.91648	1	1	AT1G02650	459		1	635412	635867	1.42434	2.77853	1	1	AT1G02860	455		1	601428	602237	7.58779	6.3998	1	1	AT1G02740	610
1	565629	565907	2.56699	1.62412	1	1	AT1G02640	278		1	569227	569914	3.79767	4.14374	1	1	AT1G02650	687		1	637911	638743	6.49681	5.3566	1	1	AT1G02870	766		1	602468	603297	4.85773	6.75128	1	1	AT1G02750	800
1	568618	569917	3.07432	3.28819	1	1	AT1G02650	1213		1	573957	574946	4.89003	6.34568	1	1	AT1G02660	989		1	641535	642134	8.64016	10.961	1	1		0		1	608633	609527	5.22356	6.12328	1	1	AT1G02780	832
1	573810	575001	3.94294	5.15927	1	1	AT1G02660	1171		1	576435	576880	2.47911	2.59108	1	1	AT1G02670	445		1	643861	644641	6.63874	6.34258	1	1	AT1G02880	780		1	618790	619193	1.9504	1.13754	1	0	AT1G02810	403
1	576505	576934	3.00939	2.2637	1	1	AT1G02670	429		1	580596	581225	5.56118	7.07115	1	1	AT1G02680	600		1	650926	651989	5.36852	4.79432	1	1	AT1G02890	981		1	621441	622320	6.28137	6.78371	1	1	AT1G02816	859
1	580571	581207	6.44651	6.08269	1	1	AT1G02680	582		1	584203	584747	3.2614	3.34015	1	1	AT1G02690	487		1	653958	654260	1.67381	2.16982	0	1	AT1G02900	302		1	626700	627538	5.09954	5.96228	1	1	AT1G02840	797
1	584223	584925	3.8722	3.68595	1	1	AT1G02690	665		1	591825	593289	5.6289	5.89113	1	1	AT1G02720	1463		1	657470	658232	6.78371	6.23886	1	1	AT1G02910	678		1	635310	635899	2.50574	3.11747	1	1	AT1G02860	589
1	591822	593207	5.18065	5.31576	1	1	AT1G02720	1381		1	597951	598420	1.84026	1.20413	1	0	AT1G02730	469		1	669258	669897	5.03581	8.64904	1	1	AT1G02960	579		1	637967	638734	6.5802	7.30879	1	1	AT1G02870	710
1	597812	598473	1.94711	1.59297	1	1	AT1G02730	661		1	601369	602236	6.43852	5.4825	1	1	AT1G02740	669		1	671520	671667	0.995211	1.5209	0	1	AT1G02965	6		1	641482	642056	10.3551	5.32187	1	1		0
1	601373	602247	5.03667	5.58684	1	1	AT1G02740	665		1	602468	603187	4.98945	4.93929	1	1	AT1G02750	690		1	673362	673970	4.29783	4.44818	1	1	AT1G02970	608		1	643816	644652	6.21476	4.32882	1	1	AT1G02880	836
1	602460	603199	5.142	5.49727	1	1	AT1G02750	702		1	608594	609514	4.94548	6.20716	1	1	AT1G02780	871		1	686808	687389	5.29235	6.26511	1	1	AT1G02990	507		1	650931	651986	6.30183	6.4562	1	1	AT1G02890	976
1	608540	609512	4.6438	6.39873	1	1	AT1G02780	925		1	618694	619336	2.2085	1.49734	1	1	AT1G02810	642		1	691814	692657	5.59982	6.10256	1	1	AT1G03000	746		1	653978	654324	1.86776	1.86834	1	1	AT1G02900	346
1	615893	616060	1.46458	1.46921	1	0	AT1G02800	167		1	620745	620974	1.37119	1.50227	0	1	AT1G02813	229		1	701401	702211	5.71019	7.04308	1	1	AT1G03030	733		1	657458	658216	6.48682	8.58569	1	1	AT1G02910	690
1	618557	619202	2.02706	1.81745	1	1	AT1G02810	645		1	621474	622353	5.93833	5.96126	1	1	AT1G02816	879		1	705193	706645	6.76952	7.97095	1	1	AT1G03040	1438		1	669159	669897	6.24244	5.63167	1	1	AT1G02960	678
1	621447	622372	5.97083	5.00963	1	1	AT1G02816	911		1	626718	627443	5.71847	5.79637	1	1	AT1G02840	702		1	726254	727415	7.05168	6.95831	1	1	AT1G03060	637		1	673345	673949	3.35845	4.03463	1	1	AT1G02970	604
1	626685	627675	4.7235	5.80199	1	1	AT1G02840	934		1	635281	635516	1.63895	1.77527	0	1	AT1G02860	235		1	736880	738073	5.93323	4.36989	1	1	AT1G03080	1176		1	686757	687398	6.94522	3.89663	1	1	AT1G02990	558
1	635242	635934	2.94037	2.12309	1	1	AT1G02860	692		1	637893	638732	4.41567	6.63239	1	1	AT1G02870	784		1	739616	740666	5.47577	7.01369	1	1	AT1G03090	987		1	691692	692643	7.01399	7.24046	1	1	AT1G03000	868
1	637939	638765	5.91156	6.17813	1	1	AT1G02870	738		1	641521	642057	6.25514	7.45873	1	1		0		1	746034	746689	2.92143	2.99441	1	1	AT1G03100	445		1	701417	702374	5.33313	4.91224	1	1	AT1G03030	896
1	641497	642032	4.92991	6.17068	1	1		0		1	643831	644632	5.19052	7.46569	1	1	AT1G02880	801		1	749246	749842	4.88581	3.47224	1	1	AT1G03110	596		1	705232	706649	7.19867	6.84745	1	1	AT1G03040	1399
1	643743	644739	4.82057	5.60995	1	1	AT1G02880	996		1	650960	651986	6.44063	8.59034	1	1	AT1G02890	947		1	752998	754337	6.36138	5.29938	1	1	AT1G03120	142		1	726288	727393	7.90262	5.83494	1	1	AT1G03060	603
1	650926	651957	5.40012	5.40711	1	1	AT1G02890	981		1	654020	654247	2.13235	1.76906	0	1	AT1G02900	227		1	752998	754337	6.36138	5.29938	1	1	AT1G03130	891		1	736781	738102	5.98401	4.30915	1	1	AT1G03080	1275
1	654126	654319	1.55285	1.53471	0	1	AT1G02900	193		1	657463	658223	6.62071	6.91118	1	1	AT1G02910	685		1	754541	754752	0.687513	1.68538	0	1	AT1G03140	211		1	739594	740673	6.11675	7.50132	1	1	AT1G03090	994
1	657429	658211	4.65422	8.03059	1	1	AT1G02910	719		1	669254	669880	4.92912	6.14807	1	1	AT1G02960	583		1	755264	757048	7.07887	7.04684	1	1	AT1G03140	1039		1	746165	746663	3.3886	3.88015	1	1	AT1G03100	314
1	669170	669896	4.73849	4.27201	1	1	AT1G02960	667		1	673314	673983	4.66458	4.38808	1	1	AT1G02970	669		1	755264	757048	7.07887	7.04684	1	1	AT1G03150	634		1	749261	749891	4.79107	4.57527	1	1	AT1G03110	630
1	671565	671720	1.6361	1.47702	1	0	AT1G02965	59		1	686789	687400	6.21332	4.92045	1	1	AT1G02990	526		1	761113	762209	6.14479	6.64068	1	1	AT1G03160	927		1	752970	754374	7.28541	6.19099	1	1	AT1G03120	170
1	673337	674026	4.16444	4.38367	1	1	AT1G02970	689		1	691737	692680	5.41483	4.79605	1	1	AT1G03000	823		1	773360	773952	5.61301	4.13786	1	1	AT1G03180	541		1	752970	754374	7.28541	6.19099	1	1	AT1G03140	3
1	686731	687414	5.6056	4.87159	1	1	AT1G02990	584		1	701416	702268	4.38723	5.9169	1	1	AT1G03030	790		1	775480	776278	5.92511	6.40621	1	1	AT1G03190	751		1	752970	754374	7.28541	6.19099	1	1	AT1G03130	891
1	691774	692668	5.93559	5.40773	1	1	AT1G03000	786		1	705356	706646	4.89964	8.2913	1	1	AT1G03040	1275		1	782846	783488	3.92209	3.76423	1	1	AT1G03210	540		1	755110	757016	5.75264	5.83931	1	1	AT1G03140	1193
1	701409	702272	5.08246	4.64662	1	1	AT1G03030	794		1	726322	727542	6.58867	6.41686	1	1	AT1G03060	569		1	787058	788225	5.23169	3.89751	1	1	AT1G03220	1103		1	755110	757016	5.75264	5.83931	1	1	AT1G03150	602
1	705245	706675	5.73218	7.02416	1	1	AT1G03040	1386		1	736851	738091	4.05981	5.345	1	1	AT1G03080	1205		1	790112	791296	4.40118	5.54898	1	1	AT1G03230	1184		1	761018	762286	5.1818	6.34215	1	1	AT1G03160	1004
1	726258	727410	5.0418	6.06781	1	1	AT1G03060	633		1	739609	740601	5.58335	5.75649	1	1	AT1G03090	922		1	794732	795408	7.33427	9.02534	1	1	AT1G03250	644		1	769772	769933	0.635257	2.00562	0	1	AT1G03170	161
1	737011	738107	4.05542	3.88961	1	1	AT1G03080	1045		1	746040	746713	3.24074	3.70839	1	1	AT1G03100	439		1	797740	798559	5.36656	7.196	1	1	AT1G03260	723		1	773376	774058	6.15876	5.0494	1	1	AT1G03180	647
1	739551	740718	5.61	5.09999	1	1	AT1G03090	1039		1	749269	749879	4.1604	6.98644	1	1	AT1G03110	610		1	799033	799832	4.40798	5.90334	1	1	AT1G03270	641		1	775458	776267	5.56079	5.1807	1	1	AT1G03190	740
1	745924	746728	3.97067	2.62131	1	1	AT1G03100	555		1	753127	754300	5.4768	6.12037	1	1	AT1G03120	13		1	802964	803576	4.78134	6.46511	1	1	AT1G03280	541		1	780525	780670	5.76672	3.49668	1	0	AT1G03200	68
1	749232	749936	4.49439	4.86909	1	1	AT1G03110	690		1	753127	754300	5.4768	6.12037	1	1	AT1G03130	891		1	807312	808111	4.32073	6.73327	1	1	AT1G03290	750		1	782850	783484	3.23579	4.38658	1	1	AT1G03210	536
1	752341	752565	1.33459	1.44156	0	1	AT1G03120	224		1	754460	754618	0.948922	3.29286	0	1	AT1G03140	158		1	812595	813139	3.28658	2.95855	1	1	AT1G03300	491		1	787081	788244	3.93106	5.00572	1	1	AT1G03220	1122
1	752993	754526	4.67477	5.00443	1	1	AT1G03120	147		1	755220	756989	5.55388	7.56384	1	1	AT1G03140	1083		1	813385	814117	5.72738	5.38398	1	1	AT1G03310	646		1	790030	791240	5.01548	4.19021	1	1	AT1G03230	1149
1	752993	754526	4.67477	5.00443	1	1	AT1G03140	155		1	755220	756989	5.55388	7.56384	1	1	AT1G03150	575		1	818789	819498	6.04577	8.15172	1	1	AT1G03330	709		1	794673	795473	7.31999	7.34121	1	1	AT1G03250	703
1	752993	754526	4.67477	5.00443	1	1	AT1G03130	891		1	761118	762268	4.90197	7.0636	1	1	AT1G03160	986		1	823372	825194	5.92358	6.29027	1	1	AT1G03350	1021		1	797740	798553	5.45868	7.45212	1	1	AT1G03260	723
1	755236	756981	5.34579	5.79422	1	1	AT1G03140	1067		1	773401	774058	4.17053	6.69338	1	1	AT1G03180	647		1	823372	825194	5.92358	6.29027	1	1	AT1G03360	657		1	799012	799870	5.07374	4.54201	1	1	AT1G03270	679
1	755236	756981	5.34579	5.79422	1	1	AT1G03150	567		1	775437	776254	4.96695	6.82003	1	1	AT1G03190	727		1	826507	827237	8.02659	8.6733	1	1	AT1G03365	668		1	802999	803687	5.57006	4.62694	1	1	AT1G03280	652
1	761141	762232	4.61609	4.97296	1	1	AT1G03160	950		1	782886	783387	2.81425	3.44966	1	1	AT1G03210	439		1	830581	831653	4.92009	4.90863	1	1	AT1G03370	1026		1	807323	808189	5.06725	3.38156	1	1	AT1G03290	828
1	773342	774027	4.52279	5.30395	1	1	AT1G03180	616		1	787087	788253	6.54992	5.82844	1	1	AT1G03220	1131		1	835754	836518	5.52424	7.05637	1	1	AT1G03380	733		1	812602	813174	2.93135	3.12741	1	1	AT1G03300	484
1	775418	776262	4.44688	6.99758	1	1	AT1G03190	735		1	790046	791225	5.41406	4.99529	1	1	AT1G03230	1134		1	843418	844224	3.44451	3.28132	1	1	AT1G03400	772		1	813391	814143	5.87167	4.96052	1	1	AT1G03310	672
1	782849	783434	2.9372	3.52569	1	1	AT1G03210	486		1	794638	795437	6.43716	7.32228	1	1	AT1G03250	738		1	846729	848659	6.28169	7.61237	1	1	AT1G03410	954		1	818771	819483	6.99229	6.24655	1	1	AT1G03330	712
1	787077	788311	4.61725	4.45846	1	1	AT1G03220	1189		1	797774	798504	5.04115	6.14667	1	1	AT1G03260	689		1	846729	848659	6.28169	7.61237	1	1	AT1G03420	1010		1	823455	825270	6.58663	6.55067	1	1	AT1G03350	938
1	790001	791234	4.54286	5.3963	1	1	AT1G03230	1143		1	799025	799799	4.82369	6.73506	1	1	AT1G03270	608		1	846729	848659	6.28169	7.61237	1	1	AT1G03430	786		1	823455	825270	6.58663	6.55067	1	1	AT1G03360	733
1	794568	795478	5.13096	6.03654	1	1	AT1G03250	808		1	803023	803614	4.6189	5.32015	1	1	AT1G03280	579		1	852376	853859	6.82013	6.63913	1	1	AT1G03440	1483		1	826472	827231	8.29349	13.309	1	1	AT1G03365	662
1	797753	798535	4.05738	6.13271	1	1	AT1G03260	710		1	807331	808000	5.40849	5.59814	1	1	AT1G03290	639		1	863355	864120	4.37077	4.01275	1	1	AT1G03457	765		1	830592	831675	6.16117	6.05757	1	1	AT1G03370	1048
1	799020	799845	4.47431	5.67722	1	1	AT1G03270	654		1	812532	813204	3.98071	3.85104	1	1	AT1G03300	554		1	867161	867786	2.32442	2.6115	1	1	AT1G03470	572		1	835740	836532	7.58223	5.24376	1	1	AT1G03380	747
1	802962	803664	4.07824	4.79129	1	1	AT1G03280	629		1	813390	814106	5.03155	6.28332	1	1	AT1G03310	635		1	870185	871332	7.88712	6.0056	1	1	AT1G03475	1026		1	843396	844216	4.37392	4.53868	1	1	AT1G03400	794
1	807318	808088	4.60465	2.92929	1	1	AT1G03290	727		1	818852	819467	5.00843	4.8667	1	1	AT1G03330	615		1	875602	876015	6.6095	8.75531	1	1	AT1G03506	2		1	846236	848657	5.8109	6.29633	1	1	AT1G03410	1447
1	812418	813205	3.36127	2.90648	1	1	AT1G03300	668		1	823424	825277	5.77785	6.13127	1	1	AT1G03350	969		1	876938	877636	6.07124	10.8574	1	1	AT1G03510	609		1	846236	848657	5.8109	6.29633	1	1	AT1G03420	1075
1	813342	814207	4.58219	4.73319	1	1	AT1G03310	736		1	823424	825277	5.77785	6.13127	1	1	AT1G03360	740		1	879337	880256	6.41924	6.24384	1	1	AT1G03520	821		1	846236	848657	5.8109	6.29633	1	1	AT1G03430	784
1	818795	819453	4.47968	6.01719	1	1	AT1G03330	658		1	826478	827292	6.12671	5.85838	1	1	AT1G03365	723		1	882902	883568	5.43114	6.69196	1	1	AT1G03530	489		1	852395	853883	5.97746	7.27785	1	1	AT1G03440	1488
1	823461	825211	5.48783	5.88938	1	1	AT1G03350	932		1	830576	831775	4.86994	6.42189	1	1	AT1G03370	1148		1	883715	884306	4.24792	3.57453	1	1	AT1G03540	524		1	863300	864138	3.38701	4.70707	1	1	AT1G03457	825
1	823461	825211	5.48783	5.88938	1	1	AT1G03360	674		1	835763	836480	4.9257	7.41039	1	1	AT1G03380	695		1	891794	892473	4.09247	11.1055	1	1	AT1G03560	616		1	867138	867746	2.40679	3.34008	1	1	AT1G03470	595
1	826444	827283	5.59397	5.60758	1	1	AT1G03365	714		1	843529	844198	2.51558	2.56394	1	1	AT1G03400	661		1	896482	897614	7.03315	4.22895	1	1	AT1G03590	1036		1	870136	871307	7.18431	7.51975	1	1	AT1G03475	1075
1	830568	831620	5.79626	7.17385	1	1	AT1G03370	993		1	846708	848573	5.76995	6.90444	1	1	AT1G03410	975		1	898792	899888	8.59107	7.97599	1	1	AT1G03600	779		1	875601	875955	6.97354	7.78805	1	1	AT1G03506	3
1	835759	836501	5.2549	6.66652	1	1	AT1G03380	716		1	846708	848573	5.76995	6.90444	1	1	AT1G03420	1031		1	900764	902235	6.04577	8.0141	1	1	AT1G03610	1348		1	876897	877630	4.81891	5.50081	1	1	AT1G03510	650
1	843510	844171	2.45749	3.01076	1	1	AT1G03400	661		1	846708	848573	5.76995	6.90444	1	1	AT1G03430	700		1	905873	906283	3.47507	1.05067	1	0	AT1G03620	313		1	879385	880252	5.61497	6.48719	1	1	AT1G03520	773
1	846651	847703	6.65822	7.39612	1	1	AT1G03410	1032		1	852350	853854	4.75928	6.37438	1	1	AT1G03440	1488		1	907559	908326	4.78622	6.06923	1	1	AT1G03630	684		1	882863	883567	5.72713	6.54235	1	1	AT1G03530	528
1	846651	847703	6.65822	7.39612	1	1	AT1G03420	1039		1	863387	864175	3.34876	4.10184	1	1	AT1G03457	738		1	909296	909606	3.53578	1.31811	1	1	AT1G03630	80		1	883696	884402	3.87967	3.24264	1	1	AT1G03540	620
1	847803	848760	3.67944	5.7243	1	1	AT1G03430	887		1	867133	867799	3.4046	2.64911	1	1	AT1G03470	600		1	910720	911202	2.93924	3.1168	1	1	AT1G03650	473		1	891763	892491	6.5277	5.81602	1	1	AT1G03560	647
1	852369	853879	4.85804	5.50544	1	1	AT1G03440	1510		1	870077	871340	4.12814	5.58696	1	1	AT1G03475	1134		1	917216	918077	7.52655	8.17191	1	1	AT1G03680	848		1	896418	897620	4.8043	4.83937	1	1	AT1G03590	1100
1	863175	864135	4.00272	3.13347	1	1	AT1G03457	950		1	875618	875971	7.39369	6.82267	1	1		0		1	918241	918890	5.79819	7.62883	1	1	AT1G03687	591		1	898805	899874	7.99008	7.02162	1	1	AT1G03600	779
1	866986	867773	3.4516	2.73296	1	1	AT1G03470	747		1	876941	877609	4.1076	4.834	1	1	AT1G03510	606		1	923453	923896	2.18696	2.44166	1	1	AT1G03710	443		1	900782	902419	6.25123	5.84104	1	1	AT1G03610	1532
1	870142	871348	6.07998	5.42651	1	1	AT1G03475	1069		1	879383	880235	5.24183	5.50901	1	1	AT1G03520	775		1	930795	931702	8.72181	8.15251	1	1	AT1G03730	874		1	906095	906377	2.31247	2.64492	1	1	AT1G03620	91
1	875618	876040	4.17488	4.90725	1	1		0		1	882872	883585	4.72925	6.5918	1	1	AT1G03530	519		1	933401	934180	5.13359	4.41434	1	1	AT1G03740	668		1	907548	908505	4.71654	5.187	1	1	AT1G03630	863
1	876926	877624	4.73153	4.1944	1	1	AT1G03510	621		1	883667	884457	3.9369	3.87331	1	1	AT1G03540	675		1	936926	937686	5.28624	8.15949	1	1	AT1G03743	80		1	909157	909632	2.83278	2.04514	1	0	AT1G03630	219
1	879309	880248	5.10874	6.15537	1	1	AT1G03520	849		1	891770	892497	5.3439	7.20132	1	1	AT1G03560	640		1	936926	937686	5.28624	8.15949	1	1	AT1G03746	84		1	910642	911228	3.70959	3.41404	1	1	AT1G03650	551
1	882714	883569	4.67255	6.31228	1	1	AT1G03530	677		1	896510	897595	3.98178	5.49007	1	1	AT1G03590	1008		1	936926	937686	5.28624	8.15949	1	1	AT1G03740	117		1	917178	918068	6.7016	6.7026	1	1	AT1G03680	886
1	883688	884424	3.36078	3.48736	1	1	AT1G03540	642		1	898835	899878	6.16527	7.02086	1	1	AT1G03600	779		1	937788	938673	6.63763	6.19101	1	1	AT1G03750	753		1	918244	918917	8.94348	6.38396	1	1	AT1G03687	618
1	891710	892534	4.10666	5.67358	1	1	AT1G03560	700		1	900764	902207	5.00853	5.91817	1	1	AT1G03610	1320		1	942834	943463	6.8711	6.07931	1	1	AT1G03760	543		1	923482	923793	1.48143	1.66765	1	1	AT1G03710	311
1	891710	892534	4.10666	5.67358	1	1	AT1G03570	20		1	905832	906068	0.810031	1.69983	0	1	AT1G03620	236		1	944579	945211	5.65445	4.65881	1	1	AT1G03770	632		1	930825	931685	7.5928	8.06642	1	1	AT1G03730	857
1	896444	897586	4.34363	4.24062	1	1	AT1G03590	1074		1	907568	908413	4.95169	5.13159	1	1	AT1G03630	771		1	957255	958009	1.93363	2.67071	1	1	AT1G03800	737		1	933363	934206	5.75548	5.45406	1	1	AT1G03740	694
1	898742	899892	6.37137	7.25776	1	1	AT1G03600	779		1	908504	908709	0.889615	1.78431	0	1	AT1G03630	205		1	966132	966788	4.25399	4.6507	1	1	AT1G03830	625		1	936917	937625	8.75345	6.55147	1	1	AT1G03743	80
1	900714	902004	5.2532	5.17745	1	1	AT1G03610	1117		1	910667	911230	2.63537	4.49223	1	1	AT1G03650	526		1	976269	976525	2.8677	2.41654	1	0	AT1G03850	256		1	936917	937625	8.75345	6.55147	1	1	AT1G03746	84
1	905944	906197	1.60572	1.054	1	0	AT1G03620	242		1	917273	918085	6.75958	6.38136	1	1	AT1G03680	791		1	981274	981956	5.58081	7.747	1	1	AT1G03860	611		1	936917	937625	8.75345	6.55147	1	1	AT1G03740	126
1	907540	908747	3.93174	3.88427	1	1	AT1G03630	1105		1	918243	918877	6.17284	8.64213	1	1	AT1G03687	578		1	982482	983470	5.03447	3.87473	1	1	AT1G03870	964		1	937766	938722	5.26875	4.95854	1	1	AT1G03750	802
1	908900	909196	1.64465	1.06198	1	0	AT1G03630	296		1	923467	923733	1.80641	2.18244	1	1	AT1G03710	266		1	991114	992015	6.48125	8.02491	1	1	AT1G03900	876		1	942794	943435	6.26348	5.49342	1	1	AT1G03760	583
1	909271	909580	2.02482	2.01218	1	1	AT1G03630	105		1	930764	931701	6.30018	10.3956	1	1	AT1G03730	873		1	993374	993861	3.05178	3.07077	1	1	AT1G03905	461		1	944579	945320	4.17975	5.57003	1	1	AT1G03770	741
1	910682	911262	4.0476	2.83534	1	1	AT1G03650	511		1	933428	934246	3.47019	4.67068	1	1	AT1G03740	734		1	996051	996702	5.83895	5.74442	1	1	AT1G03910	587		1	957152	957997	3.55205	2.30981	1	1	AT1G03800	736
1	917193	918067	5.09209	5.35141	1	1	AT1G03680	871		1	936933	937640	4.94291	5.61926	1	1	AT1G03743	80		1	1004808	1005663	6.07676	8.61201	1	1	AT1G03930	855		1	966133	966828	4.92491	4.9355	1	1	AT1G03830	624
1	918230	918891	4.25449	7.33439	1	1	AT1G03687	592		1	936933	937640	4.94291	5.61926	1	1	AT1G03746	84		1	1008441	1008786	6.59495	20.2352	1	1		0		1	976307	976543	2.44496	2.53896	1	1	AT1G03850	236
1	923447	923839	2.51442	2.63237	1	1	AT1G03710	392		1	936933	937640	4.94291	5.61926	1	1	AT1G03740	110		1	1011352	1011691	2.97327	4.06554	1	1	AT1G03950	339		1	981297	981945	6.76245	4.90018	1	1	AT1G03860	588
1	930802	931721	6.62854	7.27283	1	1	AT1G03730	893		1	937812	938622	5.34216	5.19644	1	1	AT1G03750	702		1	1012753	1013376	3.43997	4.30005	1	1	AT1G03950	612		1	982418	983468	4.09415	2.85847	1	1	AT1G03870	962
1	933358	934317	3.87782	4.58169	1	1	AT1G03740	805		1	942743	943441	5.50873	4.87333	1	1	AT1G03760	634		1	1013619	1014527	5.05112	5.60944	1	1	AT1G03960	812		1	991085	992051	9.6112	5.73085	1	1	AT1G03900	912
1	936950	937712	5.96412	5.96145	1	1	AT1G03743	80		1	944571	945240	4.73984	5.7368	1	1	AT1G03770	668		1	1018008	1019084	7.01484	6.79652	1	1	AT1G03970	984		1	993369	993938	3.10738	3.65974	1	1	AT1G03905	538
1	936950	937712	5.96412	5.96145	1	1	AT1G03746	84		1	957252	957961	1.87739	3.655	1	1	AT1G03800	700		1	1018008	1019084	7.01484	6.79652	1	1	AT1G03980	514		1	996014	996740	6.24318	6.53558	1	1	AT1G03910	625
1	936950	937712	5.96412	5.96145	1	1	AT1G03740	93		1	966123	966828	5.28205	4.92809	1	1	AT1G03830	634		1	1021720	1022010	2.94491	1.32187	1	0	AT1G03980	290		1	1004781	1005771	6.17057	4.81389	1	1	AT1G03930	990
1	937764	938782	4.49496	5.7075	1	1	AT1G03750	862		1	976341	976541	1.72839	1.78535	0	1	AT1G03850	200		1	1027607	1028928	4.90009	5.65567	1	1	AT1G03990	9		1	1008437	1008798	7.69776	4.98164	1	1		0
1	942758	943443	5.15337	6.01621	1	1	AT1G03760	619		1	981290	981932	4.63964	5.23838	1	1	AT1G03860	595		1	1027607	1028928	4.90009	5.65567	1	1	AT1G04000	822		1	1011363	1011783	3.05226	1.99358	1	1	AT1G03950	420
1	944583	945277	3.84323	4.20563	1	1	AT1G03770	694		1	982604	983434	3.35619	3.2544	1	1	AT1G03870	830		1	1035514	1036225	6.17319	4.87955	1	1	AT1G04010	711		1	1012776	1013367	4.14069	4.09108	1	1	AT1G03950	589
1	957239	957997	1.95783	2.34552	1	1	AT1G03800	736		1	991121	992007	5.15015	7.05265	1	1	AT1G03900	868		1	1040440	1040889	2.8307	4.24261	1	1	AT1G04030	449		1	1013637	1014551	4.83943	5.87997	1	1	AT1G03960	836
1	966116	966828	4.67741	5.4988	1	1	AT1G03830	641		1	993388	993937	1.89582	6.21343	1	1	AT1G03905	537		1	1042722	1043282	3.9741	2.66653	1	1	AT1G04030	170		1	1018048	1019088	6.2155	9.60654	1	1	AT1G03970	988
1	981265	982002	4.36623	4.99551	1	1	AT1G03860	620		1	996042	996734	4.20865	6.29302	1	1	AT1G03910	619		1	1042722	1043282	3.9741	2.66653	1	1	AT1G04040	560		1	1018048	1019088	6.2155	9.60654	1	1	AT1G03980	518
1	982466	983441	2.88784	3.17005	1	1	AT1G03870	935		1	1004763	1005691	5.5659	7.43362	1	1	AT1G03930	922		1	1043340	1043736	3.4025	2.98681	1	1	AT1G04040	396		1	1021731	1021938	1.54418	1.57417	1	0	AT1G03980	207
1	991094	991994	5.87396	5.70686	1	1	AT1G03900	855		1	1008461	1008815	6.1454	14.0542	1	1	AT1G03935	5		1	1048588	1049854	5.91678	7.04324	1	1	AT1G04050	709		1	1027640	1029007	7.76506	6.13965	1	1	AT1G04000	901
1	993351	993913	2.79058	3.33447	1	1	AT1G03905	513		1	1011294	1011874	1.99157	1.74983	1	1	AT1G03950	580		1	1050436	1051206	5.96261	6.02519	1	1	AT1G04070	633		1	1035460	1036262	5.42923	7.00933	1	1	AT1G04010	777
1	996038	996750	6.16568	7.39772	1	1	AT1G03910	635		1	1012784	1013392	3.08932	3.77598	1	1	AT1G03950	581		1	1051257	1051920	4.89271	5.7174	1	1	AT1G04080	608		1	1040421	1041036	2.11139	3.42843	1	1	AT1G04030	615
1	1004793	1005894	5.78651	5.21103	1	1	AT1G03930	1101		1	1013616	1014607	4.58024	4.99335	1	1	AT1G03960	892		1	1058704	1059251	3.76638	2.91224	1	1	AT1G04090	547		1	1042481	1043837	3.27284	2.80733	1	1	AT1G04030	411
1	1008454	1008823	4.50887	7.33008	1	1	AT1G03935	13		1	1018076	1019148	4.64234	7.8909	1	1	AT1G03970	1048		1	1059338	1060265	5.69542	6.93096	1	1	AT1G04090	81		1	1042481	1043837	3.27284	2.80733	1	1	AT1G04040	1356
1	1011338	1011912	2.57527	2.20566	1	1	AT1G03950	574		1	1018076	1019148	4.64234	7.8909	1	1	AT1G03980	578		1	1059338	1060265	5.69542	6.93096	1	1	AT1G04100	759		1	1048532	1049847	5.14747	7.5667	1	1	AT1G04050	765
1	1012762	1013375	2.72814	3.23608	1	1	AT1G03950	603		1	1021725	1021997	1.91033	2.4221	0	1	AT1G03980	272		1	1069084	1070999	5.47155	5.20818	1	1	AT1G04120	1915		1	1050417	1051927	5.88361	6.99131	1	1	AT1G04070	633
1	1013625	1014676	4.53097	5.13769	1	1	AT1G03960	961		1	1027487	1028936	5.02227	6.79479	1	1	AT1G03990	129		1	1073248	1074184	6.2602	4.21172	1	1	AT1G04130	757		1	1050417	1051927	5.88361	6.99131	1	1	AT1G04080	615
1	1018011	1019097	5.49167	7.06967	1	1	AT1G03970	997		1	1027487	1028936	5.02227	6.79479	1	1	AT1G04000	830		1	1079912	1080615	5.96179	7.33448	1	1	AT1G04140	703		1	1058652	1059276	3.7964	3.5962	1	1	AT1G04090	624
1	1018011	1019097	5.49167	7.06967	1	1	AT1G03980	527		1	1035489	1036240	4.6075	6.41637	1	1	AT1G04010	748		1	1086144	1086839	5.46439	3.50116	1	1	AT1G04160	344		1	1059407	1060363	6.31336	7.37843	1	1	AT1G04090	12
1	1021669	1022012	1.68711	1.78729	1	1	AT1G03980	343		1	1036646	1036809	1.17627	1.82066	0	1	AT1G04020	163		1	1095761	1096218	4.50008	2.92773	1	1	AT1G04160	385		1	1059407	1060363	6.31336	7.37843	1	1	AT1G04100	857
1	1027644	1028972	5.08619	6.26775	1	1	AT1G04000	866		1	1036940	1037272	2.11248	1.26346	1	0	AT1G04020	332		1	1097021	1097615	6.45012	5.87095	1	1	AT1G04170	594		1	1069078	1070998	5.95674	6.24697	1	1	AT1G04120	1920
1	1035430	1036262	3.94121	5.41372	1	1	AT1G04010	807		1	1040460	1040931	2.53046	1.94487	1	1	AT1G04030	471		1	1107962	1108731	7.85608	4.21147	1	1	AT1G04190	753		1	1073261	1074000	4.55268	5.39471	1	1	AT1G04130	573
1	1036551	1036889	1.45213	1.33736	1	1	AT1G04020	338		1	1042602	1042810	3.02469	1.60984	1	1	AT1G04030	208		1	1109367	1110220	5.14716	6.07536	1	1	AT1G04200	738		1	1079909	1080614	6.38639	8.01271	1	1	AT1G04140	705
1	1040415	1041046	2.68871	2.50085	1	1	AT1G04030	631		1	1042602	1042810	3.02469	1.60984	1	1	AT1G04040	208		1	1114338	1115430	7.11985	7.99568	1	1	AT1G04210	1025		1	1086162	1086852	4.15923	5.37626	1	1	AT1G04160	357
1	1042644	1043182	2.67846	2.12175	1	1	AT1G04030	248		1	1042884	1043175	2.6214	2.95685	1	1	AT1G04030	8		1	1125423	1126099	5.44159	5.12659	1	1	AT1G04230	581		1	1095779	1096270	4.70443	3.47058	1	1	AT1G04160	367
1	1042644	1043182	2.67846	2.12175	1	1	AT1G04040	538		1	1042884	1043175	2.6214	2.95685	1	1	AT1G04040	291		1	1128401	1129490	3.2414	4.30197	1	1	AT1G04240	1089		1	1096966	1097706	6.34141	4.43398	1	1	AT1G04170	740
1	1043444	1043759	1.33212	1.07242	1	0	AT1G04040	315		1	1043401	1043814	2.02456	1.64984	1	0	AT1G04040	413		1	1136252	1137350	3.62432	3.64562	1	1	AT1G04250	1092		1	1108008	1108717	6.02296	6.46034	1	1	AT1G04190	707
1	1048614	1049815	4.18844	4.82379	1	1	AT1G04050	683		1	1048618	1049814	4.39734	5.19047	1	1	AT1G04050	679		1	1140537	1141427	7.30084	5.29351	1	1	AT1G04260	828		1	1109393	1110232	7.15552	6.63859	1	1	AT1G04200	750
1	1050500	1051912	5.10562	4.82187	1	1	AT1G04070	633		1	1050465	1051986	4.81517	6.12037	1	1	AT1G04070	633		1	1142191	1143103	7.48943	6.6668	1	1	AT1G04270	862		1	1114311	1115434	7.12043	6.91841	1	1	AT1G04210	1029
1	1050500	1051912	5.10562	4.82187	1	1	AT1G04080	600		1	1050465	1051986	4.81517	6.12037	1	1	AT1G04080	674		1	1146056	1146433	2.35593	3.34598	1	1	AT1G04280	377		1	1125448	1126112	6.12082	4.45853	1	1	AT1G04230	594
1	1058743	1059312	2.41898	2.20634	1	1	AT1G04090	569		1	1058780	1059275	2.22917	2.89901	1	1	AT1G04090	495		1	1147648	1148505	7.55783	8.31307	1	1	AT1G04290	857		1	1128291	1129498	4.26792	4.5029	1	1	AT1G04240	1207
1	1059385	1060357	5.63007	4.91529	1	1	AT1G04090	34		1	1059436	1060300	6.10108	5.87155	1	1	AT1G04100	794		1	1153770	1154660	6.30924	4.98528	1	1	AT1G04300	882		1	1136218	1137216	3.99865	3.18584	1	1	AT1G04250	958
1	1059385	1060357	5.63007	4.91529	1	1	AT1G04100	851		1	1069242	1071032	4.49259	5.6703	1	1	AT1G04120	1790		1	1156695	1157867	7.26095	6.34512	1	1	AT1G04310	1016		1	1140571	1141426	7.03093	8.04783	1	1	AT1G04260	794
1	1069479	1070990	4.55673	5.41876	1	1	AT1G04120	1511		1	1073275	1074077	4.88017	6.65657	1	1	AT1G04130	650		1	1164221	1164910	8.42324	6.22828	1	1	AT1G04340	630		1	1142189	1143117	7.1126	6.99233	1	1	AT1G04270	864
1	1073292	1074070	4.5001	4.28268	1	1	AT1G04130	643		1	1079879	1080634	4.04303	5.82674	1	1	AT1G04140	751		1	1165198	1165952	2.21857	1.54814	1	1	AT1G04350	754		1	1146073	1146589	2.25334	2.31383	1	1	AT1G04280	516
1	1079865	1080650	4.74626	5.86098	1	1	AT1G04140	765		1	1086162	1086849	3.92293	4.5599	1	1	AT1G04160	354		1	1166904	1167145	2.98261	4.14264	1	1		0		1	1147607	1148523	8.31729	5.51912	1	1	AT1G04290	916
1	1086150	1086844	3.84995	4.55048	1	1	AT1G04160	349		1	1095800	1096277	2.65228	3.44966	1	1	AT1G04160	346		1	1183100	1183725	6.43247	6.02548	1	1	AT1G04390	604		1	1153822	1154687	6.08617	6.81483	1	1	AT1G04300	830
1	1095784	1096244	2.99096	2.83196	1	1	AT1G04160	362		1	1096963	1097646	6.70473	5.68626	1	1	AT1G04170	683		1	1187617	1188363	6.88951	7.79317	1	1	AT1G04400	746		1	1156625	1157888	6.6131	6.36316	1	1	AT1G04310	1086
1	1096951	1097653	6.23833	5.40111	1	1	AT1G04170	702		1	1108018	1108704	5.32502	8.42704	1	1	AT1G04190	686		1	1190673	1191390	5.16453	5.97094	1	1	AT1G04410	717		1	1164265	1164936	6.6856	5.32858	1	1	AT1G04340	586
1	1107945	1108754	4.92563	5.50619	1	1	AT1G04190	770		1	1109416	1110241	5.08084	8.19134	1	1	AT1G04200	759		1	1191519	1192273	5.93002	3.36988	1	1	AT1G04420	665		1	1165148	1165936	2.37008	3.17215	1	1	AT1G04350	771
1	1109424	1110289	5.67468	4.81246	1	1	AT1G04200	807		1	1114302	1115415	7.32252	8.67872	1	1	AT1G04210	1010		1	1198103	1199274	5.81829	6.05708	1	1	AT1G04430	1156		1	1166867	1167103	3.27317	2.3917	1	0		0
1	1114326	1115494	6.9425	6.31052	1	1	AT1G04210	1089		1	1125464	1126112	5.8302	5.85053	1	1	AT1G04230	594		1	1202232	1203333	5.33834	6.33088	1	1	AT1G04440	1078		1	1183066	1183773	4.46837	3.65528	1	1	AT1G04390	638
1	1125437	1126115	5.76793	5.31215	1	1	AT1G04230	597		1	1128417	1129508	2.70443	3.99723	1	1	AT1G04240	1091		1	1216017	1216898	7.51577	7.68054	1	1	AT1G04480	803		1	1187611	1188426	5.85988	6.01832	1	1	AT1G04400	815
1	1128134	1129515	3.39615	3.92699	1	1	AT1G04230	34		1	1136301	1137250	1.82322	3.09585	1	1	AT1G04250	949		1	1218313	1218619	2.97698	1.54707	1	0	AT1G04490	306		1	1190590	1191424	7.713	4.58396	1	1	AT1G04410	822
1	1128134	1129515	3.39615	3.92699	1	1	AT1G04240	1327		1	1140604	1141427	5.23622	8.13135	1	1	AT1G04260	761		1	1218753	1219081	1.68135	1.77308	0	1	AT1G04490	328		1	1191510	1192263	6.12395	5.90785	1	1	AT1G04420	655
1	1136260	1137324	2.02946	2.28796	1	1	AT1G04250	1064		1	1142170	1143074	6.37201	5.64825	1	1	AT1G04270	883		1	1226504	1227306	5.98038	6.90043	1	1	AT1G04510	731		1	1198103	1199258	5.65028	5.57831	1	1	AT1G04430	1140
1	1140568	1141419	4.42046	5.97044	1	1	AT1G04260	797		1	1146138	1146417	2.15089	1.97848	1	1	AT1G04280	279		1	1231542	1233316	6.89498	7.62444	1	1	AT1G04520	1738		1	1202167	1203457	5.93425	6.56236	1	1	AT1G04440	1202
1	1142073	1143124	6.08715	7.371	1	1	AT1G04270	980		1	1147619	1148446	5.8211	7.29584	1	1	AT1G04290	827		1	1235186	1236110	5.71165	5.48439	1	1	AT1G04530	848		1	1216033	1216957	8.27523	6.13226	1	1	AT1G04480	862
1	1146030	1146441	2.02946	2.29595	1	1	AT1G04280	411		1	1153814	1154715	5.43525	5.53214	1	1	AT1G04300	838		1	1237395	1239032	4.20853	4.36067	1	1	AT1G04540	1637		1	1218317	1219100	2.15598	3.43384	1	1	AT1G04490	783
1	1147643	1148504	5.14959	5.19003	1	1	AT1G04290	861		1	1156651	1157906	5.05715	6.14543	1	1	AT1G04310	1060		1	1240331	1241327	7.66378	9.653	1	1	AT1G04550	952		1	1226496	1227259	5.83392	4.90494	1	1	AT1G04510	684
1	1153726	1154695	6.68689	5.68776	1	1	AT1G04300	926		1	1164197	1164875	5.16718	5.52199	1	1	AT1G04340	654		1	1242593	1243344	7.50014	8.09939	1	1	AT1G04555	751		1	1231504	1233300	8.41762	7.41661	1	1	AT1G04520	1722
1	1156635	1157912	6.23292	4.9276	1	1	AT1G04310	1076		1	1165231	1165500	1.43864	1.5811	0	1	AT1G04350	269		1	1260824	1261484	6.16598	5.82448	1	1	AT1G04590	602		1	1235162	1236114	5.81905	5.74863	1	1	AT1G04530	872
1	1164166	1164908	4.58176	4.96106	1	1	AT1G04340	685		1	1165562	1165990	1.58436	1.98257	0	1	AT1G04350	428		1	1261769	1262207	4.80831	3.11878	1	1	AT1G04600	84		1	1237223	1239065	4.29721	4.5857	1	1	AT1G04540	1805
1	1165209	1165747	1.99147	1.49706	1	1	AT1G04350	538		1	1166873	1167140	1.97692	2.5484	1	1		0		1	1286080	1286575	3.23444	3.07028	1	1	AT1G04620	495		1	1240341	1241271	6.13045	8.70807	1	1	AT1G04550	896
1	1166798	1167124	2.27299	1.44352	1	1		0		1	1183011	1183748	6.68349	4.14565	1	1	AT1G04390	693		1	1290467	1292439	6.34689	7.07029	1	1	AT1G04630	645		1	1242561	1243322	7.61499	6.96646	1	1	AT1G04555	761
1	1182958	1183776	4.59916	3.28532	1	1	AT1G04390	746		1	1187596	1188382	4.64998	6.47568	1	1	AT1G04400	786		1	1290467	1292439	6.34689	7.07029	1	1	AT1G04635	681		1	1248403	1248673	1.4869	2.19663	0	1	AT1G04570	270
1	1187558	1188428	5.174	4.55012	1	1	AT1G04400	870		1	1190541	1192242	4.53552	5.49994	1	1	AT1G04410	871		1	1290467	1292439	6.34689	7.07029	1	1	AT1G04640	359		1	1260794	1261528	4.53849	4.65122	1	1	AT1G04590	632
1	1190492	1192333	4.79604	5.5533	1	1	AT1G04410	920		1	1190541	1192242	4.53552	5.49994	1	1	AT1G04420	634		1	1298341	1299020	2.75005	3.42328	1	1	AT1G04650	661		1	1261759	1262225	3.14934	3.98532	1	1	AT1G04600	102
1	1190492	1192333	4.79604	5.5533	1	1	AT1G04420	725		1	1198116	1199134	5.31407	5.28127	1	1	AT1G04430	1016		1	1306349	1307948	5.98672	7.07873	1	1	AT1G04680	1535		1	1286073	1286563	3.16318	2.20535	1	1	AT1G04620	490
1	1198112	1199235	4.59583	4.99659	1	1	AT1G04430	1117		1	1202192	1203311	4.8566	6.58147	1	1	AT1G04440	1056		1	1313458	1314607	7.46135	6.53263	1	1	AT1G04690	1043		1	1290468	1292546	6.66678	7.474	1	1	AT1G04630	644
1	1202179	1203187	5.53975	6.35217	1	1	AT1G04440	932		1	1215996	1217032	5.38733	8.12524	1	1	AT1G04480	937		1	1321869	1322456	4.26732	4.4756	1	1	AT1G04710	552		1	1290468	1292546	6.66678	7.474	1	1	AT1G04635	681
1	1207442	1207682	1.10978	1.81587	0	1	AT1G04445	240		1	1226533	1227232	5.27054	5.0059	1	1	AT1G04510	657		1	1330354	1331232	4.17281	3.67891	1	1	AT1G04730	732		1	1290468	1292546	6.66678	7.474	1	1	AT1G04640	466
1	1216009	1216989	6.80129	6.78948	1	1	AT1G04480	894		1	1231588	1233201	5.2944	5.83611	1	1	AT1G04520	1613		1	1332772	1333570	9.70964	10.5768	1	1	AT1G04750	795		1	1298353	1299034	4.27527	3.8575	1	1	AT1G04650	649
1	1226504	1227403	4.84025	5.35787	1	1	AT1G04510	828		1	1235172	1236110	6.01291	5.48267	1	1	AT1G04530	862		1	1334722	1334891	1.41003	3.28037	0	1	AT1G04760	131		1	1306345	1307961	6.68674	4.25775	1	1	AT1G04680	1539
1	1231516	1233285	5.28142	5.72485	1	1	AT1G04520	1707		1	1237537	1239056	2.97519	3.81008	1	1	AT1G04540	1519		1	1336502	1337919	6.70892	8.28939	1	1	AT1G04770	1347		1	1313465	1314651	7.70793	6.27058	1	1	AT1G04690	1087
1	1235240	1236112	3.72025	4.4279	1	1	AT1G04530	794		1	1240357	1241307	5.88544	6.56524	1	1	AT1G04550	932		1	1342731	1343767	9.10017	5.62366	1	1	AT1G04780	853		1	1321870	1322458	5.18677	4.31124	1	1	AT1G04710	554
1	1237698	1239081	2.65296	3.26778	1	1	AT1G04540	1363		1	1242573	1243332	6.20116	6.80889	1	1	AT1G04555	759		1	1344943	1345536	6.01959	5.76603	1	1	AT1G04790	500		1	1330514	1331204	3.60473	3.26357	1	1	AT1G04730	572
1	1240303	1241307	5.05283	6.26318	1	1	AT1G04550	932		1	1260806	1261530	4.16945	5.77391	1	1	AT1G04590	620		1	1350148	1350802	5.69329	4.2926	1	1	AT1G04810	622		1	1332771	1333610	9.67266	5.97714	1	1	AT1G04750	796
1	1242582	1243308	5.59814	5.73844	1	1	AT1G04555	726		1	1261767	1262249	2.17996	3.59872	1	1	AT1G04600	126		1	1357694	1358482	7.68196	7.05679	1	1	AT1G04820	692		1	1336445	1337901	8.04356	7.25799	1	1	AT1G04770	1404
1	1248259	1248606	1.98307	1.67305	1	1	AT1G04570	347		1	1286011	1286541	3.51142	4.1496	1	1	AT1G04620	530		1	1361191	1362016	7.09285	6.61974	1	1	AT1G04830	825		1	1342643	1343756	7.14363	6.28565	1	1	AT1G04780	941
1	1260770	1261536	4.61052	5.68731	1	1	AT1G04590	656		1	1290488	1292583	5.91084	9.16317	1	1	AT1G04630	624		1	1364267	1364989	3.84444	4.65698	1	1	AT1G04840	695		1	1344960	1345568	8.17795	4.32602	1	1	AT1G04790	532
1	1261755	1262284	2.91739	3.25781	1	1	AT1G04600	161		1	1290488	1292583	5.91084	9.16317	1	1	AT1G04635	681		1	1368136	1368857	4.88898	5.58443	1	1	AT1G04850	708		1	1350150	1350849	6.14881	4.19465	1	1	AT1G04810	669
1	1285842	1286604	4.04268	4.56556	1	1	AT1G04620	742		1	1290488	1292583	5.91084	9.16317	1	1	AT1G04640	503		1	1372422	1373181	6.06457	8.11496	1	1	AT1G04860	679		1	1357674	1358442	9.06834	10.7264	1	1	AT1G04820	712
1	1290457	1292616	5.37887	5.8185	1	1	AT1G04630	655		1	1298404	1298976	3.93787	4.81009	1	1	AT1G04650	572		1	1375089	1375809	5.89206	7.82025	1	1	AT1G04870	673		1	1361076	1362054	6.04462	8.35774	1	1	AT1G04830	943
1	1290457	1292616	5.37887	5.8185	1	1	AT1G04635	681		1	1306538	1307998	4.67016	4.22497	1	1	AT1G04680	1346		1	1383787	1384460	6.24544	6.15023	1	1	AT1G04900	619		1	1364210	1365005	4.49266	4.65825	1	1	AT1G04840	752
1	1290457	1292616	5.37887	5.8185	1	1	AT1G04640	536		1	1313497	1314596	6.58303	8.04922	1	1	AT1G04690	1032		1	1390499	1391236	5.2447	8.06717	1	1	AT1G04910	688		1	1368079	1368894	6.84187	5.77549	1	1	AT1G04850	765
1	1298349	1298994	3.54672	3.69738	1	1	AT1G04650	645		1	1321912	1322519	3.24488	3.99079	1	1	AT1G04710	607		1	1398248	1399695	5.11758	5.06378	1	1	AT1G04930	805		1	1372397	1373137	6.91332	9.13859	1	1	AT1G04860	704
1	1306348	1307943	4.30978	3.76013	1	1	AT1G04680	1536		1	1330454	1331196	4.28498	3.74185	1	1	AT1G04730	632		1	1398248	1399695	5.11758	5.06378	1	1	AT1G04940	513		1	1374995	1375770	5.3628	4.70707	1	1	AT1G04870	767
1	1313490	1314625	6.66745	7.04263	1	1	AT1G04690	1061		1	1332815	1333587	5.3462	8.8529	1	1	AT1G04750	752		1	1398248	1399695	5.11758	5.06378	1	1	AT1G04945	521		1	1383806	1384488	4.27274	3.6116	1	1	AT1G04900	647
1	1316399	1316579	2.44734	1.38337	1	0	AT1G04700	180		1	1334684	1335121	2.31678	2.70049	1	1	AT1G04760	361		1	1400865	1401545	7.24723	4.41281	1	1	AT1G04945	680		1	1390479	1391299	6.38746	5.12619	1	1	AT1G04910	708
1	1321882	1322421	3.51506	3.11888	1	1	AT1G04710	517		1	1336530	1337905	5.01178	7.24081	1	1	AT1G04770	1319		1	1406813	1407591	5.18627	4.63533	1	1	AT1G04950	688		1	1398356	1399765	5.94016	6.45385	1	1	AT1G04930	697
1	1330221	1331196	2.69139	3.55682	1	1	AT1G04730	865		1	1342744	1343744	6.66703	6.54103	1	1	AT1G04780	840		1	1410247	1410789	5.8672	5.70532	1	1	AT1G04960	542		1	1398356	1399765	5.94016	6.45385	1	1	AT1G04940	583
1	1332719	1333621	5.26035	7.07467	1	1	AT1G04750	848		1	1344939	1345454	6.62008	6.2605	1	1	AT1G04790	418		1	1411086	1411967	5.84198	9.55078	1	1	AT1G04970	797		1	1398356	1399765	5.94016	6.45385	1	1	AT1G04945	591
1	1334560	1335086	2.6204	2.7792	1	1	AT1G04760	326		1	1350152	1350793	4.4034	6.01391	1	1	AT1G04810	613		1	1415600	1416213	4.5858	4.64981	1	1	AT1G04980	544		1	1400848	1401587	5.45016	3.88063	1	1	AT1G04945	739
1	1336460	1337955	4.98558	5.2137	1	1	AT1G04770	1389		1	1357690	1358431	8.08353	8.51889	1	1	AT1G04820	696		1	1417823	1418533	6.00719	4.41961	1	1	AT1G04985	659		1	1406842	1407603	5.88928	4.89535	1	1	AT1G04950	659
1	1342505	1343751	4.80857	4.57348	1	1	AT1G04780	1079		1	1361192	1362030	6.06577	6.2046	1	1	AT1G04830	827		1	1418655	1418943	3.75007	2.17625	1	1		0		1	1410202	1410834	5.13993	5.00793	1	1	AT1G04960	632
1	1344964	1345545	3.80847	4.19204	1	1	AT1G04790	509		1	1364216	1365006	3.28395	4.27522	1	1	AT1G04840	746		1	1421075	1421706	4.26462	2.64284	1	1	AT1G04990	631		1	1411086	1412008	7.21584	5.44002	1	1	AT1G04970	838
1	1350146	1350804	3.79454	5.10528	1	1	AT1G04810	624		1	1368174	1368850	5.02749	5.98507	1	1	AT1G04850	670		1	1425496	1426068	1.91493	2.36883	1	1	AT1G05000	475		1	1415503	1416176	2.9586	2.7326	1	1	AT1G04980	641
1	1357552	1358455	6.57896	8.27111	1	1	AT1G04820	834		1	1372445	1373147	5.98509	8.1511	1	1	AT1G04860	656		1	1431519	1432773	3.00697	3.77972	1	1	AT1G05010	1254		1	1417773	1418535	4.19818	6.65482	1	1	AT1G04985	709
1	1361106	1362051	4.19247	5.83087	1	1	AT1G04830	913		1	1375034	1375785	4.69994	6.00032	1	1	AT1G04870	728		1	1436758	1437369	4.22672	3.64493	1	1	AT1G05020	611		1	1418662	1419050	2.87642	3.79043	1	1		0
1	1364189	1364995	4.04442	4.50408	1	1	AT1G04840	773		1	1383812	1384441	4.31522	6.62982	1	1	AT1G04900	600		1	1440784	1441463	4.61622	5.15389	1	1	AT1G05030	633		1	1421022	1421686	3.90691	3.6358	1	1	AT1G04990	664
1	1368091	1368909	5.29951	6.7812	1	1	AT1G04850	753		1	1390451	1391253	4.40895	6.15291	1	1	AT1G04910	736		1	1450115	1450928	6.88446	6.1721	1	1	AT1G05055	772		1	1425508	1426176	1.5826	2.24184	1	1	AT1G05000	583
1	1372436	1373130	5.87348	5.79476	1	1	AT1G04860	665		1	1398330	1399811	4.74072	5.848	1	1	AT1G04930	723		1	1452241	1453032	5.02509	5.35774	1	1	AT1G05060	631		1	1431505	1432758	3.39144	3.00819	1	1	AT1G05010	1253
1	1374977	1375833	4.06838	5.57864	1	1	AT1G04870	785		1	1398330	1399811	4.74072	5.848	1	1	AT1G04940	629		1	1454011	1455234	6.7662	5.32665	1	1	AT1G05061	249		1	1436793	1437456	3.4398	4.17818	1	1	AT1G05020	663
1	1383769	1384518	5.0144	3.72972	1	1	AT1G04900	677		1	1398330	1399811	4.74072	5.848	1	1	AT1G04945	637		1	1454011	1455234	6.7662	5.32665	1	1	AT1G05065	251		1	1440784	1441523	6.29185	5.88811	1	1	AT1G05030	633
1	1390442	1391309	5.45143	5.15328	1	1	AT1G04910	745		1	1400893	1401583	5.65859	4.62482	1	1	AT1G04945	690		1	1457934	1458749	7.14613	8.98258	1	1	AT1G05070	810		1	1450117	1450950	7.03299	8.40874	1	1	AT1G05055	770
1	1398291	1399807	5.38184	5.11699	1	1	AT1G04930	762		1	1406907	1407593	4.6773	6.20939	1	1	AT1G04950	594		1	1469720	1470218	1.98218	2.13987	1	1	AT1G05100	498		1	1452064	1452982	4.72389	5.25392	1	1	AT1G05060	808
1	1398291	1399807	5.38184	5.11699	1	1	AT1G04940	625		1	1410271	1410810	5.20919	6.29939	1	1	AT1G04960	539		1	1475599	1476190	4.46437	6.23271	1	1	AT1G05120	479		1	1453971	1455259	5.26875	5.48309	1	1	AT1G05061	289
1	1398291	1399807	5.38184	5.11699	1	1	AT1G04945	633		1	1411133	1411968	5.0687	7.60095	1	1	AT1G04970	798		1	1482583	1483560	6.75013	6.29924	1	1	AT1G05140	977		1	1453971	1455259	5.26875	5.48309	1	1	AT1G05065	251
1	1400837	1401694	4.54227	5.25238	1	1	AT1G04945	857		1	1415459	1416206	2.87441	2.32533	1	1	AT1G04980	685		1	1485624	1486994	5.47905	7.90746	1	1	AT1G05150	1336		1	1457914	1458761	7.71626	7.17566	1	1	AT1G05070	830
1	1406861	1407575	5.92151	4.93397	1	1	AT1G04950	640		1	1417799	1418507	4.28696	5.54946	1	1	AT1G04985	683		1	1490283	1490945	6.11041	4.89992	1	1	AT1G05160	662		1	1469683	1470247	1.93501	1.23382	1	0	AT1G05100	564
1	1410151	1410818	4.01881	6.00184	1	1	AT1G04960	667		1	1418657	1418995	3.32716	4.92152	1	1		0		1	1493505	1494284	3.60275	4.47092	1	1	AT1G05170	743		1	1475548	1476192	4.76097	4.71657	1	1	AT1G05120	530
1	1411096	1412099	5.82463	5.28605	1	1	AT1G04970	929		1	1421007	1421714	2.62083	2.97054	1	1	AT1G04990	707		1	1501211	1501898	4.41127	5.71448	1	1	AT1G05180	613		1	1478154	1478492	1.3285	2.09203	0	1	AT1G05135	338
1	1415534	1416256	2.78587	3.42457	1	1	AT1G04980	610		1	1425566	1426045	2.89917	2.1514	1	1	AT1G05000	452		1	1503206	1503882	5.98136	7.11501	1	1	AT1G05190	624		1	1482565	1483562	6.89265	5.22113	1	1	AT1G05140	997
1	1417819	1418534	5.25055	5.14782	1	1	AT1G04985	663		1	1431497	1432837	2.52875	3.54611	1	1	AT1G05010	1340		1	1505238	1506049	4.53956	3.61485	1	1	AT1G05200	811		1	1485621	1486982	7.35067	5.38674	1	1	AT1G05150	1339
1	1418652	1418997	3.9293	2.577	1	1		0		1	1436806	1437430	2.67803	4.33508	1	1	AT1G05020	624		1	1509720	1510980	4.44139	5.38866	1	1	AT1G05205	561		1	1490291	1490983	6.41951	4.35975	1	1	AT1G05160	656
1	1421024	1421688	3.42937	3.24645	1	1	AT1G04990	664		1	1440790	1441506	5.20188	6.76477	1	1	AT1G05030	627		1	1509720	1510980	4.44139	5.38866	1	1	AT1G05210	576		1	1493419	1494264	4.27784	3.48261	1	1	AT1G05170	829
1	1425557	1426042	1.76235	1.75303	1	1	AT1G05000	449		1	1450167	1450915	5.58032	6.57353	1	1	AT1G05055	720		1	1523602	1524275	7.05896	6.59282	1	1		0		1	1501191	1501927	6.29836	4.94447	1	1	AT1G05180	633
1	1431472	1432847	2.76393	3.23423	1	1	AT1G05010	1375		1	1452153	1452987	5.41292	4.55083	1	1	AT1G05060	719		1	1533619	1534480	6.85125	7.8165	1	1	AT1G05270	791		1	1503231	1503872	6.80912	6.36057	1	1	AT1G05190	599
1	1436777	1437436	3.02679	1.97603	1	1	AT1G05020	659		1	1453965	1455246	3.7175	4.50694	1	1	AT1G05061	295		1	1543834	1544101	3.11848	3.05008	1	1		0		1	1505006	1506054	4.01569	3.39502	1	1	AT1G05200	1048
1	1440791	1441519	5.76093	4.7613	1	1	AT1G05030	626		1	1453965	1455246	3.7175	4.50694	1	1	AT1G05065	251		1	1547074	1547790	3.60301	4.14982	1	1	AT1G05300	716		1	1509693	1510970	6.89018	5.58708	1	1	AT1G05205	588
1	1450186	1450934	6.06607	5.8114	1	1	AT1G05055	701		1	1457932	1458753	5.52335	9.30019	1	1	AT1G05070	812		1	1553616	1554626	5.8394	6.20322	1	1	AT1G05320	1010		1	1509693	1510970	6.89018	5.58708	1	1	AT1G05210	566
1	1452239	1453030	3.87668	4.37313	1	1	AT1G05060	633		1	1469624	1469804	1.0942	2.00409	0	1	AT1G05100	180		1	1563482	1564176	6.32594	5.07052	1	1	AT1G05350	641		1	1523616	1524335	5.99529	5.08909	1	1		0
1	1453976	1455244	4.68623	4.70626	1	1	AT1G05061	284		1	1469870	1470177	2.45011	2.13313	1	1	AT1G05100	307		1	1564507	1565241	7.68118	7.79416	1	1	AT1G05360	643		1	1533630	1534464	7.01449	7.53964	1	1	AT1G05270	780
1	1453976	1455244	4.68623	4.70626	1	1	AT1G05065	251		1	1475635	1476178	3.74396	5.01201	1	1	AT1G05120	443		1	1569599	1569840	3.28852	3.9302	1	1	AT1G05370	241		1	1543772	1544132	3.36587	3.10952	1	1		0
1	1457923	1458808	5.53795	6.28207	1	1	AT1G05070	821		1	1478249	1478529	2.056	1.14989	1	0	AT1G05135	280		1	1571746	1572450	4.21883	4.55972	1	1	AT1G05370	534		1	1547118	1547827	2.89975	2.37075	1	1	AT1G05300	709
1	1469662	1470358	2.81712	2.18213	1	1	AT1G05100	696		1	1482597	1483512	6.33215	6.51317	1	1	AT1G05140	915		1	1576785	1577642	6.47831	6.20046	1	1	AT1G05380	779		1	1553537	1554758	4.82048	6.18167	1	1	AT1G05320	1155
1	1475602	1476258	3.89798	3.49944	1	1	AT1G05120	476		1	1485654	1487039	4.6997	6.21404	1	1	AT1G05150	1306		1	1582832	1583718	5.27531	5.70211	1	1	AT1G05385	886		1	1563480	1564191	5.52796	6.18643	1	1	AT1G05350	643
1	1478154	1478770	1.35489	2.11279	1	1	AT1G05135	616		1	1490381	1490952	4.87934	6.18453	1	1	AT1G05160	566		1	1584160	1584773	2.1742	4.65528	1	1	AT1G05400	613		1	1564483	1565264	5.45358	6.3267	1	1	AT1G05360	666
1	1482547	1483885	4.43581	6.05656	1	1	AT1G05140	1337		1	1493386	1494270	2.98541	4.04346	1	1	AT1G05170	862		1	1587139	1587808	6.39108	6.7182	1	1	AT1G05410	639		1	1569578	1569925	2.61853	2.19663	1	1	AT1G05370	347
1	1485722	1487050	4.93538	5.89281	1	1	AT1G05150	1238		1	1501261	1501896	4.88725	5.9154	1	1	AT1G05180	563		1	1590082	1590803	4.05339	4.57975	1	1	AT1G05420	671		1	1571698	1572492	3.77486	3.29055	1	1	AT1G05370	582
1	1490282	1491000	4.04566	4.70706	1	1	AT1G05160	665		1	1503105	1503885	4.02296	4.48551	1	1	AT1G05190	725		1	1595076	1595893	6.49609	5.77759	1	1	AT1G05430	742		1	1576817	1577632	5.97453	5.80538	1	1	AT1G05380	769
1	1493388	1494276	3.77899	2.80386	1	1	AT1G05170	860		1	1505066	1506038	4.24938	3.0141	1	1	AT1G05200	972		1	1604297	1605060	6.86732	5.00935	1	1	AT1G05460	730		1	1582912	1583737	6.69105	6.2926	1	1	AT1G05385	806
1	1501220	1501913	6.43066	5.53787	1	1	AT1G05180	604		1	1509716	1510995	5.43975	6.13753	1	1	AT1G05205	565		1	1609842	1611769	4.99944	6.392	1	1	AT1G05470	1861		1	1584066	1584589	2.36667	4.09792	1	1	AT1G05400	516
1	1503050	1503904	4.44785	4.63617	1	1	AT1G05190	780		1	1509716	1510995	5.43975	6.13753	1	1	AT1G05210	591		1	1622680	1623479	4.51479	3.65155	1	1	AT1G05490	772		1	1587026	1587810	5.93464	4.731	1	1	AT1G05410	752
1	1505065	1506069	3.51702	3.91845	1	1	AT1G05200	1004		1	1523613	1524235	5.3147	5.18534	1	1		0		1	1624924	1625761	5.67332	6.22724	1	1	AT1G05500	806		1	1590039	1590833	3.70165	5.30879	1	1	AT1G05420	680
1	1509678	1510962	5.20632	4.98014	1	1	AT1G05205	603		1	1533659	1534453	6.41932	8.86019	1	1	AT1G05270	751		1	1634603	1635902	5.64527	7.27168	1	1	AT1G05520	1108		1	1595042	1595919	5.09836	5.71177	1	1	AT1G05430	776
1	1509678	1510962	5.20632	4.98014	1	1	AT1G05210	558		1	1543754	1544116	4.03292	4.04672	1	1		0		1	1645652	1647228	5.65524	5.24475	1	1	AT1G05560	1495		1	1604329	1605105	5.23448	5.54615	1	1	AT1G05460	698
1	1523643	1524128	8.07144	5.84023	1	1		0		1	1547065	1547804	2.55314	2.47187	1	1	AT1G05300	739		1	1658490	1659497	6.78794	3.90715	1	1	AT1G05570	947		1	1609378	1611779	5.15127	5.7137	1	1	AT1G05470	2325
1	1533654	1534433	4.77447	7.16187	1	1	AT1G05270	756		1	1553555	1554648	4.56183	5.84835	1	1	AT1G05320	1045		1	1669372	1670058	5.2741	3.87084	1	1	AT1G05590	686		1	1622576	1623469	4.10445	3.99184	1	1	AT1G05490	876
1	1543793	1544128	3.09023	2.77737	1	1		0		1	1563500	1564144	4.63786	4.92636	1	1	AT1G05350	623		1	1671853	1672598	4.46437	3.62708	1	1	AT1G05600	662		1	1624915	1625709	7.17034	6.69259	1	1	AT1G05500	754
1	1547127	1547778	2.09479	2.36976	1	1	AT1G05300	651		1	1564503	1565170	5.78843	5.19228	1	1	AT1G05360	572		1	1671853	1672598	4.46437	3.62708	1	1	AT1G05590	23		1	1634542	1635926	5.74727	6.62945	1	1	AT1G05520	1169
1	1553591	1554757	3.3887	4.06678	1	1	AT1G05320	1154		1	1569485	1569796	2.25651	2.2687	1	1	AT1G05370	311		1	1679065	1679782	6.22512	4.51442	1	1	AT1G05620	624		1	1645679	1647163	6.68196	4.70245	1	1	AT1G05560	1468
1	1563416	1564202	4.7883	4.75217	1	1	AT1G05350	707		1	1571803	1572479	1.43737	3.1292	1	1	AT1G05370	477		1	1682122	1683445	6.03379	5.45215	1	1	AT1G05630	1127		1	1658309	1659539	5.0789	3.24412	1	1	AT1G05570	1128
1	1564461	1565311	5.01566	5.06744	1	1	AT1G05360	713		1	1576828	1577719	4.45497	6.06305	1	1	AT1G05380	856		1	1688676	1689864	5.53706	5.76578	1	1	AT1G05640	825		1	1669360	1670133	4.86545	6.5994	1	1	AT1G05590	773
1	1569515	1569880	2.659	3.32243	1	1	AT1G05370	365		1	1582832	1583725	4.9049	5.74944	1	1	AT1G05385	886		1	1700337	1701093	5.84683	8.224	1	1	AT1G05670	688		1	1671900	1672496	4.61016	4.11637	1	1	AT1G05600	560
1	1571812	1572412	2.38019	1.95147	1	1	AT1G05370	468		1	1584142	1584444	3.61282	4.39957	0	1	AT1G05400	302		1	1706952	1707598	4.8327	4.97326	1	1	AT1G05690	587		1	1679020	1679770	5.54373	5.96581	1	1	AT1G05620	612
1	1576777	1577737	4.85557	4.31253	1	1	AT1G05380	874		1	1587058	1587817	4.27629	4.69538	1	1	AT1G05410	720		1	1714941	1716526	4.69779	5.11571	1	1	AT1G05710	1576		1	1682156	1683351	5.04545	5.87555	1	1	AT1G05630	1033
1	1582889	1583737	4.20619	3.65913	1	1	AT1G05385	829		1	1590063	1590788	3.58767	4.05384	1	1	AT1G05420	680		1	1716593	1716952	1.20002	2.19082	0	1	AT1G05710	359		1	1688485	1689882	5.08458	5.75514	1	1	AT1G05640	1016
1	1584096	1584615	2.23421	2.33512	1	1	AT1G05400	519		1	1595132	1595909	4.81506	5.08932	1	1	AT1G05430	686		1	1718356	1719273	4.90394	4.2788	1	1	AT1G05720	553		1	1700308	1701118	6.29414	5.49905	1	1	AT1G05670	717
1	1587106	1587794	5.04282	3.45755	1	1	AT1G05410	672		1	1604366	1605095	4.52997	6.49208	1	1	AT1G05460	661		1	1718356	1719273	4.90394	4.2788	1	1	AT1G05730	718		1	1700308	1701118	6.29414	5.49905	1	1	AT1G05675	2
1	1590036	1590796	2.6711	3.16373	1	1	AT1G05420	680		1	1609836	1611755	4.31748	4.82382	1	1	AT1G05470	1867		1	1721467	1722288	4.5391	5.86053	1	1	AT1G05750	779		1	1706855	1707625	4.37738	5.18283	1	1	AT1G05690	614
1	1595021	1595880	4.99213	5.1795	1	1	AT1G05430	797		1	1622720	1623459	2.36598	2.87086	1	1	AT1G05490	732		1	1729596	1729914	2.61295	1.67299	1	0		0		1	1714926	1716953	4.96582	4.31508	1	1	AT1G05710	2003
1	1597183	1597738	2.25349	1.46197	1	1	AT1G05440	555		1	1624923	1625691	5.73489	6.68812	1	1	AT1G05500	736		1	1730263	1730730	4.50008	5.10702	1	1	AT1G05785	467		1	1718274	1719373	4.37924	4.03747	1	1	AT1G05720	635
1	1604385	1605062	4.18412	4.41736	1	1	AT1G05460	642		1	1634684	1635889	5.51284	6.16559	1	1	AT1G05520	1027		1	1732755	1733619	5.91543	5.21366	1	1	AT1G05790	748		1	1718274	1719373	4.37924	4.03747	1	1	AT1G05730	818
1	1609998	1611801	3.97103	4.98486	1	1	AT1G05470	1705		1	1645712	1646968	3.28133	5.06093	1	1	AT1G05560	1256		1	1744763	1745603	10.0055	7.0493	1	1	AT1G05805	830		1	1721426	1722282	5.25631	7.5313	1	1	AT1G05750	773
1	1622604	1623426	3.24713	2.61259	1	1	AT1G05490	822		1	1658526	1659486	3.67284	5.53936	1	1	AT1G05570	911		1	1749700	1750187	3.399	4.49363	1	1	AT1G05820	487		1	1729568	1730043	2.28222	2.90269	1	0		0
1	1624899	1625724	5.59996	6.25919	1	1	AT1G05500	769		1	1669365	1670174	4.0924	3.51304	1	1	AT1G05590	809		1	1754182	1755285	5.65189	6.29641	1	1	AT1G05830	1041		1	1730241	1730755	4.49463	3.95085	1	1	AT1G05785	506
1	1634602	1635938	5.50827	5.84541	1	1	AT1G05520	1109		1	1671860	1672626	3.45218	5.63587	1	1	AT1G05600	690		1	1762308	1762541	1.97639	1.88748	0	1	AT1G05835	233		1	1732770	1733638	5.82363	4.85684	1	1	AT1G05790	767
1	1645672	1647000	3.24483	5.09059	1	1	AT1G05560	1328		1	1671860	1672626	3.45218	5.63587	1	1	AT1G05590	16		1	1765557	1766343	6.16119	6.23886	1	1	AT1G05840	724		1	1744724	1745641	9.20222	12.1128	1	1	AT1G05805	868
1	1658518	1659555	4.46744	4.66086	1	1	AT1G05570	919		1	1679086	1679802	4.49608	4.62065	1	1	AT1G05620	644		1	1767932	1768705	6.95468	9.56207	1	1	AT1G05850	763		1	1749660	1750250	3.68461	2.64172	1	1	AT1G05820	568
1	1669367	1670306	3.76676	3.55385	1	1	AT1G05590	939		1	1682154	1683322	5.88737	6.52925	1	1	AT1G05630	1004		1	1768927	1769934	8.23722	7.97011	1	1	AT1G05860	920		1	1754151	1755277	5.98864	6.50431	1	1	AT1G05830	1033
1	1671840	1672537	4.56894	2.98259	1	1	AT1G05600	601		1	1688679	1689915	3.51636	5.58205	1	1	AT1G05640	822		1	1772194	1773388	6.28137	6.03482	1	1	AT1G05870	1099		1	1762244	1762702	2.15395	1.98405	1	1	AT1G05835	458
1	1671840	1672537	4.56894	2.98259	1	1	AT1G05590	36		1	1700290	1701103	4.40152	4.85699	1	1	AT1G05670	735		1	1779326	1780368	6.26978	6.12997	1	1	AT1G05890	1042		1	1765413	1766350	5.25736	6.32273	1	1	AT1G05840	868
1	1679066	1679828	3.73179	3.95892	1	1	AT1G05620	670		1	1706947	1707635	3.43078	4.26363	1	1	AT1G05690	624		1	1786765	1787445	5.64386	6.1343	1	1	AT1G05900	589		1	1767728	1768753	7.88787	5.91236	1	1	AT1G05850	967
1	1682150	1683443	4.76006	4.28568	1	1	AT1G05630	1125		1	1714972	1716438	3.89023	4.63298	1	1	AT1G05710	1466		1	1790175	1790753	4.70463	6.56954	1	1	AT1G05910	529		1	1768945	1769985	7.65649	6.45767	1	1	AT1G05860	971
1	1688747	1689883	3.7329	4.63794	1	1	AT1G05640	754		1	1718342	1719410	3.62418	4.01639	1	1	AT1G05720	567		1	1803076	1804051	6.28336	4.50483	1	1	AT1G05940	908		1	1772082	1773401	6.25418	7.38817	1	1	AT1G05870	1211
1	1700309	1701130	6.60641	4.48061	1	1	AT1G05670	716		1	1718342	1719410	3.62418	4.01639	1	1	AT1G05730	855		1	1806470	1807676	4.00332	4.20732	1	1	AT1G05950	1001		1	1779294	1780250	6.39281	5.37473	1	1	AT1G05890	956
1	1700309	1701130	6.60641	4.48061	1	1	AT1G05675	14		1	1721425	1722205	6.22472	5.93044	1	1	AT1G05750	696		1	1814852	1815545	7.00229	7.89772	1	1	AT1G05960	622		1	1786788	1787507	5.85946	4.1467	1	1	AT1G05900	651
1	1706970	1707602	2.43176	3.26217	1	1	AT1G05690	591		1	1726643	1727005	2.00544	1.6983	1	1	AT1G05780	362		1	1816753	1817342	5.53706	7.54866	1	1	AT1G05970	529		1	1790180	1790752	6.45271	4.61292	1	1	AT1G05910	528
1	1714959	1716416	2.78822	3.86595	1	1	AT1G05710	1457		1	1729569	1730050	3.42187	1.98113	1	1		0		1	1820394	1821930	7.65532	6.91797	1	1	AT1G06000	1500		1	1803016	1804072	5.74504	5.7134	1	1	AT1G05940	968
1	1718312	1719435	4.65893	4.06907	1	1	AT1G05720	597		1	1730262	1730784	6.23075	4.66343	1	1	AT1G05785	522		1	1822554	1823134	6.51663	7.72405	1	1	AT1G06010	516		1	1806587	1807660	4.18108	4.61949	1	1	AT1G05950	884
1	1718312	1719435	4.65893	4.06907	1	1	AT1G05730	880		1	1732762	1733630	5.06152	6.69695	1	1	AT1G05790	759		1	1828561	1829885	8.19104	7.4656	1	1	AT1G06040	1324		1	1814889	1815600	6.26638	11.6282	1	1	AT1G05960	585
1	1721437	1722210	6.27245	5.2395	1	1	AT1G05750	701		1	1744770	1745616	5.12777	9.25733	1	1	AT1G05805	843		1	1831822	1832555	7.80897	5.3169	1	1	AT1G06050	733		1	1816705	1817374	7.46914	5.79472	1	1	AT1G05970	577
1	1726796	1727069	1.4707	1.73107	0	1	AT1G05780	273		1	1749694	1750121	2.66913	4.02461	1	1	AT1G05820	427		1	1832892	1833510	6.6095	6.48283	1	1	AT1G06060	567		1	1820419	1821913	7.2559	8.01613	1	1	AT1G06000	1475
1	1729600	1730027	2.37831	2.15322	1	1		0		1	1754139	1755287	6.21351	6.10474	1	1	AT1G05830	1043		1	1836926	1837713	6.21207	5.13404	1	1	AT1G06070	722		1	1822532	1823218	5.65304	5.06702	1	1	AT1G06010	600
1	1730261	1730740	3.88401	4.32027	1	1	AT1G05785	479		1	1762184	1762829	2.77339	2.20686	1	1	AT1G05835	590		1	1854351	1855102	5.61701	4.86935	1	1	AT1G06110	680		1	1828564	1829925	8.37255	9.89383	1	1	AT1G06040	1326
1	1732760	1733638	5.39388	5.07467	1	1	AT1G05790	767		1	1762184	1762829	2.77339	2.20686	1	1	AT1G05840	95		1	1859986	1860769	4.44008	5.12091	1	1	AT1G06130	744		1	1831821	1832565	5.32245	6.37731	1	1	AT1G06050	734
1	1744738	1745625	5.89395	7.27983	1	1	AT1G05805	852		1	1765529	1766325	4.98234	7.23753	1	1	AT1G05840	752		1	1864747	1865473	3.7225	3.39447	1	1	AT1G06140	677		1	1832844	1833531	8.41622	7.96465	1	1	AT1G06060	588
1	1748426	1748606	1.78592	1.02157	1	0	AT1G05810	180		1	1767848	1768714	6.28339	5.95345	1	1	AT1G05850	847		1	1868227	1868925	4.29554	4.03642	1	1	AT1G06150	698		1	1836929	1837725	6.79999	7.3232	1	1	AT1G06070	719
1	1749675	1750155	2.47058	3.04088	1	1	AT1G05820	473		1	1768943	1769953	6.25993	6.73506	1	1	AT1G05860	939		1	1872508	1873788	7.50014	7.04455	1	1	AT1G06149	1210		1	1854278	1855090	5.07363	7.85593	1	1	AT1G06110	753
1	1754183	1755281	6.15607	6.07885	1	1	AT1G05830	1037		1	1772251	1773384	5.54526	5.82829	1	1	AT1G05870	1042		1	1872508	1873788	7.50014	7.04455	1	1	AT1G06150	1210		1	1860019	1860769	4.914	5.217	1	1	AT1G06130	711
1	1762219	1762869	1.94889	2.10434	1	1	AT1G05835	590		1	1779327	1780266	5.12242	8.02667	1	1	AT1G05890	939		1	1889316	1890209	7.91486	4.52001	1	1	AT1G06180	801		1	1864754	1865504	4.87624	3.97579	1	1	AT1G06140	708
1	1762219	1762869	1.94889	2.10434	1	1	AT1G05840	135		1	1786815	1787472	6.0631	5.24399	1	1	AT1G05900	616		1	1893489	1894175	5.79819	6.5694	1	1	AT1G06190	659		1	1868201	1868879	4.63136	3.4104	1	1	AT1G06150	678
1	1765508	1766391	4.34449	6.03654	1	1	AT1G05840	773		1	1790148	1790763	4.72748	6.99256	1	1	AT1G05910	539		1	1896380	1897778	6.69706	5.25606	1	1	AT1G06200	555		1	1872500	1873809	5.9583	5.8423	1	1	AT1G06149	1218
1	1767731	1768786	5.78519	5.12142	1	1	AT1G05850	964		1	1802997	1804024	4.32936	5.32056	1	1	AT1G05940	987		1	1896380	1897778	6.69706	5.25606	1	1	AT1G06210	575		1	1872500	1873809	5.9583	5.8423	1	1	AT1G06150	1218
1	1768891	1770045	5.36529	5.43377	1	1	AT1G05860	1031		1	1806576	1807681	3.77104	5.19003	1	1	AT1G05950	895		1	1899949	1900627	6.07906	7.18478	1	1	AT1G06220	663		1	1883199	1883409	0.801962	1.70849	0	1	AT1G06160	210
1	1772081	1773436	5.71451	5.39038	1	1	AT1G05870	1212		1	1814803	1815575	4.26623	7.19381	1	1	AT1G05960	671		1	1907023	1907919	7.76351	5.53773	1	1	AT1G06230	896		1	1889283	1890230	6.06144	5.50423	1	1	AT1G06180	822
1	1779275	1780350	4.93395	5.27386	1	1	AT1G05890	1075		1	1816690	1817347	5.35233	6.99011	1	1	AT1G05970	592		1	1911057	1911890	6.34627	6.84656	1	1	AT1G06240	768		1	1893494	1894240	5.0281	4.24031	1	1	AT1G06190	654
1	1786814	1787531	5.75206	5.11499	1	1	AT1G05900	675		1	1820422	1821882	6.28922	7.08353	1	1	AT1G06000	1460		1	1919094	1919817	5.2501	7.88474	1	1	AT1G06270	666		1	1896384	1897767	6.5618	6.38592	1	1	AT1G06200	551
1	1790144	1790793	4.40292	4.31866	1	1	AT1G05910	569		1	1822533	1823196	5.60604	6.42128	1	1	AT1G06010	578		1	1922280	1923186	5.73903	5.18113	1	1	AT1G06290	834		1	1896384	1897767	6.5618	6.38592	1	1	AT1G06210	564
1	1802985	1804068	4.30598	4.77487	1	1	AT1G05940	999		1	1828629	1829927	5.68648	7.58146	1	1	AT1G06040	1261		1	1944389	1945963	4.61505	6.00782	1	1	AT1G06370	545		1	1899929	1900655	8.13066	7.67456	1	1	AT1G06220	691
1	1806487	1807639	3.50965	4.97361	1	1	AT1G05950	984		1	1831838	1832571	5.51317	5.57617	1	1	AT1G06050	717		1	1944389	1945963	4.61505	6.00782	1	1	AT1G06380	839		1	1907031	1907900	6.03299	4.33847	1	1	AT1G06230	869
1	1814811	1815623	6.99167	4.49303	1	1	AT1G05960	663		1	1832879	1833546	5.44186	5.36614	1	1	AT1G06060	603		1	1946813	1947631	6.73168	8.40314	1	1	AT1G06390	818		1	1910971	1912063	4.73564	5.0563	1	1	AT1G06240	941
1	1816571	1817378	5.01752	5.04535	1	1	AT1G05970	711		1	1836980	1837686	5.47156	6.13632	1	1	AT1G06070	668		1	1951941	1952867	7.67662	5.40691	1	1	AT1G06400	844		1	1919031	1919842	6.55625	5.02529	1	1	AT1G06270	729
1	1820399	1821897	6.20093	6.79389	1	1	AT1G06000	1495		1	1854321	1855096	3.59083	4.25033	1	1	AT1G06110	710		1	1954774	1955463	7.43106	9.67197	1	1	AT1G06410	613		1	1922273	1923198	7.2958	7.22871	1	1	AT1G06290	846
1	1822518	1823238	5.02351	5.05384	1	1	AT1G06010	620		1	1859956	1860777	5.0687	6.39283	1	1	AT1G06130	774		1	1958883	1959632	3.77892	4.04892	1	1	AT1G06420	709		1	1944385	1945826	5.76166	5.37214	1	1	AT1G06370	549
1	1828642	1829981	6.05141	6.37718	1	1	AT1G06040	1248		1	1864777	1865547	4.27534	3.49641	1	1	AT1G06140	751		1	1962373	1963087	3.66615	5.48829	1	1	AT1G06430	638		1	1944385	1945826	5.76166	5.37214	1	1	AT1G06380	702
1	1831790	1832545	4.65325	4.32872	1	1	AT1G06050	755		1	1868168	1868892	3.06259	3.86889	1	1	AT1G06150	724		1	1964591	1964980	2.47257	3.30389	1	1	AT1G06440	389		1	1946742	1947568	7.49051	6.03882	1	1	AT1G06390	780
1	1832894	1833544	4.95767	3.70588	1	1	AT1G06060	601		1	1872584	1873773	4.66658	7.11835	1	1	AT1G06149	1134		1	1965763	1966719	4.59384	5.84843	1	1	AT1G06450	879		1	1951987	1952833	6.56052	7.629	1	1	AT1G06400	798
1	1836843	1837682	4.81313	4.60193	1	1	AT1G06070	805		1	1872584	1873773	4.66658	7.11835	1	1	AT1G06150	1134		1	1969014	1969551	5.2501	3.08422	1	1	AT1G06460	537		1	1954769	1955443	7.81409	5.02871	1	1	AT1G06410	593
1	1854265	1855106	3.66752	4.25606	1	1	AT1G06110	766		1	1883215	1883446	1.02351	1.6865	0	1	AT1G06160	231		1	1969675	1970391	5.74401	4.4387	1	1	AT1G06470	662		1	1958889	1959684	4.31756	5.12376	1	1	AT1G06420	761
1	1859889	1860805	4.0987	5.27638	1	1	AT1G06130	841		1	1889339	1890194	3.82432	4.04043	1	1	AT1G06180	786		1	1973944	1974427	2.61434	4.48504	1	1	AT1G06475	442		1	1962321	1963113	4.40705	4.36265	1	1	AT1G06430	690
1	1864733	1865496	3.8382	3.42985	1	1	AT1G06140	700		1	1893464	1894194	4.79275	5.3258	1	1	AT1G06190	684		1	1978335	1978988	3.38328	3.06464	1	1	AT1G06490	226		1	1964438	1965024	2.81029	2.73667	1	1	AT1G06440	586
1	1868149	1868905	3.70754	3.42772	1	1	AT1G06150	756		1	1896389	1897747	6.32914	6.15155	1	1	AT1G06200	546		1	1989442	1990091	6.3992	7.22242	1	1	AT1G06500	612		1	1965808	1967011	4.80966	3.22466	1	1	AT1G06450	1171
1	1872512	1873814	4.9638	5.07533	1	1	AT1G06149	1206		1	1896389	1897747	6.32914	6.15155	1	1	AT1G06210	544		1	1991492	1993057	4.93759	4.93296	1	1	AT1G06510	724		1	1969038	1969545	3.12044	2.56274	1	1	AT1G06460	507
1	1872512	1873814	4.9638	5.07533	1	1	AT1G06150	1206		1	1899909	1900623	4.7918	6.12037	1	1	AT1G06220	659		1	1991492	1993057	4.93759	4.93296	1	1	AT1G06515	736		1	1969626	1970411	6.06095	4.7984	1	1	AT1G06470	682
1	1883137	1883713	2.00431	1.74972	1	1	AT1G06160	576		1	1907034	1907884	4.79765	7.88783	1	1	AT1G06230	850		1	2001467	2002713	5.89086	5.27816	1	1	AT1G06530	1002		1	1973864	1974434	3.21528	4.26518	1	1	AT1G06475	522
1	1889360	1890152	3.68653	3.44306	1	1	AT1G06180	744		1	1911073	1911907	5.67992	5.79333	1	1	AT1G06240	785		1	2006519	2007220	5.0626	7.69141	1	1	AT1G06550	671		1	1978312	1979014	3.85713	4.22634	1	1	AT1G06490	252
1	1893443	1894215	4.13651	4.67302	1	1	AT1G06190	705		1	1919027	1919822	4.75928	6.18065	1	1	AT1G06270	733		1	2007598	2008366	4.19745	6.60934	1	1	AT1G06560	751		1	1988894	1989068	1.64121	1.19816	1	0	AT1G06490	174
1	1896372	1897722	5.1714	5.31068	1	1	AT1G06200	563		1	1922289	1923199	5.94163	6.54851	1	1	AT1G06290	847		1	2012855	2013568	3.70782	4.63437	1	1	AT1G06570	690		1	1989443	1990149	6.41488	6.47733	1	1	AT1G06500	670
1	1896372	1897722	5.1714	5.31068	1	1	AT1G06210	519		1	1944386	1945813	5.06234	5.48229	1	1	AT1G06370	548		1	2015492	2016172	4.50008	9.32343	1	1	AT1G06580	562		1	1991626	1992958	6.58813	6.88893	1	1	AT1G06510	625
1	1899913	1900603	4.99293	6.49766	1	1	AT1G06220	639		1	1944386	1945813	5.06234	5.48229	1	1	AT1G06380	689		1	2023923	2024758	4.31137	8.34264	1	1	AT1G06590	739		1	1991626	1992958	6.58813	6.88893	1	1	AT1G06515	602
1	1907026	1908088	5.20647	6.51253	1	1	AT1G06230	1062		1	1946795	1947597	5.34922	6.38241	1	1	AT1G06390	802		1	2025572	2026164	4.23417	2.44189	1	1	AT1G06620	563		1	2001418	2002792	5.76749	5.04976	1	1	AT1G06530	1002
1	1911047	1911970	5.03613	4.95176	1	1	AT1G06240	848		1	1951961	1952847	6.03299	7.61646	1	1	AT1G06400	824		1	2027692	2028345	5.97552	7.80729	1	1	AT1G06630	606		1	2006533	2007207	6.14958	5.72379	1	1	AT1G06550	657
1	1918915	1919837	4.21062	4.33876	1	1	AT1G06270	845		1	1954759	1955455	6.49478	5.60732	1	1	AT1G06410	605		1	2029958	2030623	4.46748	11.302	1	1	AT1G06630	665		1	2007575	2008305	5.26682	4.89919	1	1	AT1G06560	690
1	1922275	1923232	5.32765	5.92119	1	1	AT1G06290	880		1	1958912	1959536	2.92584	4.23159	1	1	AT1G06420	613		1	2032379	2033369	3.42058	2.93428	1	1	AT1G06640	990		1	2012886	2013566	3.76942	4.97981	1	1	AT1G06570	659
1	1944317	1945902	4.91438	5.18379	1	1	AT1G06370	617		1	1962437	1963114	4.09755	5.39352	1	1	AT1G06430	574		1	2035761	2036758	4.487	4.65919	1	1	AT1G06650	919		1	2015408	2016142	6.96228	5.69651	1	1	AT1G06580	646
1	1944317	1945902	4.91438	5.18379	1	1	AT1G06380	778		1	1964520	1964949	1.70682	2.61481	0	1	AT1G06440	429		1	2040338	2041108	6.55447	5.6231	1	1	AT1G06670	675		1	2023888	2024732	5.96128	4.97403	1	1	AT1G06590	774
1	1946770	1947538	6.00397	5.31165	1	1	AT1G06390	750		1	1965801	1966637	4.369	4.81577	1	1	AT1G06450	797		1	2047798	2049224	7.16306	5.91849	1	1	AT1G06680	1399		1	2025532	2026247	4.14276	3.58461	1	1	AT1G06620	646
1	1951877	1952870	4.22083	5.56233	1	1	AT1G06400	908		1	1966796	1966945	1.34431	1.69457	0	1	AT1G06450	149		1	2051425	2052183	4.86251	2.74589	1	1	AT1G06690	729		1	2027663	2028415	5.5981	5.99246	1	1	AT1G06630	676
1	1954765	1955500	5.17419	6.06556	1	1	AT1G06410	650		1	1969010	1969531	4.46502	3.15021	1	1	AT1G06460	521		1	2054431	2055287	7.47472	5.99065	1	1	AT1G06700	856		1	2029959	2030559	7.66006	7.51127	1	1	AT1G06630	600
1	1958901	1959622	2.58661	3.14321	1	1	AT1G06420	699		1	1969657	1970475	4.80921	6.57079	1	1	AT1G06470	746		1	2059722	2060405	4.97737	4.15149	1	1	AT1G06710	520		1	2032252	2033649	3.48419	4.17519	1	1	AT1G06640	1311
1	1962423	1963094	3.95281	4.97749	1	1	AT1G06430	588		1	1973992	1974394	2.1765	3.15656	1	1	AT1G06475	394		1	2066760	2068587	5.97792	6.65524	1	1	AT1G06730	1058		1	2035735	2036776	4.76758	4.90184	1	1	AT1G06650	937
1	1964496	1965014	2.18329	2.03754	1	1	AT1G06440	518		1	1978309	1978980	3.04302	3.2817	1	1	AT1G06490	218		1	2066760	2068587	5.97792	6.65524	1	1	AT1G06720	563		1	2040334	2041092	5.66253	5.58477	1	1	AT1G06670	659
1	1965797	1966982	2.76494	3.28383	1	1	AT1G06450	1142		1	1989441	1990088	4.76618	6.59454	1	1	AT1G06500	609		1	2070708	2071349	4.39461	6.80635	1	1	AT1G06740	612		1	2047809	2049242	7.73783	6.01314	1	1	AT1G06680	1417
1	1968678	1970463	4.97533	5.03704	1	1	AT1G06460	883		1	1991566	1992930	5.70116	5.21556	1	1	AT1G06510	597		1	2076198	2077756	6.12202	5.22358	1	1	AT1G06750	307		1	2051428	2052184	5.95895	5.3575	1	1	AT1G06690	726
1	1968678	1970463	4.97533	5.03704	1	1	AT1G06470	734		1	1991566	1992930	5.70116	5.21556	1	1	AT1G06515	662		1	2076198	2077756	6.12202	5.22358	1	1	AT1G06760	1194		1	2054335	2055322	6.89276	6.449	1	1	AT1G06700	987
1	1973932	1974392	2.17239	2.15591	1	1	AT1G06475	454		1	2001418	2002721	4.99667	5.53551	1	1	AT1G06530	1002		1	2081256	2081992	3.74471	5.98754	1	1	AT1G06770	683		1	2059653	2060376	4.52605	2.94274	1	1	AT1G06710	589
1	1978329	1978974	2.98346	3.45057	1	1	AT1G06490	212		1	2006535	2007216	3.90544	6.14807	1	1	AT1G06550	655		1	2083340	2084129	3.88507	2.92416	1	1	AT1G06780	789		1	2066544	2068406	5.19181	5.581	1	1	AT1G06730	877
1	1989421	1990123	5.27533	4.78451	1	1	AT1G06500	644		1	2007578	2008290	4.75904	5.70192	1	1	AT1G06560	675		1	2087121	2087898	6.48177	4.68227	1	1	AT1G06780	10		1	2066544	2068406	5.19181	5.581	1	1	AT1G06720	779
1	1991388	1992956	4.66023	5.16486	1	1	AT1G06510	623		1	2012756	2013531	4.17957	4.08537	1	1	AT1G06570	775		1	2087121	2087898	6.48177	4.68227	1	1	AT1G06790	666		1	2070715	2071359	5.39239	4.77431	1	1	AT1G06740	622
1	1991388	1992956	4.66023	5.16486	1	1	AT1G06515	840		1	2015432	2016134	5.22211	6.20434	1	1	AT1G06580	622		1	2090118	2091412	5.11812	4.50526	1	1	AT1G06800	1294		1	2076259	2077761	6.19719	5.54661	1	1	AT1G06750	246
1	2001378	2002771	4.89215	5.72162	1	1	AT1G06530	1002		1	2023966	2024755	5.86801	6.67779	1	1	AT1G06590	696		1	2095604	2096328	5.26138	6.974	1	1	AT1G06820	628		1	2076259	2077761	6.19719	5.54661	1	1	AT1G06760	1194
1	2006538	2007213	4.551	4.93898	1	1	AT1G06550	652		1	2025585	2026101	1.95141	3.12403	1	1	AT1G06620	500		1	2102346	2103495	4.99019	4.73208	1	1	AT1G06840	1133		1	2081220	2082006	6.40037	6.53928	1	1	AT1G06770	719
1	2007558	2008361	4.95568	5.92401	1	1	AT1G06560	746		1	2027691	2028359	6.3549	5.13856	1	1	AT1G06630	620		1	2105033	2106513	5.44908	7.80098	1	1	AT1G06850	1465		1	2083360	2084115	6.31444	5.34316	1	1	AT1G06780	755
1	2012720	2013556	4.02465	3.75692	1	1	AT1G06570	825		1	2029956	2030536	7.44539	5.03347	1	1	AT1G06630	580		1	2108519	2109735	5.65894	5.5416	1	1	AT1G06870	1142		1	2087183	2087894	5.4405	6.33571	1	1	AT1G06790	662
1	2015403	2016163	4.70947	5.54576	1	1	AT1G06580	651		1	2032286	2033652	2.93645	2.62174	1	1	AT1G06640	1314		1	2113770	2114615	7.14275	6.2931	1	1	AT1G06890	831		1	2090083	2091469	5.33795	5.3395	1	1	AT1G06800	1386
1	2023881	2024740	4.34363	5.24814	1	1	AT1G06590	781		1	2034295	2034469	1.53188	1.24845	1	0	AT1G06645	174		1	2119959	2121688	6.10228	6.13869	1	1	AT1G06900	786		1	2095644	2096322	5.38403	6.16962	1	1	AT1G06820	588
1	2025557	2026080	2.12886	3.28776	1	1	AT1G06620	479		1	2035762	2036686	3.53271	4.89266	1	1	AT1G06650	847		1	2119959	2121688	6.10228	6.13869	1	1	AT1G06910	697		1	2102389	2103535	4.64655	5.68292	1	1	AT1G06840	1090
1	2027709	2028345	4.83459	4.25036	1	1	AT1G06630	606		1	2039840	2040012	1.87643	2.11684	0	1	AT1G06660	172		1	2134796	2135701	6.69922	6.99882	1	1	AT1G06950	869		1	2105020	2106568	6.72241	6.9235	1	1	AT1G06850	1520
1	2029952	2030564	4.34883	4.69508	1	1	AT1G06630	612		1	2040282	2041068	4.85784	5.90942	1	1	AT1G06670	635		1	2135836	2136368	4.18168	3.86167	1	1	AT1G06960	517		1	2108520	2109666	7.36544	6.98928	1	1	AT1G06870	1073
1	2032271	2033760	3.58671	2.61657	1	1	AT1G06640	1422		1	2047758	2049296	6.04321	6.59527	1	1	AT1G06680	1471		1	2143311	2143766	3.15523	2.21866	1	1	AT1G06980	455		1	2113697	2114647	6.29438	7.49424	1	1	AT1G06890	904
1	2034222	2034393	1.8787	1.72472	1	1	AT1G06645	171		1	2051297	2052188	3.2822	6.10145	1	1	AT1G06690	857		1	2151689	2152548	5.77401	4.57697	1	1	AT1G07000	636		1	2119999	2121762	6.13938	5.94089	1	1	AT1G06900	746
1	2035703	2036696	3.70474	3.10704	1	1	AT1G06650	857		1	2054468	2055348	4.36232	5.4825	1	1	AT1G06700	880		1	2152744	2153680	7.31896	8.6099	1	1	AT1G07010	828		1	2119999	2121762	6.13938	5.94089	1	1	AT1G06910	771
1	2039660	2040172	1.91649	1.93552	1	1	AT1G06660	512		1	2059705	2060396	3.89639	4.20337	1	1	AT1G06710	537		1	2155285	2156034	6.02554	5.50544	1	1	AT1G07020	723		1	2134725	2135733	8.23416	7.25414	1	1	AT1G06950	940
1	2040364	2041146	4.68359	5.5304	1	1	AT1G06670	713		1	2066694	2068478	3.93556	6.58384	1	1	AT1G06730	949		1	2159632	2160791	6.60429	5.98373	1	1	AT1G07030	1159		1	2135796	2136382	5.73782	5.05148	1	1	AT1G06960	531
1	2047797	2049228	6.38254	6.20361	1	1	AT1G06680	1403		1	2066694	2068478	3.93556	6.58384	1	1	AT1G06720	629		1	2162437	2163182	7.03898	4.9725	1	1	AT1G07040	745		1	2143265	2143763	2.28537	2.04514	1	1	AT1G06980	498
1	2051330	2052201	3.34946	4.73305	1	1	AT1G06690	824		1	2070670	2071334	4.25151	4.8592	1	1	AT1G06740	597		1	2168515	2169119	5.23266	7.93121	1	1	AT1G07070	555		1	2151504	2152516	3.93778	5.30984	1	1	AT1G07000	821
1	2054338	2055326	5.72794	4.81094	1	1	AT1G06700	988		1	2076321	2077757	4.59206	7.15759	1	1	AT1G06750	184		1	2169940	2170770	5.45081	6.40057	1	1	AT1G07080	788		1	2152784	2153674	7.67527	6.42991	1	1	AT1G07010	822
1	2059627	2060384	5.29623	4.12865	1	1	AT1G06710	615		1	2076321	2077757	4.59206	7.15759	1	1	AT1G06760	1194		1	2173488	2173688	3.85722	2.31645	1	0		0		1	2155283	2156052	8.51519	4.96595	1	1	AT1G07020	725
1	2066544	2068438	4.59299	6.02753	1	1	AT1G06730	909		1	2081177	2081983	4.11694	5.42568	1	1	AT1G06770	762		1	2173692	2174962	7.17286	6.65213	1	1	AT1G07090	942		1	2159661	2160817	6.19797	6.68305	1	1	AT1G07030	1148
1	2066544	2068438	4.59299	6.02753	1	1	AT1G06720	779		1	2083379	2084115	3.83903	5.45182	1	1	AT1G06780	736		1	2183354	2184183	8.90543	8.08893	1	1	AT1G07110	794		1	2162313	2163223	6.07762	4.70146	1	1	AT1G07040	910
1	2070717	2071399	5.79207	4.94062	1	1	AT1G06740	662		1	2087176	2087849	4.81809	5.65692	1	1	AT1G06790	617		1	2184198	2184917	4.69789	4.12786	1	1	AT1G07120	158		1	2168500	2169098	6.39039	8.04594	1	1	AT1G07070	534
1	2076449	2077784	5.14269	5.91771	1	1	AT1G06750	56		1	2090145	2091512	4.34555	5.84835	1	1	AT1G06800	1367		1	2187858	2188519	4.33494	5.26563	1	1	AT1G07130	661		1	2169907	2170809	5.36982	5.39607	1	1	AT1G07080	827
1	2076449	2077784	5.14269	5.91771	1	1	AT1G06760	1194		1	2095592	2096305	4.26503	5.26468	1	1	AT1G06820	640		1	2190201	2190392	2.65914	2.11115	1	0	AT1G07135	191		1	2173281	2174977	7.72187	6.33678	1	1	AT1G07090	942
1	2081126	2081992	4.18285	3.90091	1	1	AT1G06770	813		1	2102544	2103556	4.78137	6.09441	1	1	AT1G06840	935		1	2192910	2193895	6.64843	7.70589	1	1	AT1G07140	883		1	2183387	2184964	7.54564	6.2488	1	1	AT1G07120	205
1	2083356	2084106	4.34528	4.26513	1	1	AT1G06780	750		1	2104979	2106515	5.58404	5.82432	1	1	AT1G06850	1467		1	2194640	2195767	3.70298	3.72937	1	1	AT1G07150	1127		1	2183387	2184964	7.54564	6.2488	1	1	AT1G07110	761
1	2087174	2087853	4.71137	5.30799	1	1	AT1G06790	621		1	2108571	2109774	5.36392	7.00884	1	1	AT1G06870	1181		1	2200047	2200783	3.99201	6.19006	1	1	AT1G07170	660		1	2187872	2188583	6.76318	5.55339	1	1	AT1G07130	711
1	2090148	2091489	4.30013	4.65055	1	1	AT1G06800	1341		1	2113744	2114614	6.00334	7.2293	1	1	AT1G06890	857		1	2210806	2212527	6.28788	6.83529	1	1	AT1G07200	1721		1	2190207	2190598	1.59538	2.18456	1	1	AT1G07135	391
1	2095575	2096384	4.11643	4.18999	1	1	AT1G06820	657		1	2119935	2121909	5.25886	5.49255	1	1	AT1G06900	810		1	2215173	2216006	6.60012	5.88401	1	1	AT1G07210	783		1	2192830	2193906	7.22264	6.34455	1	1	AT1G07140	963
1	2102403	2103536	4.39043	4.42176	1	1	AT1G06840	1076		1	2119935	2121909	5.25886	5.49255	1	1	AT1G06910	918		1	2218464	2219469	6.84981	8.09352	1	1	AT1G07220	1005		1	2194691	2195799	4.16485	4.3161	1	1	AT1G07150	1107
1	2105039	2106490	4.90593	5.28648	1	1	AT1G06850	1442		1	2134762	2136410	5.90419	7.37531	1	1	AT1G06950	903		1	2221565	2223008	7.94363	6.65108	1	1	AT1G07230	1417		1	2200027	2200661	7.82491	5.60365	1	1	AT1G07170	538
1	2108515	2109718	4.75799	6.81659	1	1	AT1G06870	1125		1	2134762	2136410	5.90419	7.37531	1	1	AT1G06960	559		1	2223842	2224570	5.28669	4.73726	1	1	AT1G07240	728		1	2210740	2212494	6.5778	6.78222	1	1	AT1G07200	1754
1	2113703	2114640	5.9652	7.19471	1	1	AT1G06890	898		1	2143269	2143664	1.35941	1.7483	1	1	AT1G06980	395		1	2224684	2224906	3.40721	3.00653	1	0	AT1G07240	222		1	2215153	2216020	8.18949	5.7419	1	1	AT1G07210	797
1	2119946	2121818	5.34625	5.94731	1	1	AT1G06900	799		1	2151737	2152528	4.40171	6.57592	1	1	AT1G07000	588		1	2225774	2227367	6.9129	6.29831	1	1	AT1G07250	1467		1	2218328	2219451	5.62553	5.75308	1	1	AT1G07220	1123
1	2119946	2121818	5.34625	5.94731	1	1	AT1G06910	827		1	2152761	2153736	5.5886	5.5378	1	1	AT1G07010	884		1	2227729	2228700	4.92866	3.80371	1	1	AT1G07260	971		1	2221413	2223050	6.15525	7.29595	1	1	AT1G07230	1569
1	2134698	2136441	5.28698	5.93246	1	1	AT1G06950	967		1	2155302	2156057	4.98247	6.8025	1	1	AT1G07020	706		1	2232666	2233066	1.79591	4.46131	1	1	AT1G07270	231		1	2223718	2224559	5.29339	6.43443	1	1	AT1G07240	841
1	2134698	2136441	5.28698	5.93246	1	1	AT1G06960	590		1	2159641	2160821	5.17588	6.8002	1	1	AT1G07030	1168		1	2238055	2240006	5.3593	5.71973	1	1	AT1G07280	1919		1	2224690	2225045	2.97731	2.02012	1	1	AT1G07240	355
1	2143212	2143765	2.09958	1.51303	1	1	AT1G06980	553		1	2162364	2163206	3.81015	4.7353	1	1	AT1G07040	842		1	2244035	2245014	5.55748	5.35999	1	1	AT1G07290	393		1	2225768	2227361	6.94934	6.81697	1	1	AT1G07250	1461
1	2151672	2152537	4.3135	4.62917	1	1	AT1G07000	653		1	2168178	2168327	2.28532	1.89732	0	1	AT1G07060	149		1	2247606	2250448	6.5105	7.41935	1	1	AT1G07310	1355		1	2227731	2228737	4.67189	4.33384	1	1	AT1G07260	1006
1	2152798	2153706	5.05753	5.41821	1	1	AT1G07010	854		1	2168471	2169111	5.28859	8.17698	1	1	AT1G07070	547		1	2247606	2250448	6.5105	7.41935	1	1	AT1G07320	1315		1	2232494	2233035	2.8665	3.03089	1	1	AT1G07270	403
1	2155194	2156068	5.4773	5.02365	1	1	AT1G07010	75		1	2169940	2170820	5.59581	6.00775	1	1	AT1G07080	838		1	2259414	2260147	5.96145	5.83736	1	1	AT1G07350	687		1	2237997	2240003	5.81731	6.94389	1	1	AT1G07280	1916
1	2155194	2156068	5.4773	5.02365	1	1	AT1G07020	795		1	2173655	2174957	5.81654	6.04595	1	1	AT1G07090	942		1	2262221	2262985	6.01272	5.34924	1	1	AT1G07360	644		1	2244044	2245044	4.89496	4.76378	1	1	AT1G07290	384
1	2159592	2160889	5.11677	5.69454	1	1	AT1G07030	1217		1	2183415	2184146	7.73995	7.94361	1	1	AT1G07110	731		1	2263155	2263856	3.73302	3.12657	1	1	AT1G07370	701		1	2247452	2250496	7.3513	7.3763	1	1	AT1G07310	1452
1	2162296	2163245	4.35787	5.15543	1	1	AT1G07040	949		1	2184295	2184950	3.33103	5.30936	1	1	AT1G07120	191		1	2268487	2269152	5.87261	3.65123	1	1		0		1	2247452	2250496	7.3513	7.3763	1	1	AT1G07320	1363
1	2164466	2165143	2.14884	1.75666	1	1	AT1G07050	677		1	2187838	2188528	3.62963	6.74999	1	1	AT1G07130	690		1	2269773	2270195	1.85783	2.14352	1	0	AT1G07390	302		1	2259433	2260180	5.38554	4.57509	1	1	AT1G07350	668
1	2168033	2168257	1.73297	0.84334	1	0	AT1G07060	224		1	2190229	2190580	1.77581	2.85675	1	1	AT1G07135	351		1	2270240	2270710	2.7254	3.9949	1	1	AT1G07390	470		1	2262240	2263841	4.48041	4.43809	1	1	AT1G07370	701
1	2168436	2169211	3.96078	5.12191	1	1	AT1G07070	647		1	2192938	2193893	5.84933	6.78714	1	1	AT1G07140	855		1	2274894	2275585	3.6291	3.14649	1	1	AT1G07400	642		1	2262240	2263841	4.48041	4.43809	1	1	AT1G07360	625
1	2169871	2170827	5.01759	4.98137	1	1	AT1G07080	845		1	2194673	2195825	3.41997	4.12851	1	1	AT1G07150	1125		1	2276003	2276629	2.8663	6.16003	1	1	AT1G07410	576		1	2268490	2269135	4.41905	6.01458	1	1		0
1	2173423	2173592	1.68601	2.12094	0	1		0		1	2199980	2200657	6.01324	6.16468	1	1	AT1G07170	534		1	2277755	2278560	5.71055	7.96112	1	1	AT1G07420	753		1	2269713	2270701	3.51264	2.12443	1	1	AT1G07390	808
1	2173662	2174945	4.95767	5.0451	1	1	AT1G07090	942		1	2210834	2212510	5.86607	7.78924	1	1	AT1G07200	1676		1	2281303	2281550	0.84679	1.57778	0	1	AT1G07430	247		1	2274922	2275591	4.17677	3.32159	1	1	AT1G07400	648
1	2183416	2184909	5.31645	5.66876	1	1	AT1G07120	150		1	2215177	2215955	5.7133	8.30625	1	1	AT1G07210	732		1	2281750	2281977	2.15221	1.5209	1	1	AT1G07430	227		1	2276006	2276616	5.70234	3.25759	1	1	AT1G07410	563
1	2183416	2184909	5.31645	5.66876	1	1	AT1G07110	732		1	2218448	2219459	4.05707	6.67118	1	1	AT1G07220	1011		1	2282165	2282675	2.07084	2.34683	1	1	AT1G07430	510		1	2277728	2278547	6.0622	6.3487	1	1	AT1G07420	740
1	2187871	2188562	3.58779	6.10008	1	1	AT1G07130	691		1	2221556	2222991	5.14197	7.00769	1	1	AT1G07230	1426		1	2291361	2291656	8.82709	7.09753	1	1	AT1G07470	199		1	2281342	2281503	1.1892	1.66389	0	1	AT1G07430	161
1	2190150	2190746	2.85059	1.62194	1	1	AT1G07135	509		1	2223789	2224621	3.9518	4.21277	1	1	AT1G07240	832		1	2299268	2299547	6.50012	4.46131	1	1	AT1G07480	202		1	2281577	2281806	2.27634	1.32274	1	0	AT1G07430	229
1	2192786	2193893	6.29688	6.69268	1	1	AT1G07140	1007		1	2224718	2225069	2.22103	1.89519	1	1	AT1G07240	351		1	2301245	2302104	5.49629	3.60209	1	1	AT1G07485	729		1	2282147	2282709	2.7592	2.15313	1	1	AT1G07430	562
1	2194712	2195801	3.47274	4.07441	1	1	AT1G07150	1086		1	2225814	2227355	5.47946	5.95597	1	1	AT1G07250	1455		1	2301245	2302104	5.49629	3.60209	1	1	AT1G07490	641		1	2291355	2291642	5.96906	9.46951	1	1	AT1G07470	185
1	2200024	2200725	3.90525	5.58334	1	1	AT1G07170	602		1	2227692	2229184	3.22634	4.08063	1	1	AT1G07260	1492		1	2305464	2306199	4.70131	4.62966	1	1	AT1G07510	735		1	2299271	2299595	5.34759	18.2231	1	1	AT1G07480	199
1	2210865	2212493	4.98438	6.36041	1	1	AT1G07200	1628		1	2232449	2233063	3.10335	2.52447	1	1	AT1G07270	448		1	2309956	2310127	2.34787	3.13149	0	1	AT1G07520	171		1	2301137	2302099	5.46494	4.96533	1	1	AT1G07485	724
1	2215161	2215990	7.73907	5.80487	1	1	AT1G07210	767		1	2238082	2239978	4.12349	5.42951	1	1	AT1G07280	1891		1	2311275	2312182	3.08674	4.79503	1	1	AT1G07520	530		1	2301137	2302099	5.46494	4.96533	1	1	AT1G07490	641
1	2218421	2219498	5.24739	5.08963	1	1	AT1G07220	1053		1	2244138	2245012	5.32512	4.98285	1	1	AT1G07290	290		1	2315419	2316454	5.15404	7.29883	1	1	AT1G07530	1035		1	2305440	2306203	4.76947	4.99111	1	1	AT1G07510	763
1	2221496	2223011	6.0834	5.85227	1	1	AT1G07230	1486		1	2247558	2250309	5.95752	7.43395	1	1	AT1G07310	1403		1	2322002	2322338	2.7188	6.69196	1	1		0		1	2309931	2310124	1.37303	1.44978	1	0	AT1G07520	193
1	2223793	2224623	4.57422	4.03061	1	1	AT1G07240	830		1	2247558	2250309	5.95752	7.43395	1	1	AT1G07320	1176		1	2333002	2333616	3.03924	3.41642	1	1	AT1G07570	614		1	2311278	2312222	3.63516	4.15546	1	1	AT1G07520	527
1	2224703	2225186	2.36908	2.99312	1	1	AT1G07240	483		1	2259469	2260186	5.37723	5.12377	1	1	AT1G07350	632		1	2337772	2338511	5.23087	4.01518	1	1	AT1G07590	739		1	2315410	2316468	5.80794	4.7431	1	1	AT1G07530	1058
1	2225761	2227342	4.80565	5.29141	1	1	AT1G07250	1442		1	2262270	2262908	4.8371	7.54327	1	1	AT1G07360	595		1	2338607	2338763	1.55772	6.04135	0	1	AT1G07590	156		1	2322008	2322362	6.90751	3.40944	1	1		0
1	2227684	2229179	3.29816	3.64659	1	1	AT1G07260	1495		1	2263063	2263903	3.16532	4.90695	1	1	AT1G07370	763		1	2338942	2339287	5.59626	2.79777	1	1	AT1G07590	345		1	2332898	2333700	3.32943	4.11868	1	1	AT1G07570	802
1	2232448	2233128	2.6093	3.282	1	1	AT1G07270	449		1	2268474	2269124	3.88795	6.59269	1	1		0		1	2338942	2339287	5.59626	2.79777	1	1	AT1G07600	345		1	2337786	2338588	5.41846	5.23605	1	1	AT1G07590	802
1	2238063	2239899	3.57986	4.70519	1	1	AT1G07280	1812		1	2269792	2270139	2.89118	1.91648	1	1	AT1G07390	246		1	2343685	2344449	5.55989	7.89651	1	1	AT1G07620	59		1	2338910	2339365	6.97354	3.31238	1	1	AT1G07590	455
1	2244129	2245060	4.29085	6.04343	1	1	AT1G07290	299		1	2270334	2270794	2.85058	2.61821	1	1	AT1G07390	460		1	2343685	2344449	5.55989	7.89651	1	1	AT1G07615	586		1	2338910	2339365	6.97354	3.31238	1	1	AT1G07600	411
1	2247562	2250357	5.59202	6.83294	1	1	AT1G07310	1399		1	2274910	2275603	3.78014	3.80765	1	1	AT1G07400	660		1	2348983	2350552	6.41737	5.83117	1	1	AT1G07630	1455		1	2343689	2344414	6.1909	5.20693	1	1	AT1G07620	24
1	2247562	2250357	5.59202	6.83294	1	1	AT1G07320	1224		1	2276046	2276584	3.43194	3.96852	1	1	AT1G07410	531		1	2364250	2364770	4.08681	2.99509	1	1	AT1G07650	520		1	2343689	2344414	6.1909	5.20693	1	1	AT1G07615	582
1	2259342	2260172	5.0908	4.737	1	1	AT1G07350	759		1	2277747	2278551	5.75998	6.29465	1	1	AT1G07420	744		1	2365864	2366467	3.13131	4.87506	1	1	AT1G07650	603		1	2348991	2350575	6.43626	6.36815	1	1	AT1G07630	1478
1	2262196	2262919	4.42656	5.6144	1	1	AT1G07360	669		1	2281629	2281949	1.70624	1.86857	0	1	AT1G07430	320		1	2368832	2369703	6.09281	4.09406	1	1	AT1G07660	866		1	2364196	2364751	2.53846	3.18333	1	1	AT1G07650	555
1	2263064	2263967	3.34736	3.77897	1	1	AT1G07370	827		1	2282198	2282756	2.72854	3.68297	1	1	AT1G07430	558		1	2373993	2374664	8.21645	6.62477	1	1	AT1G07670	552		1	2365776	2366597	5.31145	4.17327	1	1	AT1G07650	785
1	2268481	2269090	2.80927	3.49905	1	1		0		1	2291349	2291665	7.02027	4.63788	1	1	AT1G07470	208		1	2379626	2380298	5.4833	4.89244	1	1	AT1G07700	651		1	2368829	2369353	8.35245	4.78776	1	1	AT1G07660	516
1	2270278	2270851	3.15601	1.70094	1	1	AT1G07390	573		1	2299259	2299545	7.72976	7.80966	1	1	AT1G07480	211		1	2381552	2382170	5.14295	5.10702	1	1	AT1G07705	555		1	2369501	2369668	4.43594	5.50365	1	0	AT1G07660	167
1	2274864	2275611	3.6238	2.87623	1	1	AT1G07400	668		1	2301266	2302076	3.15319	4.3377	1	1	AT1G07485	701		1	2395462	2396668	6.45805	6.25924	1	1	AT1G07725	1206		1	2373990	2374672	7.01523	6.37807	1	1	AT1G07670	555
1	2275999	2276677	4.07779	3.01827	1	1	AT1G07410	624		1	2301266	2302076	3.15319	4.3377	1	1	AT1G07490	641		1	2399725	2400598	4.68857	4.49683	1	1	AT1G07740	783		1	2379575	2380346	5.89429	5.50931	1	1	AT1G07700	699
1	2277734	2278637	6.14281	6.07247	1	1	AT1G07420	830		1	2305450	2306249	3.88849	5.11169	1	1	AT1G07510	799		1	2399725	2400598	4.68857	4.49683	1	1	AT1G07745	9		1	2381574	2382279	6.49374	5.17777	1	1	AT1G07702	28
1	2281276	2282709	1.91687	2.723	1	1	AT1G07430	1433		1	2311290	2312205	4.46018	4.61825	1	1	AT1G07520	515		1	2402308	2402957	4.70939	10.2694	1	1	AT1G07745	565		1	2381574	2382279	6.49374	5.17777	1	1	AT1G07705	664
1	2291352	2291666	5.75979	6.06301	1	1	AT1G07470	209		1	2315471	2316507	4.74798	4.42741	1	1	AT1G07530	998		1	2405149	2405952	5.32905	12.1093	1	1	AT1G07750	794		1	2395422	2396695	6.54201	5.49356	1	1	AT1G07725	1273
1	2299278	2299558	5.18697	5.0544	1	1	AT1G07480	192		1	2322059	2322349	2.62751	7.11835	1	1		0		1	2408903	2409153	2.76928	5.52814	1	1	AT1G07770	250		1	2399677	2400604	4.97882	5.19521	1	1	AT1G07740	831
1	2301335	2302037	3.27894	3.30892	1	1	AT1G07485	662		1	2332880	2333653	4.06958	3.62044	1	1	AT1G07570	773		1	2412938	2413949	6.09689	5.46435	1	1	AT1G07790	728		1	2399677	2400604	4.97882	5.19521	1	1	AT1G07745	15
1	2301335	2302037	3.27894	3.30892	1	1	AT1G07490	641		1	2337752	2338536	3.16942	5.48229	1	1	AT1G07590	784		1	2416089	2416804	5.37642	3.65295	1	1	AT1G07810	539		1	2402188	2402981	6.69201	6.17802	1	1	AT1G07745	685
1	2305454	2306216	3.80397	4.5489	1	1	AT1G07510	762		1	2338965	2339389	2.24051	5.06572	1	1	AT1G07590	424		1	2421040	2421991	5.5602	6.19458	1	1	AT1G07820	731		1	2405034	2405980	5.11579	5.41479	1	1	AT1G07750	909
1	2311280	2312192	3.92141	3.87005	1	1	AT1G07520	525		1	2338965	2339389	2.24051	5.06572	1	1	AT1G07600	356		1	2422214	2422869	5.90636	10.4097	1	1	AT1G07830	628		1	2407644	2407862	1.41217	3.31377	1	0		0
1	2315360	2316494	4.69962	4.98632	1	1	AT1G07530	1109		1	2343642	2344392	4.53223	4.69868	1	1	AT1G07620	2		1	2423993	2424669	7.29231	5.90551	1	1	AT1G07840	615		1	2408810	2409129	3.48772	1.78105	1	1	AT1G07770	319
1	2322035	2322317	4.06205	2.46591	1	1		0		1	2343642	2344392	4.53223	4.69868	1	1	AT1G07615	629		1	2431052	2432053	7.13	8.41564	1	1	AT1G07870	1001		1	2412958	2414041	6.75485	5.44354	1	1	AT1G07790	728
1	2332681	2333741	3.61465	3.00773	1	1	AT1G07570	1057		1	2349036	2350585	4.21433	7.40279	1	1	AT1G07630	1488		1	2437390	2439301	5.69808	6.39427	1	1	AT1G07890	1911		1	2416174	2416793	4.76649	4.08266	1	1	AT1G07810	528
1	2337771	2338557	5.03938	4.30054	1	1	AT1G07590	786		1	2364194	2364733	3.10516	3.40759	1	1	AT1G07650	539		1	2443868	2444664	6.2936	4.68786	1	1	AT1G07901	152		1	2421021	2421563	3.8782	3.95688	1	1	AT1G07820	347
1	2338998	2339374	2.13599	2.83717	1	1	AT1G07590	376		1	2365808	2366544	3.75437	4.22061	1	1	AT1G07650	736		1	2446002	2446761	6.42351	7.48862	1	1	AT1G07910	759		1	2421626	2422068	10.2217	10.4854	1	1	AT1G07820	321
1	2338998	2339374	2.13599	2.83717	1	1	AT1G07600	323		1	2368848	2369348	7.54123	12.8617	1	1	AT1G07660	500		1	2454738	2455559	6.96041	7.62375	1	1	AT1G07920	713		1	2422133	2422966	6.01447	8.92046	1	1	AT1G07830	725
1	2343664	2344375	5.2186	6.9483	1	1	AT1G07615	607		1	2373990	2374621	8.94977	8.47084	1	1	AT1G07670	555		1	2458197	2458910	7.50014	7.24962	1	1	AT1G07930	666		1	2423968	2424644	7.22053	5.24238	1	1	AT1G07840	590
1	2348995	2350559	4.92381	5.36903	1	1	AT1G07630	1462		1	2379578	2380246	5.36405	6.23689	1	1	AT1G07700	599		1	2464820	2465520	6.11375	6.04386	1	1	AT1G07940	684		1	2431071	2432084	5.56438	6.6261	1	1	AT1G07870	986
1	2364147	2364749	3.02442	2.72483	1	1	AT1G07650	602		1	2381597	2382255	4.54193	4.30417	1	1	AT1G07702	4		1	2466331	2467722	7.38363	6.74571	1	1	AT1G07950	691		1	2435416	2435585	2.39812	1.32905	1	0	AT1G07880	169
1	2365671	2366497	3.58779	3.19173	1	1	AT1G07650	826		1	2381597	2382255	4.54193	4.30417	1	1	AT1G07705	640		1	2466331	2467722	7.38363	6.74571	1	1	AT1G07960	561		1	2437411	2439383	5.90518	6.17011	1	1	AT1G07890	1972
1	2368726	2369358	8.39831	8.93644	1	1	AT1G07660	521		1	2395434	2396639	5.69265	6.70553	1	1	AT1G07725	1205		1	2472007	2472721	5.04123	8.12778	1	1	AT1G07970	621		1	2443858	2444764	4.32371	3.87533	1	1	AT1G07901	152
1	2369388	2369636	5.42735	3.49484	1	1	AT1G07660	248		1	2399675	2400585	4.29522	4.91177	1	1	AT1G07740	833		1	2474153	2474976	6.33226	6.71984	1	1	AT1G07980	774		1	2445984	2446771	7.11229	5.78418	1	1	AT1G07910	787
1	2373975	2374701	6.14235	6.71052	1	1	AT1G07670	570		1	2402319	2402947	5.45123	6.50234	1	1	AT1G07745	554		1	2477129	2477856	9.72599	6.0836	1	1	AT1G07990	699		1	2454795	2455494	8.14361	7.23543	1	1	AT1G07920	648
1	2379597	2380355	4.38898	5.28983	1	1	AT1G07700	708		1	2405120	2405946	2.88939	4.2563	1	1	AT1G07750	823		1	2484228	2485327	4.31847	4.07366	1	1	AT1G08000	881		1	2458221	2459002	10.384	8.93775	1	1	AT1G07930	758
1	2381559	2382265	5.29023	4.60683	1	1	AT1G07702	14		1	2408881	2409151	2.90087	3.22607	1	1	AT1G07770	270		1	2486835	2486998	1.18223	2.4099	0	1	AT1G08010	163		1	2464801	2465547	10.0421	8.2972	1	1	AT1G07940	703
1	2381559	2382265	5.29023	4.60683	1	1	AT1G07705	650		1	2412968	2414007	5.05086	6.60448	1	1	AT1G07790	728		1	2487077	2488082	5.5469	4.38736	1	1	AT1G08010	950		1	2466264	2467771	6.79866	5.63174	1	1	AT1G07950	758
1	2395401	2396723	5.16232	6.75053	1	1	AT1G07725	1322		1	2416190	2416856	4.74798	4.59955	1	1	AT1G07810	591		1	2492329	2493323	5.98127	7.41418	1	1	AT1G08030	921		1	2466264	2467771	6.79866	5.63174	1	1	AT1G07960	610
1	2399674	2400625	5.36873	5.74461	1	1	AT1G07740	834		1	2420983	2422083	3.91985	6.48249	1	1	AT1G07820	731		1	2497781	2498678	6.75013	6.61466	1	1	AT1G08040	897		1	2471984	2472654	7.43253	7.05219	1	1	AT1G07970	644
1	2399674	2400625	5.36873	5.74461	1	1	AT1G07745	36		1	2422178	2422895	7.11425	6.98557	1	1	AT1G07830	654		1	2510494	2511108	6.53984	8.41993	1	1	AT1G08060	590		1	2474115	2474964	5.87753	6.51356	1	1	AT1G07980	812
1	2402256	2402979	4.51968	4.90087	1	1	AT1G07745	617		1	2423997	2424630	4.62105	6.61186	1	1	AT1G07840	576		1	2515840	2516648	4.31153	5.41993	1	1	AT1G08070	765		1	2477086	2477973	4.38785	6.08882	1	1	AT1G07990	816
1	2405153	2405959	3.20179	3.12356	1	1	AT1G07750	790		1	2431144	2432064	5.98637	6.45421	1	1	AT1G07870	913		1	2535252	2536070	7.01484	5.43924	1	1	AT1G08110	742		1	2484284	2485123	5.35481	7.7316	1	1	AT1G08000	825
1	2407593	2407900	1.73953	2.0323	0	1		0		1	2437425	2439348	4.20826	4.94141	1	1	AT1G07890	1923		1	2541743	2542318	5.97868	8.3396	1	1	AT1G08125	575		1	2486989	2488055	5.74143	5.78459	1	1	AT1G08010	1038
1	2408687	2409123	2.43535	2.55834	1	1	AT1G07770	436		1	2443855	2444278	4.92912	5.20187	1	1	AT1G07901	152		1	2546880	2547883	4.13549	4.31472	1	1	AT1G08130	1003		1	2492279	2493329	5.94147	6.88448	1	1	AT1G08030	971
1	2412959	2414189	5.95819	5.56942	1	1	AT1G07790	728		1	2444319	2444705	3.21579	4.41409	1	1		0		1	2564135	2565170	6.56105	4.37727	1	1	AT1G08180	549		1	2497761	2498725	7.58288	7.44117	1	1	AT1G08040	964
1	2416158	2416841	5.47673	4.7499	1	1	AT1G07810	576		1	2445966	2446726	7.80282	9.87135	1	1	AT1G07910	760		1	2567449	2568247	6.45731	8.19424	1	1	AT1G08190	772		1	2500998	2501402	2.457	1.86068	1	1	AT1G08050	404
1	2421018	2422048	5.81098	4.98632	1	1	AT1G07820	731		1	2454733	2455542	5.06433	9.04128	1	1	AT1G07920	696		1	2575635	2576770	6.71551	6.74237	1	1	AT1G08200	1079		1	2510509	2511122	8.18217	5.56541	1	1	AT1G08060	575
1	2422163	2422942	4.73831	4.5666	1	1	AT1G07830	701		1	2458207	2459007	7.89603	8.35401	1	1	AT1G07930	763		1	2579813	2580760	5.06937	5.79467	1	1	AT1G08210	856		1	2515699	2516679	4.46014	3.49369	1	1	AT1G08070	906
1	2423962	2424728	5.79096	4.3663	1	1	AT1G07840	674		1	2464799	2465506	6.8162	8.50917	1	1	AT1G07940	705		1	2582721	2583422	6.57012	5.42792	1	1	AT1G08220	602		1	2535260	2536003	6.11841	6.58989	1	1	AT1G08110	675
1	2431011	2432094	4.41729	5.04257	1	1	AT1G07870	1046		1	2466355	2467734	5.01739	6.79351	1	1	AT1G07950	667		1	2586328	2586568	3.5193	1.45169	1	0	AT1G08230	240		1	2541721	2542401	5.66815	4.74472	1	1	AT1G08125	613
1	2437417	2439258	4.46864	5.38127	1	1	AT1G07890	1841		1	2466355	2467734	5.01739	6.79351	1	1	AT1G07960	573		1	2588926	2590410	6.78859	7.47454	1	1	AT1G08250	1375		1	2542721	2542895	2.16013	0.887101	1	0	AT1G08130	174
1	2443863	2444665	4.26398	4.04389	1	1	AT1G07901	152		1	2472088	2472669	6.73754	7.39422	1	1	AT1G07970	540		1	2590786	2591488	4.38758	3.42328	1	1	AT1G08260	544		1	2546974	2547893	4.70946	5.00584	1	1	AT1G08130	919
1	2445982	2446807	4.99933	5.84641	1	1	AT1G07910	825		1	2474222	2474994	5.84983	5.72961	1	1	AT1G07980	705		1	2607114	2607560	2.88467	2.77886	1	1	AT1G08270	393		1	2564142	2565203	6.90035	5.27629	1	1	AT1G08180	549
1	2454767	2455530	7.49831	6.52023	1	1	AT1G07920	684		1	2477100	2477879	6.21888	6.05153	1	1	AT1G07990	722		1	2607880	2609043	6.18762	7.24593	1	1	AT1G08280	635		1	2567447	2568279	6.38931	8.0448	1	1	AT1G08190	804
1	2458168	2459014	6.15502	7.88103	1	1	AT1G07930	770		1	2484259	2485085	5.69534	6.09757	1	1	AT1G08000	826		1	2611970	2613309	5.94112	5.0862	1	1	AT1G08290	1272		1	2575664	2576787	8.94048	4.84155	1	1	AT1G08200	1050
1	2464810	2465535	8.18277	5.67263	1	1	AT1G07940	694		1	2486986	2488046	6.30928	6.11811	1	1	AT1G08010	1041		1	2614926	2615712	4.92009	4.73194	1	1	AT1G08300	786		1	2579819	2580742	6.47492	4.94398	1	1	AT1G08210	850
1	2466451	2467741	5.49034	6.69989	1	1	AT1G07950	571		1	2492368	2493320	6.94888	6.66015	1	1	AT1G08030	882		1	2620486	2621550	8.70016	5.58273	1	1	AT1G08315	1059		1	2582683	2583390	7.08194	4.41418	1	1	AT1G08220	640
1	2466451	2467741	5.49034	6.69989	1	1	AT1G07960	580		1	2497790	2498695	4.17799	6.03105	1	1	AT1G08040	905		1	2635189	2635804	6.47929	4.86037	1	1	AT1G08350	615		1	2586342	2586563	0.740968	1.59433	0	1	AT1G08230	221
1	2471939	2472696	5.25459	7.68201	1	1	AT1G07970	689		1	2501019	2501198	1.38988	1.30468	0	1	AT1G08050	179		1	2635943	2636615	6.39718	7.64795	1	1	AT1G08360	604		1	2588930	2590415	6.85885	6.91915	1	1	AT1G08250	1371
1	2474186	2474999	5.59078	5.35693	1	1	AT1G07980	741		1	2510438	2511137	4.03292	5.29948	1	1	AT1G08060	646		1	2638149	2638926	7.00581	7.6306	1	1	AT1G08370	745		1	2590763	2591466	4.34552	4.09999	1	1	AT1G08260	522
1	2477109	2477935	6.16292	5.25327	1	1	AT1G07990	778		1	2515702	2516637	3.0193	4.61671	1	1	AT1G08070	903		1	2640791	2641859	6.51483	9.01339	1	1	AT1G08380	1015		1	2607044	2607547	2.66856	3.6549	1	1	AT1G08270	463
1	2484092	2485131	3.84089	4.66508	1	1	AT1G08000	1017		1	2535259	2536029	5.38711	6.75132	1	1	AT1G08110	701		1	2642099	2642752	7.83886	5.35869	1	1	AT1G08390	538		1	2607935	2609056	7.10091	7.35256	1	1	AT1G08280	648
1	2486878	2488037	4.66742	6.22919	1	1	AT1G08010	1149		1	2541748	2542342	2.88439	5.78482	1	1	AT1G08125	586		1	2645300	2646947	6.12662	6.71556	1	1	AT1G08400	735		1	2611947	2613354	6.2911	6.91052	1	1	AT1G08290	1295
1	2492301	2493331	5.30558	6.57575	1	1	AT1G08030	949		1	2546920	2547903	4.49281	3.52706	1	1	AT1G08130	983		1	2645300	2646947	6.12662	6.71556	1	1	AT1G08410	758		1	2614954	2615765	4.41234	5.04111	1	1	AT1G08300	811
1	2497757	2498713	4.67651	6.02206	1	1	AT1G08040	956		1	2564294	2565143	5.8159	6.42351	1	1	AT1G08180	549		1	2649671	2650711	5.457	5.54018	1	1	AT1G08420	1040		1	2620398	2621611	6.99267	5.96875	1	1	AT1G08310	54
1	2501010	2501375	1.59425	1.66484	1	1	AT1G08050	365		1	2567485	2568324	4.72209	6.47519	1	1	AT1G08190	839		1	2671053	2671872	7.06111	4.72686	1	1	AT1G08450	819		1	2620398	2621611	6.99267	5.96875	1	1	AT1G08315	1147
1	2510435	2511135	4.88987	5.7869	1	1	AT1G08060	649		1	2575724	2576798	5.14718	7.40035	1	1	AT1G08200	990		1	2672392	2673187	4.63992	6.69196	1	1	AT1G08460	736		1	2635118	2635826	5.17809	5.0685	1	1	AT1G08350	708
1	2515719	2516692	4.37513	3.92732	1	1	AT1G08070	886		1	2579835	2580740	4.29376	5.49592	1	1	AT1G08210	834		1	2683326	2684934	5.43247	7.94588	1	1	AT1G08470	774		1	2635949	2636727	6.45512	5.79257	1	1	AT1G08360	716
1	2535252	2536009	5.30858	5.4673	1	1	AT1G08110	681		1	2582692	2583405	8.24508	7.37139	1	1	AT1G08220	631		1	2683326	2684934	5.43247	7.94588	1	1	AT1G08480	700		1	2638153	2639021	5.55157	4.90712	1	1	AT1G08370	840
1	2541740	2542363	6.34516	4.5327	1	1	AT1G08125	594		1	2588968	2590398	5.78459	7.84711	1	1	AT1G08250	1333		1	2687903	2688641	6.93763	6.19057	1	1	AT1G08490	692		1	2640928	2641920	9.07438	6.73334	1	1	AT1G08380	900
1	2546839	2547887	4.09908	4.19914	1	1	AT1G08130	1048		1	2590768	2591414	3.2806	6.93766	1	1	AT1G08260	470		1	2693222	2694253	7.55151	7.25907	1	1	AT1G08510	1031		1	2642093	2642788	5.91538	6.08376	1	1	AT1G08390	574
1	2564132	2565172	5.22792	6.352	1	1	AT1G08180	549		1	2607096	2607562	2.72815	3.202	1	1	AT1G08270	411		1	2696391	2697341	7.19519	6.4115	1	1	AT1G08520	929		1	2645281	2647017	4.82595	6.93572	1	1	AT1G08400	754
1	2567448	2568306	4.24988	6.78179	1	1	AT1G08190	831		1	2607909	2609038	5.99029	7.65089	1	1	AT1G08280	630		1	2701164	2701847	4.24833	4.23252	1	1	AT1G08530	621		1	2645281	2647017	4.82595	6.93572	1	1	AT1G08410	828
1	2575642	2576813	5.7806	6.14094	1	1	AT1G08200	1072		1	2612267	2613267	3.11552	4.85079	1	1	AT1G08290	975		1	2702551	2703049	2.68553	2.83479	1	1	AT1G08530	498		1	2649616	2650716	5.90991	8.25163	1	1	AT1G08420	1100
1	2579924	2580742	5.08246	5.97232	1	1	AT1G08210	745		1	2614957	2615772	4.55073	6.11482	1	1	AT1G08300	815		1	2703262	2704064	5.67942	5.8401	1	1	AT1G08540	728		1	2671107	2671893	6.57609	6.41179	1	1	AT1G08450	785
1	2582610	2583405	7.20504	4.91943	1	1	AT1G08220	713		1	2620455	2621592	7.42706	6.45375	1	1	AT1G08315	1090		1	2706922	2707576	5.05063	5.52087	1	1	AT1G08550	652		1	2672395	2673185	6.25571	5.47669	1	1	AT1G08460	734
1	2586198	2586445	0.799734	1.51567	0	1	AT1G08230	247		1	2635069	2635876	5.06937	6.04889	1	1	AT1G08350	783		1	2712894	2713893	6.83285	6.86424	1	1	AT1G08570	999		1	2676047	2676242	2.02341	1.32654	1	0	AT1G08465	195
1	2588866	2590418	5.48596	6.13624	1	1	AT1G08250	1435		1	2635934	2636630	5.83744	5.91371	1	1	AT1G08360	619		1	2715750	2716473	5.59049	6.39367	1	1	AT1G08580	654		1	2683219	2684999	6.90543	6.32092	1	1	AT1G08470	881
1	2590786	2591407	3.70382	5.08178	1	1	AT1G08260	463		1	2638180	2639016	5.78364	6.92043	1	1	AT1G08370	835		1	2721033	2722007	8.25533	6.11106	1	1	AT1G08590	974		1	2683219	2684999	6.90543	6.32092	1	1	AT1G08480	765
1	2607003	2607548	2.13383	2.95377	1	1	AT1G08270	504		1	2640924	2641843	7.09639	8.54031	1	1	AT1G08380	904		1	2723693	2724382	3.69272	6.63476	1	1	AT1G08600	558		1	2687875	2688649	6.36334	5.90719	1	1	AT1G08490	720
1	2607929	2609061	5.88765	6.6685	1	1	AT1G08280	653		1	2642119	2642765	6.00137	7.10572	1	1	AT1G08390	551		1	2735217	2735832	3.61096	3.42471	1	1	AT1G08610	602		1	2693039	2694272	6.51248	5.25963	1	1	AT1G08510	1233
1	2612471	2613281	2.66906	2.77497	1	1	AT1G08290	771		1	2645264	2646976	4.79365	4.83453	1	1	AT1G08400	771		1	2736928	2737626	6.80069	5.19579	1	1	AT1G08620	698		1	2696400	2697518	7.57825	6.80335	1	1	AT1G08520	1106
1	2614915	2615800	4.68987	5.11479	1	1	AT1G08300	885		1	2645264	2646976	4.79365	4.83453	1	1	AT1G08410	787		1	2750543	2751306	6.3725	5.47822	1	1	AT1G08640	735		1	2701115	2701949	6.75159	5.99395	1	1	AT1G08530	723
1	2620452	2621548	5.19419	6.93985	1	1	AT1G08315	1093		1	2649610	2650661	5.90787	5.92635	1	1	AT1G08420	1051		1	2752102	2753373	7.90883	8.1319	1	1	AT1G08650	1219		1	2702567	2703062	2.15749	2.20489	1	0	AT1G08530	495
1	2635141	2635853	5.2186	5.44703	1	1	AT1G08350	711		1	2671116	2671887	5.26623	6.36108	1	1	AT1G08450	771		1	2758991	2759845	6.44894	6.94544	1	1	AT1G08660	803		1	2703282	2704017	6.58481	6.89473	1	1	AT1G08540	681
1	2635953	2636692	5.35645	4.96657	1	1	AT1G08360	681		1	2672375	2673224	3.82924	5.66504	1	1	AT1G08460	773		1	2762570	2763381	7.08675	7.52276	1	1	AT1G08680	797		1	2706880	2707575	5.32832	4.95073	1	1	AT1G08550	651
1	2638128	2639066	4.99922	5.8394	1	1	AT1G08370	885		1	2675915	2676286	2.83526	1.59906	1	1	AT1G08465	371		1	2770526	2772315	6.39644	5.09917	1	1	AT1G08700	951		1	2712874	2713952	7.21527	7.7611	1	1	AT1G08570	1069
1	2640836	2641862	5.72813	5.68072	1	1	AT1G08380	992		1	2676330	2676485	2.07247	2.71792	0	1	AT1G08465	155		1	2770526	2772315	6.39644	5.09917	1	1	AT1G08710	682		1	2715732	2716488	6.14123	7.31237	1	1	AT1G08580	672
1	2642071	2642801	4.40682	5.56411	1	1	AT1G08390	587		1	2683301	2684968	6.95993	6.71422	1	1	AT1G08470	799		1	2773950	2774893	5.14625	5.88805	1	1	AT1G08720	863		1	2721064	2721999	6.25198	6.76048	1	1	AT1G08590	935
1	2645332	2647046	4.65308	6.32452	1	1	AT1G08400	703		1	2683301	2684968	6.95993	6.71422	1	1	AT1G08480	734		1	2800925	2801730	5.92568	7.87213	1	1	AT1G08750	663		1	2723702	2724423	5.52949	5.1156	1	1	AT1G08600	599
1	2645332	2647046	4.65308	6.32452	1	1	AT1G08410	857		1	2687860	2688636	5.06782	5.69901	1	1	AT1G08490	735		1	2805223	2806060	6.90878	7.44176	1	1	AT1G08760	689		1	2735279	2735850	3.56335	3.71662	1	1	AT1G08610	540
1	2649627	2650808	4.5789	4.5859	1	1	AT1G08420	1181		1	2693111	2694292	6.69724	6.96551	1	1	AT1G08510	1181		1	2808844	2809647	7.37141	5.05071	1	1	AT1G08770	764		1	2736812	2737545	4.79283	6.08977	1	1	AT1G08620	733
1	2671074	2671893	4.54227	5.00977	1	1	AT1G08450	818		1	2696411	2697363	5.86151	6.92049	1	1	AT1G08520	951		1	2810573	2811208	4.5593	4.32649	1	1	AT1G08780	618		1	2750574	2751350	5.03843	5.27191	1	1	AT1G08640	704
1	2672348	2673685	4.08933	4.15068	1	1	AT1G08460	1234		1	2701108	2701856	4.84199	4.34163	1	1	AT1G08530	630		1	2816901	2817921	4.06542	4.47052	1	1	AT1G08800	1020		1	2752076	2753469	8.26474	8.32889	1	1	AT1G08650	1315
1	2675978	2676299	2.62203	1.91482	1	1	AT1G08465	321		1	2702571	2703022	1.92684	3.60154	1	1	AT1G08530	451		1	2824506	2825345	5.07867	6.70125	1	1	AT1G08820	769		1	2759036	2759867	7.60146	5.71032	1	1	AT1G08660	758
1	2683276	2685006	5.42033	6.39294	1	1	AT1G08470	824		1	2703290	2704080	6.91886	5.92806	1	1	AT1G08540	744		1	2827029	2828051	6.20012	5.97376	1	1	AT1G08830	990		1	2762550	2763408	6.81615	7.92118	1	1	AT1G08680	824
1	2683276	2685006	5.42033	6.39294	1	1	AT1G08480	772		1	2706903	2707554	5.15066	6.27395	1	1	AT1G08550	630		1	2838456	2838865	2.71557	6.89741	1	1	AT1G08845	76		1	2770568	2771494	5.73126	6.80714	1	1	AT1G08700	909
1	2687836	2688669	5.52223	5.26262	1	1	AT1G08490	759		1	2710567	2710790	2.16143	1.24376	1	0	AT1G08560	223		1	2838456	2838865	2.71557	6.89741	1	1	AT1G08840	13		1	2771624	2772403	6.20673	6.26712	1	1	AT1G08710	770
1	2693079	2694301	5.08814	6.49493	1	1	AT1G08510	1222		1	2712864	2713794	4.71843	6.17683	1	1	AT1G08570	911		1	2839016	2839726	9.55606	6.92009	1	1	AT1G08845	710		1	2773924	2774812	7.83328	5.08461	1	1	AT1G08720	782
1	2696415	2697436	5.24776	6.93143	1	1	AT1G08520	1021		1	2715688	2716478	4.21667	5.87345	1	1	AT1G08580	716		1	2846729	2847856	6.54454	7.2868	1	1	AT1G08880	851		1	2800964	2801682	6.97283	4.0874	1	1	AT1G08750	615
1	2701110	2701891	4.59237	4.9854	1	1	AT1G08530	665		1	2721017	2721996	4.99421	7.36476	1	1	AT1G08590	979		1	2852555	2852753	2.31254	2.69837	0	1	AT1G08900	198		1	2805176	2806099	5.61467	4.87288	1	1	AT1G08760	728
1	2702552	2702986	1.80704	1.96483	1	1	AT1G08530	434		1	2723713	2724364	5.00944	4.00544	1	1	AT1G08600	540		1	2856115	2857494	5.51309	5.81322	1	1	AT1G08910	1267		1	2808837	2809662	6.57127	5.3668	1	1	AT1G08770	779
1	2703254	2704056	4.73041	7.32768	1	1	AT1G08540	720		1	2735209	2735823	3.33154	3.10287	1	1	AT1G08610	610		1	2867323	2868237	3.42722	4.05573	1	1	AT1G08920	914		1	2810621	2811238	5.08101	5.61404	1	1	AT1G08780	570
1	2706907	2707692	4.37455	4.92688	1	1	AT1G08550	768		1	2736825	2737525	4.14925	6.84543	1	1	AT1G08620	700		1	2873502	2874186	4.86009	2.50635	1	1	AT1G08930	684		1	2816957	2817932	4.95578	3.86099	1	1	AT1G08800	975
1	2710580	2710826	1.64798	1.56017	1	0	AT1G08560	246		1	2750548	2751326	4.83534	6.09851	1	1	AT1G08640	730		1	2877672	2878455	5.29656	4.36371	1	1	AT1G08940	763		1	2824491	2825423	6.84563	7.83447	1	1	AT1G08820	784
1	2712850	2713882	4.88192	6.35604	1	1	AT1G08570	999		1	2752080	2753485	6.262	8.08161	1	1	AT1G08650	1331		1	2879503	2880491	9.64304	5.3617	1	1	AT1G08960	849		1	2827008	2828030	6.00411	5.05861	1	1	AT1G08830	969
1	2715703	2716518	4.17488	6.07584	1	1	AT1G08580	701		1	2759041	2759864	5.16007	8.42418	1	1	AT1G08660	753		1	2882471	2883253	4.98571	6.83801	1	1	AT1G08970	729		1	2838480	2839707	6.33804	5.22403	1	1	AT1G08845	918
1	2721000	2722045	5.02725	6.0884	1	1	AT1G08590	1045		1	2762589	2763334	5.24085	8.80531	1	1	AT1G08680	745		1	2884428	2884834	2.79617	3.18142	1	1	AT1G08980	406		1	2846739	2847860	8.41683	6.2177	1	1	AT1G08880	851
1	2723674	2724448	3.94389	4.95246	1	1	AT1G08600	624		1	2770606	2771481	5.14755	6.75853	1	1	AT1G08700	871		1	2891009	2891575	2.99386	4.29453	1	1	AT1G09000	538		1	2852339	2852797	2.50727	2.42857	1	1	AT1G08900	343
1	2735101	2735885	3.38442	4.61886	1	1	AT1G08610	718		1	2771675	2772324	7.25926	5.54714	1	1	AT1G08710	649		1	2898641	2899415	7.1054	6.51701	1	1	AT1G09010	743		1	2856101	2857542	5.20586	5.87082	1	1	AT1G08910	1315
1	2736769	2737490	4.28621	4.26002	1	1	AT1G08620	716		1	2773928	2774802	6.87665	5.71235	1	1	AT1G08720	772		1	2904120	2904899	6.68346	6.97483	1	1	AT1G09020	695		1	2867354	2868733	3.19457	2.74369	1	1	AT1G08920	1379
1	2750540	2751384	5.02674	4.56863	1	1	AT1G08640	738		1	2800957	2801705	6.17429	7.62984	1	1	AT1G08750	638		1	2911475	2911978	3.61118	4.71869	1	1	AT1G09040	503		1	2873439	2874150	2.82842	3.26659	1	1	AT1G08930	685
1	2752092	2753574	5.83919	6.78763	1	1	AT1G08650	1420		1	2805195	2806130	4.04051	4.77204	1	1	AT1G08760	759		1	2917179	2917569	3.26477	4.01089	1	1		0		1	2877644	2878457	3.95401	5.4459	1	1	AT1G08940	765
1	2759010	2759877	6.61023	6.35352	1	1	AT1G08660	784		1	2808828	2809728	4.83549	7.00079	1	1	AT1G08770	845		1	2925213	2925823	5.18581	7.51474	1	1	AT1G09060	549		1	2879540	2880604	5.66245	6.00222	1	1	AT1G08960	962
1	2762545	2763449	4.74279	5.51017	1	1	AT1G08680	865		1	2810621	2811251	4.89925	4.73855	1	1	AT1G08780	570		1	2927655	2928740	5.70078	6.16485	1	1	AT1G09070	1037		1	2882488	2883299	5.17559	4.3036	1	1	AT1G08970	775
1	2770545	2771510	5.10815	5.58781	1	1	AT1G08700	932		1	2817176	2817911	4.11018	4.39421	1	1	AT1G08800	735		1	2938723	2939381	5.01572	5.06358	1	1	AT1G09100	603		1	2884392	2884857	3.37235	1.50951	1	1	AT1G08980	446
1	2771633	2772429	6.27245	6.42649	1	1	AT1G08710	796		1	2824438	2825407	5.23405	6.21985	1	1	AT1G08820	837		1	2941635	2942389	6.48633	10.0247	1	1	AT1G09130	653		1	2891038	2891597	3.41567	2.42193	1	1	AT1G09000	559
1	2773933	2774846	5.0715	5.02551	1	1	AT1G08720	816		1	2827015	2828026	4.66605	6.41063	1	1	AT1G08830	965		1	2945260	2945986	7.41069	5.81778	1	1	AT1G09140	701		1	2898688	2899452	9.44259	8.12714	1	1	AT1G09010	696
1	2800951	2801693	4.61232	5.82758	1	1	AT1G08750	626		1	2838441	2838948	3.63362	4.32899	1	1	AT1G08845	159		1	2946212	2946851	6.36714	10.214	1	1	AT1G09150	622		1	2904070	2904905	5.77951	8.8664	1	1	AT1G09020	745
1	2805169	2806102	5.38499	5.64433	1	1	AT1G08760	731		1	2838441	2838948	3.63362	4.32899	1	1	AT1G08840	28		1	2953084	2953479	2.39615	2.83121	1	1	AT1G09160	395		1	2911460	2911971	4.98217	4.66941	1	1	AT1G09040	511
1	2808811	2809693	5.94921	5.64528	1	1	AT1G08770	810		1	2839019	2839709	5.36489	6.74601	1	1	AT1G08845	690		1	2954957	2955741	7.45434	9.03933	1	1	AT1G09160	732		1	2917183	2917576	2.73312	4.65476	1	1		0
1	2810600	2811284	4.91023	4.327	1	1	AT1G08780	591		1	2846659	2847859	6.19778	6.75357	1	1	AT1G08880	851		1	2965123	2965459	1.98391	2.41654	1	1	AT1G09180	336		1	2925275	2925861	6.91788	4.86872	1	1	AT1G09060	487
1	2817019	2817934	4.03021	3.26806	1	1	AT1G08800	915		1	2852372	2852805	2.12487	3.4986	1	1	AT1G08900	351		1	2966968	2967735	4.26102	3.70419	1	1	AT1G09190	750		1	2927656	2928747	5.57987	8.19427	1	1	AT1G09070	1044
1	2824377	2825377	5.05905	5.40921	1	1	AT1G08820	898		1	2856098	2857206	4.49732	6.96747	1	1	AT1G08910	979		1	2970890	2972251	5.14295	4.54447	1	1	AT1G09195	608		1	2938776	2939374	6.56312	7.34048	1	1	AT1G09100	550
1	2827013	2828082	5.13566	6.27776	1	1	AT1G08830	1021		1	2867324	2868545	2.45084	4.53384	1	1	AT1G08920	1221		1	2970890	2972251	5.14295	4.54447	1	1	AT1G09200	606		1	2941542	2942366	5.90273	6.06964	1	1	AT1G09130	746
1	2838343	2839768	5.81133	5.10417	1	1	AT1G08845	979		1	2873544	2874217	2.78178	1.92884	1	1	AT1G08930	673		1	2975878	2976830	6.4197	6.70966	1	1	AT1G09210	872		1	2945189	2946010	6.64207	8.33364	1	1	AT1G09140	772
1	2838343	2839768	5.81133	5.10417	1	1	AT1G08840	126		1	2877708	2878314	3.01754	3.74118	1	1	AT1G08940	606		1	2978827	2979301	3.952	3.38139	1	1	AT1G09220	474		1	2946146	2946860	8.10569	6.80955	1	1	AT1G09150	631
1	2846696	2847887	6.52145	6.70906	1	1	AT1G08880	851		1	2879523	2880564	6.3124	6.3314	1	1	AT1G08960	922		1	2982006	2982658	5.87849	5.66338	1	1	AT1G09230	618		1	2953124	2953770	3.53065	2.21509	1	1	AT1G09160	646
1	2848300	2848783	2.33937	2.02401	1	1	AT1G08890	435		1	2882503	2883143	4.17769	7.85757	1	1	AT1G08970	619		1	2989300	2990370	8.13119	7.60138	1	1	AT1G09250	979		1	2954898	2955781	6.34002	6.95942	1	1	AT1G09160	791
1	2852340	2852830	2.82318	2.98911	1	1	AT1G08900	376		1	2884405	2885012	2.86288	2.86854	1	1	AT1G08980	601		1	2990427	2990644	2.4429	2.19785	0	1		0		1	2965035	2965497	2.302	1.7982	1	1	AT1G09180	462
1	2856133	2857316	4.43734	5.24723	1	1	AT1G08910	1089		1	2891047	2891687	3.51781	3.82901	1	1	AT1G09000	640		1	2994307	2995136	5.22331	12.286	1	1	AT1G09270	767		1	2967048	2967769	4.18262	5.53592	1	1	AT1G09190	670
1	2867293	2868956	3.00262	3.37403	1	1	AT1G08920	1663		1	2898574	2899454	5.67453	4.55356	1	1	AT1G09010	810		1	3000776	3001390	6.27365	5.16692	1	1	AT1G09280	539		1	2970904	2972259	4.71535	4.90526	1	1	AT1G09195	594
1	2873455	2874343	3.12083	2.51522	1	1	AT1G08930	878		1	2904082	2904908	6.65285	5.78116	1	1	AT1G09020	733		1	3003215	3004297	4.93072	7.12093	1	1	AT1G09290	547		1	2970904	2972259	4.71535	4.90526	1	1	AT1G09200	606
1	2877655	2878400	4.60976	2.77649	1	1	AT1G08940	708		1	2911520	2912063	3.27675	4.84421	1	1	AT1G09040	543		1	3003215	3004297	4.93072	7.12093	1	1	AT1G09300	802		1	2975790	2976832	5.67951	6.36793	1	1	AT1G09210	960
1	2879524	2880657	4.80015	5.58611	1	1	AT1G08960	1015		1	2917173	2917536	3.89289	3.44966	1	1		0		1	3011549	3012377	4.03651	4.60164	1	1	AT1G09320	814		1	2978862	2979357	2.98965	3.84872	1	1	AT1G09220	495
1	2882468	2883262	4.79242	4.10225	1	1	AT1G08970	738		1	2925172	2925885	4.33952	6.29564	1	1	AT1G09060	590		1	3014512	3016064	6.32989	6.76024	1	1	AT1G09340	736		1	2981941	2982686	5.04871	4.97237	1	1	AT1G09230	683
1	2884368	2885043	2.78025	3.04363	1	1	AT1G08980	632		1	2927635	2928806	4.39898	6.13719	1	1	AT1G09070	1103		1	3014512	3016064	6.32989	6.76024	1	1	AT1G09330	579		1	2989300	2990498	7.85517	6.25251	1	1	AT1G09250	979
1	2891027	2891685	3.60222	3.12861	1	1	AT1G09000	648		1	2938805	2939369	4.85444	7.98649	1	1	AT1G09100	521		1	3019845	3020243	2.32763	1.9828	1	1	AT1G09350	398		1	2994297	2995183	6.0633	7.24385	1	1	AT1G09270	814
1	2898548	2899471	4.71697	5.88524	1	1	AT1G09010	836		1	2941555	2942371	6.34811	6.28845	1	1	AT1G09130	733		1	3020350	3020531	1.57503	3.39668	0	1	AT1G09350	181		1	3000703	3001414	5.61858	5.75524	1	1	AT1G09280	612
1	2904053	2904908	4.41624	5.66558	1	1	AT1G09020	762		1	2945211	2946037	6.53611	7.36917	1	1	AT1G09140	750		1	3031188	3031588	4.98922	7.01062	1	1	AT1G09390	385		1	3003191	3004307	5.02324	6.42057	1	1	AT1G09290	571
1	2911487	2912020	3.97287	4.13026	1	1	AT1G09040	533		1	2946173	2946799	5.1155	5.85641	1	1	AT1G09150	570		1	3037699	3038475	3.57961	3.76292	1	1	AT1G09415	654		1	3003191	3004307	5.02324	6.42057	1	1	AT1G09300	812
1	2917169	2917677	3.40949	3.69931	1	1		0		1	2953117	2953643	2.24966	2.42342	1	1	AT1G09160	526		1	3037699	3038475	3.57961	3.76292	1	1	AT1G09420	13		1	3011605	3012403	5.71225	6.47022	1	1	AT1G09320	758
1	2925210	2925837	4.52975	4.13245	1	1	AT1G09060	552		1	2954955	2955771	5.81215	7.4156	1	1	AT1G09160	734		1	3041891	3042563	5.5621	7.03861	1	1	AT1G09430	567		1	3014420	3016080	6.94858	5.7206	1	1	AT1G09340	752
1	2927643	2928747	5.41957	5.26296	1	1	AT1G09070	1044		1	2965071	2965464	1.2299	1.97326	0	1	AT1G09180	393		1	3049255	3049643	1.97806	1.96993	1	1	AT1G09450	388		1	3014420	3016080	6.94858	5.7206	1	1	AT1G09330	671
1	2938801	2939358	4.16401	4.81418	1	1	AT1G09100	525		1	2967074	2967815	3.96109	5.62037	1	1	AT1G09190	644		1	3056401	3057056	2.62505	2.85562	1	1	AT1G09470	655		1	3019782	3020277	2.43595	2.04576	1	1	AT1G09350	458
1	2941553	2942372	5.51458	5.98559	1	1	AT1G09130	735		1	2970927	2972250	5.20919	5.54037	1	1	AT1G09195	571		1	3064063	3064709	7.65014	4.39049	1	1	AT1G09490	585		1	3020310	3020559	1.31962	2.84385	0	1	AT1G09350	249
1	2945183	2946048	5.01759	5.69372	1	1	AT1G09140	778		1	2970927	2972250	5.20919	5.54037	1	1	AT1G09200	606		1	3070936	3072143	5.31914	7.02589	1	1	AT1G09520	1104		1	3031133	3031603	7.79754	4.6592	1	1	AT1G09390	400
1	2946130	2946903	5.1566	5.82693	1	1	AT1G09150	674		1	2975644	2976809	5.00462	6.43629	1	1	AT1G09210	1106		1	3076433	3077600	5.79523	5.55546	1	1	AT1G09530	1018		1	3037791	3038419	3.23961	3.07377	1	1	AT1G09415	617
1	2953074	2953665	1.88509	2.33872	1	1	AT1G09160	591		1	2978893	2979427	3.4516	2.77081	1	1	AT1G09220	534		1	3093788	3094652	3.22137	3.63278	1	1	AT1G09560	813		1	3041557	3041793	1.44529	2.86907	1	1	AT1G09420	236
1	2954901	2955800	6.00139	5.57643	1	1	AT1G09160	788		1	2982044	2982651	5.87932	7.19501	1	1	AT1G09230	580		1	3099443	3100691	5.33297	4.90295	1	1	AT1G09570	914		1	3041856	3042648	6.9009	4.88837	1	1	AT1G09420	17
1	2965026	2965597	1.93593	2.02952	1	1	AT1G09180	571		1	2989285	2990383	5.93735	6.89933	1	1	AT1G09250	979		1	3101771	3103165	5.2501	4.57603	1	1	AT1G09575	1154		1	3041856	3042648	6.9009	4.88837	1	1	AT1G09430	652
1	2966944	2967757	4.74266	3.56804	1	1	AT1G09190	774		1	2994308	2995160	6.35878	6.61416	1	1	AT1G09270	791		1	3104496	3105190	5.9393	5.48369	1	1	AT1G09580	602		1	3049031	3049503	1.82107	2.46968	1	1	AT1G09450	472
1	2970843	2972268	5.62419	4.79886	1	1	AT1G09195	655		1	3000746	3001398	5.92539	9.55292	1	1	AT1G09280	569		1	3106509	3107207	8.51487	7.46525	1	1	AT1G09590	698		1	3056482	3057058	2.76475	3.39111	1	1	AT1G09470	576
1	2970843	2972268	5.62419	4.79886	1	1	AT1G09200	606		1	3003142	3004356	5.45716	6.03308	1	1	AT1G09290	620		1	3116036	3116713	5.61087	6.59997	1	1	AT1G09620	663		1	3064043	3064743	6.67139	7.2175	1	1	AT1G09490	619
1	2975693	2976823	4.66237	4.80687	1	1	AT1G09210	1057		1	3003142	3004356	5.45716	6.03308	1	1	AT1G09300	861		1	3119019	3119654	10.4392	7.17241	1	1	AT1G09630	635		1	3070980	3072156	6.11818	6.37108	1	1	AT1G09520	1070
1	2978739	2979370	2.37048	2.74159	1	1	AT1G09220	631		1	3011534	3012396	3.99931	3.93643	1	1	AT1G09320	829		1	3119783	3120582	5.54115	6.08877	1	1	AT1G09640	704		1	3076412	3077793	5.3802	5.35595	1	1	AT1G09530	1211
1	2981973	2982701	3.47633	4.42679	1	1	AT1G09230	651		1	3014382	3016163	5.74292	6.7343	1	1	AT1G09340	835		1	3122966	3123686	6.4086	7.15785	1	1	AT1G09645	720		1	3093777	3094601	3.79756	4.31783	1	1	AT1G09560	762
1	2989245	2990543	5.06117	5.5359	1	1	AT1G09250	979		1	3014382	3016163	5.74292	6.7343	1	1	AT1G09330	709		1	3125834	3126521	3.27279	1.95936	1	1	AT1G09650	687		1	3099478	3100678	6.81609	4.92614	1	1	AT1G09570	879
1	2994278	2995236	5.62003	5.46607	1	1	AT1G09270	867		1	3019793	3020526	2.55002	2.0431	1	1	AT1G09350	707		1	3130296	3131097	5.74244	9.14782	1	1	AT1G09660	798		1	3101787	3103029	5.44996	4.96052	1	1	AT1G09575	1138
1	3000681	3001425	5.01174	5.82596	1	1	AT1G09280	634		1	3031167	3031624	4.45012	5.90423	1	1	AT1G09390	421		1	3135152	3136064	4.66372	4.1544	1	1	AT1G09680	778		1	3104483	3105200	5.45939	5.32571	1	1	AT1G09580	612
1	3003119	3004423	4.85023	4.16155	1	1	AT1G09290	643		1	3037828	3038366	2.7001	4.127	1	1	AT1G09415	538		1	3136778	3137587	7.77515	8.07063	1	1	AT1G09690	697		1	3106441	3107257	6.20138	6.5649	1	1	AT1G09590	755
1	3003119	3004423	4.85023	4.16155	1	1	AT1G09300	928		1	3041469	3042590	4.16895	5.84826	1	1	AT1G09420	404		1	3139509	3140313	6.8199	6.26611	1	1	AT1G09700	804		1	3116004	3116793	5.13403	5.65556	1	1	AT1G09620	695
1	3011397	3012452	3.73663	4.45836	1	1	AT1G09320	966		1	3041469	3042590	4.16895	5.84826	1	1	AT1G09430	594		1	3140843	3141525	6.07847	7.00598	1	1	AT1G09710	657		1	3118951	3119705	6.03311	8.13276	1	1	AT1G09630	754
1	3014433	3016174	5.05313	5.05666	1	1	AT1G09340	846		1	3049056	3049488	2.44288	2.07864	1	1	AT1G09450	432		1	3153716	3154406	5.82036	6.53436	1	1	AT1G09730	664		1	3119864	3120569	7.48217	5.72963	1	1	AT1G09640	691
1	3014433	3016174	5.05313	5.05666	1	1	AT1G09330	658		1	3054081	3054323	0.93591	1.52793	0	1	AT1G09460	242		1	3154459	3155084	4.08681	3.64777	1	1	AT1G09740	552		1	3122941	3123859	8.02544	5.02892	1	1	AT1G09645	903
1	3019747	3020555	2.35295	3.10275	1	1	AT1G09350	736		1	3056267	3057073	4.07968	2.79259	1	1	AT1G09470	806		1	3157510	3159122	4.2066	5.24893	1	1	AT1G09750	1612		1	3125942	3126395	2.03465	1.86342	1	1	AT1G09650	453
1	3031177	3031590	2.89162	4.10296	1	1	AT1G09390	387		1	3064026	3064715	4.94949	5.86443	1	1	AT1G09490	591		1	3161035	3162538	6.04245	6.22634	1	1	AT1G09760	657		1	3130218	3131094	6.48956	5.36761	1	1	AT1G09660	876
1	3037814	3038352	1.67661	2.27607	1	1	AT1G09415	538		1	3070908	3072128	5.09387	7.11537	1	1	AT1G09510	2		1	3161035	3162538	6.04245	6.22634	1	1	AT1G09770	697		1	3135080	3136036	4.82203	4.15843	1	1	AT1G09680	850
1	3041504	3042680	4.18716	4.22761	1	1	AT1G09420	369		1	3070908	3072128	5.09387	7.11537	1	1	AT1G09520	1104		1	3166699	3167943	6.31638	6.20579	1	1	AT1G09780	1170		1	3136706	3137555	8.12559	8.72297	1	1	AT1G09690	769
1	3041504	3042680	4.18716	4.22761	1	1	AT1G09430	684		1	3076473	3077855	3.19873	4.827	1	1	AT1G09530	1273		1	3172045	3172699	5.29177	4.69009	1	1	AT1G09794	591		1	3139559	3140345	7.02618	7.15866	1	1	AT1G09700	786
1	3049016	3049603	2.17442	2.15694	1	1	AT1G09450	579		1	3093798	3094613	3.83688	3.25167	1	1	AT1G09560	774		1	3173464	3174280	5.02951	5.89081	1	1	AT1G09795	746		1	3140807	3141574	4.81927	6.67058	1	1	AT1G09710	706
1	3054162	3054387	0.50695	1.57274	0	1	AT1G09460	225		1	3099428	3100660	5.3306	6.81519	1	1	AT1G09570	929		1	3179838	3180470	4.72509	5.35357	1	1	AT1G09800	583		1	3153724	3155171	4.51686	5.7542	1	1	AT1G09730	656
1	3056307	3057222	3.18528	2.5761	1	1	AT1G09470	915		1	3101918	3102990	4.22795	5.65745	1	1	AT1G09575	1007		1	3183667	3184271	5.85392	5.59379	1	1	AT1G09810	557		1	3153724	3155171	4.51686	5.7542	1	1	AT1G09740	639
1	3064014	3064782	3.83407	4.99834	1	1	AT1G09490	658		1	3104501	3105173	5.68745	5.96847	1	1	AT1G09580	585		1	3187475	3188731	6.15353	7.14871	1	1	AT1G09812	763		1	3157470	3159232	4.64868	5.54225	1	1	AT1G09750	1647
1	3070887	3072183	5.39944	7.41015	1	1	AT1G09510	23		1	3106453	3107240	5.54184	7.33404	1	1	AT1G09590	738		1	3189301	3190019	4.50008	3.95793	1	1	AT1G09815	650		1	3157470	3159232	4.64868	5.54225	1	1	AT1G09760	107
1	3070887	3072183	5.39944	7.41015	1	1	AT1G09520	1104		1	3108149	3108684	1.94468	1.74667	1	1	AT1G09600	67		1	3191906	3192609	4.97606	4.03545	1	1	AT1G09820	508		1	3161090	3162554	7.84461	7.46515	1	1	AT1G09760	602
1	3076415	3077554	4.038	4.45753	1	1	AT1G09530	972		1	3115899	3116720	4.18137	5.98507	1	1	AT1G09620	800		1	3194307	3195051	5.69591	7.40577	1	1	AT1G09830	718		1	3161090	3162554	7.84461	7.46515	1	1	AT1G09770	713
1	3093782	3094653	2.97059	2.66658	1	1	AT1G09560	814		1	3119007	3119729	4.64078	9.83154	1	1	AT1G09630	701		1	3199478	3200328	5.29235	6.66896	1	1	AT1G09840	813		1	3166483	3167955	5.59755	5.26522	1	1	AT1G09780	1386
1	3099478	3100713	5.37295	5.3795	1	1	AT1G09570	879		1	3119794	3120606	4.62927	7.19319	1	1	AT1G09640	728		1	3201736	3202553	6.10726	7.60243	1	1	AT1G09850	754		1	3172077	3172661	5.11601	3.65004	1	1	AT1G09794	553
1	3101898	3103073	4.28509	5.01431	1	1	AT1G09575	1027		1	3122945	3123762	4.88252	6.20705	1	1	AT1G09645	806		1	3205726	3206345	3.90897	6.27729	1	1	AT1G09870	604		1	3173472	3174325	5.26956	6.73073	1	1	AT1G09795	791
1	3104512	3105224	4.97413	4.63206	1	1	AT1G09580	636		1	3125853	3126424	2.42722	2.43195	1	1	AT1G09650	571		1	3217955	3218545	5.46993	5.45819	1	1	AT1G09900	412		1	3179828	3180487	4.57042	3.95244	1	1	AT1G09800	593
1	3106449	3107299	4.03363	5.25645	1	1	AT1G09590	797		1	3130305	3131082	7.09993	6.28605	1	1	AT1G09660	777		1	3223897	3224568	5.63647	4.47193	1	1	AT1G09910	644		1	3183547	3184247	5.74084	3.33047	1	1	AT1G09810	677
1	3108035	3108288	1.58565	1.64259	1	1		0		1	3135162	3136040	3.07775	4.17337	1	1	AT1G09680	768		1	3226324	3227059	7.08274	6.47349	1	1	AT1G09920	735		1	3187515	3188788	6.64136	4.47825	1	1	AT1G09812	763
1	3108477	3108648	1.35297	1.65916	0	1	AT1G09600	31		1	3136704	3137548	5.05768	5.80526	1	1	AT1G09690	771		1	3238731	3239502	5.34194	4.40983	1	1	AT1G09940	771		1	3189309	3190209	6.91843	4.48511	1	1	AT1G09815	840
1	3115882	3116757	4.9112	4.74374	1	1	AT1G09620	817		1	3139595	3140324	5.77554	6.48937	1	1	AT1G09700	729		1	3240922	3241252	1.64142	1.53357	1	1	AT1G09950	330		1	3191706	3192580	5.40464	4.55499	1	1	AT1G09820	708
1	3118928	3119671	4.32639	6.41264	1	1	AT1G09630	743		1	3140842	3141524	4.40136	5.6449	1	1	AT1G09710	656		1	3244085	3245337	6.2056	4.68437	1	1	AT1G09960	1124		1	3194263	3195053	6.21476	4.71347	1	1	AT1G09830	762
1	3119831	3120646	5.62144	5.49125	1	1	AT1G09640	768		1	3153707	3154412	5.41638	6.34938	1	1	AT1G09730	673		1	3252153	3254559	7.21865	7.28876	1	1	AT1G09970	2319		1	3199423	3200340	5.34239	6.94813	1	1	AT1G09840	868
1	3122949	3123748	6.00139	5.2781	1	1	AT1G09645	792		1	3154552	3155109	2.92957	2.82893	1	1	AT1G09740	557		1	3260760	3261615	5.93345	6.94934	1	1	AT1G09980	854		1	3201748	3202641	6.63043	7.05234	1	1	AT1G09850	842
1	3125763	3126536	1.79488	2.12154	1	1	AT1G09650	729		1	3157503	3159037	4.03292	5.0223	1	1	AT1G09750	1534		1	3263094	3263592	5.85011	9.78609	1	1	AT1G09995	498		1	3205678	3206295	4.27274	6.78808	1	1	AT1G09870	554
1	3130224	3131103	4.55278	6.03013	1	1	AT1G09660	870		1	3161103	3162605	6.04938	5.92715	1	1	AT1G09760	589		1	3263847	3264669	6.37794	7.2743	1	1	AT1G10000	792		1	3217931	3218634	5.49447	6.40962	1	1	AT1G09900	501
1	3135094	3136085	4.06114	4.64021	1	1	AT1G09680	836		1	3161103	3162605	6.04938	5.92715	1	1	AT1G09770	764		1	3270511	3272036	7.66045	7.96153	1	1	AT1G10020	1476		1	3223894	3224604	4.64421	7.2224	1	1	AT1G09910	647
1	3136749	3137579	6.94995	5.67142	1	1	AT1G09690	726		1	3166445	3167919	4.78482	4.86224	1	1	AT1G09780	1424		1	3273789	3274423	4.73086	4.68162	1	1	AT1G10030	598		1	3226298	3227093	8.83253	6.64582	1	1	AT1G09920	772
1	3139499	3140354	4.34159	5.30483	1	1	AT1G09700	854		1	3172051	3172639	3.24997	6.89933	1	1	AT1G09794	531		1	3278076	3278727	4.87509	3.33504	1	1	AT1G10040	621		1	3238645	3239505	3.93441	4.16827	1	1	AT1G09940	860
1	3140804	3141550	3.09202	4.93898	1	1	AT1G09710	682		1	3173475	3174284	6.8207	5.61555	1	1	AT1G09795	750		1	3279002	3279631	3.12863	3.52783	1	1	AT1G10050	361		1	3240865	3241312	2.30135	1.67554	1	1	AT1G09950	447
1	3153677	3154418	4.8093	6.2928	1	1	AT1G09730	703		1	3179856	3180464	5.12418	5.09642	1	1	AT1G09800	565		1	3295361	3296199	7.78393	7.92023	1	1	AT1G10090	837		1	3244099	3245384	6.18217	8.03265	1	1	AT1G09960	1171
1	3154485	3155089	3.16311	3.30572	1	1	AT1G09740	557		1	3183624	3184269	5.89427	4.00907	1	1	AT1G09810	600		1	3299808	3300593	5.76975	4.74989	1	1	AT1G10095	635		1	3252179	3254772	5.92761	6.02417	1	1	AT1G09970	2532
1	3157494	3158999	3.26163	2.99718	1	1	AT1G09750	1498		1	3187517	3188697	2.50633	6.34529	1	1	AT1G09812	763		1	3305155	3306330	5.22776	7.10926	1	1	AT1G10120	1175		1	3260709	3261611	6.04473	5.34588	1	1	AT1G09980	902
1	3161073	3162594	6.33157	6.1145	1	1	AT1G09760	619		1	3189311	3190090	5.02792	5.06802	1	1	AT1G09815	721		1	3310899	3311621	4.91057	5.64116	1	1	AT1G10130	691		1	3263009	3263590	6.54236	8.70807	1	1	AT1G09995	581
1	3161073	3162594	6.33157	6.1145	1	1	AT1G09770	753		1	3191781	3192573	5.07972	5.43985	1	1	AT1G09820	633		1	3322925	3323537	3.04206	2.01519	1	1	AT1G10140	612		1	3263820	3264902	5.36489	4.87935	1	1	AT1G10000	911
1	3166500	3167986	4.15473	5.94835	1	1	AT1G09780	1369		1	3194308	3195040	4.71898	6.01227	1	1	AT1G09830	717		1	3325794	3326854	7.25907	5.58247	1	1	AT1G10150	1030		1	3270399	3272093	9.20222	7.20902	1	1	AT1G10020	1588
1	3172080	3172661	4.26186	3.97141	1	1	AT1G09794	553		1	3199433	3200285	4.00166	6.74934	1	1	AT1G09840	852		1	3328884	3329622	2.80867	3.01551	1	1	AT1G10160	651		1	3273736	3274441	5.53066	4.83491	1	1	AT1G10030	616
1	3173468	3174412	5.10413	5.26662	1	1	AT1G09795	878		1	3201743	3202631	6.79229	7.48533	1	1	AT1G09850	832		1	3337419	3338177	4.08341	4.92841	1	1	AT1G10170	72		1	3278027	3278718	3.8409	3.63948	1	1	AT1G10040	670
1	3179782	3180478	3.80152	4.64911	1	1	AT1G09800	639		1	3205688	3206315	4.05693	4.70652	1	1	AT1G09870	574		1	3340972	3341686	7.2293	6.40413	1	1	AT1G10180	636		1	3278947	3279586	3.83084	3.94669	1	1	AT1G10050	316
1	3183597	3184255	4.49879	4.90222	1	1	AT1G09810	627		1	3217891	3218575	6.18619	6.51603	1	1	AT1G09900	442		1	3346826	3347916	7.32396	6.64388	1	1	AT1G10200	1059		1	3288269	3288488	1.94082	1.36409	1	0	AT1G10070	219
1	3187533	3188668	2.14542	3.16015	1	1	AT1G09812	763		1	3223917	3224574	3.40168	4.83244	1	1	AT1G09910	624		1	3349178	3349956	3.95596	3.16659	1	1	AT1G10210	737		1	3295307	3296193	5.63072	5.77449	1	1	AT1G10090	886
1	3189344	3190102	4.35046	5.794	1	1	AT1G09815	733		1	3226272	3227067	5.69162	7.41438	1	1	AT1G09920	795		1	3355536	3356410	9.02201	6.47288	1	1	AT1G10230	788		1	3299733	3300589	5.57597	6.20137	1	1	AT1G10095	710
1	3191755	3192654	4.32152	4.2079	1	1	AT1G09820	659		1	3238619	3239493	5.28051	4.21363	1	1	AT1G09940	874		1	3359221	3359906	5.06732	6.66009	1	1	AT1G10240	617		1	3305215	3306308	4.84969	5.43987	1	1	AT1G10120	1093
1	3194191	3195055	4.90338	3.98523	1	1	AT1G09830	834		1	3240859	3241316	2.5599	2.2885	1	1	AT1G09950	457		1	3361440	3361824	3.52619	4.48724	1	1		0		1	3310891	3311630	7.4159	5.75477	1	1	AT1G10130	700
1	3199440	3200338	5.85862	4.58951	1	1	AT1G09840	851		1	3244139	3245319	5.23816	7.56272	1	1	AT1G09960	1106		1	3363410	3364297	4.17721	4.6529	1	1	AT1G10270	793		1	3322892	3323504	3.27901	3.0708	1	1	AT1G10140	612
1	3201780	3202642	5.60579	6.18312	1	1	AT1G09850	843		1	3252206	3254622	4.56023	6.16139	1	1	AT1G09970	2382		1	3367907	3369177	6.03052	7.186	1	1	AT1G10280	1188		1	3325807	3326919	6.43758	9.22585	1	1	AT1G10150	1095
1	3205654	3206360	3.07271	5.26611	1	1	AT1G09870	619		1	3260753	3261605	5.9776	4.93105	1	1	AT1G09980	852		1	3370414	3371304	6.47405	6.52673	1	1	AT1G10290	746		1	3328982	3329609	3.59824	2.77315	1	1	AT1G10160	627
1	3217943	3218614	5.72148	6.10533	1	1	AT1G09900	481		1	3263033	3263613	4.2152	4.61904	1	1	AT1G09995	579		1	3383393	3384021	7.53275	5.84898	1	1	AT1G10310	521		1	3330792	3331041	1.88387	2.12759	1	1	AT1G10160	249
1	3223906	3224587	3.84089	4.97693	1	1	AT1G09910	635		1	3263845	3264756	3.60442	5.28787	1	1	AT1G10000	879		1	3387713	3389310	6.35399	6.16541	1	1	AT1G10320	660		1	3337388	3338190	6.17934	5.12547	1	1	AT1G10170	103
1	3226223	3227063	5.01495	6.61697	1	1	AT1G09920	840		1	3270433	3272070	6.26941	7.00657	1	1	AT1G10020	1554		1	3387713	3389310	6.35399	6.16541	1	1	AT1G10330	563		1	3340944	3341699	5.53776	6.24257	1	1	AT1G10180	664
1	3238674	3239560	4.34275	5.25265	1	1	AT1G09940	880		1	3273822	3274450	4.69828	4.43128	1	1	AT1G10030	625		1	3393952	3395100	8.12843	7.3404	1	1	AT1G10350	1103		1	3346674	3347903	6.58311	5.10266	1	1	AT1G10200	1211
1	3240811	3241358	1.72214	1.91636	1	1	AT1G09950	547		1	3278028	3278715	4.12484	5.71705	1	1	AT1G10040	669		1	3396291	3396921	3.75831	4.56426	1	1	AT1G10360	558		1	3349154	3349889	5.97826	5.47261	1	1	AT1G10210	670
1	3244172	3245289	4.33591	4.80138	1	1	AT1G09960	1076		1	3278991	3279566	2.70262	3.86362	1	1	AT1G10050	296		1	3412115	3412919	6.86426	7.16	1	1	AT1G10390	728		1	3355485	3356415	6.64243	6.87323	1	1	AT1G10230	788
1	3252196	3254403	4.02871	5.19448	1	1	AT1G09970	2163		1	3295280	3296196	5.73431	5.80996	1	1	AT1G10090	916		1	3417979	3419654	7.24573	4.94132	1	1	AT1G10410	1660		1	3359205	3359936	5.93382	4.40307	1	1	AT1G10240	633
1	3254421	3254885	1.67247	1.82521	0	1	AT1G09970	464		1	3299618	3300573	5.21962	5.41177	1	1	AT1G10095	825		1	3427183	3427515	2.60531	3.26631	1	1	AT1G10417	274		1	3361433	3361829	2.88634	2.08637	1	1		0
1	3260710	3261658	4.99056	5.96794	1	1	AT1G09980	904		1	3305102	3305256	3.33587	1.0377	1	0	AT1G10120	154		1	3429611	3430648	8.03587	7.25375	1	1	AT1G10430	1022		1	3363413	3364355	4.40358	4.6377	1	1	AT1G10270	851
1	3263030	3263602	5.76418	4.78257	1	1	AT1G09995	572		1	3305264	3306341	5.45089	5.2133	1	1	AT1G10120	1077		1	3431692	3432622	5.82011	6.2856	1	1	AT1G10450	842		1	3365888	3366289	1.41238	1.72296	0	1	AT1G10270	401
1	3263791	3264758	4.56119	4.59565	1	1	AT1G10000	881		1	3310858	3311572	4.07864	5.92981	1	1	AT1G10130	642		1	3439613	3440268	4.24833	5.78066	1	1	AT1G10460	655		1	3368011	3369200	5.69343	8.76142	1	1	AT1G10280	1084
1	3270422	3272070	6.17758	5.53676	1	1	AT1G10020	1565		1	3323027	3323540	2.67517	2.33687	1	1	AT1G10140	513		1	3442504	3443950	8.279	13.7316	1	1	AT1G10470	1446		1	3370424	3371327	5.76077	6.48127	1	1	AT1G10290	769
1	3273782	3274425	4.93068	4.3983	1	1	AT1G10030	600		1	3325786	3326871	6.42929	7.91833	1	1	AT1G10150	1047		1	3453153	3453669	4.37911	5.57663	1	1	AT1G10490	441		1	3383344	3383996	5.42728	6.04073	1	1	AT1G10310	570
1	3278038	3278726	3.45377	3.63261	1	1	AT1G10040	659		1	3328944	3329575	2.95267	3.13025	1	1	AT1G10160	604		1	3460740	3462393	6.33652	7.98831	1	1	AT1G10500	745		1	3387693	3389299	4.96717	5.71368	1	1	AT1G10320	680
1	3278882	3279656	3.53023	2.98889	1	1	AT1G10050	386		1	3332926	3333197	2.5664	1.18954	1	0	AT1G10160	271		1	3460740	3462393	6.33652	7.98831	1	1	AT1G10510	758		1	3387693	3389299	4.96717	5.71368	1	1	AT1G10330	552
1	3295251	3296191	4.52279	5.17325	1	1	AT1G10090	940		1	3337422	3338194	5.00258	5.94311	1	1	AT1G10170	69		1	3465950	3466248	2.21316	2.26722	0	1	AT1G10520	284		1	3393948	3395145	7.72522	8.24372	1	1	AT1G10350	1107
1	3299625	3300604	3.78832	5.06249	1	1	AT1G10095	818		1	3340971	3341690	5.04885	6.58127	1	1	AT1G10180	637		1	3469873	3470429	4.21587	4.16645	1	1	AT1G10522	556		1	3396297	3396917	4.33588	3.04076	1	1	AT1G10360	552
1	3305050	3306345	4.29551	4.49278	1	1	AT1G10120	1295		1	3346666	3347908	4.43123	6.73105	1	1	AT1G10200	1219		1	3472179	3472622	2.15707	2.01176	1	1	AT1G10530	443		1	3412094	3412904	7.79663	6.64347	1	1	AT1G10390	749
1	3310877	3311557	6.43627	4.79883	1	1	AT1G10130	627		1	3349186	3349852	3.04122	5.29226	1	1	AT1G10210	633		1	3474629	3474812	9.00017	2.14904	1	0	AT1G10538	136		1	3418116	3419678	7.53865	5.81767	1	1	AT1G10410	1523
1	3323028	3323491	1.98114	2.18715	1	1	AT1G10140	463		1	3355521	3356461	4.82767	9.15945	1	1	AT1G10230	788		1	3477262	3477965	3.98368	3.27972	1	1	AT1G10540	665		1	3426945	3427540	3.57824	2.48191	1	1	AT1G10417	512
1	3325793	3326922	5.56234	6.14892	1	1	AT1G10150	1098		1	3359205	3359872	4.76848	6.38188	1	1	AT1G10240	633		1	3486118	3486395	2.64711	2.35658	1	1	AT1G10560	277		1	3429612	3430682	9.35426	5.92942	1	1	AT1G10430	1021
1	3328899	3329598	2.64163	3.22111	1	1	AT1G10160	627		1	3361425	3361821	2.46763	3.13025	1	1		0		1	3486405	3486583	2.21695	1.98819	1	0	AT1G10560	178		1	3431705	3432600	6.28532	4.84072	1	1	AT1G10450	820
1	3330779	3330959	1.66995	2.27568	0	1	AT1G10160	180		1	3363419	3364416	5.20254	5.31637	1	1	AT1G10270	912		1	3487499	3488227	7.2892	6.45444	1	1	AT1G10570	643		1	3439574	3440294	4.96125	5.41312	1	1	AT1G10460	720
1	3332918	3333264	1.55897	2.25757	1	1	AT1G10160	346		1	3368019	3369206	5.68514	7.26976	1	1	AT1G10280	1076		1	3492540	3493768	4.90764	5.13868	1	1	AT1G10580	1197		1	3442587	3443963	11.4561	7.83829	1	1	AT1G10470	1370
1	3337365	3338199	4.80597	4.67113	1	1	AT1G10170	126		1	3370461	3371241	6.85791	8.26415	1	1	AT1G10290	683		1	3502795	3503526	6.34103	8.37353	1	1	AT1G10590	662		1	3453133	3453800	5.95043	4.56978	1	1	AT1G10490	572
1	3340947	3341709	5.52128	4.30315	1	1	AT1G10180	661		1	3383326	3383995	5.43419	4.45718	1	1	AT1G10310	588		1	3503608	3504382	6.76692	4.59	1	1	AT1G10600	678		1	3460701	3462275	6.49143	6.31864	1	1	AT1G10500	784
1	3346660	3347934	5.31769	5.62684	1	1	AT1G10200	1225		1	3387704	3389315	6.24178	5.70282	1	1	AT1G10320	669		1	3506433	3506603	0.458342	2.26	0	1	AT1G10610	170		1	3460701	3462275	6.49143	6.31864	1	1	AT1G10510	640
1	3349148	3350111	4.85769	3.74888	1	1	AT1G10210	892		1	3387704	3389315	6.24178	5.70282	1	1	AT1G10330	568		1	3514179	3514786	6.46887	6.77775	1	1	AT1G10630	550		1	3465897	3466316	2.44255	2.04896	1	1	AT1G10520	352
1	3354446	3354637	0.869767	1.44995	0	1	AT1G10220	191		1	3393913	3395097	5.81646	7.68497	1	1	AT1G10350	1142		1	3515899	3516160	2.48512	2.47121	1	1	AT1G10640	261		1	3469878	3470406	4.38862	3.30921	1	1	AT1G10522	528
1	3355499	3356429	5.56094	5.47971	1	1	AT1G10230	788		1	3396310	3396883	3.084	2.98482	1	1	AT1G10360	539		1	3516269	3516990	2.35531	2.62898	1	1	AT1G10640	721		1	3472047	3472657	2.64214	2.05692	1	1	AT1G10530	610
1	3359190	3359908	4.61135	4.93308	1	1	AT1G10240	648		1	3412065	3412894	5.9747	6.08764	1	1	AT1G10390	778		1	3517382	3517939	2.19284	1.6232	1	1	AT1G10640	506		1	3474521	3474884	2.22575	3.37801	1	1	AT1G10538	244
1	3361455	3361865	2.80156	1.71367	1	1		0		1	3418220	3419640	5.37723	7.85617	1	1	AT1G10410	1419		1	3525158	3526383	4.50008	4.12879	1	1	AT1G10650	1188		1	3474521	3474884	2.22575	3.37801	1	1	AT1G10540	20
1	3363378	3364446	5.40094	3.93289	1	1	AT1G10270	942		1	3426881	3427570	2.85995	4.88702	1	1	AT1G10417	576		1	3530429	3531219	2.86052	2.47496	1	1	AT1G10657	752		1	3477387	3477990	3.20732	3.85027	1	1	AT1G10540	540
1	3367960	3369202	6.26884	6.48316	1	1	AT1G10280	1135		1	3429698	3430667	7.07628	8.20814	1	1	AT1G10430	935		1	3532364	3533414	5.37149	5.75931	1	1	AT1G10660	990		1	3484691	3485165	1.48318	1.57914	1	1	AT1G10560	474
1	3370412	3371324	5.64624	5.91942	1	1	AT1G10290	766		1	3431692	3432566	5.42702	5.68704	1	1	AT1G10450	786		1	3535462	3536112	6.43512	6.54049	1	1	AT1G10670	650		1	3485938	3486584	1.75448	2.99698	1	1	AT1G10560	646
1	3383359	3384009	4.39053	4.90469	1	1	AT1G10310	555		1	3439593	3440247	4.90672	4.01768	1	1	AT1G10460	654		1	3549885	3550695	5.85822	6.09627	1	1	AT1G10690	640		1	3487484	3488255	6.74808	5.29364	1	1	AT1G10570	671
1	3387714	3389414	4.32639	4.8111	1	1	AT1G10320	659		1	3442539	3443933	6.60678	7.60828	1	1	AT1G10470	1394		1	3554053	3555046	5.15593	5.85108	1	1	AT1G10700	942		1	3492635	3493832	4.14799	4.40956	1	1	AT1G10580	1102
1	3387714	3389414	4.32639	4.8111	1	1	AT1G10330	667		1	3453155	3453729	4.42725	5.6673	1	1	AT1G10490	501		1	3558400	3558804	2.19772	3.94445	1	1	AT1G10710	404		1	3502785	3504353	7.41365	7.3086	1	1	AT1G10590	672
1	3393988	3395142	6.8164	6.08791	1	1	AT1G10350	1067		1	3460678	3462338	5.16854	6.20845	1	1	AT1G10500	807		1	3562869	3563960	6.7379	4.91949	1	1	AT1G10720	1008		1	3502785	3504353	7.41365	7.3086	1	1	AT1G10600	649
1	3396408	3396897	3.02212	2.25608	1	1	AT1G10360	441		1	3460678	3462338	5.16854	6.20845	1	1	AT1G10510	703		1	3565225	3565862	5.76692	5.47965	1	1	AT1G10730	399		1	3514018	3514825	5.67831	4.88951	1	1	AT1G10630	711
1	3412084	3412920	5.32604	6.07651	1	1	AT1G10390	759		1	3465901	3466327	2.01646	2.58308	1	1	AT1G10520	363		1	3569823	3570900	5.45912	5.15039	1	1	AT1G10740	1015		1	3515846	3517016	2.72492	3.2648	1	1	AT1G10640	1170
1	3417928	3419685	5.13122	4.74975	1	1	AT1G10410	1711		1	3469844	3470624	5.11492	4.02952	1	1	AT1G10522	780		1	3577331	3578148	3.03131	2.99065	1	1	AT1G10750	817		1	3517291	3517911	2.47821	2.39388	1	1	AT1G10640	597
1	3427006	3427520	2.92499	4.2084	1	1	AT1G10417	451		1	3472228	3472624	2.54285	2.47013	1	1	AT1G10530	396		1	3589747	3590580	3.2873	4.08953	1	1	AT1G10760	833		1	3525188	3526396	5.23919	6.44793	1	1	AT1G10650	1158
1	3429591	3430692	5.25588	6.25103	1	1	AT1G10430	1042		1	3477310	3477952	1.94811	3.11374	1	1	AT1G10540	617		1	3594407	3595141	3.43718	3.08473	1	1	AT1G10780	670		1	3530425	3531306	3.25333	2.91048	1	1	AT1G10657	839
1	3431676	3432608	5.76418	4.88201	1	1	AT1G10450	828		1	3484673	3485230	1.62797	2.24502	1	1	AT1G10560	557		1	3604248	3605116	6.77757	6.90396	1	1	AT1G10820	828		1	3532384	3533477	6.04576	5.2187	1	1	AT1G10660	1053
1	3439613	3440276	3.49895	3.91802	1	1	AT1G10460	663		1	3486002	3486588	2.5007	2.85172	1	1	AT1G10560	586		1	3606769	3607550	5.51897	5.96965	1	1	AT1G10830	724		1	3535438	3536169	5.20306	4.1921	1	1	AT1G10670	731
1	3442536	3443959	6.85676	5.9701	1	1	AT1G10470	1421		1	3487460	3488201	4.3891	7.77324	1	1	AT1G10570	617		1	3609781	3610582	6.98949	6.26611	1	1	AT1G10840	739		1	3549796	3550732	4.1381	3.8249	1	1	AT1G10690	640
1	3453127	3453831	5.03509	4.94141	1	1	AT1G10490	603		1	3492662	3493788	5.69659	5.4097	1	1	AT1G10580	1075		1	3611704	3613355	6.62599	7.11982	1	1	AT1G10850	1608		1	3554006	3555065	5.39765	6.70286	1	1	AT1G10700	961
1	3460679	3462408	5.1905	6.39714	1	1	AT1G10500	806		1	3502789	3503508	5.30709	6.77899	1	1	AT1G10590	668		1	3615583	3616192	7.35462	5.5138	1	1	AT1G10865	576		1	3558381	3558733	2.04181	2.29214	1	1	AT1G10710	352
1	3460679	3462408	5.1905	6.39714	1	1	AT1G10510	773		1	3503562	3504302	5.15108	7.73807	1	1	AT1G10600	598		1	3623055	3623855	5.2501	5.59406	1	1	AT1G10870	703		1	3562893	3563998	7.26165	6.85206	1	1	AT1G10720	1046
1	3465882	3466360	2.04105	2.41233	1	1	AT1G10520	396		1	3514183	3514797	5.91787	6.1174	1	1	AT1G10630	546		1	3627628	3628233	4.327	8.28528	1	1	AT1G10890	507		1	3565195	3565894	5.53822	4.88258	1	1	AT1G10730	431
1	3469876	3470621	4.24827	3.87969	1	1	AT1G10522	745		1	3516231	3516998	2.35005	2.3191	1	1	AT1G10640	767		1	3636664	3636967	1.16568	1.9788	0	1	AT1G10900	303		1	3569851	3570922	6.11622	6.21216	1	1	AT1G10740	987
1	3472067	3472651	2.05322	1.77837	1	1	AT1G10530	584		1	3517394	3517814	2.35649	2.04916	1	1	AT1G10640	420		1	3639817	3640484	7.79225	6.84687	1	1	AT1G10910	606		1	3577336	3578262	2.23094	2.63365	1	1	AT1G10750	926
1	3474563	3474880	1.59405	2.23575	1	1	AT1G10538	202		1	3525217	3526396	4.21548	5.36923	1	1	AT1G10650	1129		1	3646905	3647520	3.10915	2.61009	1	1	AT1G10920	615		1	3589747	3590626	4.0679	3.54913	1	1	AT1G10760	879
1	3474563	3474880	1.59405	2.23575	1	1	AT1G10540	16		1	3530467	3531347	2.66417	3.31207	1	1	AT1G10657	880		1	3648082	3648314	2.52556	2.02787	1	1	AT1G10930	232		1	3594229	3595193	3.60048	3.05792	1	1	AT1G10780	848
1	3477362	3477944	2.38872	2.45092	1	1	AT1G10540	565		1	3532382	3533311	5.01158	4.6178	1	1	AT1G10660	887		1	3655081	3655610	3.64293	4.62654	1	1	AT1G10930	509		1	3596318	3596713	2.14987	1.19029	1	0	AT1G10790	353
1	3484624	3484829	1.00358	1.86234	0	1	AT1G10560	205		1	3535422	3536146	5.26309	4.92648	1	1	AT1G10670	724		1	3657581	3658531	7.82322	6.98291	1	1	AT1G10940	950		1	3604142	3605117	8.32913	6.79256	1	1	AT1G10820	934
1	3485986	3486621	1.72813	2.04304	1	1	AT1G10560	635		1	3549975	3550723	2.71262	4.41159	1	1	AT1G10690	640		1	3659171	3659920	8.30937	6.471	1	1	AT1G10950	711		1	3606700	3607559	4.68579	5.91642	1	1	AT1G10830	793
1	3487512	3488229	4.39165	6.00243	1	1	AT1G10570	645		1	3554008	3555169	4.507	4.78142	1	1	AT1G10700	1065		1	3664332	3665082	6.2875	5.80626	1	1	AT1G10960	653		1	3609756	3610502	7.56408	7.04437	1	1	AT1G10840	746
1	3492593	3493795	4.78458	4.52951	1	1	AT1G10580	1144		1	3558390	3558791	2.62357	2.35633	1	1	AT1G10710	401		1	3666283	3667187	4.57129	3.5181	1	1	AT1G10970	856		1	3611664	3613585	6.12348	5.73406	1	1	AT1G10850	1838
1	3502744	3504434	5.36634	5.51213	1	1	AT1G10590	713		1	3562873	3563957	6.22718	6.54302	1	1	AT1G10720	1005		1	3670446	3670942	2.40794	3.09	1	1	AT1G10990	496		1	3615625	3616232	5.44326	5.2358	1	1	AT1G10865	534
1	3502744	3504434	5.36634	5.51213	1	1	AT1G10600	730		1	3565232	3565836	4.11547	5.64275	1	1	AT1G10730	373		1	3675612	3675948	1.61542	1.56792	1	1	AT1G11000	336		1	3623082	3623826	8.41313	6.2815	1	1	AT1G10870	676
1	3514190	3514834	4.60741	6.24186	1	1	AT1G10630	539		1	3569907	3570895	4.56708	6.83441	1	1	AT1G10740	931		1	3676704	3677568	7.00178	5.25038	1	1	AT1G11020	864		1	3627627	3628272	4.61866	6.30288	1	1	AT1G10890	546
1	3516676	3517006	1.49824	1.66892	1	1	AT1G10640	330		1	3577332	3578395	1.91305	3.64852	1	1	AT1G10750	1063		1	3681784	3682731	5.09291	6.94858	1	1	AT1G11050	843		1	3636731	3637121	1.764	2.16062	1	0	AT1G10900	390
1	3517411	3517720	2.30044	1.6634	1	1	AT1G10640	309		1	3589830	3590613	3.17745	3.99905	1	1	AT1G10760	783		1	3684580	3685539	8.1783	7.97375	1	1	AT1G11060	959		1	3639815	3640519	6.16129	6.43134	1	1	AT1G10910	641
1	3525184	3526406	4.07875	4.10506	1	1	AT1G10650	1162		1	3594351	3595189	4.46982	2.96317	1	1	AT1G10780	726		1	3702527	3703578	5.12042	8.04751	1	1	AT1G11090	970		1	3646939	3647719	3.57469	4.38345	1	1	AT1G10920	780
1	3530413	3531430	2.8353	2.72994	1	1	AT1G10657	963		1	3604120	3605104	5.15564	8.18389	1	1	AT1G10820	956		1	3703707	3703907	1.91422	1.35589	1	0	AT1G11100	200		1	3648046	3648498	3.03512	1.90286	1	1	AT1G10930	452
1	3532393	3533366	4.31356	5.73818	1	1	AT1G10660	942		1	3606767	3607520	5.67496	4.71195	1	1	AT1G10830	726		1	3703707	3703907	1.91422	1.35589	1	0	AT1G11090	72		1	3655136	3655620	3.96523	3.45653	1	1	AT1G10930	454
1	3535460	3536319	4.08668	4.07035	1	1	AT1G10670	859		1	3609690	3610535	5.22111	7.36523	1	1	AT1G10840	830		1	3709120	3709523	2.68274	1.41009	1	1	AT1G11100	182		1	3657534	3658514	6.62139	6.28683	1	1	AT1G10940	980
1	3549888	3550688	2.54003	3.26239	1	1	AT1G10690	640		1	3611713	3613406	5.64609	6.58696	1	1	AT1G10850	1659		1	3712979	3713660	4.23417	4.30402	1	1	AT1G11112	661		1	3659163	3659982	6.34905	5.87416	1	1	AT1G10950	773
1	3554042	3555256	4.7698	4.86868	1	1	AT1G10700	1152		1	3615630	3616260	4.00432	5.28605	1	1	AT1G10865	529		1	3715042	3715774	6.35306	4.93273	1	1	AT1G11120	590		1	3664321	3665259	5.12598	5.05457	1	1	AT1G10960	653
1	3558347	3558875	2.59088	2.89392	1	1	AT1G10710	517		1	3623056	3623872	5.14771	6.86376	1	1	AT1G10870	702		1	3718765	3719474	3.70168	3.30849	1	1	AT1G11125	691		1	3664321	3665259	5.12598	5.05457	1	1	AT1G10970	172
1	3562851	3563937	5.2005	6.02662	1	1	AT1G10720	985		1	3627635	3628305	4.92042	5.15634	1	1	AT1G10890	579		1	3722892	3723669	4.63073	5.69507	1	1	AT1G11130	777		1	3666100	3667204	4.34034	3.26665	1	1	AT1G10970	1039
1	3565171	3565960	3.67179	5.13034	1	1	AT1G10730	497		1	3636634	3637156	2.63141	2.99286	1	1	AT1G10900	507		1	3728755	3729383	4.1426	2.44955	1	1	AT1G11150	412		1	3670413	3671067	2.96086	2.17967	1	1	AT1G10990	654
1	3569807	3570897	5.05552	5.39058	1	1	AT1G10740	1031		1	3639807	3640572	5.22904	5.90768	1	1	AT1G10910	694		1	3733115	3733829	5.29849	6.26994	1	1	AT1G11160	690		1	3675710	3676133	2.88336	2.78389	1	1	AT1G11000	269
1	3577220	3578421	2.09798	3.14123	1	1	AT1G10750	1201		1	3646976	3647727	2.79791	4.39048	1	1	AT1G10920	751		1	3744852	3745584	11.1524	7.10853	1	1		0		1	3676702	3677635	7.46809	6.95139	1	1	AT1G11020	933
1	3589553	3590689	3.43115	4.26439	1	1	AT1G10760	1136		1	3648040	3648471	1.61317	2.80503	0	1	AT1G10930	431		1	3745709	3746249	4.00508	4.22337	1	1	AT1G11180	475		1	3681727	3682706	5.37469	4.44249	1	1	AT1G11050	818
1	3594034	3595158	3.33116	4.04565	1	1	AT1G10780	1043		1	3655082	3655641	4.80636	4.75036	1	1	AT1G10930	508		1	3753269	3753903	5.41226	4.8706	1	1	AT1G11200	538		1	3684640	3685614	7.51824	8.77257	1	1	AT1G11060	974
1	3596298	3596657	1.11254	1.7355	0	1	AT1G10790	297		1	3657646	3658536	6.72153	6.15808	1	1	AT1G10940	890		1	3756538	3756870	1.79085	2.14091	1	1	AT1G11210	332		1	3702542	3704048	5.30258	6.99641	1	1	AT1G11100	376
1	3604087	3605081	6.20225	5.07215	1	1	AT1G10820	989		1	3659149	3659936	6.63265	6.23259	1	1	AT1G10950	727		1	3767674	3768351	9.43566	4.59514	1	1	AT1G11240	620		1	3702542	3704048	5.30258	6.99641	1	1	AT1G11090	1171
1	3606533	3607543	4.29434	4.19204	1	1	AT1G10830	960		1	3664343	3664981	5.16438	7.1237	1	1	AT1G10960	595		1	3774576	3774935	4.59192	6.0485	1	1		0		1	3708994	3709585	2.66978	2.64537	1	1	AT1G11100	308
1	3609651	3610504	5.46881	5.59386	1	1	AT1G10840	853		1	3666286	3667227	3.18297	4.16726	1	1	AT1G10970	853		1	3777293	3778312	2.64349	3.38955	1	1	AT1G11260	984		1	3712985	3713690	4.10241	3.07102	1	1	AT1G11112	691
1	3611656	3613581	5.38232	5.86455	1	1	AT1G10850	1834		1	3670625	3671012	2.22014	1.78233	1	1	AT1G10990	387		1	3786448	3787069	1.99788	3.66199	1	1	AT1G11270	542		1	3715063	3715826	6.39214	5.05438	1	1	AT1G11120	642
1	3615597	3616216	4.32398	4.87325	1	1	AT1G10865	562		1	3675754	3676144	2.59799	3.11035	1	1	AT1G11000	225		1	3790107	3790894	5.2501	4.46131	1	1	AT1G11280	769		1	3718730	3719523	4.03737	3.5089	1	1	AT1G11125	740
1	3623075	3623862	5.69302	6.34166	1	1	AT1G10870	683		1	3676717	3677689	5.34208	6.17499	1	1	AT1G11020	972		1	3793270	3794133	4.65437	5.87479	1	1	AT1G11290	613		1	3722833	3723652	5.38562	5.04871	1	1	AT1G11130	795
1	3627648	3628337	6.89162	4.28825	1	1	AT1G10890	611		1	3681761	3682785	3.98563	6.21283	1	1	AT1G11050	897		1	3802876	3804168	6.23549	6.59187	1	1	AT1G11310	1292		1	3728850	3729373	3.05687	3.22484	1	1	AT1G11150	402
1	3636646	3637207	2.65371	1.99453	1	1	AT1G10900	495		1	3684581	3685538	5.93925	8.25517	1	1	AT1G11060	957		1	3807064	3807976	4.86676	4.71869	1	1	AT1G11320	848		1	3733087	3733784	5.32832	4.10333	1	1	AT1G11160	645
1	3639817	3640596	4.80111	5.04629	1	1	AT1G10910	718		1	3702512	3703849	4.42683	5.92442	1	1	AT1G11100	177		1	3810433	3810714	2.13754	1.9471	1	1	AT1G11330	281		1	3741170	3741346	1.03419	2.73313	0	1	AT1G11170	176
1	3647000	3647691	2.87254	3.63942	1	1	AT1G10920	691		1	3702512	3703849	4.42683	5.92442	1	1	AT1G11090	1171		1	3810953	3811100	1.74493	3.94348	0	1	AT1G11330	147		1	3744811	3746314	6.94425	6.36203	1	1	AT1G11180	540
1	3648054	3648497	1.94293	2.07709	1	1	AT1G10930	443		1	3709085	3709601	2.43197	1.95823	1	1	AT1G11100	217		1	3822008	3822995	5.99269	5.89437	1	1	AT1G11360	987		1	3749574	3749881	1.66931	2.22077	1	1		0
1	3655107	3655636	5.53975	4.08997	1	1	AT1G10930	483		1	3713071	3713636	4.46891	5.19579	1	1	AT1G11112	565		1	3832584	3833529	8.31266	7.42301	1	1	AT1G11380	906		1	3753281	3753956	5.27532	4.41418	1	1	AT1G11200	591
1	3657640	3658509	6.7935	5.75969	1	1	AT1G10940	869		1	3715050	3715807	4.69952	5.02631	1	1	AT1G11120	623		1	3836912	3837720	6.25012	5.51837	1	1	AT1G11390	717		1	3756443	3756866	1.70393	1.8436	1	1	AT1G11210	423
1	3659133	3659915	4.83334	5.01847	1	1	AT1G10950	706		1	3718734	3719494	2.92149	4.06526	1	1	AT1G11125	711		1	3837845	3838430	4.47944	5.67089	1	1	AT1G11400	585		1	3760670	3761170	2.34941	1.24756	1	1	AT1G11220	495
1	3664286	3665153	4.55758	4.10091	1	1	AT1G10960	653		1	3722801	3723766	4.15021	6.51157	1	1	AT1G11130	909		1	3846180	3847037	8.78172	6.99735	1	1	AT1G11420	692		1	3767649	3768370	6.57098	6.71737	1	1	AT1G11240	645
1	3664286	3665153	4.55758	4.10091	1	1	AT1G10970	66		1	3728830	3729406	2.95747	3.44966	1	1	AT1G11150	435		1	3847159	3848040	7.2918	5.59482	1	1	AT1G11430	797		1	3774577	3774988	2.93395	3.5303	1	1		0
1	3666377	3667240	3.41782	3.74452	1	1	AT1G10970	762		1	3733095	3733820	4.1218	4.7912	1	1	AT1G11160	681		1	3849266	3850060	5.80545	9.1025	1	1	AT1G11440	700		1	3777318	3778265	4.12085	3.54414	1	1	AT1G11260	937
1	3670467	3670983	2.29867	1.78774	1	1	AT1G10990	516		1	3744861	3745591	6.01659	9.21577	1	1		0		1	3860891	3861089	2.15361	1.64201	1	0		0		1	3786348	3787093	2.28111	2.63782	1	1	AT1G11270	642
1	3675554	3676168	2.56916	2.5832	1	1	AT1G11000	425		1	3745709	3746223	3.8868	7.38484	1	1	AT1G11180	449		1	3862402	3862931	3.98445	6.78301	1	1	AT1G11475	529		1	3790064	3790840	4.88509	4.03965	1	1	AT1G11280	776
1	3676713	3677626	5.61098	5.45819	1	1	AT1G11020	913		1	3753223	3753868	4.63201	4.76942	1	1	AT1G11200	503		1	3866193	3867037	5.61171	6.87785	1	1	AT1G11480	776		1	3793292	3794212	5.09225	4.51507	1	1	AT1G11290	591
1	3681704	3682912	4.57853	4.94887	1	1	AT1G11050	1024		1	3756443	3756828	1.59194	2.45593	0	1	AT1G11210	385		1	3879791	3880316	2.37985	2.39964	1	1	AT1G11545	525		1	3802870	3804206	6.04544	6.12889	1	1	AT1G11310	1315
1	3684553	3685611	5.16864	6.37344	1	1	AT1G11060	1043		1	3760119	3760281	1.9119	1.41123	1	0	AT1G11220	162		1	3888768	3890124	2.98546	2.25296	1	1	AT1G11580	1356		1	3807048	3807953	5.01637	4.53515	1	1	AT1G11320	825
1	3702569	3703707	5.11299	5.43574	1	1	AT1G11100	35		1	3760667	3761165	1.17196	2.34134	0	1	AT1G11220	498		1	3895869	3896349	5.54177	6.59057	1	1		0		1	3808295	3808493	1.3553	1.15323	1	0	AT1G11320	198
1	3702569	3703707	5.11299	5.43574	1	1	AT1G11090	1099		1	3767611	3768355	6.8202	5.09104	1	1	AT1G11240	683		1	3896694	3897018	10.2117	45.3566	1	1		0		1	3810375	3811132	2.87416	1.82048	1	1	AT1G11330	757
1	3708960	3709623	2.87023	2.40386	1	1	AT1G11100	342		1	3774607	3774932	2.59085	2.94971	1	1		0		1	3913670	3914505	7.64376	7.80729	1	1	AT1G11630	737		1	3821937	3823002	6.46241	5.51328	1	1	AT1G11360	1065
1	3712854	3713701	2.81462	3.01827	1	1	AT1G11112	702		1	3777312	3778275	2.39182	3.28669	1	1	AT1G11260	947		1	3914734	3915629	8.63573	7.29063	1	1	AT1G11650	855		1	3832556	3833609	6.89484	6.73932	1	1	AT1G11380	986
1	3715056	3715844	4.54267	5.96946	1	1	AT1G11120	660		1	3786445	3787031	2.98735	2.58725	1	1	AT1G11270	545		1	3920455	3921088	4.69113	6.78118	1	1	AT1G11660	545		1	3836830	3837639	5.38539	4.77657	1	1	AT1G11390	799
1	3718781	3719554	3.04004	3.78444	1	1	AT1G11125	771		1	3790056	3790905	4.46111	4.99642	1	1	AT1G11280	820		1	3938493	3939382	6.55447	6.55387	1	1	AT1G11680	881		1	3837810	3838411	4.81432	6.11291	1	1	AT1G11400	590
1	3722801	3723680	3.59427	5.03045	1	1	AT1G11130	823		1	3793281	3794134	5.10175	4.1615	1	1	AT1G11290	602		1	3945766	3946490	4.3181	3.73481	1	1	AT1G11700	724		1	3846179	3847072	5.35655	5.94171	1	1	AT1G11420	693
1	3728831	3729504	2.70139	2.16173	1	1	AT1G11150	533		1	3802920	3804160	3.93503	6.06765	1	1	AT1G11310	1240		1	3948662	3949409	3.93757	4.38695	1	1	AT1G11710	695		1	3847126	3848082	6.93489	6.13915	1	1	AT1G11430	839
1	3733090	3733970	4.08229	3.71787	1	1	AT1G11160	831		1	3807051	3807910	3.26045	4.41749	1	1	AT1G11320	782		1	3951226	3952245	3.89333	4.77874	1	1	AT1G11710	133		1	3849268	3850094	6.61738	5.25209	1	1	AT1G11440	734
1	3740877	3741113	1.59628	1.7905	0	1	AT1G11170	236		1	3810336	3811083	2.49827	2.67965	1	1	AT1G11330	747		1	3951226	3952245	3.89333	4.77874	1	1	AT1G11720	692		1	3860905	3861238	1.87655	1.83852	1	1		0
1	3744824	3746294	4.57349	5.45827	1	1	AT1G11180	520		1	3822037	3822984	5.88822	6.70509	1	1	AT1G11360	947		1	3957403	3957940	2.88976	4.88775	1	1	AT1G11730	467		1	3862390	3862993	4.63255	4.51473	1	1	AT1G11475	594
1	3753232	3753915	4.50034	5.27229	1	1	AT1G11200	550		1	3832587	3833524	4.03292	6.35376	1	1	AT1G11380	901		1	3967426	3968134	4.327	6.91188	1	1	AT1G11750	658		1	3866146	3867005	5.73735	8.36614	1	1	AT1G11480	823
1	3756074	3756281	1.63249	2.35637	1	1	AT1G11210	207		1	3836844	3837604	5.90183	5.94278	1	1	AT1G11390	760		1	3971233	3971887	6.06753	5.91123	1	1	AT1G11755	607		1	3879591	3880320	3.00777	2.11818	1	1	AT1G11545	729
1	3756346	3756977	3.32286	3.25156	1	1	AT1G11210	631		1	3837807	3838400	4.90964	6.99132	1	1	AT1G11400	579		1	3972716	3973336	5.84185	7.21682	1	1	AT1G11760	570		1	3888658	3890308	2.73797	2.56694	1	1	AT1G11580	1618
1	3760007	3760344	2.04878	2.08156	1	1	AT1G11220	337		1	3846195	3847061	4.31872	5.34301	1	1	AT1G11420	677		1	3978577	3979305	6.30781	6.03815	1	1	AT1G11780	618		1	3895738	3896336	5.18499	3.9442	1	1		0
1	3760578	3761252	2.10544	1.97464	1	1	AT1G11220	587		1	3847160	3848079	6.81687	8.12045	1	1	AT1G11430	836		1	3981135	3982046	7.56832	6.97794	1	1	AT1G11790	798		1	3896723	3897000	13.7142	5.14156	1	1		0
1	3767557	3768363	5.00151	6.69539	1	1	AT1G11240	737		1	3849297	3850042	3.45818	5.32508	1	1	AT1G11440	682		1	3986597	3987330	4.71837	6.69196	1	1	AT1G11800	693		1	3913620	3914494	6.82901	4.38185	1	1	AT1G11630	787
1	3774545	3774958	3.50583	3.75443	1	1		0		1	3862389	3862941	4.83224	5.12521	1	1	AT1G11475	542		1	3992275	3993599	5.61573	4.99264	1	1	AT1G11820	1323		1	3914705	3915748	7.33487	8.90607	1	1	AT1G11650	974
1	3777300	3778306	3.5034	2.9512	1	1	AT1G11260	978		1	3866227	3866997	4.80883	4.71706	1	1	AT1G11480	742		1	3995326	3996184	4.80831	5.76252	1	1	AT1G11840	858		1	3920459	3921122	7.20498	5.76055	1	1	AT1G11660	579
1	3778860	3779276	1.61163	1.61217	1	1	AT1G11260	416		1	3874627	3874811	1.98445	1.59027	0	1	AT1G11530	184		1	4001260	4002261	5.97623	4.67316	1	1	AT1G11860	1001		1	3938467	3939411	7.13211	6.76393	1	1	AT1G11680	910
1	3786368	3787061	2.66503	2.62113	1	1	AT1G11270	622		1	3879737	3880272	2.11435	2.58161	1	1	AT1G11545	535		1	4003799	4004443	5.11081	4.9691	1	1	AT1G11870	597		1	3945731	3946620	4.56426	5.06232	1	1	AT1G11700	876
1	3789920	3790865	4.55278	3.51596	1	1	AT1G11280	945		1	3881799	3881990	1.98724	1.72483	1	0	AT1G11560	191		1	4009691	4010506	4.95009	6.81844	1	1	AT1G11880	742		1	3948625	3949406	5.11473	4.79505	1	1	AT1G11710	692
1	3793204	3794148	3.72418	4.46224	1	1	AT1G11290	679		1	3888846	3889200	2.01646	2.03778	1	1	AT1G11580	354		1	4010706	4011336	7.59755	8.46892	1	1	AT1G11890	557		1	3951265	3952104	6.91496	5.15054	1	1	AT1G11710	94
1	3802830	3804219	4.83907	5.13739	1	1	AT1G11310	1355		1	3889220	3889481	1.14661	2.40929	0	1	AT1G11580	261		1	4014108	4015654	7.23968	6.67407	1	1	AT1G11905	807		1	3951265	3952104	6.91496	5.15054	1	1	AT1G11720	551
1	3807022	3807852	4.68211	4.03072	1	1	AT1G11320	724		1	3895759	3896340	3.17568	4.81763	1	1		0		1	4014108	4015654	7.23968	6.67407	1	1	AT1G11900	573		1	3957416	3958050	2.25034	2.66734	1	1	AT1G11730	577
1	3810423	3810853	1.8787	1.6479	1	1	AT1G11330	430		1	3896743	3896997	3.88759	5.04182	1	1		0		1	4020122	4020999	5.9637	5.78413	1	1	AT1G11910	861		1	3967408	3968152	5.00232	6.00757	1	1	AT1G11750	676
1	3821912	3823001	4.80452	4.90576	1	1	AT1G11360	1089		1	3913612	3914503	6.53611	8.82902	1	1	AT1G11630	795		1	4028663	4029501	8.16152	5.9603	1	1	AT1G11930	809		1	3971196	3971896	4.90097	4.88111	1	1	AT1G11755	644
1	3832577	3833480	5.20505	5.08779	1	1	AT1G11380	857		1	3914736	3915665	7.73824	8.2813	1	1	AT1G11650	891		1	4033354	4034142	6.39322	7.76311	1	1	AT1G11940	724		1	3972752	3973318	7.22647	5.45235	1	1	AT1G11760	534
1	3836762	3838427	4.22559	4.98254	1	1	AT1G11390	867		1	3920480	3921106	5.90831	5.06215	1	1	AT1G11660	563		1	4038174	4038856	4.11872	3.3812	1	1	AT1G11950	584		1	3978509	3979303	5.86354	5.55737	1	1	AT1G11780	686
1	3836762	3838427	4.22559	4.98254	1	1	AT1G11400	606		1	3938449	3939320	6.05484	6.09239	1	1	AT1G11680	819		1	4043435	4043989	4.1292	4.47542	1	1	AT1G11960	445		1	3981197	3982090	7.1126	8.76306	1	1	AT1G11790	842
1	3846174	3848137	4.95117	5.09866	1	1	AT1G11420	698		1	3945751	3946479	4.45884	4.31472	1	1	AT1G11700	728		1	4053146	4053908	6.53184	6.81588	1	1	AT1G12000	689		1	3986586	3987344	3.90114	3.43711	1	1	AT1G11800	704
1	3846174	3848137	4.95117	5.09866	1	1	AT1G11430	894		1	3948666	3949348	3.94757	4.58805	1	1	AT1G11710	634		1	4058099	4058660	6.24205	7.01062	1	1	AT1G12013	129		1	3992234	3993606	6.07505	6.70174	1	1	AT1G11820	1364
1	3849251	3850085	3.36139	3.87014	1	1	AT1G11440	725		1	3951310	3952099	4.82781	4.85769	1	1	AT1G11710	49		1	4058099	4058660	6.24205	7.01062	1	1	AT1G12015	89		1	3995375	3996188	6.27258	8.38601	1	1	AT1G11840	813
1	3860887	3861175	1.12401	1.58275	0	1		0		1	3951310	3952099	4.82781	4.85769	1	1	AT1G11720	546		1	4062544	4063385	7.75197	7.59628	1	1	AT1G12020	793		1	4001222	4002219	8.69147	5.59468	1	1	AT1G11860	997
1	3862369	3863005	3.72155	4.35378	1	1	AT1G11475	606		1	3957382	3957975	2.14849	3.97922	1	1	AT1G11730	502		1	4072730	4073418	7.12187	6.49204	1	1	AT1G12050	666		1	4003763	4004482	6.54899	5.79011	1	1	AT1G11870	636
1	3866151	3867030	5.44427	5.7643	1	1	AT1G11480	818		1	3967443	3968102	6.49202	6.58974	1	1	AT1G11750	626		1	4076292	4077019	6.71497	5.14596	1	1	AT1G12060	647		1	4009666	4010502	8.98862	7.00043	1	1	AT1G11880	767
1	3874445	3874985	2.43535	3.84143	1	1	AT1G11530	540		1	3971162	3971854	4.35499	5.3258	1	1	AT1G11755	678		1	4089645	4090604	3.48503	3.67843	1	1	AT1G12090	757		1	4010706	4011420	6.58218	4.85865	1	1	AT1G11890	641
1	3879622	3880336	3.06524	2.20669	1	1	AT1G11545	714		1	3972760	3973349	4.87496	6.16924	1	1	AT1G11760	526		1	4105330	4106862	3.2033	2.09182	1	1	AT1G12110	1532		1	4014139	4015692	6.85179	5.27915	1	1	AT1G11905	845
1	3881945	3882152	0.797286	1.62891	0	1	AT1G11560	207		1	3978614	3979319	8.04516	6.52108	1	1	AT1G11780	581		1	4116591	4117645	6.75013	7.88947	1	1	AT1G12120	1003		1	4014139	4015692	6.85179	5.27915	1	1	AT1G11900	542
1	3888769	3889430	1.38067	1.97373	1	1	AT1G11580	661		1	3981214	3982059	6.7566	6.97599	1	1	AT1G11790	811		1	4121295	4122000	3.80364	3.31713	1	1	AT1G12140	631		1	4020194	4021001	6.1671	7.40186	1	1	AT1G11910	789
1	3895816	3896343	2.82903	3.54711	1	1		0		1	3986726	3987276	4.07325	5.45813	1	1	AT1G11800	550		1	4126073	4126382	1.93887	2.15791	1	1	AT1G12160	309		1	4028671	4029588	6.436	5.41868	1	1	AT1G11930	896
1	3896696	3897002	8.26948	6.03654	1	1		0		1	3992413	3993636	4.90828	5.57726	1	1	AT1G11820	1185		1	4140286	4140790	4.28433	2.78068	1	1		0		1	4033366	4034155	6.8917	6.01832	1	1	AT1G11940	712
1	3913585	3914506	5.67169	6.59184	1	1	AT1G11630	822		1	3995359	3996134	6.99729	8.64399	1	1	AT1G11840	775		1	4147883	4148786	6.07511	4.09728	1	1	AT1G12230	824		1	4038264	4038806	3.96447	4.07062	1	1	AT1G11950	494
1	3914738	3915702	5.57333	5.12191	1	1	AT1G11650	928		1	4001282	4002141	4.54283	5.6057	1	1	AT1G11860	859		1	4147883	4148786	6.07511	4.09728	1	1	AT1G12220	28		1	4043319	4043988	5.4885	4.46101	1	1	AT1G11960	561
1	3920473	3921151	5.61352	4.79889	1	1	AT1G11660	608		1	4003771	4004544	5.34246	7.02709	1	1	AT1G11870	698		1	4153711	4154117	3.37506	2.12184	1	1	AT1G12240	406		1	4053113	4053920	6.42782	4.60049	1	1	AT1G12000	722
1	3938425	3939294	4.73688	5.6341	1	1	AT1G11680	793		1	4009676	4010506	4.43457	6.84066	1	1	AT1G11880	757		1	4157658	4158659	5.70816	6.00986	1	1	AT1G12244	1001		1	4058104	4058831	5.49434	6.08672	1	1	AT1G12013	129
1	3945742	3946492	5.58853	3.66836	1	1	AT1G11700	750		1	4010744	4011339	5.40614	9.71538	1	1	AT1G11890	560		1	4159184	4159951	5.87802	9.29903	1	1	AT1G12250	686		1	4058104	4058831	5.49434	6.08672	1	1	AT1G12015	89
1	3948624	3949423	4.04128	5.03801	1	1	AT1G11710	709		1	4014189	4015628	5.71048	6.25326	1	1	AT1G11905	781		1	4171992	4173071	5.0542	5.40459	1	1	AT1G12270	996		1	4061878	4062026	2.39919	1.46952	1	0		0
1	3951314	3952111	3.69969	4.32404	1	1	AT1G11710	45		1	4014189	4015628	5.71048	6.25326	1	1	AT1G11900	492		1	4176428	4176601	2.55005	1.61609	1	0	AT1G12280	173		1	4062347	4063366	5.18428	8.4646	1	1	AT1G12020	875
1	3951314	3952111	3.69969	4.32404	1	1	AT1G11720	558		1	4020182	4020991	6.21899	5.62024	1	1	AT1G11910	801		1	4176755	4177645	3.81363	3.4229	1	1	AT1G12280	804		1	4065953	4066360	2.0487	1.27575	1	0	AT1G12030	388
1	3957353	3958062	2.89292	3.48405	1	1	AT1G11730	589		1	4028647	4029454	4.82546	6.36131	1	1	AT1G11930	762		1	4181988	4182655	3.5925	4.20732	1	1	AT1G12290	605		1	4072710	4073518	5.57995	6.32436	1	1	AT1G12050	766
1	3966385	3966563	1.22096	1.40595	0	1	AT1G11740	178		1	4033347	4034140	4.58818	6.87721	1	1	AT1G11940	731		1	4181988	4182655	3.5925	4.20732	1	1	AT1G12294	167		1	4076288	4077034	7.22647	8.25459	1	1	AT1G12060	647
1	3967428	3968173	4.28987	4.40259	1	1	AT1G11750	697		1	4038271	4038805	4.44901	4.45582	1	1	AT1G11950	487		1	4185599	4186206	6.4413	5.15838	1	1	AT1G12300	525		1	4080050	4080200	2.15395	1.25522	1	0	AT1G12070	56
1	3971165	3971905	5.12275	5.25872	1	1	AT1G11755	675		1	4043376	4044004	3.55376	4.11254	1	1	AT1G11960	504		1	4187022	4188071	6.66013	6.39254	1	1	AT1G12310	891		1	4089679	4090648	5.53718	3.45664	1	1	AT1G12090	801
1	3972621	3973380	4.71993	4.67345	1	1	AT1G11760	665		1	4053128	4053877	5.04341	7.07943	1	1	AT1G12000	707		1	4194669	4196147	4.62762	4.18247	1	1	AT1G12330	1478		1	4105232	4106951	3.93544	2.91803	1	1	AT1G12110	1718
1	3978548	3979299	6.38849	5.98264	1	1	AT1G11780	647		1	4058124	4058785	5.48063	5.38632	1	1	AT1G12013	129		1	4198433	4199169	6.04372	3.70038	1	1	AT1G12350	736		1	4116593	4117598	7.56796	6.76921	1	1	AT1G12120	1001
1	3981203	3982069	6.02853	7.22742	1	1	AT1G11790	821		1	4058124	4058785	5.48063	5.38632	1	1	AT1G12015	89		1	4200920	4201685	5.76147	5.94548	1	1	AT1G12360	765		1	4118706	4118884	1.47469	1.02858	1	0	AT1G12130	178
1	3986570	3987267	3.74399	3.82051	1	1	AT1G11800	697		1	4062531	4063403	5.10485	5.972	1	1	AT1G12020	806		1	4208253	4208975	2.63532	3.84168	1	1	AT1G12370	698		1	4121319	4122061	3.95729	3.42747	1	1	AT1G12140	692
1	3992264	3993598	4.56747	4.73206	1	1	AT1G11820	1334		1	4066116	4066327	1.8071	1.11395	1	0	AT1G12030	211		1	4215421	4217241	6.61026	6.68113	1	1	AT1G12380	1711		1	4126058	4126531	1.69375	2.27317	1	1	AT1G12160	465
1	3995337	3996177	5.86089	4.41488	1	1	AT1G11840	840		1	4072713	4073466	4.48776	5.81274	1	1	AT1G12050	714		1	4220059	4220705	8.30083	6.51514	1	1	AT1G12390	605		1	4140246	4141041	3.42103	2.29518	1	1	AT1G12210	93
1	4001225	4002274	4.84094	5.18253	1	1	AT1G11860	1049		1	4076306	4077009	5.82533	6.93603	1	1	AT1G12060	647		1	4222018	4222420	2.45154	4.08953	1	1	AT1G12400	402		1	4145015	4145201	1.4742	1.838	1	1	AT1G12220	186
1	4003765	4004521	5.81629	4.86164	1	1	AT1G11870	675		1	4089820	4090601	2.87333	3.87462	1	1	AT1G12090	754		1	4222946	4223688	6.76986	7.55943	1	1	AT1G12410	658		1	4147941	4148739	5.71176	5.3686	1	1	AT1G12230	777
1	4009629	4010533	6.49314	4.68352	1	1	AT1G11880	804		1	4105306	4105947	2.41453	2.25834	1	1	AT1G12110	641		1	4227866	4228388	4.27949	4.06943	1	1	AT1G12420	522		1	4153621	4154289	3.41312	2.21966	1	1	AT1G12240	637
1	4010684	4011433	5.77593	5.68489	1	1	AT1G11890	654		1	4106045	4106691	2.38812	2.49879	1	1	AT1G12110	646		1	4228683	4229000	5.57619	1.07815	1	0	AT1G12420	317		1	4157676	4158547	5.44828	5.77282	1	1	AT1G12244	871
1	4014145	4015671	4.93639	6.07058	1	1	AT1G11905	824		1	4116660	4117531	5.4126	9.65591	1	1	AT1G12120	871		1	4237787	4238797	5.9495	6.35637	1	1	AT1G12430	977		1	4158747	4160011	5.09466	6.29977	1	1	AT1G12244	299
1	4014145	4015671	4.93639	6.07058	1	1	AT1G11900	536		1	4121306	4121963	2.58521	4.97817	1	1	AT1G12140	594		1	4241699	4243109	4.21131	4.42363	1	1	AT1G12440	1309		1	4158747	4160011	5.09466	6.29977	1	1	AT1G12250	746
1	4020218	4021038	5.04095	4.85887	1	1	AT1G11910	765		1	4126043	4126519	2.40055	2.14847	1	1	AT1G12160	453		1	4244229	4245233	6.47359	6.36552	1	1	AT1G12450	925		1	4171979	4173111	5.56438	7.37848	1	1	AT1G12270	1036
1	4028675	4029430	5.51049	5.57987	1	1	AT1G11930	738		1	4140304	4140805	3.4874	4.22224	1	1		0		1	4247356	4248460	2.89453	3.79654	1	1	AT1G12460	1104		1	4176682	4177634	4.06368	3.81488	1	1	AT1G12280	877
1	4033325	4034171	5.12748	5.28041	1	1	AT1G11940	753		1	4147891	4148696	6.07179	7.01548	1	1	AT1G12230	734		1	4250965	4251637	6.47177	6.50811	1	1	AT1G12470	605		1	4182002	4182671	4.68528	3.66388	1	1	AT1G12290	591
1	4038192	4038842	3.86603	3.85942	1	1	AT1G11950	566		1	4147891	4148696	6.07179	7.01548	1	1	AT1G12220	20		1	4263550	4265051	7.35333	9.11906	1	1	AT1G12500	1494		1	4182002	4182671	4.68528	3.66388	1	1	AT1G12294	167
1	4043276	4044084	4.24446	4.06941	1	1	AT1G11960	604		1	4153603	4154121	3.49888	4.03345	1	1	AT1G12240	469		1	4268188	4268985	6.05079	7.7548	1	1	AT1G12520	738		1	4185644	4186251	7.76425	4.58752	1	1	AT1G12300	480
1	4053144	4053896	4.5442	4.73049	1	1	AT1G12000	691		1	4154220	4154458	2.26088	2.57734	0	1	AT1G12240	238		1	4270233	4270861	5.67972	7.6383	1	1	AT1G12530	554		1	4186971	4188145	7.8264	8.19284	1	1	AT1G12310	891
1	4058105	4058897	4.31404	5.12191	1	1	AT1G12013	129		1	4157620	4158494	6.41664	4.42707	1	1	AT1G12240	24		1	4274574	4275259	4.86973	4.36836	1	1	AT1G12550	665		1	4194637	4196182	3.31719	4.06723	1	1	AT1G12330	1524
1	4058105	4058897	4.31404	5.12191	1	1	AT1G12015	89		1	4157620	4158494	6.41664	4.42707	1	1	AT1G12244	840		1	4282824	4283623	6.95655	5.05953	1	1	AT1G12580	724		1	4198390	4199105	5.2578	5.16259	1	1	AT1G12350	692
1	4062534	4063371	4.36529	5.88898	1	1	AT1G12020	803		1	4158603	4160031	4.3488	5.57477	1	1	AT1G12244	443		1	4296427	4297172	6.77116	8.06702	1	1	AT1G12620	657		1	4200940	4201702	7.83576	6.65899	1	1	AT1G12360	762
1	4066238	4066376	2.35583	1.02286	1	0	AT1G12030	103		1	4158603	4160031	4.3488	5.57477	1	1	AT1G12250	766		1	4298824	4299381	2.55293	2.5717	1	1	AT1G12630	492		1	4208167	4208975	4.18478	2.60531	1	1	AT1G12370	784
1	4072691	4073480	5.40528	5.1387	1	1	AT1G12050	728		1	4171975	4173066	5.75222	5.93138	1	1	AT1G12270	991		1	4305059	4306527	5.65255	6.44011	1	1	AT1G12640	739		1	4215285	4217232	7.11223	6.29232	1	1	AT1G12380	1847
1	4076305	4077022	5.13832	4.94786	1	1	AT1G12060	647		1	4176820	4177667	2.29474	2.89742	1	1	AT1G12280	739		1	4305059	4306527	5.65255	6.44011	1	1	AT1G12650	594		1	4220087	4220740	7.60267	10.1463	1	1	AT1G12390	640
1	4084551	4084737	1.61883	1.08061	1	0	AT1G12080	186		1	4181966	4182768	4.51484	4.91414	1	1	AT1G12290	627		1	4322154	4323004	5.62511	6.21643	1	1	AT1G12680	791		1	4221902	4222545	4.19135	2.66492	1	1	AT1G12400	643
1	4089788	4090571	2.29769	2.6958	1	1	AT1G12090	724		1	4181966	4182768	4.51484	4.91414	1	1	AT1G12294	167		1	4325789	4326304	5.53857	4.44818	1	1	AT1G12700	515		1	4222968	4223696	7.97868	6.39961	1	1	AT1G12410	666
1	4105293	4106733	2.14109	2.13138	1	1	AT1G12110	1440		1	4185557	4186237	6.24542	6.24845	1	1	AT1G12300	567		1	4327564	4328578	5.49275	6.54753	1	1	AT1G12710	917		1	4227408	4227718	1.53442	1.79401	0	1	AT1G12420	310
1	4116602	4117566	5.46626	5.45871	1	1	AT1G12120	964		1	4187049	4188102	6.31168	7.58074	1	1	AT1G12310	891		1	4334591	4335231	5.59296	6.29572	1	1	AT1G12730	616		1	4227742	4227906	2.33132	1.92205	1	0	AT1G12420	164
1	4121282	4122104	2.86416	3.35363	1	1	AT1G12140	735		1	4194621	4196159	4.40869	4.28918	1	1	AT1G12330	1501		1	4347885	4349535	6.54208	6.76694	1	1	AT1G12750	443		1	4227975	4228394	4.19135	3.9829	1	1	AT1G12420	419
1	4126047	4126551	2.45211	1.97111	1	1	AT1G12160	485		1	4198429	4199067	6.34926	4.17498	1	1	AT1G12350	638		1	4347885	4349535	6.54208	6.76694	1	1	AT1G12760	1037		1	4228727	4229001	2.52926	3.01252	1	0	AT1G12420	274
1	4140232	4140908	4.02424	3.58929	1	1		0		1	4200930	4201698	6.42644	6.81254	1	1	AT1G12360	768		1	4351168	4351834	5.02951	6.39454	1	1	AT1G12770	666		1	4237736	4238773	7.13815	6.49226	1	1	AT1G12430	1028
1	4144989	4145399	1.64465	1.32804	1	1	AT1G12220	410		1	4208300	4208934	2.97965	3.5707	1	1	AT1G12370	634		1	4353797	4354397	5.87349	6.42345	1	1	AT1G12775	491		1	4241694	4243051	4.88207	4.70129	1	1	AT1G12440	1314
1	4147948	4148765	5.22776	6.68662	1	1	AT1G12230	803		1	4215362	4217218	5.49446	6.77641	1	1	AT1G12380	1770		1	4356847	4358339	5.12079	4.36888	1	1	AT1G12780	1481		1	4244213	4245255	6.6494	6.54144	1	1	AT1G12450	947
1	4153594	4154647	4.27925	3.50997	1	1	AT1G12240	995		1	4220071	4220718	7.70468	7.01598	1	1	AT1G12390	618		1	4360691	4361376	7.68554	3.35621	1	1	AT1G12790	581		1	4247447	4248394	3.60298	3.33547	1	1	AT1G12460	947
1	4157649	4159978	4.76774	5.104	1	1	AT1G12244	1392		1	4221930	4222420	2.86023	3.52007	0	1	AT1G12400	490		1	4364541	4365445	6.27285	6.19077	1	1	AT1G12800	790		1	4250924	4251594	5.01254	6.72038	1	1	AT1G12470	562
1	4157649	4159978	4.76774	5.104	1	1	AT1G12250	713		1	4223000	4223655	5.72792	6.02783	1	1	AT1G12410	625		1	4367173	4368033	5.37694	8.17397	1	1	AT1G12810	777		1	4263468	4265120	8.7038	8.05054	1	1	AT1G12500	1576
1	4171965	4173189	4.76648	4.75896	1	1	AT1G12270	1114		1	4227505	4227816	2.14517	3.57465	1	1	AT1G12420	311		1	4369621	4371371	8.07789	6.93792	1	1	AT1G12820	1672		1	4268219	4269014	7.27465	5.48617	1	1	AT1G12520	707
1	4176828	4177600	1.87082	2.01711	1	1	AT1G12280	731		1	4227908	4228531	3.77964	3.11146	1	1	AT1G12420	623		1	4374011	4375239	6.08967	6.23422	1	1	AT1G12830	920		1	4268219	4269014	7.27465	5.48617	1	1	AT1G12530	28
1	4181949	4182766	3.63438	4.883	1	1	AT1G12290	644		1	4228679	4229054	3.44479	3.83296	1	1	AT1G12420	375		1	4375328	4376261	7.6278	6.45222	1	1	AT1G12840	746		1	4270158	4270895	6.1899	6.14345	1	1	AT1G12530	629
1	4181949	4182766	3.63438	4.883	1	1	AT1G12294	167		1	4237776	4238777	5.17775	5.54208	1	1	AT1G12430	988		1	4379022	4379407	2.04549	2.16505	1	1	AT1G12845	385		1	4274555	4275243	5.90162	4.55016	1	1	AT1G12550	649
1	4185584	4186243	5.23829	5.83532	1	1	AT1G12300	540		1	4241708	4243005	4.06064	4.80792	1	1	AT1G12440	1297		1	4380724	4381676	8.32659	7.00338	1	1	AT1G12850	888		1	4282826	4283648	5.96086	6.65426	1	1	AT1G12580	749
1	4187013	4188170	6.09307	6.15607	1	1	AT1G12310	891		1	4244246	4245162	3.72338	6.72897	1	1	AT1G12450	854		1	4384489	4385730	3.77369	4.29059	1	1	AT1G12860	1241		1	4296469	4297193	6.64207	6.38471	1	1	AT1G12620	615
1	4189486	4189866	1.32837	1.58692	0	1	AT1G12320	380		1	4247330	4248295	3.75694	4.36341	1	1	AT1G12460	965		1	4393036	4394390	7.55371	6.47786	1	1	AT1G12900	1354		1	4298825	4299433	2.48391	3.16793	1	1	AT1G12630	544
1	4194623	4196218	4.43478	4.67113	1	1	AT1G12330	1560		1	4250898	4251743	4.88937	6.69935	1	1	AT1G12470	711		1	4395222	4396316	4.31847	4.76039	1	1	AT1G12910	1069		1	4305101	4306605	5.74063	6.06095	1	1	AT1G12640	697
1	4198416	4199102	5.56651	3.99082	1	1	AT1G12350	686		1	4263560	4265106	7.59213	7.8495	1	1	AT1G12500	1484		1	4396405	4397099	3.73668	3.23903	1	1	AT1G12920	694		1	4305101	4306605	5.74063	6.06095	1	1	AT1G12650	672
1	4200935	4201717	4.00093	5.17703	1	1	AT1G12360	782		1	4268178	4268985	6.75232	5.72021	1	1	AT1G12520	748		1	4397366	4398193	6.67513	6.01161	1	1	AT1G12920	827		1	4322165	4323036	5.64704	6.75774	1	1	AT1G12680	780
1	4208185	4208969	2.65014	2.95909	1	1	AT1G12370	766		1	4270192	4270902	5.7133	6.19882	1	1	AT1G12530	595		1	4404557	4405633	5.37867	5.92252	1	1	AT1G12930	1048		1	4325787	4326344	4.84619	4.36938	1	1	AT1G12700	546
1	4215417	4217204	5.52197	5.59637	1	1	AT1G12380	1715		1	4274560	4275222	4.37451	5.96126	1	1	AT1G12550	628		1	4423553	4424485	4.82798	6.24052	1	1	AT1G12970	845		1	4327517	4328534	6.11097	5.17502	1	1	AT1G12710	964
1	4220099	4220732	7.37954	7.16839	1	1	AT1G12390	632		1	4282859	4283620	5.6773	5.01479	1	1	AT1G12580	721		1	4433575	4434754	6.47706	8.75882	1	1	AT1G12990	1114		1	4334556	4335212	6.15821	4.69784	1	1	AT1G12730	597
1	4221906	4222566	3.36837	1.8852	1	1	AT1G12400	660		1	4296440	4297198	4.46119	5.78293	1	1	AT1G12620	644		1	4438672	4439526	5.13245	4.72801	1	1	AT1G13000	804		1	4347777	4349648	6.83076	6.06186	1	1	AT1G12750	551
1	4222951	4223665	5.50749	5.14565	1	1	AT1G12410	635		1	4298809	4299303	2.84523	2.7945	1	1	AT1G12630	414		1	4442362	4443773	6.16807	5.6262	1	1	AT1G13020	1322		1	4347777	4349648	6.83076	6.06186	1	1	AT1G12760	1150
1	4227216	4228462	2.3415	2.31243	1	1	AT1G12420	1246		1	4305120	4306629	4.79797	6.51808	1	1	AT1G12640	678		1	4446632	4448138	5.48296	6.68097	1	1	AT1G13030	774		1	4351115	4351757	6.93532	7.05262	1	1	AT1G12770	642
1	4228552	4229067	3.0404	3.33727	1	1	AT1G12420	515		1	4305120	4306629	4.79797	6.51808	1	1	AT1G12650	696		1	4446632	4448138	5.48296	6.68097	1	1	AT1G13040	491		1	4353786	4354419	4.49943	6.78467	1	1	AT1G12775	513
1	4237846	4238826	4.36871	5.02453	1	1	AT1G12430	918		1	4322230	4323002	5.74386	6.78769	1	1	AT1G12680	715		1	4452212	4452936	7.27286	5.36682	1	1	AT1G13060	724		1	4356733	4358332	4.95136	3.58086	1	1	AT1G12780	1595
1	4241676	4243061	3.94121	4.27837	1	1	AT1G12440	1332		1	4325790	4326331	5.51956	5.36614	1	1	AT1G12700	541		1	4459021	4460005	3.53045	2.65819	1	1	AT1G13080	839		1	4360719	4361376	6.37513	4.1499	1	1	AT1G12790	553
1	4244230	4245220	4.60764	6.0674	1	1	AT1G12450	912		1	4327594	4328547	4.49895	6.04725	1	1	AT1G12710	887		1	4461826	4462724	5.09526	5.27567	1	1	AT1G13090	898		1	4364430	4365439	6.20386	5.2605	1	1	AT1G12800	901
1	4247360	4248376	2.96963	3.46482	1	1	AT1G12460	1016		1	4334583	4335209	4.61393	5.71111	1	1	AT1G12730	594		1	4472472	4473264	6.35726	4.84564	1	1	AT1G13120	741		1	4367224	4367990	6.91165	4.5846	1	1	AT1G12810	734
1	4250921	4251687	5.62003	5.06771	1	1	AT1G12470	655		1	4347764	4348413	6.06661	4.30878	1	1	AT1G12750	564		1	4478108	4478622	5.81615	4.70296	1	1	AT1G13140	131		1	4369523	4371384	7.37625	7.29512	1	1	AT1G12820	1770
1	4263513	4265116	5.49414	8.27855	1	1	AT1G12500	1531		1	4348480	4349660	5.33366	6.94987	1	1	AT1G12760	1162		1	4480722	4481407	7.96699	5.86814	1	1	AT1G13145	474		1	4374008	4375302	7.35173	5.70937	1	1	AT1G12830	920
1	4268078	4269074	4.37868	6.03013	1	1	AT1G12520	848		1	4351138	4351713	4.01764	5.45132	1	1	AT1G12770	575		1	4484544	4485298	6.07342	8.85622	1	1	AT1G13160	714		1	4375406	4376347	7.3965	6.4823	1	1	AT1G12840	832
1	4268078	4269074	4.37868	6.03013	1	1	AT1G12530	88		1	4353762	4354414	5.55353	4.64494	1	1	AT1G12775	508		1	4491605	4492612	4.587	6.87909	1	1	AT1G13170	982		1	4378872	4379403	2.56128	1.53969	1	1	AT1G12845	464
1	4270197	4270897	5.81501	4.99901	1	1	AT1G12530	590		1	4357202	4358291	2.39795	3.61705	1	1	AT1G12780	1089		1	4494994	4495792	5.49854	5.30625	1	1	AT1G13180	764		1	4380654	4381699	6.0341	7.58978	1	1	AT1G12850	958
1	4274572	4275197	4.5554	4.50052	1	1	AT1G12550	603		1	4360789	4361371	3.56098	4.35605	1	1	AT1G12790	483		1	4498794	4499846	10.0246	7.98536	1	1	AT1G13190	965		1	4384421	4385517	4.9807	4.82688	1	1	AT1G12860	1096
1	4282856	4283566	6.10987	6.2146	1	1	AT1G12580	667		1	4364528	4365447	6.36722	6.15322	1	1	AT1G12800	803		1	4502679	4503552	5.88079	5.95161	1	1	AT1G13195	873		1	4392887	4394416	6.13197	7.30407	1	1	AT1G12900	1513
1	4296456	4297206	6.48334	5.30772	1	1	AT1G12620	628		1	4367233	4367969	3.97447	6.25489	1	1	AT1G12810	713		1	4512850	4513957	5.20241	6.32018	1	1	AT1G13210	1088		1	4395306	4396963	4.8795	4.26533	1	1	AT1G12910	985
1	4298815	4299280	1.83332	2.26043	1	1	AT1G12630	391		1	4369655	4371361	5.92717	6.88601	1	1	AT1G12820	1638		1	4515501	4516218	5.04445	3.73465	1	1	AT1G13220	612		1	4395306	4396963	4.8795	4.26533	1	1	AT1G12920	615
1	4305110	4306579	4.51694	4.82164	1	1	AT1G12640	688		1	4374019	4375278	4.93685	5.48004	1	1	AT1G12830	920		1	4525406	4526156	7.55371	7.92109	1	1	AT1G13245	578		1	4397152	4398253	5.20306	4.67344	1	1	AT1G12920	1041
1	4305110	4306579	4.51694	4.82164	1	1	AT1G12650	646		1	4375437	4376410	6.23578	6.35558	1	1	AT1G12840	895		1	4528853	4530155	9.11675	9.54891	1	1	AT1G13250	1210		1	4404612	4405645	6.3123	5.62887	1	1	AT1G12930	993
1	4322143	4323043	5.43209	4.80436	1	1	AT1G12680	802		1	4379020	4379398	1.77581	2.6629	1	1	AT1G12845	378		1	4542298	4543722	6.63649	4.98095	1	1	AT1G13260	1424		1	4423558	4424553	6.27685	6.50803	1	1	AT1G12970	913
1	4325770	4326345	4.43881	5.0711	1	1	AT1G12700	563		1	4380621	4381676	5.78907	7.03761	1	1	AT1G12850	991		1	4544909	4545643	5.14295	6.37329	1	1	AT1G13270	690		1	4429885	4430075	1.07805	2.61504	0	1	AT1G12980	190
1	4327406	4328582	5.44692	5.50307	1	1	AT1G12710	1075		1	4384460	4385864	4.45862	4.16503	1	1	AT1G12860	1404		1	4547481	4548583	6.6285	8.48782	1	1	AT1G13280	1102		1	4433594	4434927	7.48426	5.84817	1	1	AT1G12990	1287
1	4334523	4335274	3.80428	4.30578	1	1	AT1G12730	659		1	4392901	4394403	5.17786	6.48899	1	1	AT1G12900	1499		1	4567196	4567853	7.56608	6.84234	1	1	AT1G13320	611		1	4438612	4439569	5.94918	6.21828	1	1	AT1G13000	864
1	4347754	4349694	5.09952	6.4484	1	1	AT1G12750	574		1	4395276	4396946	3.54001	5.70879	1	1	AT1G12910	1015		1	4567969	4568315	5.52283	7.89308	1	1	AT1G13330	346		1	4442175	4443798	6.4228	5.31881	1	1	AT1G13020	1509
1	4347754	4349694	5.09952	6.4484	1	1	AT1G12760	1196		1	4395276	4396946	3.54001	5.70879	1	1	AT1G12920	598		1	4575925	4576690	6.23372	3.47323	1	1	AT1G13350	707		1	4446627	4448179	5.7784	5.69145	1	1	AT1G13030	779
1	4351130	4351785	4.42721	5.29164	1	1	AT1G12770	655		1	4397288	4398245	5.44736	5.99838	1	1	AT1G12920	905		1	4577153	4577888	10.6877	7.86305	1	1	AT1G13360	735		1	4446627	4448179	5.7784	5.69145	1	1	AT1G13040	532
1	4353730	4354421	4.13525	4.77616	1	1	AT1G12775	515		1	4404560	4405636	5.38461	6.15795	1	1	AT1G12930	1045		1	4589667	4590507	6.35962	6.08266	1	1	AT1G13380	756		1	4452228	4452923	6.18926	6.01649	1	1	AT1G13060	695
1	4357029	4358307	3.16216	3.42852	1	1	AT1G12780	1278		1	4416541	4416749	1.40275	1.77527	0	1	AT1G12940	208		1	4592821	4593731	5.54238	5.43155	1	1	AT1G13390	910		1	4459109	4460235	3.91666	3.1485	1	1	AT1G13080	1069
1	4360714	4361378	3.91142	4.73508	1	1	AT1G12790	558		1	4423542	4424569	5.75258	6.31672	1	1	AT1G12970	929		1	4593786	4594333	3.07506	7.40691	1	1	AT1G13390	547		1	4461764	4462719	5.20306	5.91301	1	1	AT1G13090	913
1	4364472	4365463	6.71342	5.77208	1	1	AT1G12800	859		1	4433576	4434876	6.20053	5.5939	1	1	AT1G12990	1236		1	4601313	4601675	1.56125	3.45391	1	1	AT1G13410	362		1	4467455	4467641	1.3636	0.890063	1	0	AT1G13110	186
1	4367258	4367981	5.34907	6.48688	1	1	AT1G12810	723		1	4438685	4439509	5.7859	6.10951	1	1	AT1G13000	791		1	4608484	4610697	6.70557	6.27371	1	1	AT1G13440	2163		1	4468445	4468771	2.49698	1.22669	1	0	AT1G13110	326
1	4369654	4371371	5.0956	5.95412	1	1	AT1G12820	1639		1	4442179	4442399	1.61737	1.61355	0	1	AT1G13020	220		1	4614249	4615270	5.35145	7.05793	1	1	AT1G13450	1021		1	4472372	4473272	7.38942	5.85676	1	1	AT1G13120	841
1	4374049	4375318	4.85276	5.18686	1	1	AT1G12830	920		1	4442450	4443803	5.85309	8.02247	1	1	AT1G13020	1234		1	4615689	4616517	7.76138	7.00014	1	1	AT1G13460	704		1	4478116	4478681	5.31547	4.39326	1	1	AT1G13140	190
1	4375423	4376329	6.35469	5.49612	1	1	AT1G12840	814		1	4446684	4448179	4.75834	5.08528	1	1	AT1G13030	722		1	4641514	4642171	4.93497	6.88984	1	1	AT1G13560	590		1	4480706	4481498	5.81494	7.11409	1	1	AT1G13145	474
1	4378886	4379383	2.5531	1.90777	1	1	AT1G12845	444		1	4446684	4448179	4.75834	5.08528	1	1	AT1G13040	532		1	4643751	4644393	7.81746	5.15992	1	1	AT1G13570	642		1	4484524	4485337	5.86496	6.09872	1	1	AT1G13160	753
1	4380661	4381696	5.58634	6.1339	1	1	AT1G12850	951		1	4452205	4452921	6.3079	6.27839	1	1	AT1G13060	709		1	4646319	4647019	5.5351	6.09268	1	1	AT1G13580	688		1	4491559	4492628	4.87999	6.40265	1	1	AT1G13170	1028
1	4384407	4385892	3.90278	3.85813	1	1	AT1G12860	1485		1	4459121	4459918	2.73313	2.99936	1	1	AT1G13080	752		1	4650322	4651593	4.3527	3.95602	1	1	AT1G13600	682		1	4494983	4495952	5.63972	6.20744	1	1	AT1G13180	924
1	4392967	4394419	4.53791	5.58228	1	1	AT1G12900	1433		1	4461832	4462716	3.98386	5.09104	1	1	AT1G13090	884		1	4662781	4663264	2.78356	2.66653	1	1	AT1G13609	438		1	4498799	4499842	7.23589	5.69614	1	1	AT1G13190	961
1	4395083	4397152	4.02891	3.69964	1	1	AT1G12910	1208		1	4467985	4468452	2.17157	1.60052	1	0	AT1G13110	467		1	4663265	4663431	2.5313	2.03383	0	1		0		1	4502534	4503562	6.19103	6.28944	1	1	AT1G13195	1028
1	4395083	4397152	4.02891	3.69964	1	1	AT1G12920	804		1	4472469	4473273	4.61478	7.21076	1	1	AT1G13120	744		1	4672388	4673112	6.15507	5.03903	1	1	AT1G13630	569		1	4512947	4514021	8.16166	5.36995	1	1	AT1G13210	991
1	4397183	4398235	4.95022	4.74383	1	1	AT1G12920	1010		1	4478111	4478579	4.50236	3.63298	1	1	AT1G13140	88		1	4679006	4679951	5.72992	3.63443	1	1	AT1G13640	806		1	4515503	4516279	4.40129	4.91541	1	1	AT1G13220	673
1	4404557	4405652	4.30718	4.81418	1	1	AT1G12930	1048		1	4480732	4481434	4.68813	5.34832	1	1	AT1G13145	474		1	4688497	4688661	1.7463	2.44423	0	1	AT1G13670	164		1	4525468	4526104	8.69072	7.13693	1	1	AT1G13245	578
1	4416592	4416879	1.19282	1.83252	0	1	AT1G12940	287		1	4484584	4485384	4.84946	6.05411	1	1	AT1G13160	800		1	4693224	4694028	8.51195	5.03725	1	1	AT1G13690	739		1	4528748	4530145	7.16345	8.596	1	1	AT1G13250	1315
1	4423564	4424553	5.7117	4.66898	1	1	AT1G12970	913		1	4491621	4492613	4.71193	4.95091	1	1	AT1G13170	966		1	4695174	4696060	3.47456	3.70771	1	1	AT1G13700	849		1	4542268	4543729	5.87589	6.6877	1	1	AT1G13260	1461
1	4429956	4430223	1.14473	1.83252	0	1	AT1G12980	267		1	4494974	4495950	5.4719	6.63218	1	1	AT1G13180	922		1	4704014	4704627	1.9172	2.04477	1	1	AT1G13710	613		1	4544902	4545594	5.85848	5.60884	1	1	AT1G13270	641
1	4433562	4434967	5.31868	6.0776	1	1	AT1G12990	1327		1	4498789	4499740	6.60115	8.71435	1	1	AT1G13190	859		1	4709786	4710604	5.25582	4.9252	1	1	AT1G13730	780		1	4547505	4548611	9.71794	8.57987	1	1	AT1G13280	1106
1	4438726	4439510	5.02883	5.15808	1	1	AT1G13000	750		1	4502611	4503571	6.38815	6.08764	1	1	AT1G13195	960		1	4713651	4714972	5.34597	5.52301	1	1	AT1G13740	1298		1	4567250	4567859	7.13519	10.8262	1	1	AT1G13320	557
1	4442162	4443781	4.96681	5.3978	1	1	AT1G13020	1522		1	4512909	4513968	5.02248	5.72497	1	1	AT1G13210	1029		1	4721603	4722367	6.11503	7.06373	1	1	AT1G13770	672		1	4567962	4568366	5.79431	3.41462	1	1	AT1G13330	404
1	4446516	4448218	5.10444	5.92594	1	1	AT1G13030	890		1	4515543	4516234	4.22496	5.87048	1	1	AT1G13220	628		1	4724534	4725083	7.20014	3.5157	1	1	AT1G13780	475		1	4575868	4576714	5.30744	4.68115	1	1	AT1G13350	764
1	4446516	4448218	5.10444	5.92594	1	1	AT1G13040	571		1	4525435	4526139	5.40583	7.05854	1	1	AT1G13245	578		1	4726708	4727419	6.33728	4.60219	1	1		0		1	4576995	4577888	7.80987	8.8705	1	1	AT1G13360	893
1	4452199	4452935	5.31069	4.63837	1	1	AT1G13060	723		1	4528910	4530145	5.62617	8.45773	1	1	AT1G13250	1153		1	4733214	4733866	5.14295	3.33471	1	1	AT1G13800	493		1	4589617	4590482	5.72194	5.09116	1	1	AT1G13380	806
1	4459157	4459991	2.42115	2.4209	1	1	AT1G13080	825		1	4542232	4543537	4.45968	5.93545	1	1	AT1G13260	1305		1	4733923	4734592	4.71609	5.91743	1	1	AT1G13810	556		1	4592737	4594300	5.7872	4.87432	1	1	AT1G13390	1563
1	4461825	4462678	4.71505	4.03017	1	1	AT1G13090	853		1	4544886	4545518	5.90259	7.14439	1	1	AT1G13270	565		1	4735528	4736237	5.00409	4.67043	1	1	AT1G13820	690		1	4601281	4601799	2.98323	2.82424	1	1	AT1G13410	518
1	4467423	4468108	1.43907	1.59518	1	1	AT1G13110	685		1	4547523	4548641	5.171	7.84965	1	1	AT1G13280	1118		1	4746245	4746988	6.29649	7.42312	1	1	AT1G13860	711		1	4608388	4610668	7.71104	7.05721	1	1	AT1G13440	2259
1	4472404	4473284	5.58697	6.33836	1	1	AT1G13120	809		1	4567260	4567840	4.77549	4.92423	1	1	AT1G13320	547		1	4748144	4748724	5.02335	5.11953	1	1	AT1G13870	498		1	4612387	4612671	2.11013	1.26604	1	0		0
1	4478098	4478651	4.2313	4.03442	1	1	AT1G13140	160		1	4567962	4568346	4.03292	4.86697	1	1	AT1G13330	384		1	4748924	4750096	5.80536	5.41413	1	1	AT1G13880	1172		1	4614315	4615288	6.90421	5.55821	1	1	AT1G13450	973
1	4480727	4481460	4.44677	4.30776	1	1	AT1G13145	474		1	4575896	4576656	5.71633	4.73422	1	1	AT1G13350	736		1	4754557	4755661	7.45327	8.33686	1	1	AT1G13900	1023		1	4615745	4616691	5.28846	6.53451	1	1	AT1G13460	878
1	4484528	4485396	4.7103	6.34507	1	1	AT1G13160	812		1	4576984	4577918	5.99666	8.98472	1	1	AT1G13360	934		1	4755778	4756544	6.20324	5.66881	1	1	AT1G13910	760		1	4641472	4642143	4.98319	6.20856	1	1	AT1G13560	632
1	4491608	4492651	4.92364	5.82447	1	1	AT1G13170	979		1	4589641	4590495	5.43697	5.53762	1	1	AT1G13380	782		1	4761029	4761906	7.19608	7.79554	1	1	AT1G13930	877		1	4643710	4644407	6.03494	5.76328	1	1	AT1G13570	697
1	4494984	4496027	4.93841	4.77145	1	1	AT1G13180	999		1	4592847	4593688	5.25744	7.44552	1	1	AT1G13390	841		1	4762008	4762186	1.99532	0.816578	1	0	AT1G13930	178		1	4646247	4647005	5.23448	4.34933	1	1	AT1G13580	758
1	4498803	4499857	6.09192	6.16552	1	1	AT1G13190	976		1	4593807	4594296	5.66947	4.17714	1	1	AT1G13390	489		1	4765632	4766857	6.38494	6.11611	1	1	AT1G13940	1117		1	4650408	4651567	5.85974	5.02769	1	1	AT1G13600	682
1	4502664	4503639	5.04851	4.67155	1	1	AT1G13195	927		1	4601324	4601720	2.26751	3.1721	1	1	AT1G13410	396		1	4773523	4774008	3.75889	3.87322	1	1	AT1G13950	432		1	4662668	4663525	2.93918	3.22153	1	1	AT1G13609	498
1	4512832	4514019	5.53811	6.60205	1	1	AT1G13210	1106		1	4608591	4610662	5.46718	6.80091	1	1	AT1G13440	2056		1	4776414	4777294	5.16734	7.06711	1	1	AT1G13960	831		1	4672263	4673155	7.3656	5.45235	1	1	AT1G13630	694
1	4515483	4516330	5.67706	3.9172	1	1	AT1G13220	724		1	4614359	4615248	6.22862	7.09977	1	1	AT1G13450	889		1	4781513	4782435	3.48028	1.99667	1	1	AT1G13970	922		1	4678970	4679898	5.71951	5.39404	1	1	AT1G13640	842
1	4525392	4526165	5.3192	5.75649	1	1	AT1G13245	578		1	4615731	4616600	5.79655	5.37022	1	1	AT1G13460	787		1	4788485	4789143	6.92835	5.74605	1	1	AT1G13980	658		1	4688372	4688646	1.41639	1.39694	1	0	AT1G13670	274
1	4528881	4530136	5.443	5.39742	1	1	AT1G13250	1182		1	4641453	4642132	5.10046	5.25455	1	1	AT1G13560	651		1	4794724	4795424	4.67929	4.19481	1	1	AT1G13990	668		1	4693228	4694011	6.61655	6.41279	1	1	AT1G13690	722
1	4542236	4543577	4.59362	6.02589	1	1	AT1G13260	1341		1	4643623	4644414	3.64167	4.61094	1	1	AT1G13570	791		1	4797365	4798307	6.57512	6.67273	1	1	AT1G14000	942		1	4695157	4696397	4.07771	2.72549	1	1	AT1G13700	866
1	4544895	4545593	6.40583	4.83629	1	1	AT1G13270	640		1	4646333	4647048	4.3331	6.73241	1	1	AT1G13580	674		1	4801035	4801941	7.48484	6.83823	1	1	AT1G14010	815		1	4703879	4704577	1.45271	2.23456	1	1	AT1G13710	698
1	4547481	4548650	5.83432	6.45246	1	1	AT1G13280	1169		1	4650478	4651515	2.42516	4.29517	1	1	AT1G13600	682		1	4802702	4803619	7.47945	7.6845	1	1	AT1G14020	899		1	4709846	4710685	7.45208	4.63982	1	1	AT1G13730	839
1	4567138	4568354	3.5592	4.64691	1	1	AT1G13320	669		1	4662730	4663253	1.54035	3.10781	0	1	AT1G13609	489		1	4806656	4807579	5.97028	4.67817	1	1	AT1G14030	861		1	4713550	4714920	6.20708	7.08691	1	1	AT1G13740	1246
1	4567138	4568354	3.5592	4.64691	1	1	AT1G13330	419		1	4672370	4673138	4.39804	6.33888	1	1	AT1G13630	587		1	4811888	4812489	3.81323	5.0464	1	1	AT1G14040	601		1	4717511	4717679	2.17147	1.17677	1	0	AT1G13750	168
1	4575855	4576708	4.75382	5.22269	1	1	AT1G13350	777		1	4679028	4679870	5.09143	6.1891	1	1	AT1G13640	784		1	4817139	4818099	5.42205	5.16086	1	1	AT1G14060	876		1	4717846	4718174	1.8052	2.7988	1	1	AT1G13750	328
1	4577124	4577918	6.69051	7.68605	1	1	AT1G13360	794		1	4688370	4688577	1.48069	1.83043	0	1	AT1G13670	207		1	4819737	4820579	5.54422	4.76467	1	1	AT1G14070	413		1	4721627	4722361	4.63939	5.13498	1	1	AT1G13770	666
1	4589602	4590530	5.74543	6.51095	1	1	AT1G13380	821		1	4693239	4694023	6.48503	6.71386	1	1	AT1G13690	734		1	4819737	4820579	5.54422	4.76467	1	1	AT1G14071	94		1	4724505	4725140	5.21767	4.75243	1	1	AT1G13770	5
1	4592842	4594325	5.27768	5.26999	1	1	AT1G13390	1483		1	4695148	4696108	1.87471	3.27195	1	1	AT1G13700	875		1	4826899	4827530	4.99169	6.55879	1	1	AT1G14090	537		1	4724505	4725140	5.21767	4.75243	1	1	AT1G13780	532
1	4601243	4601855	3.17704	2.55327	1	1	AT1G13410	594		1	4703866	4704015	0.91861	3.05439	0	1	AT1G13710	149		1	4837003	4837659	6.37953	11.2595	1	1	AT1G14130	613		1	4726719	4727373	4.39741	5.25019	1	1		0
1	4608559	4610691	5.34511	5.55483	1	1	AT1G13440	2088		1	4704105	4704521	1.30059	1.95133	0	1	AT1G13710	416		1	4838983	4839731	6.97865	7.84009	1	1	AT1G14140	650		1	4733296	4734531	5.10642	5.02087	1	1	AT1G13800	411
1	4614367	4615307	4.8417	4.57218	1	1	AT1G13450	940		1	4709842	4710628	4.29144	5.58517	1	1	AT1G13730	786		1	4845337	4845847	4.88086	3.24325	1	1	AT1G14170	510		1	4733296	4734531	5.10642	5.02087	1	1	AT1G13810	495
1	4615776	4616702	4.54063	4.32067	1	1	AT1G13460	889		1	4713514	4714886	6.25259	5.33473	1	1	AT1G13740	1212		1	4847142	4847788	5.73272	5.66637	1	1	AT1G14180	626		1	4735489	4736179	6.77502	6.08522	1	1	AT1G13820	632
1	4641438	4642161	5.55564	4.3	1	1	AT1G13560	666		1	4717563	4718127	1.3609	2.52091	0	1	AT1G13750	564		1	4850347	4850757	3.15631	1.67299	1	1	AT1G14185	410		1	4746175	4746996	8.48453	4.03042	1	1	AT1G13860	781
1	4643765	4644438	4.72936	6.16921	1	1	AT1G13570	657		1	4721583	4722282	4.16735	6.17783	1	1	AT1G13770	587		1	4854501	4855269	5.15756	4.26112	1	1	AT1G14200	699		1	4748182	4748728	5.33033	8.91461	1	1	AT1G13870	460
1	4646311	4647000	4.89935	4.67789	1	1	AT1G13580	689		1	4724557	4725090	4.95098	5.21556	1	1	AT1G13780	482		1	4855489	4855906	4.0283	3.18075	1	1	AT1G14205	373		1	4748899	4750074	6.22531	6.28338	1	1	AT1G13880	1175
1	4650588	4651451	2.40056	2.45572	1	1	AT1G13600	664		1	4726742	4727407	4.21936	5.02166	1	1		0		1	4857348	4857981	4.39086	2.80755	1	1	AT1G14210	616		1	4754587	4756595	6.63972	6.23464	1	1	AT1G13900	993
1	4662824	4663502	2.02891	2.5437	1	1	AT1G13609	395		1	4733312	4734634	3.58057	5.19056	1	1	AT1G13800	395		1	4861234	4862185	5.0751	6.36013	1	1	AT1G14230	919		1	4754587	4756595	6.63972	6.23464	1	1	AT1G13910	811
1	4672223	4673133	4.34883	5.61259	1	1	AT1G13630	734		1	4733312	4734634	3.58057	5.19056	1	1	AT1G13810	598		1	4872954	4873344	2.50005	2.99744	1	1	AT1G14260	390		1	4761032	4761982	5.74165	5.48279	1	1	AT1G13930	950
1	4678936	4679918	4.39957	3.67247	1	1	AT1G13640	876		1	4735520	4736179	5.97632	6.16288	1	1	AT1G13820	632		1	4876546	4877272	7.38764	6.18673	1	1	AT1G14270	702		1	4765496	4766866	6.81725	7.22301	1	1	AT1G13940	1253
1	4688440	4688733	1.02999	2.01218	0	1	AT1G13670	293		1	4746236	4746999	4.19801	5.44801	1	1	AT1G13860	720		1	4881196	4882025	8.10015	5.52743	1	1	AT1G14290	768		1	4773537	4774048	2.33704	2.07821	1	1	AT1G13950	472
1	4693221	4694124	4.69288	5.08634	1	1	AT1G13690	835		1	4748144	4748737	4.06975	5.74944	1	1	AT1G13870	498		1	4884294	4885484	6.34593	5.43924	1	1	AT1G14310	440		1	4776237	4777330	4.97529	5.09558	1	1	AT1G13960	867
1	4695157	4696245	2.38182	2.67669	1	1	AT1G13700	866		1	4748936	4750167	4.41818	5.5227	1	1	AT1G13880	1231		1	4884294	4885484	6.34593	5.43924	1	1	AT1G14300	497		1	4781653	4782500	2.30493	2.12531	1	1	AT1G13970	847
1	4703839	4704559	1.6191	1.90418	1	1	AT1G13710	720		1	4754641	4756663	5.94415	6.80914	1	1	AT1G13900	939		1	4888095	4888820	5.95239	6.03588	1	1	AT1G14320	606		1	4788522	4789175	6.26396	6.65634	1	1	AT1G13980	653
1	4709860	4710694	4.72965	5.6804	1	1	AT1G13730	834		1	4754641	4756663	5.94415	6.80914	1	1	AT1G13910	879		1	4890882	4892043	5.57919	4.82718	1	1	AT1G14330	1161		1	4794703	4795574	5.3235	4.89379	1	1	AT1G13990	818
1	4713558	4714812	5.85643	4.53793	1	1	AT1G13740	1138		1	4761014	4761872	3.96217	7.23753	1	1	AT1G13930	858		1	4892146	4892317	1.65793	7.66787	0	1	AT1G14330	105		1	4797360	4798329	8.42304	7.6776	1	1	AT1G14000	969
1	4721614	4722304	5.39255	4.60789	1	1	AT1G13770	609		1	4765526	4766879	4.17719	7.01587	1	1	AT1G13940	1223		1	4897298	4898087	4.68618	6.29264	1	1	AT1G14340	741		1	4801063	4801952	4.76758	5.56349	1	1	AT1G14010	787
1	4724519	4725162	4.0392	3.59318	1	1	AT1G13780	554		1	4773567	4773986	1.82077	3.61105	1	1	AT1G13950	410		1	4899070	4899969	7.00188	8.8035	1	1	AT1G14345	824		1	4802677	4803545	5.96407	6.15871	1	1	AT1G14020	825
1	4726671	4727413	2.96232	3.99498	1	1		0		1	4776375	4777388	4.15579	6.07488	1	1	AT1G13960	925		1	4908390	4909428	5.45941	4.61267	1	1	AT1G14350	1038		1	4806604	4807581	6.22813	6.59617	1	1	AT1G14030	913
1	4733245	4734622	4.53515	4.70973	1	1	AT1G13800	462		1	4781757	4781921	2.54711	1.30669	1	0	AT1G13970	164		1	4912429	4913188	6.47381	4.35755	1	1	AT1G14360	723		1	4811817	4812429	3.09606	3.43093	1	1	AT1G14040	612
1	4733245	4734622	4.53515	4.70973	1	1	AT1G13810	586		1	4782036	4782224	1.27355	2.22312	0	1	AT1G13970	188		1	4915582	4916472	3.22648	3.23032	1	1	AT1G14370	890		1	4817191	4818111	5.69409	5.32608	1	1	AT1G14060	829
1	4735460	4736187	5.82634	5.46163	1	1	AT1G13820	640		1	4788483	4789135	7.40289	5.55275	1	1	AT1G13980	652		1	4920811	4921637	6.48076	5.51211	1	1	AT1G14380	785		1	4819821	4820608	5.52547	5.20131	1	1	AT1G14070	329
1	4746169	4746973	4.50161	4.22693	1	1	AT1G13860	787		1	4794685	4795407	3.83327	5.90805	1	1	AT1G13990	651		1	4927953	4928750	6.60339	6.83903	1	1	AT1G14400	737		1	4819821	4820608	5.52547	5.20131	1	1	AT1G14071	94
1	4748088	4748750	3.99493	4.91989	1	1	AT1G13870	554		1	4797342	4798344	5.82258	9.05912	1	1	AT1G14000	986		1	4930140	4930989	5.34564	4.55021	1	1	AT1G14410	764		1	4826851	4827517	6.00125	5.05029	1	1	AT1G14090	585
1	4748897	4750033	5.64382	4.3284	1	1	AT1G13880	1136		1	4801075	4801906	5.99144	7.49518	1	1	AT1G14010	775		1	4934300	4934525	2.45774	2.9329	1	1	AT1G14430	225		1	4836943	4837663	4.65602	5.08363	1	1	AT1G14130	673
1	4754634	4756623	7.02964	6.60561	1	1	AT1G13900	946		1	4802649	4803514	4.55192	6.82872	1	1	AT1G14020	794		1	4934645	4935854	5.15039	5.63991	1	1	AT1G14430	1209		1	4838860	4839738	6.53195	6.69527	1	1	AT1G14140	773
1	4754634	4756623	7.02964	6.60561	1	1	AT1G13910	839		1	4806671	4807568	4.92051	6.88229	1	1	AT1G14030	846		1	4946962	4947661	5.79055	6.52125	1	1	AT1G14450	614		1	4845303	4845847	4.2871	3.63116	1	1	AT1G14170	544
1	4758961	4759871	2.2929	1.92666	1	1	AT1G13920	793		1	4811835	4812503	2.92667	3.0398	1	1	AT1G14040	668		1	4951814	4952976	5.47963	7.24962	1	1	AT1G14460	1113		1	4847121	4847795	6.318	5.75573	1	1	AT1G14180	633
1	4760978	4762200	5.05852	5.29676	1	1	AT1G13930	1188		1	4817172	4818073	4.8564	6.73749	1	1	AT1G14060	848		1	4954033	4954836	4.2326	5.01897	1	1	AT1G14470	756		1	4850379	4850879	2.20195	2.06652	1	1	AT1G14185	500
1	4765573	4766870	5.51768	5.69933	1	1	AT1G13940	1176		1	4819849	4820575	4.63649	5.33329	1	1	AT1G14070	301		1	4958644	4959349	3.29069	3.81975	1	1	AT1G14490	681		1	4854446	4855316	4.48669	5.14639	1	1	AT1G14200	754
1	4773561	4773855	2.26468	2.13971	1	1	AT1G13950	279		1	4819849	4820575	4.63649	5.33329	1	1	AT1G14071	94		1	4963472	4964460	10.1522	7.05017	1	1	AT1G14510	956		1	4855454	4855885	2.54372	2.48802	1	1	AT1G14205	352
1	4776366	4777349	5.07435	5.81782	1	1	AT1G13960	886		1	4826884	4827498	4.41313	4.30569	1	1	AT1G14090	552		1	4973120	4973778	4.85535	3.53537	1	1	AT1G14530	606		1	4857314	4858007	4.4515	4.39756	1	1	AT1G14210	650
1	4781795	4782172	1.01973	1.44054	0	1	AT1G13970	377		1	4836957	4837641	4.88196	4.84421	1	1	AT1G14130	659		1	4980617	4981288	6.11262	6.76977	1	1	AT1G14560	616		1	4861202	4862175	4.57213	5.62816	1	1	AT1G14230	909
1	4788473	4789166	5.1165	5.74165	1	1	AT1G13980	693		1	4838836	4839727	5.91031	8.2602	1	1	AT1G14140	797		1	4983536	4984332	6.26363	6.56588	1	1	AT1G14570	796		1	4872889	4873295	2.21019	2.06904	1	1	AT1G14260	406
1	4794745	4795501	2.70261	4.22968	1	1	AT1G13990	745		1	4845277	4845838	2.70521	4.40243	1	1	AT1G14170	561		1	5000116	5000696	7.23543	6.47469	1	1	AT1G14590	527		1	4876551	4877269	5.80794	5.25099	1	1	AT1G14270	697
1	4797341	4798373	6.74743	6.13615	1	1	AT1G14000	1015		1	4847129	4847794	5.88806	7.47427	1	1	AT1G14180	632		1	5003038	5003428	2.44019	1.84826	1	1	AT1G14600	332		1	4877904	4878063	1.5925	0.825801	1	0	AT1G14280	159
1	4801020	4801916	3.80537	4.63138	1	1	AT1G14010	830		1	4850439	4850807	1.34431	2.54779	0	1	AT1G14185	368		1	5013906	5014519	6.50317	4.67952	1	1	AT1G14610	613		1	4881179	4882040	5.98708	8.36705	1	1	AT1G14290	785
1	4802697	4803645	5.29708	5.24027	1	1	AT1G14020	925		1	4854558	4855358	3.39614	4.98664	1	1	AT1G14200	642		1	5015845	5016638	4.81935	5.73731	1	1	AT1G14620	759		1	4884321	4885579	4.59619	4.28625	1	1	AT1G14310	535
1	4806579	4807562	5.63463	5.85596	1	1	AT1G14030	938		1	4855488	4855917	2.75583	2.38559	1	1	AT1G14205	384		1	5019954	5020213	6.93763	2.73063	0	1	AT1G14630	258		1	4884321	4885579	4.59619	4.28625	1	1	AT1G14300	470
1	4811806	4812522	3.17501	2.85512	1	1	AT1G14040	716		1	4857325	4857955	2.37231	3.78045	1	1	AT1G14210	630		1	5020275	5021470	6.22641	4.0082	1	1	AT1G14630	1195		1	4888143	4888835	9.65012	9.88484	1	1	AT1G14320	621
1	4817120	4818152	5.18088	5.84465	1	1	AT1G14060	876		1	4861193	4862178	3.75118	7.86338	1	1	AT1G14230	912		1	5023380	5024265	3.6658	3.24735	1	1	AT1G14640	609		1	4890802	4892053	5.58546	6.96882	1	1	AT1G14330	1251
1	4819869	4820601	4.29085	5.67615	1	1	AT1G14070	281		1	4872896	4873392	1.66205	2.83423	0	1	AT1G14260	496		1	5027646	5028368	7.00416	6.38113	1	1	AT1G14650	706		1	4892131	4892314	3.63024	7.3744	1	0	AT1G14330	120
1	4819869	4820601	4.29085	5.67615	1	1	AT1G14071	94		1	4876431	4877342	4.29251	6.371	1	1	AT1G14270	817		1	5035954	5036558	3.28434	7.16761	1	1	AT1G14660	523		1	4897288	4898118	6.0597	4.81062	1	1	AT1G14340	772
1	4826832	4827531	4.34715	5.09866	1	1	AT1G14090	604		1	4877953	4878351	2.06719	1.39122	1	0	AT1G14280	398		1	5037583	5038291	5.39734	8.31098	1	1	AT1G14670	679		1	4899063	4899969	10.0357	6.55977	1	1	AT1G14345	824
1	4836902	4837651	3.9885	4.88218	1	1	AT1G14130	714		1	4881319	4882006	6.69003	4.95708	1	1	AT1G14290	645		1	5040746	5041358	3.18756	2.78832	1	1	AT1G14680	497		1	4908051	4909747	3.41634	2.79571	1	1	AT1G14350	1696
1	4838840	4839727	8.1388	7.73476	1	1	AT1G14140	793		1	4884276	4885503	5.35918	5.71857	1	1	AT1G14310	459		1	5042428	5043464	6.26798	8.32131	1	1	AT1G14685	1036		1	4912361	4913251	6.86734	8.09615	1	1	AT1G14360	791
1	4845196	4845852	3.19572	6.2157	1	1	AT1G14170	651		1	4884276	4885503	5.35918	5.71857	1	1	AT1G14300	515		1	5043549	5043766	2.5313	1.01545	1	0	AT1G14685	217		1	4915601	4916404	3.72217	4.25989	1	1	AT1G14370	803
1	4847143	4847958	4.56628	4.57445	1	1	AT1G14180	796		1	4888135	4888806	6.60951	6.575	1	1	AT1G14320	592		1	5047910	5048721	6.05977	7.0405	1	1	AT1G14687	702		1	4920733	4921664	5.8958	4.8565	1	1	AT1G14380	863
1	4850360	4850774	1.56558	1.91402	0	1	AT1G14185	414		1	4891032	4892035	6.00205	7.65473	1	1	AT1G14330	1003		1	5054281	5055291	6.68898	6.96325	1	1	AT1G14690	971		1	4927987	4928712	7.54181	10.6203	1	1	AT1G14400	703
1	4854522	4855345	3.33706	3.69532	1	1	AT1G14200	678		1	4892126	4892305	6.11048	5.3313	1	0	AT1G14330	125		1	5058669	5059115	2.58244	4.43271	1	1	AT1G14700	435		1	4930119	4930993	6.71479	6.12678	1	1	AT1G14410	785
1	4855483	4855919	2.84376	3.0974	1	1	AT1G14205	386		1	4897325	4897982	6.01305	4.46738	1	1	AT1G14340	636		1	5063824	5065200	7.47336	7.6632	1	1	AT1G14710	1354		1	4934109	4935932	6.1012	4.41119	1	1	AT1G14430	1812
1	4857240	4857968	2.99904	2.76675	1	1	AT1G14210	724		1	4899066	4900030	7.04967	7.44045	1	1	AT1G14345	834		1	5066989	5068621	7.61473	6.94274	1	1	AT1G14720	1632		1	4946928	4947667	8.26959	6.97753	1	1	AT1G14450	648
1	4861222	4862223	4.16133	5.1292	1	1	AT1G14230	957		1	4907994	4909574	3.18793	3.76621	1	1	AT1G14350	1580		1	5076320	5077915	7.93436	7.52064	1	1	AT1G14740	1471		1	4951792	4953015	5.7049	4.80497	1	1	AT1G14460	1135
1	4873048	4873329	1.71468	1.86058	1	1	AT1G14260	281		1	4912394	4913221	4.95442	6.14401	1	1	AT1G14360	758		1	5081584	5082551	2.66672	3.15201	1	1	AT1G14750	936		1	4954049	4954703	3.89665	5.40553	1	1	AT1G14470	623
1	4876511	4877283	5.15072	4.55518	1	1	AT1G14270	737		1	4915597	4916458	3.44549	3.29202	1	1	AT1G14370	861		1	5088304	5088940	4.3847	4.41895	1	1	AT1G14770	542		1	4958631	4959403	2.99085	2.86907	1	1	AT1G14490	694
1	4877728	4878448	1.86379	1.4977	1	1	AT1G14280	720		1	4920792	4921653	4.27076	4.59955	1	1	AT1G14380	804		1	5090972	5091436	2.62505	2.06335	1	1	AT1G14780	446		1	4963298	4964435	6.1033	8.62215	1	1	AT1G14510	1130
1	4881283	4882046	5.72113	5.58498	1	1	AT1G14290	681		1	4927996	4928767	5.12517	6.55815	1	1	AT1G14400	694		1	5097287	5097443	1.30912	1.93542	0	1	AT1G14790	156		1	4973104	4973791	4.80282	2.99356	1	1	AT1G14530	622
1	4884144	4885660	5.13211	4.05531	1	1	AT1G14310	616		1	4930203	4931031	6.38219	6.01709	1	1	AT1G14410	701		1	5097504	5098107	5.18607	4.60678	1	1	AT1G14790	528		1	4980574	4981402	5.58528	5.17042	1	1	AT1G14560	730
1	4884144	4885660	5.13211	4.05531	1	1	AT1G14300	647		1	4934201	4935936	4.20228	4.68915	1	1	AT1G14430	1735		1	5103022	5104777	5.07955	5.14268	1	1	AT1G14810	1673		1	4983458	4984286	8.39538	7.04437	1	1	AT1G14570	751
1	4888139	4889045	5.30722	3.72845	1	1	AT1G14320	831		1	4939304	4940051	2.21515	2.54483	1	1	AT1G14440	747		1	5106268	5106981	3.9659	4.74913	1	1	AT1G14820	686		1	5000046	5000761	5.03143	4.89365	1	1	AT1G14590	597
1	4890917	4892061	6.01318	6.08181	1	1	AT1G14330	1144		1	4940519	4940715	2.27948	1.35896	1	0	AT1G14440	196		1	5110894	5111708	5.27354	5.265	1	1	AT1G14830	776		1	5003057	5003511	1.76156	2.80998	1	1	AT1G14600	313
1	4892109	4892310	4.9204	2.81705	1	1	AT1G14330	142		1	4946884	4947660	5.32744	5.75999	1	1	AT1G14450	692		1	5114670	5115533	5.60725	5.78085	1	1	AT1G14840	827		1	5013897	5014553	5.31928	5.3683	1	1	AT1G14610	636
1	4897276	4898153	3.77606	4.15619	1	1	AT1G14340	807		1	4951866	4952990	5.10456	7.04306	1	1	AT1G14460	1061		1	5122701	5123591	6.43077	4.70084	1	1	AT1G14850	558		1	5015878	5016686	6.85501	5.33238	1	1	AT1G14620	726
1	4899024	4899976	4.68987	6.26974	1	1	AT1G14345	831		1	4954016	4954748	3.477	5.13027	1	1	AT1G14470	668		1	5136992	5137908	4.90009	4.43615	1	1	AT1G14890	894		1	5019919	5020161	3.54097	4.48556	1	1	AT1G14630	206
1	4907994	4909390	3.52908	3.61321	1	1	AT1G14350	1396		1	4958617	4959346	4.10943	4.53016	1	1	AT1G14490	708		1	5138409	5139499	6.10726	6.63096	1	1	AT1G14900	1023		1	5020273	5021255	5.03888	5.4807	1	1	AT1G14630	982
1	4912306	4913229	4.60465	4.92741	1	1	AT1G14360	846		1	4963436	4964404	6.00137	7.60147	1	1	AT1G14510	968		1	5142783	5143756	6.0269	5.18796	1	1	AT1G14910	906		1	5023327	5024192	3.94764	3.50047	1	1	AT1G14640	536
1	4915620	4916402	2.73471	2.45416	1	1	AT1G14370	782		1	4973116	4973740	4.07366	4.36684	1	1	AT1G14530	610		1	5149236	5151126	7.98626	9.1416	1	1	AT1G14920	1890		1	5027620	5028327	6.9865	6.82524	1	1	AT1G14650	665
1	4920726	4921635	6.16548	4.46652	1	1	AT1G14380	870		1	4980611	4981343	6.42795	5.60309	1	1	AT1G14560	671		1	5164345	5165159	6.42426	6.94083	1	1	AT1G14970	572		1	5035841	5036552	3.70675	3.60644	1	1	AT1G14660	636
1	4927985	4928745	6.47329	6.02141	1	1	AT1G14400	705		1	4983503	4984342	6.22896	7.86125	1	1	AT1G14570	807		1	5166064	5166824	7.66607	5.71124	1	1	AT1G14980	681		1	5037535	5038337	6.58007	6.65822	1	1	AT1G14670	725
1	4930175	4930983	4.64541	6.07325	1	1	AT1G14410	729		1	5000055	5000693	5.89207	5.9574	1	1	AT1G14590	588		1	5167617	5168248	5.75687	8.24666	1	1	AT1G14990	631		1	5040742	5041371	3.82331	4.44301	1	1	AT1G14680	510
1	4934310	4934593	1.99256	2.1426	1	1	AT1G14430	283		1	5003033	5003465	1.21695	2.72817	0	1	AT1G14600	337		1	5168576	5170566	5.93193	5.94403	1	1	AT1G15000	1470		1	5042403	5043664	5.28749	5.67379	1	1	AT1G14685	1261
1	4934645	4935914	4.55546	4.33693	1	1	AT1G14430	1269		1	5013913	5014536	4.90828	5.53797	1	1	AT1G14610	620		1	5175362	5176325	7.01588	6.7803	1	1	AT1G15020	861		1	5047938	5048662	5.50115	6.7866	1	1	AT1G14687	674
1	4939153	4940794	2.10027	2.52331	1	1	AT1G14440	1641		1	5015950	5016640	4.81223	7.15174	1	1	AT1G14620	654		1	5177493	5178597	5.67689	6.25608	1	1	AT1G15030	1068		1	5054215	5055289	6.39187	4.98493	1	1	AT1G14690	1037
1	4946929	4947690	5.74046	6.17673	1	1	AT1G14450	647		1	5019897	5020178	1.81877	3.79463	1	1	AT1G14630	223		1	5186200	5187063	6.27365	6.89475	1	1	AT1G15060	774		1	5058727	5059110	2.32265	2.53772	1	1	AT1G14700	383
1	4951886	4953025	4.59452	5.59993	1	1	AT1G14460	1041		1	5020306	5021238	2.5664	5.3007	1	1	AT1G14630	932		1	5187578	5188320	3.7162	4.57101	1	1	AT1G15080	694		1	5063794	5065184	8.48931	9.15498	1	1	AT1G14710	1384
1	4954018	4954794	3.85256	4.35745	1	1	AT1G14470	714		1	5023389	5024140	4.28898	4.22322	1	1	AT1G14640	484		1	5192125	5192520	2.71557	3.28487	1	1		0		1	5067042	5068651	7.74424	7.25892	1	1	AT1G14720	1603
1	4958596	4959392	3.35537	3.11481	1	1	AT1G14490	729		1	5027617	5028353	5.38882	5.72021	1	1	AT1G14650	691		1	5193199	5194306	6.61338	7.58059	1	1	AT1G15100	777		1	5076322	5077868	10.0818	8.04866	1	1	AT1G14740	1469
1	4963421	4964450	5.5324	6.19539	1	1	AT1G14510	1007		1	5035831	5036532	4.0894	3.87164	1	1	AT1G14660	646		1	5199003	5200351	5.38703	5.21653	1	1	AT1G15110	1333		1	5081603	5082561	2.6879	2.07301	1	1	AT1G14750	917
1	4973097	4973783	3.42808	3.64144	1	1	AT1G14530	629		1	5037576	5038342	6.63599	7.50273	1	1	AT1G14670	730		1	5202789	5203531	6.75013	5.35817	1	1	AT1G15120	742		1	5088263	5088925	5.16957	4.1403	1	1	AT1G14770	583
1	4980590	4981398	4.84769	5.51097	1	1	AT1G14560	726		1	5040717	5041278	2.80551	3.93383	1	1	AT1G14680	417		1	5208976	5209980	6.29774	6.09079	1	1	AT1G15130	939		1	5090989	5091406	2.12177	2.16638	1	1	AT1G14780	416
1	4983482	4984342	6.14542	7.31092	1	1	AT1G14570	807		1	5042423	5043588	5.11639	6.51905	1	1	AT1G14685	1165		1	5210929	5212282	6.36219	7.26781	1	1	AT1G15140	1353		1	5097274	5098120	5.27193	4.64158	1	1	AT1G14790	758
1	5000070	5000734	5.34074	6.42568	1	1	AT1G14590	573		1	5043708	5043859	1.082	1.83982	0	1	AT1G14685	151		1	5212619	5213041	2.29792	1.53033	1	0	AT1G15150	422		1	5103045	5104773	5.56118	5.19057	1	1	AT1G14810	1650
1	5003108	5003441	1.67741	2.62243	1	1	AT1G14600	262		1	5047931	5048552	4.4042	6.12726	1	1	AT1G14687	621		1	5219572	5220180	4.10803	5.08493	1	1	AT1G15165	541		1	5106242	5106940	3.50484	3.88999	1	1	AT1G14820	698
1	5013857	5014577	5.16125	5.9908	1	1	AT1G14610	676		1	5054262	5055297	5.81115	8.04922	1	1	AT1G14690	990		1	5223820	5224101	1.62003	1.69364	1	1		0		1	5110915	5111747	5.804	5.25421	1	1	AT1G14830	755
1	5015877	5016732	4.41815	5.98694	1	1	AT1G14620	727		1	5058752	5059172	3.57389	2.95685	1	1	AT1G14700	420		1	5224486	5224778	2.65073	1.8284	1	0	AT1G15180	292		1	5114688	5115562	4.9256	5.68072	1	1	AT1G14840	809
1	5019940	5020168	2.43535	1.73779	1	1	AT1G14630	213		1	5059243	5059439	4.85444	1.82937	1	0	AT1G14700	196		1	5227290	5227979	3.76836	3.67128	1	1	AT1G15190	689		1	5122779	5123602	6.83982	4.44323	1	1	AT1G14850	480
1	5020294	5021233	3.49285	2.97036	1	1	AT1G14630	939		1	5063874	5065208	5.86889	6.81087	1	1	AT1G14710	1304		1	5230341	5231118	5.54805	6.18337	1	1	AT1G15200	777		1	5136980	5137927	6.90395	5.41836	1	1	AT1G14890	913
1	5023351	5024338	2.75474	4.59332	1	1	AT1G14640	682		1	5066994	5068686	5.33752	6.62362	1	1	AT1G14720	1651		1	5237980	5238580	6.8037	5.78499	1	1	AT1G15215	515		1	5138496	5139482	5.11241	6.11183	1	1	AT1G14900	936
1	5027557	5028406	6.5177	6.06657	1	1	AT1G14650	744		1	5076452	5077856	6.30281	8.79696	1	1	AT1G14740	1339		1	5240749	5241563	5.55794	7.14506	1	1	AT1G15220	789		1	5142805	5143753	6.95548	5.24502	1	1	AT1G14910	884
1	5035928	5036572	3.7887	3.78627	1	1	AT1G14660	549		1	5081487	5082503	3.40441	2.18418	1	1	AT1G14750	1016		1	5242398	5244298	5.42693	6.04967	1	1	AT1G15240	848		1	5149220	5151238	9.52142	8.84629	1	1	AT1G14920	2012
1	5037515	5038480	6.31408	5.41834	1	1	AT1G14670	868		1	5088221	5088887	2.98342	4.94888	1	1	AT1G14770	625		1	5242398	5244298	5.42693	6.04967	1	1	AT1G15230	829		1	5164312	5165157	5.10805	6.31436	1	1	AT1G14970	605
1	5040736	5041473	3.12216	3.36596	1	1	AT1G14680	612		1	5090996	5091332	1.53635	2.13286	1	1	AT1G14780	336		1	5248901	5249479	4.69574	5.76252	1	1	AT1G15250	573		1	5166051	5166823	6.94359	5.94355	1	1	AT1G14980	694
1	5042392	5044222	4.57481	4.79264	1	1	AT1G14685	1830		1	5097443	5098129	3.46918	4.26805	1	1	AT1G14790	589		1	5251538	5253129	4.91196	4.6367	1	1	AT1G15270	583		1	5167541	5168274	5.39576	4.68704	1	1	AT1G14990	723
1	5047892	5048650	3.80866	5.00325	1	1	AT1G14687	720		1	5103190	5104795	5.23356	5.76375	1	1	AT1G14810	1505		1	5251538	5253129	4.91196	4.6367	1	1	AT1G15280	814		1	5168527	5170567	6.60056	6.48705	1	1	AT1G15000	1470
1	5054093	5055272	5.11484	6.29205	1	1	AT1G14690	1159		1	5106137	5106945	4.58572	3.07873	1	1	AT1G14820	808		1	5262555	5265144	6.96167	4.98506	1	1	AT1G15290	2387		1	5175369	5176324	5.16117	6.28597	1	1	AT1G15020	854
1	5058746	5059117	2.31516	2.89754	1	1	AT1G14700	371		1	5110884	5111730	6.12406	6.1174	1	1	AT1G14830	786		1	5265913	5266356	1.89786	2.26956	1	1	AT1G15300	443		1	5177462	5178617	6.94952	6.48303	1	1	AT1G15030	1088
1	5063771	5065213	5.61061	5.52485	1	1	AT1G14710	1407		1	5114534	5115555	4.61953	4.89297	1	1	AT1G14840	963		1	5267836	5268492	3.55154	2.7831	1	1	AT1G15300	656		1	5186260	5187020	6.59353	8.18581	1	1	AT1G15060	714
1	5067128	5068615	5.3799	5.74908	1	1	AT1G14720	1487		1	5122757	5123545	5.26968	5.39314	1	1	AT1G14850	502		1	5269179	5269858	3.95335	4.06888	1	1	AT1G15310	679		1	5187574	5188217	4.64599	7.23711	1	1	AT1G15080	591
1	5076287	5077876	6.2181	6.43635	1	1	AT1G14740	1504		1	5137020	5137890	3.72506	4.78806	1	1	AT1G14890	870		1	5271697	5271980	2.79735	3.1508	1	1	AT1G15310	283		1	5192121	5192768	2.36065	2.50396	1	1		0
1	5081537	5082555	2.53992	2.56805	1	1	AT1G14750	983		1	5138456	5139483	5.08424	5.1969	1	1	AT1G14900	976		1	5276883	5277645	9.72675	5.65891	1	1	AT1G15340	762		1	5193204	5194301	8.41137	7.27108	1	1	AT1G15100	777
1	5088264	5088915	3.5046	4.67412	1	1	AT1G14770	582		1	5142858	5143745	4.09931	8.19158	1	1	AT1G14910	831		1	5279251	5279914	3.36708	3.82733	1	1	AT1G15350	626		1	5198990	5200250	5.69616	6.75451	1	1	AT1G15110	1232
1	5090948	5091319	1.66995	1.81096	1	1	AT1G14780	329		1	5149238	5151084	7.83205	7.87601	1	1	AT1G14920	1846		1	5286968	5287662	6.2009	10.4761	1	1	AT1G15370	615		1	5202805	5203468	6.73308	6.54896	1	1	AT1G15120	663
1	5097436	5098132	4.08188	3.57891	1	1	AT1G14790	596		1	5164371	5165157	4.33266	5.61573	1	1	AT1G14970	546		1	5294623	5295505	7.5161	6.45373	1	1	AT1G15390	876		1	5208889	5210025	6.23233	4.55173	1	1	AT1G15130	1026
1	5103087	5104842	5.28737	4.81962	1	1	AT1G14810	1608		1	5165947	5166825	5.5047	8.52543	1	1	AT1G14980	798		1	5295626	5296971	6.19308	6.86184	1	1	AT1G15390	171		1	5210911	5212304	7.66522	7.07516	1	1	AT1G15140	1393
1	5105392	5105556	1.58049	1.58406	1	0	AT1G14820	164		1	5167514	5168323	4.03292	5.46197	1	1	AT1G14990	750		1	5295626	5296971	6.19308	6.86184	1	1	AT1G15400	1129		1	5212827	5213005	1.23882	2.78803	0	1	AT1G15150	178
1	5106127	5107015	3.08443	4.16534	1	1	AT1G14820	827		1	5168556	5170572	4.4724	6.07647	1	1	AT1G15000	1470		1	5298271	5298753	3.68444	4.18247	1	1	AT1G15410	429		1	5219557	5220220	5.15879	4.55888	1	1	AT1G15165	556
1	5110860	5111736	5.27911	5.98895	1	1	AT1G14830	810		1	5175441	5176286	4.93931	7.16726	1	1	AT1G15020	782		1	5302803	5303465	6.30012	7.96457	1	1	AT1G15420	587		1	5223578	5224108	3.11209	2.66878	1	1		0
1	5114668	5115564	5.05026	4.85468	1	1	AT1G14840	829		1	5177471	5178616	6.56642	6.90665	1	1	AT1G15030	1087		1	5304311	5305055	4.95372	6.82634	1	1	AT1G15430	738		1	5224389	5224933	1.74539	1.77496	1	1	AT1G15180	544
1	5122699	5123580	5.53325	4.65746	1	1	AT1G14850	560		1	5186152	5186994	4.74872	6.08445	1	1	AT1G15060	822		1	5308816	5309618	5.02699	5.66309	1	1	AT1G15440	698		1	5227420	5228022	2.70491	2.87336	1	1	AT1G15190	602
1	5137077	5137927	3.21496	3.81685	1	1	AT1G14890	850		1	5187554	5188375	3.39329	5.41597	1	1	AT1G15080	749		1	5315430	5316243	6.32155	4.7072	1	1	AT1G15470	736		1	5230377	5231124	6.08863	5.99012	1	1	AT1G15200	747
1	5138503	5139508	4.35225	4.48756	1	1	AT1G14900	929		1	5192099	5192577	1.08753	4.00065	0	1		0		1	5317982	5318626	3.63361	6.83536	1	1	AT1G15480	615		1	5237983	5238670	6.57609	4.12354	1	1	AT1G15215	605
1	5142847	5143797	5.64558	5.85471	1	1	AT1G14910	842		1	5193256	5194335	6.51086	7.43735	1	1	AT1G15100	777		1	5322873	5323872	6.86018	5.82146	1	1	AT1G15490	999		1	5240800	5241564	7.75235	5.68122	1	1	AT1G15220	738
1	5149228	5151190	7.02286	6.51371	1	1	AT1G14920	1962		1	5198986	5200265	4.47176	6.46292	1	1	AT1G15110	1247		1	5326176	5327482	6.24023	6.22473	1	1	AT1G15500	1192		1	5242482	5244323	6.57057	5.68955	1	1	AT1G15240	873
1	5164377	5165192	4.88651	5.66093	1	1	AT1G14970	540		1	5202790	5203502	5.36522	7.37108	1	1	AT1G15120	712		1	5329024	5329631	4.63543	3.47345	1	1	AT1G15510	520		1	5242482	5244323	6.57057	5.68955	1	1	AT1G15230	745
1	5165871	5166834	5.69302	6.86916	1	1	AT1G14980	874		1	5208981	5209988	4.52439	6.59269	1	1	AT1G15130	934		1	5332334	5332696	2.68274	2.61792	1	1	AT1G15520	362		1	5248824	5249511	7.75166	3.44269	1	1	AT1G15250	650
1	5167548	5168301	5.16415	5.5533	1	1	AT1G14990	716		1	5210981	5212314	5.9186	6.85401	1	1	AT1G15140	1333		1	5340773	5342102	7.0441	6.83949	1	1	AT1G15530	1158		1	5251451	5252165	6.79983	6.40803	1	1	AT1G15270	670
1	5168554	5170584	4.20815	4.72922	1	1	AT1G15000	1470		1	5219395	5220182	3.64083	4.87134	1	1	AT1G15165	718		1	5344717	5344890	1.85003	2.6489	1	0	AT1G15550	173		1	5252241	5253098	4.83231	5.34723	1	1	AT1G15280	783
1	5175480	5176333	6.04409	6.00628	1	1	AT1G15020	743		1	5223694	5224115	2.83095	2.14242	1	1		0		1	5345230	5346203	4.38543	3.17699	1	1	AT1G15550	936		1	5262416	5265142	5.75263	4.97443	1	1	AT1G15290	2526
1	5177504	5178669	5.35566	5.76475	1	1	AT1G15030	1140		1	5224417	5225035	3.508	1.79936	1	1	AT1G15180	618		1	5361958	5362741	5.04792	5.47781	1	1	AT1G15570	732		1	5265788	5266368	2.8665	2.55172	1	1	AT1G15300	580
1	5186188	5187054	4.38804	6.11286	1	1	AT1G15060	786		1	5227333	5228017	3.17998	4.04356	1	1	AT1G15190	684		1	5381056	5381839	5.16186	5.48829	1	1	AT1G15660	669		1	5267801	5268458	2.55992	1.7573	1	1	AT1G15300	657
1	5187583	5188345	3.80709	5.09382	1	1	AT1G15080	719		1	5230427	5231161	4.76909	5.50916	1	1	AT1G15200	734		1	5390004	5391156	6.82967	6.57219	1	1	AT1G15670	1152		1	5269159	5269997	3.87428	3.79021	1	1	AT1G15310	838
1	5192160	5192735	1.10964	1.98499	0	1		0		1	5237963	5238697	5.30113	6.10419	1	1	AT1G15215	632		1	5398919	5400873	6.49882	5.70353	1	1	AT1G15690	1883		1	5271570	5271999	1.60524	1.69687	1	1	AT1G15310	429
1	5193167	5194318	4.68148	6.07678	1	1	AT1G15100	777		1	5240879	5241538	6.17838	8.11222	1	1	AT1G15220	659		1	5403174	5403903	6.76679	7.67909	1	1	AT1G15700	644		1	5276834	5277663	5.5219	7.97377	1	1	AT1G15340	829
1	5199011	5200275	3.89886	6.22123	1	1	AT1G15110	1257		1	5242481	5244334	5.23979	5.38736	1	1	AT1G15240	884		1	5404324	5405484	5.03794	6.6713	1	1	AT1G15710	1126		1	5279332	5279909	3.38172	3.35955	1	1	AT1G15350	545
1	5202770	5203532	4.85649	5.17204	1	1	AT1G15120	762		1	5242481	5244334	5.23979	5.38736	1	1	AT1G15230	746		1	5405850	5406813	5.19747	4.49105	1	1	AT1G15720	788		1	5286965	5287666	6.84587	6.75913	1	1	AT1G15370	619
1	5208992	5209984	4.51635	4.51416	1	1	AT1G15130	923		1	5248891	5249523	6.26289	5.764	1	1	AT1G15250	583		1	5409334	5410024	5.8304	5.53763	1	1	AT1G15730	653		1	5294570	5295480	5.70536	4.15496	1	1	AT1G15390	851
1	5211021	5212358	5.80171	7.78893	1	1	AT1G15140	1328		1	5251407	5252162	5.19495	6.43085	1	1	AT1G15270	714		1	5410878	5411766	6.50594	6.90297	1	1	AT1G15740	858		1	5295722	5296972	9.35638	9.44604	1	1	AT1G15390	75
1	5212514	5212707	1.18524	2.05791	0	1	AT1G15150	92		1	5252217	5253144	4.47022	5.92563	1	1	AT1G15280	829		1	5419940	5421004	5.1764	9.30205	1	1	AT1G15750	1064		1	5295722	5296972	9.35638	9.44604	1	1	AT1G15400	1129
1	5212713	5212959	1.79146	1.89609	1	0	AT1G15150	246		1	5262624	5265088	4.70852	5.14849	1	1	AT1G15290	2318		1	5425672	5426411	3.60345	3.26412	1	1	AT1G15760	608		1	5298125	5298880	2.84095	2.90571	1	1	AT1G15410	556
1	5219480	5220214	4.63653	4.68626	1	1	AT1G15165	633		1	5265834	5266049	2.00007	1.76003	0	1	AT1G15300	215		1	5430407	5430902	3.68682	1.83701	1	0	AT1G15780	495		1	5302816	5303451	5.47683	5.51399	1	1	AT1G15420	574
1	5223680	5224136	1.8787	2.45442	1	1		0		1	5267936	5268447	3.30268	2.79412	1	1	AT1G15300	511		1	5435858	5436611	5.07456	7.87878	1	1	AT1G15780	554		1	5304278	5305105	5.02364	4.39828	1	1	AT1G15430	788
1	5224389	5225139	2.49835	2.30486	1	1	AT1G15180	750		1	5269156	5269882	2.67057	4.3986	1	1	AT1G15310	726		1	5439476	5440105	4.54554	3.98565	1	1	AT1G15790	611		1	5308833	5309575	4.88037	4.54056	1	1	AT1G15440	681
1	5227301	5227493	1.52692	1.18791	1	0	AT1G15190	192		1	5271740	5271973	2.68861	1.60984	1	1	AT1G15310	233		1	5442691	5443689	5.639	7.76559	1	1	AT1G15800	993		1	5315442	5316179	6.21625	7.2175	1	1	AT1G15470	672
1	5227504	5228024	3.23439	2.72618	1	1	AT1G15190	520		1	5276821	5277659	5.94127	7.78091	1	1	AT1G15340	838		1	5444322	5445230	5.86867	5.69225	1	1	AT1G15810	812		1	5317968	5318686	4.49343	5.85153	1	1	AT1G15480	675
1	5230193	5231141	4.20877	5.81726	1	1	AT1G15200	948		1	5279276	5279917	4.21963	4.98285	1	1	AT1G15350	601		1	5446758	5447859	7.56551	8.32092	1	1	AT1G15820	1101		1	5322794	5323883	6.09259	5.51712	1	1	AT1G15490	1089
1	5237971	5238783	4.35516	5.33387	1	1	AT1G15215	718		1	5286987	5287689	6.94828	5.99771	1	1	AT1G15370	642		1	5448123	5449155	3.72301	3.62752	1	1	AT1G15825	380		1	5326233	5327436	5.84687	6.2719	1	1	AT1G15500	1146
1	5240778	5241658	4.35824	5.47832	1	1	AT1G15220	760		1	5294565	5295381	5.75002	6.13274	1	1	AT1G15390	752		1	5448123	5449155	3.72301	3.62752	1	1	AT1G15830	429		1	5328990	5329610	3.75658	4.3305	1	1	AT1G15510	499
1	5242374	5244344	5.28917	5.57817	1	1	AT1G15240	894		1	5295725	5296927	5.56207	6.7527	1	1	AT1G15390	72		1	5449382	5449683	2.56193	2.64617	1	0	AT1G15830	301		1	5332364	5332750	1.99903	2.45298	1	1	AT1G15520	386
1	5242374	5244344	5.28917	5.57817	1	1	AT1G15230	853		1	5295725	5296927	5.56207	6.7527	1	1	AT1G15400	1129		1	5454764	5455615	6.35818	6.53019	1	1	AT1G15860	830		1	5340603	5342074	5.17799	7.62545	1	1	AT1G15530	1328
1	5248793	5249500	3.6116	4.26108	1	1	AT1G15250	681		1	5298205	5298836	3.4677	2.97438	1	1	AT1G15410	512		1	5457070	5457576	2.37985	3.4854	1	1	AT1G15870	492		1	5344759	5346209	2.98163	4.09044	1	1	AT1G15550	1407
1	5251402	5253129	4.92519	5.23577	1	1	AT1G15270	719		1	5302807	5303451	3.60001	6.20939	1	1	AT1G15420	583		1	5459614	5460435	6.10973	9.01556	1	1	AT1G15880	719		1	5361947	5362804	5.90879	6.84335	1	1	AT1G15570	795
1	5251402	5253129	4.92519	5.23577	1	1	AT1G15280	814		1	5304305	5305027	5.81175	7.10225	1	1	AT1G15430	710		1	5460530	5461072	3.85059	7.94189	1	1	AT1G15885	542		1	5381061	5381863	4.54331	3.60765	1	1	AT1G15660	693
1	5262392	5265190	4.29224	4.41199	1	1	AT1G15290	2550		1	5308820	5309612	5.53476	6.31891	1	1	AT1G15440	694		1	5464459	5465062	2.6174	2.59044	1	1	AT1G15900	238		1	5389968	5391239	7.55122	6.31804	1	1	AT1G15670	1271
1	5265853	5266328	2.04678	1.90777	1	1	AT1G15300	475		1	5315483	5316130	4.54158	6.16506	1	1	AT1G15470	623		1	5465239	5466044	6.05781	4.92282	1	1	AT1G15910	708		1	5398908	5401042	5.93861	5.45339	1	1	AT1G15690	2052
1	5267816	5268477	2.78896	3.29607	1	1	AT1G15300	661		1	5317947	5318665	4.87669	5.68045	1	1	AT1G15480	654		1	5469336	5470498	5.09928	3.94767	1	1	AT1G15920	1109		1	5403059	5403908	4.7467	7.81949	1	1	AT1G15700	759
1	5269156	5269959	3.09854	3.61913	1	1	AT1G15310	803		1	5322711	5323920	4.12809	6.4097	1	1	AT1G15490	1184		1	5471338	5471990	5.88924	5.91667	1	1	AT1G15930	590		1	5404287	5405690	6.57359	7.00882	1	1	AT1G15710	1328
1	5271561	5272036	1.85023	1.94446	1	1	AT1G15310	475		1	5326188	5327451	5.44587	5.75944	1	1	AT1G15500	1161		1	5473534	5474236	3.21059	6.60616	1	1	AT1G15940	671		1	5405919	5406879	4.6103	5.43175	1	1	AT1G15720	854
1	5276836	5277685	5.46133	5.49825	1	1	AT1G15340	849		1	5328977	5329664	4.49121	3.96384	1	1	AT1G15510	553		1	5478663	5479420	7.97742	10.3367	1	1	AT1G15950	666		1	5409264	5410036	6.32316	5.34121	1	1	AT1G15730	723
1	5279237	5279931	3.68653	4.10751	1	1	AT1G15350	640		1	5332292	5332910	2.90661	3.23321	1	1	AT1G15520	618		1	5479488	5479636	1.99042	8.05514	0	1	AT1G15950	148		1	5410872	5411848	8.30712	5.39454	1	1	AT1G15740	940
1	5284180	5284444	1.39163	1.5729	1	1	AT1G15360	264		1	5340749	5342112	6.48643	7.52001	1	1	AT1G15530	1182		1	5487859	5488876	5.75138	4.88456	1	1	AT1G15970	1009		1	5419822	5421033	5.94622	5.79148	1	1	AT1G15750	1211
1	5286916	5287704	5.88481	5.74342	1	1	AT1G15370	657		1	5345030	5345196	1.04075	3.81279	0	1	AT1G15550	166		1	5489310	5489549	2.52277	2.33521	1	0	AT1G15980	239		1	5425704	5426326	2.52926	2.27007	1	1	AT1G15760	608
1	5294536	5295431	3.35482	4.58638	1	1	AT1G15390	802		1	5345279	5346182	2.49771	4.00544	1	1	AT1G15550	887		1	5494494	5495095	6.00998	4.5254	1	1	AT1G16000	562		1	5430362	5430893	2.4076	3.09942	1	1	AT1G15780	531
1	5295724	5296959	6.5079	7.92459	1	1	AT1G15390	73		1	5361952	5362764	4.84765	6.20292	1	1	AT1G15570	755		1	5497079	5497779	7.19608	5.28665	1	1	AT1G16010	644		1	5435868	5436617	6.4399	9.01635	1	1	AT1G15780	544
1	5295724	5296959	6.5079	7.92459	1	1	AT1G15400	1129		1	5381045	5381828	4.60516	5.13888	1	1	AT1G15660	658		1	5498105	5498823	4.74372	6.15228	1	1	AT1G16020	658		1	5439419	5440136	4.71041	4.29376	1	1	AT1G15790	668
1	5298029	5298779	3.67978	2.40975	1	1	AT1G15410	455		1	5389971	5391125	4.34575	6.91456	1	1	AT1G15670	1154		1	5503664	5505366	5.68207	6.89383	1	1	AT1G16030	871		1	5442657	5443711	5.89818	5.15178	1	1	AT1G15800	1027
1	5299079	5299469	1.91608	1.93275	0	1	AT1G15410	390		1	5398955	5401128	6.57689	5.33536	1	1	AT1G15690	2138		1	5503664	5505366	5.68207	6.89383	1	1	AT1G16040	631		1	5444360	5445619	4.74356	5.71416	1	1	AT1G15810	1201
1	5302747	5303452	4.23526	4.62275	1	1	AT1G15420	643		1	5402947	5403918	4.39082	5.89943	1	1	AT1G15700	871		1	5508442	5509241	4.10803	5.6816	1	1	AT1G16060	734		1	5446576	5447855	7.52751	7.51644	1	1	AT1G15820	1279
1	5304261	5305001	5.02029	5.28865	1	1	AT1G15430	684		1	5404333	5405568	5.91752	6.61998	1	1	AT1G15710	1210		1	5510124	5510328	0.663947	3.16609	0	1	AT1G16060	204		1	5448113	5449189	3.95755	4.54475	1	1	AT1G15825	380
1	5308744	5309594	4.92576	5.46401	1	1	AT1G15440	770		1	5405940	5406857	4.65201	4.91521	1	1	AT1G15720	832		1	5511117	5511625	3.42864	4.10046	1	1	AT1G16060	508		1	5448113	5449189	3.95755	4.54475	1	1	AT1G15830	463
1	5315457	5316187	5.65629	5.31215	1	1	AT1G15470	680		1	5409221	5410045	5.16718	5.69335	1	1	AT1G15730	766		1	5514309	5515076	6.01106	5.67711	1	1	AT1G16080	759		1	5449357	5449760	1.33512	1.79457	1	1	AT1G15830	403
1	5317960	5318947	3.79364	4.68949	1	1	AT1G15480	936		1	5410859	5411719	5.23019	7.422	1	1	AT1G15740	811		1	5518331	5518993	2.77505	3.74296	1	1	AT1G16110	620		1	5451562	5451958	1.08721	1.76003	0	1	AT1G15840	396
1	5322791	5323916	4.18015	5.09142	1	1	AT1G15490	1104		1	5419842	5421019	4.14918	6.51905	1	1	AT1G15750	1177		1	5539083	5539863	5.79492	6.04507	1	1	AT1G16170	738		1	5454747	5455680	5.819	5.78107	1	1	AT1G15860	895
1	5326190	5327603	6.31399	7.45735	1	1	AT1G15500	1313		1	5425705	5426382	2.48646	3.36369	1	1	AT1G15760	608		1	5540438	5541199	6.75013	9.36122	1	1	AT1G16180	761		1	5457120	5457497	2.0076	1.80928	1	0	AT1G15870	377
1	5329010	5329677	5.35044	4.55836	1	1	AT1G15510	566		1	5430394	5430583	2.03683	3.1277	0	1	AT1G15780	189		1	5543094	5543793	6.19297	4.23628	1	1	AT1G16190	641		1	5459656	5461108	7.12512	6.78558	1	1	AT1G15880	677
1	5332256	5332869	3.30511	2.05704	1	1	AT1G15520	613		1	5435947	5436637	4.46755	5.67129	1	1	AT1G15780	465		1	5546785	5547612	5.2593	5.62903	1	1	AT1G16210	767		1	5459656	5461108	7.12512	6.78558	1	1	AT1G15885	631
1	5340667	5342073	4.37058	6.36619	1	1	AT1G15530	1264		1	5439433	5440071	3.75155	3.66754	1	1	AT1G15790	638		1	5548401	5549000	3.61895	6.64416	1	1	AT1G16220	347		1	5464408	5464907	3.55362	2.30798	1	1	AT1G15900	289
1	5344939	5345129	1.89767	1.41767	0	1	AT1G15550	190		1	5442687	5443713	5.46625	7.59712	1	1	AT1G15800	997		1	5556156	5557752	6.76724	6.50805	1	1	AT1G16240	685		1	5465114	5466023	5.41825	6.3609	1	1	AT1G15910	687
1	5345313	5346217	2.15392	2.69967	1	1	AT1G15550	853		1	5444370	5445641	4.61505	5.33666	1	1	AT1G15810	1223		1	5556156	5557752	6.76724	6.50805	1	1	AT1G16250	763		1	5469338	5470432	5.53277	6.24305	1	1	AT1G15920	1043
1	5361929	5363024	4.92773	4.05377	1	1	AT1G15570	1015		1	5446658	5447890	5.93202	8.59541	1	1	AT1G15820	1201		1	5561410	5562095	3.38242	3.88268	1	1	AT1G16260	685		1	5471358	5471998	8.48884	4.67374	1	1	AT1G15930	598
1	5366193	5366376	0.989735	1.91859	0	1	AT1G15580	183		1	5448133	5449174	4.28397	4.3725	1	1	AT1G15825	380		1	5563090	5563716	5.79908	7.39353	1	1	AT1G16270	626		1	5473488	5474237	4.73859	3.73913	1	1	AT1G15940	672
1	5381031	5381853	4.66412	5.12321	1	1	AT1G15660	683		1	5448133	5449174	4.28397	4.3725	1	1	AT1G15830	448		1	5569791	5570625	6.08164	6.28873	1	1	AT1G16280	696		1	5478634	5479615	8.05876	6.59894	1	1	AT1G15950	861
1	5389980	5391182	5.34416	5.92914	1	1	AT1G15670	1202		1	5449375	5449719	2.71849	2.2724	1	1	AT1G15830	344		1	5574269	5574856	3.91224	5.5641	1	1	AT1G16300	546		1	5487783	5488918	5.54674	6.58408	1	1	AT1G15970	1085
1	5398928	5401208	4.76847	5.097	1	1	AT1G15690	2218		1	5454755	5455631	6.40981	8.14813	1	1	AT1G15860	846		1	5578498	5578800	3.13642	2.42632	1	0	AT1G16310	302		1	5489363	5489545	2.99465	1.2356	1	0	AT1G15980	182
1	5401353	5401596	1.02922	1.7886	0	1	AT1G15690	243		1	5457073	5457564	3.57759	3.0997	1	1	AT1G15870	480		1	5580756	5581921	8.06509	4.66457	1	1	AT1G16320	1066		1	5494477	5495128	4.51376	6.98094	1	1	AT1G16000	595
1	5403116	5403905	6.39032	5.14461	1	1	AT1G15700	702		1	5459602	5461147	5.88369	6.42396	1	1	AT1G15880	731		1	5590134	5590694	5.5539	3.6793	1	1	AT1G16340	517		1	5497023	5497771	6.99935	8.18216	1	1	AT1G16010	700
1	5404295	5405559	6.20369	5.9512	1	1	AT1G15710	1201		1	5459602	5461147	5.88369	6.42396	1	1	AT1G15885	670		1	5590820	5591652	6.82178	8.02803	1	1	AT1G16350	701		1	5498085	5498822	5.19861	4.55134	1	1	AT1G16020	657
1	5405632	5405782	4.1053	1.40385	1	0	AT1G15710	54		1	5464361	5465022	4.14495	3.13139	1	1	AT1G15900	336		1	5603015	5603441	2.18045	1.51736	1	0	AT1G16390	426		1	5503531	5505485	6.91734	5.79586	1	1	AT1G16030	1004
1	5405944	5406871	3.84066	5.36193	1	1	AT1G15720	846		1	5465275	5465992	4.9671	5.91371	1	1	AT1G15910	656		1	5603957	5604204	2.43005	1.26916	1	0	AT1G16390	247		1	5503531	5505485	6.91734	5.79586	1	1	AT1G16040	750
1	5409201	5410068	4.94351	5.10738	1	1	AT1G15730	786		1	5469358	5470388	5.18387	5.07615	1	1	AT1G15920	999		1	5609029	5609835	3.60007	3.39104	1	1	AT1G16410	806		1	5508451	5509544	4.40815	4.73228	1	1	AT1G16060	1037
1	5410844	5411811	4.15203	5.08013	1	1	AT1G15740	903		1	5471336	5471997	4.48533	5.33958	1	1	AT1G15930	597		1	5610125	5610558	1.59871	2.91883	0	1	AT1G16410	433		1	5509600	5509971	1.911	2.38715	1	1	AT1G16060	371
1	5419739	5421043	4.84825	5.5838	1	1	AT1G15750	1294		1	5473487	5474264	3.70201	3.55844	1	1	AT1G15940	699		1	5610981	5611187	3.34466	1.73991	1	0	AT1G16410	206		1	5510042	5510210	1.27668	1.80751	0	1	AT1G16060	168
1	5425714	5426290	2.57919	2.13962	1	1	AT1G15760	576		1	5478689	5479374	6.09891	8.33669	1	1	AT1G15950	620		1	5614515	5615178	5.96022	8.44757	1	1	AT1G16430	559		1	5511046	5511752	4.4293	3.41262	1	1	AT1G16060	689
1	5430385	5430778	1.44033	2.69749	1	1	AT1G15780	393		1	5487856	5488914	5.91313	6.29457	1	1	AT1G15970	1012		1	5617733	5618232	4.93666	6.28105	1	1	AT1G16445	421		1	5514297	5515104	6.20894	6.27364	1	1	AT1G16080	787
1	5435859	5436653	4.81978	4.49963	1	1	AT1G15780	553		1	5489320	5489688	2.51231	2.42995	1	1	AT1G15980	368		1	5621937	5623429	7.18057	5.62125	1	1	AT1G16470	643		1	5518309	5519180	2.85892	3.41187	1	1	AT1G16110	807
1	5439551	5440149	3.26623	2.83436	1	1	AT1G15790	536		1	5494448	5495131	5.0996	5.19949	1	1	AT1G16000	598		1	5621937	5623429	7.18057	5.62125	1	1	AT1G16460	726		1	5539142	5539848	6.96053	6.27965	1	1	AT1G16170	679
1	5442647	5443741	3.87187	5.25695	1	1	AT1G15800	1037		1	5497022	5497806	4.61055	5.25219	1	1	AT1G16010	701		1	5628485	5629697	7.05695	6.22724	1	1	AT1G16480	171		1	5540417	5541268	7.32614	5.67037	1	1	AT1G16180	841
1	5444351	5445608	5.20756	6.69178	1	1	AT1G15810	1190		1	5498104	5498802	4.89795	7.09098	1	1	AT1G16020	637		1	5628485	5629697	7.05695	6.22724	1	1	AT1G16490	42		1	5543099	5543713	5.58791	5.07792	1	1	AT1G16190	561
1	5446570	5447879	4.94159	6.23238	1	1	AT1G15820	1289		1	5503550	5505380	5.22724	6.38018	1	1	AT1G16030	985		1	5639039	5640041	3.45659	3.06242	1	1	AT1G16500	1002		1	5546694	5547649	5.38548	5.21314	1	1	AT1G16210	858
1	5448111	5449174	3.95349	4.41173	1	1	AT1G15825	380		1	5503550	5505380	5.22724	6.38018	1	1	AT1G16040	645		1	5644706	5645355	5.68647	4.23097	1	1	AT1G16510	649		1	5548352	5549110	3.87239	3.4253	1	1	AT1G16220	457
1	5448111	5449174	3.95349	4.41173	1	1	AT1G15830	448		1	5508483	5509091	2.71605	6.03149	1	1	AT1G16060	584		1	5647647	5647943	2.14457	2.07856	1	1	AT1G16515	166		1	5556124	5557681	6.90128	7.8727	1	1	AT1G16240	717
1	5449369	5449949	1.65319	1.88424	1	1	AT1G15830	580		1	5509168	5509395	0.871983	3.44966	0	1	AT1G16060	227		1	5648677	5649548	4.69405	6.33189	1	1	AT1G16520	788		1	5556124	5557681	6.90128	7.8727	1	1	AT1G16250	692
1	5451687	5451914	1.163	1.57671	0	1	AT1G15840	227		1	5509822	5510084	0.687785	3.53812	0	1	AT1G16060	262		1	5651435	5652208	4.4733	4.28604	1	1	AT1G16530	773		1	5561211	5562151	3.9124	4.26151	1	1	AT1G16260	902
1	5454738	5455621	6.46405	5.51077	1	1	AT1G15860	836		1	5511116	5511633	3.77859	4.8826	1	1	AT1G16060	517		1	5652283	5652951	7.34389	10.8011	1	1	AT1G16530	600		1	5563098	5563824	5.24346	4.75276	1	1	AT1G16270	726
1	5457027	5457619	2.76111	2.51132	1	1	AT1G15870	535		1	5513372	5513684	2.68861	1.29141	1	0	AT1G16070	312		1	5659323	5660015	5.1398	5.56176	1	1	AT1G16540	600		1	5569786	5570665	7.50422	5.71252	1	1	AT1G16280	701
1	5459632	5461098	5.21328	5.71331	1	1	AT1G15880	701		1	5514282	5515102	5.33087	5.1183	1	1	AT1G16080	785		1	5665522	5666078	2.25004	3.03449	1	1	AT1G16550	171		1	5573754	5573897	1.75198	2.12841	1	0		0
1	5459632	5461098	5.21328	5.71331	1	1	AT1G15885	621		1	5518281	5519069	2.46824	4.17831	1	1	AT1G16110	696		1	5668334	5668967	5.64386	5.97108	1	1	AT1G16560	583		1	5574245	5574874	4.54812	5.44254	1	1	AT1G16300	564
1	5464306	5465032	2.54566	2.65052	1	1	AT1G15900	341		1	5538984	5539817	3.99156	5.52875	1	1	AT1G16170	833		1	5672996	5673727	6.37838	3.50282	1	1	AT1G16570	604		1	5578443	5578878	2.14679	2.46112	1	1	AT1G16310	435
1	5465291	5466036	3.77516	4.23945	1	1	AT1G15910	700		1	5540430	5541208	5.64609	6.84125	1	1	AT1G16180	778		1	5673782	5674236	4.02472	3.70005	1	1	AT1G16590	441		1	5580797	5581915	6.21559	6.75602	1	1	AT1G16320	1060
1	5469348	5470633	4.05243	4.07778	1	1	AT1G15920	1244		1	5543131	5543731	4.64663	4.61247	1	1	AT1G16190	579		1	5677926	5678844	5.54933	6.08846	1	1	AT1G16610	918		1	5587311	5587502	2.20736	1.59755	1	0	AT1G16330	80
1	5471388	5472086	3.95123	4.47509	1	1	AT1G15930	686		1	5546656	5547638	5.42641	6.52188	1	1	AT1G16210	896		1	5685614	5686356	6.4598	4.91308	1	1		0		1	5590054	5591650	7.9139	6.9037	1	1	AT1G16340	597
1	5473477	5474232	3.54708	4.43223	1	1	AT1G15940	667		1	5548331	5549008	4.01831	5.09036	1	1	AT1G16220	355		1	5686573	5687213	4.01408	6.30736	1	1	AT1G16640	610		1	5590054	5591650	7.9139	6.9037	1	1	AT1G16350	699
1	5478664	5479683	5.15337	3.98479	1	1	AT1G15950	929		1	5556116	5557799	5.7891	6.3716	1	1	AT1G16240	725		1	5687887	5688441	5.04445	4.64501	1	1	AT1G16650	498		1	5603148	5603309	1.31306	2.79178	0	1	AT1G16390	161
1	5487820	5488869	4.38363	5.70519	1	1	AT1G15970	1048		1	5556116	5557799	5.7891	6.3716	1	1	AT1G16250	810		1	5697282	5698092	6.39142	5.9367	1	1	AT1G16670	768		1	5608964	5609830	3.11943	3.5303	1	1	AT1G16410	866
1	5489306	5489738	2.01692	2.65019	1	1	AT1G15980	432		1	5561283	5562114	3.34647	5.17933	1	1	AT1G16260	830		1	5702140	5702998	4.31153	5.7497	1	1	AT1G16680	245		1	5610096	5610490	3.14753	4.09405	1	1	AT1G16410	394
1	5494412	5495158	4.8855	4.55986	1	1	AT1G16000	625		1	5563052	5563787	4.84614	7.3485	1	1	AT1G16270	700		1	5705972	5706532	3.83952	4.46131	1	1	AT1G16690	560		1	5610551	5611144	2.67271	2.52206	1	1	AT1G16410	593
1	5497007	5497780	5.12939	5.96467	1	1	AT1G16010	716		1	5569710	5570665	5.36838	5.23582	1	1	AT1G16280	777		1	5709712	5710367	6.38526	7.36384	1	1	AT1G16700	642		1	5614538	5615149	5.035	5.75763	1	1	AT1G16430	530
1	5498043	5498760	4.40102	6.1218	1	1	AT1G16020	595		1	5573783	5573934	1.62006	1.66734	0	1		0		1	5713929	5714680	5.75798	6.51527	1	1	AT1G16710	461		1	5617733	5618267	4.43101	4.34096	1	1	AT1G16445	456
1	5503624	5505475	4.97433	5.50865	1	1	AT1G16030	911		1	5574240	5574893	4.43752	4.71583	1	1	AT1G16300	583		1	5722857	5723886	6.42174	5.20281	1	1	AT1G16720	798		1	5621829	5623466	6.13051	6.45073	1	1	AT1G16470	680
1	5503624	5505475	4.97433	5.50865	1	1	AT1G16040	740		1	5578462	5578847	1.70405	2.99367	1	1	AT1G16310	385		1	5726863	5727352	3.09621	2.76508	1	1	AT1G16730	449		1	5621829	5623466	6.13051	6.45073	1	1	AT1G16460	834
1	5508456	5509268	3.56518	4.22948	1	1	AT1G16060	761		1	5580792	5581865	6.51338	6.70768	1	1	AT1G16320	1010		1	5727606	5728372	7.1921	9.27001	1	1	AT1G16740	682		1	5628524	5629716	4.95387	4.65966	1	1	AT1G16480	132
1	5509381	5510190	2.13435	2.24592	1	1	AT1G16060	809		1	5587082	5587319	1.65284	1.52427	1	0	AT1G16330	237		1	5738401	5738758	2.0132	2.31389	1	1	AT1G16770	357		1	5628524	5629716	4.95387	4.65966	1	1	AT1G16490	61
1	5511048	5511737	2.58031	3.39453	1	1	AT1G16060	687		1	5590067	5591703	5.06338	6.84215	1	1	AT1G16340	584		1	5743731	5744263	5.48791	6.4028	1	1	AT1G16780	483		1	5638988	5640085	4.75743	4.50388	1	1	AT1G16500	1053
1	5513240	5513416	1.34735	1.39023	0	1	AT1G16070	176		1	5590067	5591703	5.06338	6.84215	1	1	AT1G16350	752		1	5744528	5745199	7.48435	7.77793	1	1	AT1G16790	646		1	5644616	5645334	4.41745	5.08161	1	1	AT1G16510	718
1	5513546	5513789	1.86379	1.81096	1	0	AT1G16070	243		1	5603083	5603403	1.10905	2.04012	0	1	AT1G16390	320		1	5754857	5756176	6.27856	5.01897	1	1	AT1G16810	588		1	5647657	5647893	1.88224	1.59112	1	1	AT1G16515	156
1	5514220	5515135	5.61577	4.66224	1	1	AT1G16080	818		1	5609157	5609774	1.71773	2.14348	1	1	AT1G16410	617		1	5754857	5756176	6.27856	5.01897	1	1	AT1G16800	406		1	5648687	5649556	5.5152	5.81028	1	1	AT1G16520	796
1	5518326	5518970	2.96417	2.77841	1	1	AT1G16110	597		1	5610116	5610334	1.71515	2.48524	0	1	AT1G16410	218		1	5757943	5758232	2.70768	4.52691	1	1	AT1G16820	289		1	5651380	5652934	6.7802	6.19385	1	1	AT1G16530	1503
1	5539054	5539821	4.22664	5.19813	1	1	AT1G16170	767		1	5614496	5615191	3.7612	7.3281	1	1	AT1G16430	572		1	5758734	5759470	5.03771	4.07148	1	1	AT1G16825	615		1	5659345	5659953	6.11553	8.26561	1	1	AT1G16540	538
1	5540426	5541239	6.02511	4.7232	1	1	AT1G16180	812		1	5617759	5618269	3.62801	4.51643	1	1	AT1G16445	458		1	5760555	5761283	4.86009	4.45279	1	1	AT1G16830	511		1	5665504	5666113	2.62048	2.57527	1	1	AT1G16550	206
1	5543089	5543747	5.08814	3.953	1	1	AT1G16190	595		1	5621948	5623525	5.23858	6.98101	1	1	AT1G16470	739		1	5763186	5764113	9.40018	8.24545	1	1	AT1G16840	887		1	5668343	5669006	5.53831	4.14514	1	1	AT1G16560	622
1	5546702	5547654	4.62219	5.96201	1	1	AT1G16210	850		1	5621948	5623525	5.23858	6.98101	1	1	AT1G16460	715		1	5767265	5768342	5.78917	5.21542	1	1	AT1G16858	1042		1	5673107	5674221	5.35361	4.75414	1	1	AT1G16570	493
1	5548354	5549120	2.92974	4.05818	1	1	AT1G16220	467		1	5628544	5629064	4.59894	5.04034	1	1	AT1G16480	112		1	5767265	5768342	5.78917	5.21542	1	1	AT1G16860	1042		1	5673107	5674221	5.35361	4.75414	1	1	AT1G16590	426
1	5556061	5557735	5.6497	5.89917	1	1	AT1G16240	780		1	5629124	5629736	4.12894	5.24084	1	1	AT1G16490	81		1	5772544	5773285	5.80545	6.56803	1	1	AT1G16870	707		1	5677938	5678830	7.93679	4.69716	1	1	AT1G16610	892
1	5556061	5557735	5.6497	5.89917	1	1	AT1G16250	746		1	5639060	5640069	3.62345	5.06802	1	1	AT1G16500	1009		1	5773508	5774904	6.80448	7.10251	1	1	AT1G16880	1312		1	5685670	5686377	5.88499	5.97125	1	1		0
1	5561368	5562140	2.98641	3.8952	1	1	AT1G16260	745		1	5644516	5645378	3.50831	4.56246	1	1	AT1G16510	806		1	5777627	5778530	8.65983	6.14344	1	1	AT1G16890	857		1	5686543	5687226	5.42527	4.38314	1	1	AT1G16640	623
1	5563114	5563801	5.05065	4.72227	1	1	AT1G16270	687		1	5647513	5647739	1.66694	1.14989	1	0	AT1G16515	190		1	5781708	5782422	7.90502	5.71241	1	1	AT1G16900	714		1	5687855	5688525	4.49431	6.65963	1	1	AT1G16650	582
1	5569629	5570660	5.84054	4.84211	1	1	AT1G16280	858		1	5648687	5649579	4.46065	7.18138	1	1	AT1G16520	819		1	5786417	5787157	8.12353	8.59214	1	1	AT1G16916	552		1	5697227	5698325	5.8917	6.21333	1	1	AT1G16670	1001
1	5573702	5573928	1.69083	0.972176	1	0		0		1	5651468	5652919	3.61725	5.31571	1	1	AT1G16530	1415		1	5788402	5789322	7.09852	7.81698	1	1	AT1G16920	847		1	5702131	5703062	5.06506	4.09988	1	1	AT1G16680	309
1	5574239	5574948	5.14662	4.43821	1	1	AT1G16300	638		1	5659358	5659950	4.11018	7.47427	1	1	AT1G16540	535		1	5789745	5790170	2.62505	4.46131	1	1	AT1G16930	183		1	5705949	5706584	4.24354	3.84329	1	1	AT1G16690	615
1	5578531	5578860	1.1438	2.09203	0	1	AT1G16310	329		1	5665491	5666159	3.60519	3.1277	1	1	AT1G16550	252		1	5805229	5805826	4.97378	3.5228	1	1	AT1G16970	570		1	5709667	5710456	6.89799	6.33885	1	1	AT1G16700	731
1	5580759	5581958	5.44021	5.2774	1	1	AT1G16320	1103		1	5668339	5669022	4.92494	5.4428	1	1	AT1G16560	638		1	5824826	5825621	7.84035	8.63581	1	1	AT1G17040	773		1	5713920	5714763	7.27104	5.74539	1	1	AT1G16710	544
1	5587004	5587537	2.21438	1.37279	1	1	AT1G16330	387		1	5673106	5673653	5.31165	6.74999	1	1	AT1G16570	494		1	5828904	5829764	4.94738	5.36913	1	1	AT1G17050	684		1	5722873	5723897	5.81576	6.42916	1	1	AT1G16720	809
1	5590091	5591888	4.68242	5.24798	1	1	AT1G16340	560		1	5673775	5674211	2.43967	3.52385	1	1	AT1G16590	416		1	5835063	5835289	0.982413	2.13771	0	1	AT1G17060	226		1	5726638	5727355	2.78765	3.59952	1	1	AT1G16730	674
1	5590091	5591888	4.68242	5.24798	1	1	AT1G16350	937		1	5677931	5678830	6.0929	8.27509	1	1	AT1G16610	899		1	5837505	5838194	4.4216	4.87734	1	1	AT1G17070	604		1	5727601	5728367	6.59142	5.41528	1	1	AT1G16740	677
1	5602928	5603346	1.26884	1.6852	0	1	AT1G16390	418		1	5684393	5684626	1.68572	1.23506	1	0	AT1G16630	233		1	5840825	5841671	5.26164	6.17219	1	1	AT1G17080	781		1	5738331	5738802	2.54459	2.07111	1	1	AT1G16770	471
1	5609070	5609810	2.02605	2.88704	1	1	AT1G16410	740		1	5685627	5686453	5.65298	6.10079	1	1		0		1	5842092	5842913	5.36821	5.36463	1	1	AT1G17090	697		1	5743618	5744307	3.55417	3.86074	1	1	AT1G16780	596
1	5610126	5610484	2.52435	1.51712	1	0	AT1G16410	358		1	5686542	5687167	2.99014	4.77282	1	1	AT1G16640	564		1	5844073	5844266	2.16671	4.74014	0	1	AT1G17090	193		1	5744474	5745172	6.19539	6.4458	1	1	AT1G16790	619
1	5610599	5610948	1.59405	1.99646	0	1	AT1G16410	349		1	5687893	5688567	3.80677	4.06294	1	1	AT1G16650	624		1	5844662	5845504	5.23135	4.78616	1	1	AT1G17100	828		1	5754826	5755499	5.56438	4.88102	1	1	AT1G16800	437
1	5614531	5615268	3.92439	5.42708	1	1	AT1G16430	649		1	5697212	5698074	6.98817	5.65362	1	1	AT1G16670	750		1	5850037	5850893	7.32079	7.70106	1	1	AT1G17110	856		1	5755578	5756189	4.75502	5.78297	1	1	AT1G16810	601
1	5617727	5618305	4.02267	4.28256	1	1	AT1G16445	494		1	5702137	5703060	5.1046	6.17569	1	1	AT1G16680	307		1	5851876	5852733	6.72252	6.05229	1	1	AT1G17120	780		1	5757894	5758281	5.81731	2.92884	1	1	AT1G16820	387
1	5622007	5623579	5.54385	6.59547	1	1	AT1G16470	793		1	5705902	5706645	3.95461	4.72862	1	1	AT1G16690	676		1	5854105	5854865	5.80356	8.01641	1	1	AT1G17130	717		1	5758738	5759394	6.55015	6.71827	1	1	AT1G16825	539
1	5622007	5623579	5.54385	6.59547	1	1	AT1G16460	656		1	5709701	5710492	5.23111	6.89933	1	1	AT1G16700	767		1	5857697	5858508	3.54105	2.70588	1	1	AT1G17140	811		1	5760546	5761275	5.69084	4.78051	1	1	AT1G16830	503
1	5628404	5629818	4.66195	4.44517	1	1	AT1G16480	252		1	5713943	5714716	5.06853	6.05952	1	1	AT1G16710	497		1	5861879	5862758	4.89345	4.53616	1	1	AT1G17145	803		1	5763070	5764117	8.01896	7.99547	1	1	AT1G16840	1003
1	5628404	5629818	4.66195	4.44517	1	1	AT1G16490	163		1	5722867	5723994	4.27611	8.7679	1	1	AT1G16720	906		1	5867552	5868488	4.56967	6.63	1	1	AT1G17160	853		1	5767249	5768578	4.92242	5.37271	1	1	AT1G16858	1278
1	5638976	5640063	3.06822	3.81153	1	1	AT1G16500	1031		1	5726763	5727326	2.07647	2.79732	1	1	AT1G16730	549		1	5869880	5870291	2.22559	2.54932	1	1	AT1G17170	411		1	5767249	5768578	4.92242	5.37271	1	1	AT1G16860	1278
1	5644720	5645333	3.47907	4.17679	1	1	AT1G16510	613		1	5727604	5728381	5.52441	6.27439	1	1	AT1G16740	691		1	5884008	5884786	6.84073	5.74885	1	1	AT1G17210	748		1	5772519	5773346	7.29271	6.06503	1	1	AT1G16870	732
1	5647590	5647993	1.61562	2.12883	1	1	AT1G16515	223		1	5738334	5738800	1.99567	2.83987	1	1	AT1G16770	466		1	5884997	5886027	6.6095	7.47191	1	1	AT1G17220	944		1	5773528	5774915	7.17728	5.67251	1	1	AT1G16880	1323
1	5648650	5649642	4.44744	5.39575	1	1	AT1G16520	882		1	5743602	5744305	2.48096	4.29105	1	1	AT1G16780	612		1	5890933	5892686	3.20897	4.14206	1	1	AT1G17230	1362		1	5777651	5778492	6.28101	6.44447	1	1	AT1G16890	833
1	5651406	5652123	2.76987	2.44584	1	1	AT1G16530	717		1	5744516	5745191	4.67585	6.83102	1	1	AT1G16790	638		1	5895298	5895768	4.06993	7.16513	1	1	AT1G17235	359		1	5781625	5782476	6.42682	6.89729	1	1	AT1G16900	808
1	5652293	5652922	4.21555	4.56513	1	1	AT1G16530	590		1	5754779	5755522	3.78014	4.87453	1	1	AT1G16800	484		1	5895846	5896427	4.00271	3.46495	1	1	AT1G17240	11		1	5781625	5782476	6.42682	6.89729	1	1	AT1G16905	21
1	5659329	5659997	7.03611	4.86276	1	1	AT1G16540	582		1	5755586	5756064	3.28771	4.98285	1	1	AT1G16810	476		1	5898421	5898575	1.2273	3.0314	0	1	AT1G17240	154		1	5786330	5787136	5.47828	6.73559	1	1	AT1G16916	552
1	5665495	5666213	3.249	3.66187	1	1	AT1G16550	306		1	5757844	5758257	3.54214	2.57854	1	1	AT1G16820	413		1	5899936	5900435	3.32149	4.1091	1	1		0		1	5788393	5789327	6.1033	7.03545	1	1	AT1G16920	856
1	5668335	5669004	4.28979	5.71459	1	1	AT1G16560	620		1	5758762	5759363	4.63187	5.4328	1	1	AT1G16825	508		1	5910932	5911728	5.22493	5.08717	1	1	AT1G17270	761		1	5789731	5790178	2.38121	2.35859	1	1	AT1G16930	191
1	5673020	5674237	4.83024	3.90321	1	1	AT1G16570	580		1	5760555	5761326	5.30254	5.22925	1	1	AT1G16830	554		1	5919517	5920097	5.48735	8.21819	1	1	AT1G17280	572		1	5805283	5805847	5.23448	6.09254	1	1	AT1G16970	516
1	5673020	5674237	4.83024	3.90321	1	1	AT1G16590	442		1	5763122	5764097	7.29895	7.05613	1	1	AT1G16840	951		1	5922547	5923844	6.61307	6.99469	1	1	AT1G17290	1214		1	5824804	5825625	5.08888	6.78506	1	1	AT1G17040	777
1	5677917	5678870	5.56867	6.66461	1	1	AT1G16610	935		1	5767286	5768333	4.31055	5.25855	1	1	AT1G16858	1033		1	5929774	5930409	5.75904	6.65963	1	1	AT1G17330	500		1	5828875	5829830	6.43214	4.70707	1	1	AT1G17050	750
1	5683940	5684156	1.62967	0.993968	1	0	AT1G16630	216		1	5767286	5768333	4.31055	5.25855	1	1	AT1G16860	1033		1	5933794	5934516	4.33273	4.40047	1	1	AT1G17340	646		1	5834895	5835293	2.35512	2.27761	1	1	AT1G17060	398
1	5684263	5684840	2.01483	1.7886	1	1	AT1G16630	577		1	5772420	5773403	4.21623	5.08542	1	1	AT1G16870	831		1	5941754	5942312	6.12841	5.21415	1	1	AT1G17350	528		1	5837483	5838228	7.32514	5.95108	1	1	AT1G17070	638
1	5685580	5686409	6.19605	5.10305	1	1		0		1	5773501	5774893	5.88134	7.65776	1	1	AT1G16880	1301		1	5946609	5947456	5.4855	4.98551	1	1	AT1G17360	692		1	5840869	5841753	5.67915	5.96774	1	1	AT1G17080	737
1	5686518	5687269	3.73797	3.56544	1	1	AT1G16640	666		1	5777651	5778524	4.4947	7.73779	1	1	AT1G16890	833		1	5953909	5955007	7.89909	7.99113	1	1	AT1G17370	1098		1	5842141	5843012	4.56686	4.82474	1	1	AT1G17090	796
1	5687886	5688577	4.99653	5.74908	1	1	AT1G16650	634		1	5781675	5782473	5.14583	6.9522	1	1	AT1G16900	758		1	5955738	5956022	2.58755	1.51874	1	0	AT1G17380	284		1	5844025	5844175	3.25505	1.78868	1	0	AT1G17090	150
1	5697233	5698072	4.43396	5.75483	1	1	AT1G16670	748		1	5781675	5782473	5.14583	6.9522	1	1	AT1G16905	18		1	5956141	5957173	3.80229	4.1928	1	1	AT1G17380	1032		1	5844638	5845568	4.90865	5.04564	1	1	AT1G17100	892
1	5702128	5703088	4.07811	4.70665	1	1	AT1G16680	335		1	5786322	5787133	4.21388	6.06808	1	1	AT1G16916	552		1	5969266	5970001	7.32287	5.7721	1	1	AT1G17410	729		1	5849940	5850862	5.9456	6.23873	1	1	AT1G17110	922
1	5705862	5706568	4.02857	4.99099	1	1	AT1G16690	599		1	5788441	5789334	5.12312	6.2502	1	1	AT1G16920	808		1	5977349	5978283	2.60258	2.82759	1	1	AT1G17420	872		1	5851868	5852733	6.64926	5.60141	1	1	AT1G17120	780
1	5709661	5710443	5.64727	6.01367	1	1	AT1G16700	718		1	5789704	5790273	2.45482	3.7663	1	1	AT1G16930	286		1	5982273	5983332	6.22971	7.39034	1	1	AT1G17430	1059		1	5854098	5854893	6.09223	5.84429	1	1	AT1G17130	745
1	5713937	5714741	4.31721	4.5833	1	1	AT1G16710	522		1	5805280	5805866	4.86857	6.81863	1	1	AT1G16970	519		1	5986598	5987806	6.65913	6.06459	1	1	AT1G17440	1186		1	5857619	5858486	2.28188	2.22358	1	1	AT1G17140	867
1	5722844	5724014	4.24408	5.48732	1	1	AT1G16720	926		1	5824758	5825593	5.99451	5.90276	1	1	AT1G17040	745		1	5996099	5996937	7.04361	5.79328	1	1	AT1G17450	686		1	5861980	5862778	6.76831	5.59713	1	1	AT1G17145	702
1	5726849	5727370	2.1386	2.03116	1	1	AT1G16730	463		1	5828870	5829818	4.2998	7.53677	1	1	AT1G17050	738		1	5997102	5997796	5.97805	5.11876	1	1	AT1G17455	616		1	5867570	5868467	5.90039	5.39404	1	1	AT1G17160	832
1	5727631	5728337	5.47193	4.32836	1	1	AT1G16740	647		1	5837492	5838129	5.0576	7.22787	1	1	AT1G17070	539		1	5998847	5999261	3.17051	4.26112	1	1	AT1G17460	414		1	5869815	5870180	1.63868	1.50925	1	0	AT1G17170	334
1	5738298	5738794	2.49002	2.23458	1	1	AT1G16770	496		1	5840908	5841673	4.50993	6.29134	1	1	AT1G17080	698		1	6002831	6003548	4.0283	6.78621	1	1	AT1G17470	636		1	5884027	5884785	5.7791	5.63026	1	1	AT1G17210	729
1	5743660	5744315	5.05109	4.3049	1	1	AT1G16780	554		1	5842106	5842959	3.75986	7.09931	1	1	AT1G17090	743		1	6007584	6008284	2.66727	3.61485	1	1	AT1G17480	682		1	5885016	5886135	6.4707	5.13855	1	1	AT1G17220	1052
1	5744446	5745174	6.02511	6.13361	1	1	AT1G16790	621		1	5843827	5844179	1.92879	3.41373	0	1	AT1G17090	352		1	6008565	6009173	5.24158	7.25976	1	1	AT1G17490	584		1	5890891	5892656	4.10443	3.75933	1	1	AT1G17230	1332
1	5754726	5756151	4.59786	4.95794	1	1	AT1G16810	563		1	5844657	5845473	4.37173	5.03993	1	1	AT1G17100	797		1	6017893	6018794	6.1394	7.56171	1	1	AT1G17500	37		1	5895310	5896344	4.71795	4.58034	1	1	AT1G17235	359
1	5754726	5756151	4.59786	4.95794	1	1	AT1G16800	537		1	5849945	5850871	5.02654	5.70192	1	1	AT1G17110	926		1	6023703	6024315	4.00947	5.31108	1	1	AT1G17510	606		1	5898232	5898754	2.18721	1.91727	1	1	AT1G17240	485
1	5757836	5758266	2.72614	2.52159	1	1	AT1G16820	430		1	5851907	5852752	7.06248	7.42848	1	1	AT1G17120	799		1	6026724	6027524	6.79299	7.38904	1	1	AT1G17520	661		1	5899939	5900446	3.21906	2.9675	1	1		0
1	5758736	5759372	5.85568	4.598	1	1	AT1G16825	517		1	5854084	5854852	5.32887	8.33346	1	1	AT1G17130	704		1	6027550	6028375	6.42869	11.5919	1	1	AT1G17530	744		1	5911010	5911734	5.62363	6.11013	1	1	AT1G17270	683
1	5760536	5761337	4.22707	5.58317	1	1	AT1G16830	565		1	5857512	5858442	2.49903	2.66524	1	1	AT1G17140	930		1	6034294	6035233	7.02211	8.6271	1	1	AT1G17550	871		1	5919456	5920133	9.5039	6.60244	1	1	AT1G17280	633
1	5763209	5764120	5.15377	6.67736	1	1	AT1G16840	864		1	5862008	5862757	4.42501	6.4896	1	1	AT1G17145	674		1	6038231	6038722	3.53171	4.31673	1	1	AT1G17560	461		1	5922551	5923928	7.45871	5.28984	1	1	AT1G17290	1298
1	5767236	5768339	4.87472	5.72412	1	1	AT1G16858	1039		1	5863672	5863934	1.48148	2.73098	0	1	AT1G17147	262		1	6039124	6039908	5.33965	6.11106	1	1	AT1G17580	605		1	5929779	5930433	5.44191	7.8795	1	1	AT1G17330	524
1	5767236	5768339	4.87472	5.72412	1	1	AT1G16860	1039		1	5867584	5868479	6.69753	4.79249	1	1	AT1G17160	844		1	6051743	6052646	6.41019	5.52547	1	1	AT1G17590	825		1	5933842	5934568	4.6278	4.90526	1	1	AT1G17340	698
1	5772404	5773315	5.72465	4.74696	1	1	AT1G16870	847		1	5870014	5870220	1.65453	2.46405	0	1	AT1G17170	206		1	6062172	6063192	7.40783	9.2399	1	1	AT1G17620	976		1	5941686	5942364	5.90162	4.70707	1	1	AT1G17350	580
1	5773527	5774934	6.3254	5.90268	1	1	AT1G16880	1342		1	5884047	5884764	6.88547	6.59011	1	1	AT1G17210	709		1	6064500	6065246	3.45738	4.56001	1	1	AT1G17630	721		1	5946573	5947470	5.90617	3.95765	1	1	AT1G17360	706
1	5777605	5778527	5.37475	6.05022	1	1	AT1G16890	879		1	5884992	5886173	5.18938	5.87587	1	1	AT1G17220	1090		1	6068766	6069409	4.59192	3.44068	1	1	AT1G17640	332		1	5953939	5954991	8.43088	6.3753	1	1	AT1G17370	1052
1	5781662	5782475	6.32312	6.05122	1	1	AT1G16900	771		1	5890989	5892511	2.96437	3.97915	1	1	AT1G17230	1187		1	6071309	6072079	4.11593	4.46131	1	1	AT1G17650	703		1	5955650	5957217	5.10504	3.32053	1	1	AT1G17380	1562
1	5781662	5782475	6.32312	6.05122	1	1	AT1G16905	20		1	5895288	5896444	3.23221	4.4836	1	1	AT1G17235	359		1	6073846	6074556	3.58868	2.80109	1	1	AT1G17665	638		1	5969239	5969986	5.29859	5.88383	1	1	AT1G17410	747
1	5786358	5787133	4.56757	4.96165	1	1	AT1G16916	552		1	5895288	5896444	3.23221	4.4836	1	1	AT1G17240	28		1	6076047	6076588	6.99708	5.51634	1	1	AT1G17680	511		1	5977353	5978111	2.27088	3.86139	1	1	AT1G17420	700
1	5788404	5789314	5.54855	5.47881	1	1	AT1G16920	845		1	5898318	5898737	1.33126	2.11748	0	1	AT1G17240	399		1	6087686	6088395	6.12256	7.12905	1	1	AT1G17690	654		1	5982257	5983282	5.37469	5.17457	1	1	AT1G17430	1015
1	5789672	5790328	3.49149	2.90977	1	1	AT1G16930	341		1	5899881	5900426	2.67298	5.12737	1	1		0		1	6097496	6098413	7.02494	7.18649	1	1	AT1G17720	887		1	5986540	5987824	6.31901	6.17357	1	1	AT1G17440	1244
1	5805249	5805856	3.34213	5.29128	1	1	AT1G16970	550		1	5911018	5911747	4.93292	6.13274	1	1	AT1G17270	675		1	6099034	6099886	6.66575	6.55157	1	1	AT1G17730	797		1	5996114	5996959	6.96863	6.75563	1	1	AT1G17450	671
1	5824754	5825619	5.1274	5.6289	1	1	AT1G17040	771		1	5919446	5920120	5.17912	8.03255	1	1	AT1G17280	643		1	6101046	6101782	3.06643	3.51669	1	1	AT1G17744	736		1	5997094	5997890	5.98097	6.56016	1	1	AT1G17455	710
1	5828913	5829780	5.02634	4.44955	1	1	AT1G17050	700		1	5922528	5923742	6.12324	6.26432	1	1	AT1G17290	1112		1	6101046	6101782	3.06643	3.51669	1	1	AT1G17745	736		1	5998844	5999275	2.62411	4.56978	1	1	AT1G17460	431
1	5834950	5835289	1.24019	1.6668	0	1	AT1G17060	339		1	5929773	5930401	3.6774	5.06572	1	1	AT1G17330	492		1	6106391	6107204	3.34364	6.05622	1	1	AT1G17750	548		1	6002897	6003556	7.11458	5.24169	1	1	AT1G17470	644
1	5837492	5838196	4.22112	5.91771	1	1	AT1G17070	606		1	5933832	5934508	4.4568	8.1605	1	1	AT1G17340	638		1	6115962	6116680	5.20322	5.99798	1	1	AT1G17760	655		1	6007523	6008285	3.24444	3.60875	1	1	AT1G17480	743
1	5840899	5841698	5.06816	5.17417	1	1	AT1G17080	707		1	5941726	5942298	4.35741	5.56258	1	1	AT1G17350	514		1	6123591	6124418	5.72927	4.97788	1	1	AT1G17780	717		1	6008550	6009226	4.04682	4.74845	1	1	AT1G17490	637
1	5842094	5842974	4.63012	4.63097	1	1	AT1G17090	758		1	5946583	5947372	4.30178	4.45049	1	1	AT1G17360	608		1	6126614	6127483	7.01402	6.43915	1	1	AT1G17790	790		1	6017882	6018828	7.01697	6.48445	1	1	AT1G17500	71
1	5843783	5844266	2.56916	2.51522	1	1	AT1G17090	483		1	5953919	5955004	5.87014	6.36861	1	1	AT1G17370	1085		1	6134594	6135414	6.24819	4.78882	1	1	AT1G17820	751		1	6023630	6024320	6.53443	5.38371	1	1	AT1G17510	679
1	5844675	5845512	5.0666	4.68529	1	1	AT1G17100	836		1	5956240	5957165	2.87475	2.75973	1	1	AT1G17380	925		1	6137780	6138381	5.34846	5.17106	1	1	AT1G17830	601		1	6026689	6028453	6.76245	5.41725	1	1	AT1G17520	696
1	5849957	5850855	5.03305	5.99881	1	1	AT1G17110	898		1	5969297	5969994	5.35007	6.78199	1	1	AT1G17410	697		1	6148101	6148875	5.80113	3.77012	1	1	AT1G17850	774		1	6026689	6028453	6.76245	5.41725	1	1	AT1G17530	822
1	5851875	5852773	5.31415	6.03654	1	1	AT1G17120	820		1	5977457	5978165	2.68861	2.5264	1	1	AT1G17420	708		1	6149360	6149874	2.45668	2.23065	1	1	AT1G17860	514		1	6034219	6035488	6.62919	6.18643	1	1	AT1G17550	1126
1	5854014	5854909	5.29591	6.69236	1	1	AT1G17130	761		1	5982245	5983312	5.09716	5.09591	1	1	AT1G17430	1045		1	6151857	6152165	2.86699	2.43719	1	1	AT1G17870	308		1	6038196	6038704	5.13946	3.77742	1	1	AT1G17560	496
1	5857324	5858482	2.89852	3.0483	1	1	AT1G17140	1158		1	5986527	5987804	7.14351	6.74394	1	1	AT1G17440	1257		1	6153208	6154019	6.85088	6.1721	1	1	AT1G17880	774		1	6039169	6039826	5.03425	5.2189	1	1	AT1G17580	523
1	5861890	5862767	5.22752	5.2733	1	1	AT1G17145	792		1	5996159	5996955	5.24713	6.54134	1	1	AT1G17450	626		1	6155161	6155806	5.63472	5.68816	1	1	AT1G17890	591		1	6051699	6052623	5.01183	5.27063	1	1	AT1G17590	869
1	5863649	5864009	1.70372	1.83926	1	1	AT1G17147	360		1	5997062	5997872	5.73099	5.18756	1	1	AT1G17455	692		1	6164993	6165417	2.70005	1.47995	1	1	AT1G17920	389		1	6052841	6052991	2.29685	1.63025	1	0	AT1G17600	55
1	5867567	5868456	4.79506	5.15839	1	1	AT1G17160	821		1	5998811	5999205	2.72874	3.33656	1	1	AT1G17460	391		1	6165523	6165734	1.5395	4.00205	0	1		0		1	6053054	6053386	2.28035	1.819	1	1	AT1G17600	332
1	5869872	5870187	1.4786	1.581	1	1	AT1G17170	315		1	6002904	6003542	3.80164	6.51013	1	1	AT1G17470	630		1	6168150	6168903	6.20701	6.38428	1	1	AT1G17930	689		1	6056336	6056659	1.91927	1.4332	1	0	AT1G17600	323
1	5883991	5884785	5.9229	6.72564	1	1	AT1G17210	765		1	6007530	6008273	2.52621	2.55343	1	1	AT1G17480	736		1	6172457	6173242	5.79342	4.97117	1	1	AT1G17940	765		1	6056883	6057234	2.2845	1.42451	1	0	AT1G17610	339
1	5884972	5886097	5.10874	4.93386	1	1	AT1G17220	1014		1	6008610	6009210	5.51873	4.05765	1	1	AT1G17490	600		1	6184854	6185861	8.37442	5.10476	1	1	AT1G17970	957		1	6062183	6063256	7.50826	6.34732	1	1	AT1G17620	1040
1	5890961	5892550	2.77267	3.29355	1	1	AT1G17230	1226		1	6017895	6018817	5.12117	7.27503	1	1	AT1G17500	60		1	6191036	6191632	5.93686	4.85167	1	1	AT1G17980	596		1	6064450	6065262	4.94243	4.46148	1	1	AT1G17630	737
1	5895257	5896509	3.45026	3.73371	1	1	AT1G17235	359		1	6023685	6024356	5.39446	5.633	1	1	AT1G17510	624		1	6204403	6205044	4.88217	6.27371	1	1	AT1G18030	641		1	6068659	6069400	3.91922	4.37583	1	1	AT1G17640	439
1	5895257	5896509	3.45026	3.73371	1	1	AT1G17240	93		1	6026662	6028403	5.71825	7.49187	1	1	AT1G17520	723		1	6208879	6209525	4.00008	4.56528	1	1	AT1G18040	621		1	6071383	6072099	5.47924	4.48213	1	1	AT1G17650	629
1	5898424	5898690	1.27062	1.52171	0	1	AT1G17240	266		1	6026662	6028403	5.71825	7.49187	1	1	AT1G17530	772		1	6212812	6213458	5.71694	5.14663	1	1	AT1G18060	632		1	6073866	6074528	2.81676	3.71186	1	1	AT1G17665	618
1	5899895	5900458	3.33133	2.88481	1	1		0		1	6034255	6035444	4.96003	5.9579	1	1	AT1G17550	1082		1	6217684	6218442	5.39372	8.60153	1	1	AT1G18070	656		1	6076043	6076765	5.99569	3.70772	1	1	AT1G17680	688
1	5910989	5911754	4.76887	4.43679	1	1	AT1G17270	704		1	6038170	6038699	4.47368	3.03011	1	1	AT1G17560	522		1	6220219	6221201	5.5261	7.25726	1	1	AT1G18075	185		1	6087655	6088394	6.70139	5.16683	1	1	AT1G17690	685
1	5919442	5920126	6.3252	4.5274	1	1	AT1G17280	647		1	6039211	6039856	5.81133	6.10536	1	1	AT1G17580	553		1	6222175	6223508	6.33051	7.11684	1	1	AT1G18080	1307		1	6097546	6098389	6.90921	6.45411	1	1	AT1G17720	837
1	5922549	5923661	5.44736	5.15288	1	1	AT1G17290	1031		1	6051644	6052640	4.50094	4.42509	1	1	AT1G17590	924		1	6224471	6225029	4.16137	4.57871	1	1	AT1G18090	528		1	6099020	6099926	7.2958	7.04589	1	1	AT1G17730	837
1	5929792	5930446	4.75226	5.81188	1	1	AT1G17330	537		1	6053072	6053222	2.55746	0.880765	1	0	AT1G17600	150		1	6239158	6240200	5.20765	4.24924	1	1	AT1G18140	1042		1	6101128	6101845	2.45058	3.02438	1	1	AT1G17744	717
1	5933812	5934599	3.89712	3.66415	1	1	AT1G17340	729		1	6056364	6056637	1.43766	2.17201	0	1	AT1G17600	273		1	6246849	6247771	5.32069	7.1756	1	1	AT1G18150	922		1	6101128	6101845	2.45058	3.02438	1	1	AT1G17745	717
1	5941643	5942394	3.40051	4.18711	1	1	AT1G17350	610		1	6062196	6063194	7.68573	8.76915	1	1	AT1G17620	978		1	6248692	6249647	5.21241	6.16409	1	1	AT1G18160	854		1	6106331	6107255	4.59581	3.79367	1	1	AT1G17750	599
1	5946609	5947498	3.99163	4.03777	1	1	AT1G17360	734		1	6064457	6065194	3.48342	3.99679	1	1	AT1G17630	669		1	6254174	6254839	8.06265	5.69281	1	1	AT1G18170	610		1	6115950	6116650	5.33909	4.31228	1	1	AT1G17760	667
1	5953968	5955020	4.59237	6.15849	1	1	AT1G17370	1052		1	6068703	6069353	4.91594	3.07334	1	1	AT1G17640	395		1	6255710	6256250	3.85722	2.72635	1	1	AT1G18180	420		1	6123630	6124700	3.29288	3.39985	1	1	AT1G17780	999
1	5955658	5957146	3.31593	2.16328	1	1	AT1G17380	1488		1	6071342	6072073	4.31193	5.30807	1	1	AT1G17650	670		1	6260768	6261567	5.34916	5.0677	1	1	AT1G18190	689		1	6126594	6127554	5.81877	5.92375	1	1	AT1G17790	810
1	5969277	5969988	6.15558	6.36053	1	1	AT1G17410	711		1	6073865	6074538	3.67225	3.15551	1	1	AT1G17665	619		1	6267835	6268870	7.57983	5.5131	1	1	AT1G18210	993		1	6134615	6135376	5.75567	5.72203	1	1	AT1G17820	730
1	5977350	5978285	3.20074	3.32968	1	1	AT1G17420	874		1	6076067	6076603	4.74798	4.84486	1	1	AT1G17680	526		1	6277004	6278085	4.50008	3.76993	1	1	AT1G18250	1081		1	6137424	6138385	3.75174	3.39427	1	1	AT1G17830	961
1	5982255	5983279	4.24446	4.06603	1	1	AT1G17430	1012		1	6087595	6088396	5.65363	5.43223	1	1	AT1G17690	745		1	6281144	6282168	8.9569	9.11618	1	1	AT1G18260	959		1	6148116	6149013	5.24771	5.05225	1	1	AT1G17850	824
1	5986554	5987821	5.52584	6.02123	1	1	AT1G17440	1230		1	6097618	6098403	6.82299	8.99377	1	1	AT1G17720	765		1	6293205	6293944	3.84522	6.36308	1	1	AT1G18270	666		1	6149294	6149895	3.18879	2.56647	1	1	AT1G17860	594
1	5996040	5997000	4.45192	4.93125	1	1	AT1G17450	745		1	6099066	6099894	4.62752	6.09281	1	1	AT1G17730	805		1	6299701	6300582	5.28071	5.11367	1	1	AT1G18300	881		1	6151889	6152283	1.94106	1.36343	1	0	AT1G17870	333
1	5997105	5997891	4.58688	5.55615	1	1	AT1G17455	711		1	6101128	6101766	1.90368	2.52168	1	1	AT1G17744	638		1	6304334	6304743	8.22131	6.18077	1	1	AT1G18320	383		1	6153152	6154003	7.15537	6.25071	1	1	AT1G17880	830
1	5998828	5999255	4.17488	5.98264	1	1	AT1G17460	427		1	6101128	6101766	1.90368	2.52168	1	1	AT1G17745	638		1	6307459	6307932	6.422	8.33009	1	1	AT1G18330	473		1	6155090	6155849	6.67506	4.75937	1	1	AT1G17890	662
1	6002909	6003548	5.37637	4.85079	1	1	AT1G17470	636		1	6106362	6107164	3.88589	3.97558	1	1	AT1G17750	508		1	6310777	6311395	5.63747	4.92198	1	1	AT1G18335	549		1	6165264	6165769	2.32928	2.29252	1	1	AT1G17920	118
1	6007423	6008341	3.36623	3.01827	1	1	AT1G17480	843		1	6115887	6116645	4.87757	4.75416	1	1	AT1G17760	730		1	6313289	6313946	7.37754	4.81663	1	1	AT1G18340	642		1	6168190	6168915	7.21602	5.91878	1	1	AT1G17930	649
1	6008551	6009166	4.4259	5.21983	1	1	AT1G17490	577		1	6123594	6124304	3.66629	5.74944	1	1	AT1G17780	603		1	6318498	6319439	5.57089	5.92341	1	1	AT1G18360	929		1	6172402	6173264	5.20658	5.34998	1	1	AT1G17940	820
1	6017888	6018864	5.15582	6.47201	1	1	AT1G17500	107		1	6124436	6124647	2.68861	2.35326	0	1	AT1G17780	211		1	6331378	6332717	5.96853	4.94747	1	1	AT1G18400	1319		1	6184867	6185887	7.55986	6.43123	1	1	AT1G17970	983
1	6023639	6024337	5.87427	4.71604	1	1	AT1G17510	670		1	6126635	6127479	4.98279	6.36089	1	1	AT1G17790	769		1	6341362	6341821	3.03494	4.0042	1	1	AT1G18410	459		1	6191037	6191610	5.74176	5.18373	1	1	AT1G17980	573
1	6026686	6028468	5.45885	6.37747	1	1	AT1G17520	699		1	6134612	6135384	4.53479	5.25197	1	1	AT1G17820	733		1	6344809	6345734	7.80231	6.27094	1	1	AT1G18420	880		1	6204389	6205013	5.64952	5.81964	1	1	AT1G18030	624
1	6026686	6028468	5.45885	6.37747	1	1	AT1G17530	837		1	6137819	6138353	2.56058	3.58494	1	1	AT1G17830	534		1	6345908	6346763	6.85174	7.42332	1	1	AT1G18440	789		1	6208796	6209570	5.51666	4.67086	1	1	AT1G18040	704
1	6034263	6035369	5.42383	5.81414	1	1	AT1G17550	1007		1	6148078	6148925	4.52176	7.14481	1	1	AT1G17850	847		1	6348044	6348744	4.38026	6.86806	1	1	AT1G18450	637		1	6212754	6213524	5.95782	4.446	1	1	AT1G18060	690
1	6038121	6038709	3.62693	4.43797	1	1	AT1G17560	571		1	6149321	6149813	3.44694	2.66117	1	1	AT1G17860	492		1	6352360	6353697	6.46887	4.94254	1	1	AT1G18460	1227		1	6217691	6218371	7.09167	8.8691	1	1	AT1G18070	649
1	6039202	6039923	3.99825	5.76929	1	1	AT1G17580	620		1	6151761	6152210	1.24473	2.14226	0	1	AT1G17870	449		1	6359263	6360171	4.28914	4.70331	1	1	AT1G18470	908		1	6220254	6221231	5.6959	4.56817	1	1	AT1G18075	185
1	6051721	6052640	4.58877	5.30483	1	1	AT1G17590	847		1	6153071	6154009	4.75217	7.48418	1	1	AT1G17880	911		1	6361566	6362252	7.31264	5.62642	1	1	AT1G18480	623		1	6222183	6223461	7.95313	8.0548	1	1	AT1G18080	1260
1	6062196	6063219	7.88325	7.17047	1	1	AT1G17620	1003		1	6155062	6155823	5.11339	8.08116	1	1	AT1G17890	690		1	6363162	6363644	3.30169	2.81405	1	1	AT1G18485	472		1	6224410	6224992	4.16245	3.40456	1	1	AT1G18090	491
1	6064441	6065264	3.83842	4.16474	1	1	AT1G17630	739		1	6164821	6165064	2.46112	1.13164	1	0	AT1G17920	243		1	6367051	6367664	4.88873	5.30108	1	1	AT1G18490	613		1	6227509	6227693	1.68618	0.768821	1	0	AT1G18100	184
1	6068653	6069408	4.14009	5.16256	1	1	AT1G17640	445		1	6165194	6165752	2.95267	1.81982	1	1	AT1G17920	188		1	6369217	6370155	4.93884	5.84298	1	1	AT1G18500	808		1	6227509	6227693	1.68618	0.768821	1	0	AT1G18090	184
1	6071342	6072120	4.43581	5.12042	1	1	AT1G17650	670		1	6168172	6168884	5.51941	5.94109	1	1	AT1G17930	667		1	6377741	6378666	6.24468	7.02324	1	1	AT1G18540	839		1	6239054	6240186	4.14567	3.98098	1	1	AT1G18140	1132
1	6073689	6074589	4.32976	3.65011	1	1	AT1G17665	795		1	6172417	6173239	4.71708	6.52054	1	1	AT1G17940	805		1	6385280	6386060	4.16404	4.04306	1	1	AT1G18560	611		1	6246854	6247777	6.73686	6.50962	1	1	AT1G18150	923
1	6076040	6076722	4.34356	3.65593	1	1	AT1G17680	645		1	6184852	6185868	5.8795	7.54503	1	1	AT1G17970	964		1	6395846	6396747	5.99537	8.41241	1	1	AT1G18580	883		1	6248696	6249696	6.07664	4.58389	1	1	AT1G18160	903
1	6087580	6088394	5.9992	5.69635	1	1	AT1G17690	760		1	6191018	6191619	4.39955	4.11784	1	1	AT1G17980	601		1	6398560	6399971	4.46663	4.15085	1	1	AT1G18590	1362		1	6254145	6254841	3.86677	6.69031	1	1	AT1G18170	612
1	6097551	6098417	5.03251	5.78856	1	1	AT1G17720	832		1	6204405	6205050	4.45143	6.82267	1	1	AT1G18030	645		1	6400009	6401342	5.00326	5.00339	1	1	AT1G18600	938		1	6255739	6256339	3.92036	4.16732	1	1	AT1G18180	509
1	6099050	6099890	4.37333	5.90998	1	1	AT1G17730	801		1	6208805	6209541	4.68754	4.12607	1	1	AT1G18040	695		1	6405576	6406452	5.90447	5.84888	1	1	AT1G18610	807		1	6260765	6261546	4.88464	5.42433	1	1	AT1G18190	692
1	6101171	6101638	2.15406	1.56029	1	1	AT1G17744	467		1	6212732	6213529	3.51964	4.88116	1	1	AT1G18060	712		1	6409784	6410774	5.28533	4.87955	1	1	AT1G18620	796		1	6267770	6268881	7.78573	8.00864	1	1	AT1G18210	1058
1	6101171	6101638	2.15406	1.56029	1	1	AT1G17745	467		1	6217658	6218372	5.17889	7.16067	1	1	AT1G18070	682		1	6414659	6415254	5.57254	5.7997	1	1	AT1G18630	529		1	6276857	6278074	3.4231	4.93719	1	1	AT1G18250	1217
1	6106326	6107232	4.0118	3.51288	1	1	AT1G17750	576		1	6220221	6221137	4.56846	6.70332	1	1	AT1G18075	185		1	6418028	6418741	6.55101	5.21294	1	1	AT1G18640	662		1	6281150	6282178	6.87117	7.17526	1	1	AT1G18260	953
1	6115891	6116654	3.93109	5.50576	1	1	AT1G17760	726		1	6222180	6223537	6.15368	8.79126	1	1	AT1G18080	1336		1	6419598	6420598	5.33731	7.03223	1	1	AT1G18650	959		1	6293125	6293919	5.85498	3.52158	1	1	AT1G18270	746
1	6123600	6124304	3.78471	4.15739	1	1	AT1G17780	603		1	6224436	6224995	3.51353	4.09549	1	1	AT1G18090	494		1	6421031	6421867	8.0075	5.72394	1	1	AT1G18660	750		1	6299630	6300503	7.03595	4.9028	1	1	AT1G18300	816
1	6124380	6124634	2.26564	2.09267	1	1	AT1G17780	254		1	6239109	6240185	3.59241	4.3587	1	1	AT1G18140	1076		1	6429908	6430922	4.19784	5.1305	1	1	AT1G18670	788		1	6304383	6304793	6.52376	9.22585	1	1	AT1G18320	410
1	6126529	6127562	5.12314	5.04569	1	1	AT1G17790	875		1	6246834	6247770	4.56183	8.08371	1	1	AT1G18150	936		1	6432724	6434148	5.59011	6.4495	1	1	AT1G18680	740		1	6307427	6307964	9.3655	9.35875	1	1	AT1G18330	537
1	6134611	6135381	5.1947	4.61124	1	1	AT1G17820	734		1	6248709	6249681	4.85239	4.56492	1	1	AT1G18160	888		1	6432724	6434148	5.59011	6.4495	1	1	AT1G18690	574		1	6310733	6311417	6.88522	5.51119	1	1	AT1G18335	593
1	6137742	6138363	2.22918	2.71052	1	1	AT1G17830	621		1	6254190	6254855	4.59194	7.19044	1	1	AT1G18170	626		1	6437475	6438097	7.52098	6.26104	1	1	AT1G18700	620		1	6313317	6313987	8.05423	6.32584	1	1	AT1G18340	614
1	6142626	6143281	2.21341	1.30297	1	0	AT1G17840	655		1	6255733	6256149	4.00707	4.59955	1	1	AT1G18180	319		1	6458830	6459774	5.9592	6.71894	1	1	AT1G18720	921		1	6318541	6319441	8.00167	5.66111	1	1	AT1G18360	886
1	6148028	6148891	4.10262	3.83244	1	1	AT1G17850	863		1	6260781	6261511	4.17957	6.97773	1	1	AT1G18190	676		1	6460511	6461160	5.28498	4.46131	1	1	AT1G18730	562		1	6331351	6332807	6.85201	4.82474	1	1	AT1G18400	1409
1	6149338	6149795	2.28314	2.65739	1	1	AT1G17860	457		1	6267838	6268862	5.79157	10.4505	1	1	AT1G18210	990		1	6463927	6465423	6.4433	5.09864	1	1	AT1G18740	1496		1	6341400	6341849	2.34478	2.89449	1	1	AT1G18410	449
1	6151748	6152213	1.57931	2.20691	1	1	AT1G17870	465		1	6276864	6278098	3.97777	4.17342	1	1	AT1G18250	1234		1	6465732	6466525	6.56645	5.09864	1	1		0		1	6344801	6345738	6.94239	8.03714	1	1	AT1G18420	888
1	6152820	6153014	0.908423	1.5695	0	1	AT1G17880	194		1	6281153	6282152	5.71518	5.95154	1	1	AT1G18260	950		1	6466607	6467361	5.86742	5.75045	1	1	AT1G18750	600		1	6345902	6346770	8.51519	6.72343	1	1	AT1G18440	796
1	6153146	6154075	5.16821	7.08806	1	1	AT1G17880	836		1	6293283	6293959	4.0219	4.74697	1	1	AT1G18270	588		1	6474669	6475457	6.32704	5.33582	1	1	AT1G18773	655		1	6348027	6348757	6.01652	7.75126	1	1	AT1G18450	650
1	6155014	6155855	4.99633	5.94507	1	1	AT1G17890	738		1	6299636	6300395	5.12828	4.23072	1	1	AT1G18300	708		1	6483039	6483699	7.79666	4.10115	1	1	AT1G18800	557		1	6352394	6353986	5.32886	5.77187	1	1	AT1G18460	1516
1	6164877	6165833	2.82647	2.68103	1	1	AT1G17920	505		1	6304385	6304790	3.54408	5.96238	1	1	AT1G18320	405		1	6486036	6486458	1.43922	2.82429	1	1	AT1G18810	422		1	6359291	6360230	5.4054	5.59067	1	1	AT1G18470	901
1	6168177	6168903	4.945	4.7441	1	1	AT1G17930	662		1	6307437	6307992	5.87849	6.41382	1	1	AT1G18330	555		1	6496020	6496346	2.02251	2.6652	0	1	AT1G18835	248		1	6361527	6362278	5.78345	3.54758	1	1	AT1G18480	649
1	6172276	6173245	5.18721	5.73033	1	1	AT1G17940	946		1	6310741	6311366	5.12418	4.38491	1	1	AT1G18335	585		1	6503479	6504390	6.75013	5.30592	1	1	AT1G18840	911		1	6363032	6363587	2.28965	3.38909	1	1	AT1G18485	415
1	6184853	6185876	5.39255	6.33549	1	1	AT1G17970	972		1	6313235	6313973	4.44399	6.17731	1	1	AT1G18340	696		1	6505771	6506560	5.26349	3.1761	1	1	AT1G18850	653		1	6367029	6367640	4.69154	4.36849	1	1	AT1G18490	611
1	6190997	6191635	3.91702	4.5025	1	1	AT1G17980	638		1	6318469	6319425	4.36661	4.8826	1	1	AT1G18360	956		1	6524976	6525958	4.59791	5.68247	1	1	AT1G18890	982		1	6369151	6370188	5.26634	5.10185	1	1	AT1G18500	841
1	6204389	6205049	4.59857	4.82761	1	1	AT1G18030	660		1	6323668	6323827	1.57382	2.01932	0	1	AT1G18370	159		1	6528952	6529615	4.99352	6.61557	1	1	AT1G18900	631		1	6377711	6378648	6.28597	6.4062	1	1	AT1G18540	869
1	6208741	6209585	3.73209	4.6213	1	1	AT1G18040	759		1	6331335	6332496	3.83977	5.3136	1	1	AT1G18400	1098		1	6537454	6538263	6.85989	5.74274	1	1	AT1G18910	691		1	6385280	6386007	4.67271	5.02087	1	1	AT1G18560	558
1	6212679	6213518	3.37202	3.69886	1	1	AT1G18060	765		1	6341372	6341815	1.84396	2.97054	1	1	AT1G18410	443		1	6543824	6544262	2.46779	3.70682	1	1	AT1G18940	410		1	6395836	6396781	6.75188	6.28973	1	1	AT1G18580	917
1	6217641	6218394	6.55284	4.8448	1	1	AT1G18070	699		1	6344818	6345733	5.29997	6.891	1	1	AT1G18420	871		1	6546174	6547316	7.00237	5.90128	1	1	AT1G18950	917		1	6398617	6400237	4.49316	4.78692	1	1	AT1G18590	1325
1	6220220	6221274	5.56323	4.71063	1	1	AT1G18075	185		1	6345895	6346759	5.9257	6.69366	1	1	AT1G18440	785		1	6561331	6562764	7.02564	6.79071	1	1	AT1G19000	1433		1	6400330	6401393	6.6299	4.363	1	1	AT1G18600	989
1	6222158	6223608	6.02609	7.34121	1	1	AT1G18080	1407		1	6348046	6348754	5.56054	5.75962	1	1	AT1G18450	647		1	6565485	6566142	4.98224	5.28313	1	1	AT1G19010	648		1	6405541	6406544	6.67878	6.35642	1	1	AT1G18610	899
1	6224428	6225079	3.50306	3.46132	1	1	AT1G18090	578		1	6352386	6353443	5.69607	6.845	1	1	AT1G18460	973		1	6568719	6569426	4.48478	4.26018	1	1	AT1G19025	573		1	6409733	6410892	5.14463	4.5044	1	1	AT1G18620	914
1	6239101	6240182	3.52256	3.83902	1	1	AT1G18140	1081		1	6359328	6360253	3.79569	5.20949	1	1	AT1G18470	864		1	6577636	6579250	6.52344	7.41781	1	1	AT1G19050	1345		1	6414670	6415355	5.46988	5.02755	1	1	AT1G18630	630
1	6246712	6247814	5.34385	6.98495	1	1	AT1G18150	1100		1	6361556	6362266	5.30887	6.0735	1	1	AT1G18480	637		1	6584187	6584837	6.62916	6.0342	1	1	AT1G19070	251		1	6418051	6418742	5.60417	6.80912	1	1	AT1G18640	639
1	6248669	6249782	5.02883	4.46049	1	1	AT1G18160	989		1	6363080	6363674	2.75212	2.75738	1	1	AT1G18485	502		1	6584187	6584837	6.62916	6.0342	1	1	AT1G19080	596		1	6419524	6420664	4.92084	4.8683	1	1	AT1G18650	1033
1	6254198	6254883	4.99653	5.2414	1	1	AT1G18170	654		1	6367062	6367627	3.69993	4.45007	1	1	AT1G18490	565		1	6594858	6595653	7.20622	5.32878	1	1	AT1G19100	723		1	6421011	6421914	6.63755	6.15805	1	1	AT1G18660	797
1	6255710	6256366	2.42143	4.14413	1	1	AT1G18180	536		1	6369180	6370286	5.0562	4.74635	1	1	AT1G18500	939		1	6602095	6602965	4.97561	9.97457	1	1	AT1G19110	839		1	6429972	6430911	4.56145	7.91453	1	1	AT1G18670	724
1	6260789	6261544	4.21801	4.8596	1	1	AT1G18190	668		1	6377791	6378686	5.99517	7.09459	1	1	AT1G18540	789		1	6608016	6608756	7.22801	5.29509	1	1	AT1G19120	641		1	6432725	6434121	5.94449	7.0206	1	1	AT1G18680	739
1	6267815	6268869	6.91465	6.81841	1	1	AT1G18210	1013		1	6383962	6384519	3.57497	2.36663	1	1	AT1G18550	378		1	6609903	6610716	5.66261	4.92176	1	1	AT1G19130	710		1	6432725	6434121	5.94449	7.0206	1	1	AT1G18690	547
1	6276962	6278127	3.72056	4.49849	1	1	AT1G18250	1165		1	6385245	6385998	4.87596	4.85854	1	1	AT1G18560	549		1	6611885	6612624	5.35237	6.37172	1	1	AT1G19140	631		1	6437471	6438172	6.34389	5.29732	1	1	AT1G18700	695
1	6281113	6282160	5.57738	6.68002	1	1	AT1G18260	990		1	6395804	6396768	5.40666	5.57188	1	1	AT1G18580	904		1	6612696	6613330	6.80501	7.23984	1	1	AT1G19150	581		1	6458886	6459848	6.24113	6.71827	1	1	AT1G18720	865
1	6293262	6293939	3.4682	4.69844	1	1	AT1G18270	609		1	6398561	6400097	2.74416	4.04961	1	1	AT1G18590	1362		1	6616586	6617557	6.66164	7.3357	1	1	AT1G19170	914		1	6460527	6461247	6.48004	6.19422	1	1	AT1G18730	649
1	6297559	6297738	1.04372	1.25397	0	1	AT1G18290	179		1	6400231	6401358	5.06574	5.49917	1	1	AT1G18600	954		1	6622126	6622916	3.88497	4.71358	1	1	AT1G19180	790		1	6463924	6465339	5.39738	5.16185	1	1	AT1G18740	1415
1	6299627	6300581	5.22776	4.94718	1	1	AT1G18300	894		1	6405545	6406556	4.54996	5.03464	1	1	AT1G18610	911		1	6623948	6624498	1.93872	2.05509	1	1	AT1G19190	550		1	6465641	6466549	5.99569	7.49463	1	1		0
1	6304290	6304811	5.26951	5.00705	1	1	AT1G18320	451		1	6409803	6410825	3.32798	4.47996	1	1	AT1G18620	847		1	6625638	6625928	3.15732	2.16094	1	1	AT1G19200	218		1	6466596	6467442	4.18799	4.30791	1	1	AT1G18750	681
1	6307404	6307972	4.49879	4.46121	1	1	AT1G18330	568		1	6414659	6415231	5.0769	6.02914	1	1	AT1G18630	506		1	6626942	6627175	1.94322	1.85888	1	1	AT1G19210	233		1	6474758	6475426	5.42122	6.42916	1	1	AT1G18773	624
1	6310759	6311454	5.37323	4.47664	1	1	AT1G18335	567		1	6418097	6418726	4.04525	4.5756	1	1	AT1G18640	593		1	6631718	6633122	5.68897	6.45931	1	1	AT1G19220	1369		1	6483023	6483680	4.5677	6.15281	1	1	AT1G18800	573
1	6313250	6313998	5.13832	5.3179	1	1	AT1G18340	681		1	6419595	6420600	4.19801	5.4344	1	1	AT1G18650	962		1	6644181	6644766	3.5817	1.44249	1	0	AT1G19230	577		1	6486425	6486973	2.47923	2.02628	1	1	AT1G18810	548
1	6318447	6319471	4.2294	4.92871	1	1	AT1G18360	980		1	6421052	6421925	5.91725	5.21941	1	1	AT1G18660	808		1	6649865	6650512	5.03771	8.29426	1	1	AT1G19240	555		1	6495686	6496389	2.2719	1.99946	1	1	AT1G18835	291
1	6323908	6324154	1.81278	1.80402	1	1	AT1G18370	246		1	6430040	6430947	4.6635	6.81236	1	1	AT1G18670	656		1	6662430	6663391	6.33473	4.41385	1	1	AT1G19270	890		1	6503501	6504393	5.31382	4.7154	1	1	AT1G18840	892
1	6331375	6332709	3.64474	3.6672	1	1	AT1G18400	1311		1	6432822	6434133	6.2289	6.20624	1	1	AT1G18680	642		1	6666066	6666793	5.08938	5.82544	1	1	AT1G19290	544		1	6505847	6506492	4.86436	7.4189	1	1	AT1G18850	577
1	6341395	6341825	1.65053	1.81655	1	1	AT1G18410	430		1	6432822	6434133	6.2289	6.20624	1	1	AT1G18690	559		1	6671345	6672611	7.75316	6.10866	1	1	AT1G19300	1266		1	6524886	6525994	4.61338	6.18465	1	1	AT1G18890	1076
1	6344812	6345746	5.41643	6.60875	1	1	AT1G18420	877		1	6437477	6438248	5.88844	7.30045	1	1	AT1G18700	771		1	6677103	6677719	5.50757	6.25717	1	1	AT1G19310	570		1	6528932	6529616	5.72559	7.04358	1	1	AT1G18900	632
1	6345874	6346783	6.05189	4.69022	1	1	AT1G18440	809		1	6458872	6459802	5.8676	7.43978	1	1	AT1G18720	879		1	6682239	6683541	9.47467	6.82007	1	1	AT1G19330	1294		1	6537443	6538228	5.16459	5.80538	1	1	AT1G18910	702
1	6348019	6348784	5.12151	4.97455	1	1	AT1G18450	677		1	6460545	6461183	4.32756	4.96688	1	1	AT1G18730	585		1	6684643	6685341	5.21601	4.1239	1	1	AT1G19340	590		1	6543745	6544284	3.31104	2.45286	1	1	AT1G18940	432
1	6352375	6353528	4.82878	4.89663	1	1	AT1G18460	1058		1	6463945	6465204	4.51873	7.16896	1	1	AT1G18740	1259		1	6688656	6689773	5.4601	7.77542	1	1	AT1G19350	1117		1	6546181	6547381	6.73806	6.55166	1	1	AT1G18950	982
1	6359134	6360244	4.47116	4.6511	1	1	AT1G18470	1058		1	6465569	6467469	4.45846	5.14068	1	1	AT1G18750	708		1	6691734	6692550	6.58095	3.94826	1	1	AT1G19360	743		1	6561160	6562777	6.89067	6.68982	1	1	AT1G19000	1617
1	6361515	6362334	4.42308	4.13503	1	1	AT1G18480	705		1	6474736	6475445	4.25919	5.62679	1	1	AT1G18773	643		1	6694129	6695032	5.50282	6.69196	1	1	AT1G19370	805		1	6565445	6566249	5.85202	3.85124	1	1	AT1G19010	755
1	6363026	6363907	2.81201	2.22543	1	1	AT1G18485	735		1	6483022	6483668	4.19779	5.9363	1	1	AT1G18800	574		1	6697028	6697546	5.9695	4.61002	1	1	AT1G19373	75		1	6568693	6569366	6.19286	4.29738	1	1	AT1G19025	513
1	6366988	6367709	4.48578	3.60002	1	1	AT1G18490	721		1	6496077	6496334	1.29874	2.14195	0	1	AT1G18835	236		1	6697028	6697546	5.9695	4.61002	1	1	AT1G19376	86		1	6577542	6579312	7.0518	6.56925	1	1	AT1G19050	1345
1	6368955	6370309	4.50402	5.71684	1	1	AT1G18500	962		1	6503509	6504336	3.59602	4.39537	1	1	AT1G18840	827		1	6698046	6698690	4.97232	3.95306	1	1	AT1G19380	632		1	6584145	6584848	4.84655	4.82986	1	1	AT1G19070	251
1	6377792	6378654	5.44	6.12512	1	1	AT1G18540	788		1	6504439	6504600	2.21415	1.85466	1	0		0		1	6709765	6710511	5.29917	3.20258	1	1	AT1G19394	738		1	6584145	6584848	4.84655	4.82986	1	1	AT1G19080	607
1	6383711	6384534	2.70277	1.87734	1	1	AT1G18550	629		1	6505837	6506498	4.82955	6.03336	1	1	AT1G18850	587		1	6709765	6710511	5.29917	3.20258	1	1	AT1G19396	733		1	6594828	6595703	5.11075	5.8043	1	1	AT1G19100	773
1	6385235	6386087	3.63452	3.91915	1	1	AT1G18560	638		1	6524919	6525965	4.64334	5.37983	1	1	AT1G18890	1043		1	6713542	6714433	4.30245	6.35149	1	1	AT1G19400	710		1	6602056	6602960	5.69787	5.24659	1	1	AT1G19110	834
1	6395820	6396818	6.69573	5.14337	1	1	AT1G18580	954		1	6528926	6529624	4.73835	5.02118	1	1	AT1G18900	640		1	6726781	6727913	7.13149	6.18438	1	1	AT1G19430	1132		1	6607998	6608847	8.93454	6.12375	1	1	AT1G19120	732
1	6398606	6399917	2.85848	3.34839	1	1	AT1G18590	1311		1	6537409	6538227	3.83523	5.93044	1	1	AT1G18910	736		1	6728770	6729944	6.08773	8.26234	1	1	AT1G19440	960		1	6609898	6610695	5.13569	5.10597	1	1	AT1G19130	715
1	6400095	6401354	4.57772	4.74236	1	1	AT1G18600	950		1	6543772	6544261	3.74643	3.73714	1	1	AT1G18940	409		1	6733708	6734959	4.1819	3.79374	1	1	AT1G19450	1174		1	6611857	6613354	5.83989	5.5645	1	1	AT1G19140	659
1	6405545	6406418	5.34308	5.02453	1	1	AT1G18610	773		1	6546136	6547384	5.50113	7.4878	1	1	AT1G18950	985		1	6744356	6745535	5.3701	7.28331	1	1	AT1G19480	1179		1	6611857	6613354	5.83989	5.5645	1	1	AT1G19150	605
1	6409775	6410816	3.68162	4.73369	1	1	AT1G18620	838		1	6561290	6562831	5.50926	6.92036	1	1	AT1G19000	1496		1	6746750	6747298	6.94368	5.63692	1	1	AT1G19485	520		1	6616580	6617519	6.80794	7.67124	1	1	AT1G19170	876
1	6414660	6415324	3.80598	5.54355	1	1	AT1G18630	599		1	6565481	6566168	4.01158	6.0823	1	1	AT1G19010	674		1	6753447	6754093	6.50012	5.20847	1	1	AT1G19490	552		1	6622089	6623314	3.21616	2.95873	1	1	AT1G19180	1220
1	6418010	6418735	5.93464	5.1695	1	1	AT1G18640	680		1	6568724	6569393	4.50158	4.87221	1	1	AT1G19025	540		1	6759879	6760923	5.91859	5.4926	1	1	AT1G19520	958		1	6624027	6624577	1.77999	2.27962	1	1	AT1G19190	550
1	6419557	6420677	4.83204	4.81305	1	1	AT1G18650	1000		1	6577560	6579289	4.82397	6.03559	1	1	AT1G19050	1345		1	6765612	6767208	5.10847	4.12	1	1	AT1G19540	1541		1	6625586	6625936	1.88951	3.51219	1	1	AT1G19200	270
1	6421003	6421923	4.48143	5.13233	1	1	AT1G18660	806		1	6584179	6584836	4.55784	5.34059	1	1	AT1G19070	251		1	6773166	6773529	4.10302	6.16085	1	1	AT1G19570	227		1	6626928	6627439	2.39404	3.02429	1	1	AT1G19210	511
1	6429912	6430928	4.31949	5.06694	1	1	AT1G18670	784		1	6584179	6584836	4.55784	5.34059	1	1	AT1G19080	595		1	6773588	6774508	6.81883	6.96553	1	1	AT1G19570	920		1	6631644	6633107	6.01187	5.31414	1	1	AT1G19220	1443
1	6432735	6434150	5.22404	6.49433	1	1	AT1G18680	729		1	6594852	6595686	4.76963	5.74944	1	1	AT1G19100	756		1	6774757	6775489	6.60012	6.22881	1	1	AT1G19580	729		1	6644111	6644702	2.36065	1.8959	1	1	AT1G19230	513
1	6432735	6434150	5.22404	6.49433	1	1	AT1G18690	576		1	6602060	6602969	4.90376	6.36988	1	1	AT1G19110	843		1	6778892	6780100	4.71912	4.58266	1	1	AT1G19600	1112		1	6649853	6650505	7.3728	5.68941	1	1	AT1G19240	567
1	6437436	6438164	4.25051	6.29617	1	1	AT1G18700	687		1	6608033	6608836	4.11827	5.7734	1	1	AT1G19120	721		1	6780322	6780562	1.80003	2.50104	0	1	AT1G19600	240		1	6662396	6663451	5.08036	6.6982	1	1	AT1G19270	950
1	6458824	6459847	5.02425	7.48469	1	1	AT1G18720	927		1	6609981	6610683	4.48902	4.37596	1	1	AT1G19130	632		1	6784489	6785019	1.87504	1.55176	1	1	AT1G19620	530		1	6666040	6666759	6.47492	7.68535	1	1	AT1G19290	510
1	6460514	6461219	3.51978	5.16764	1	1	AT1G18730	621		1	6611880	6612560	5.46517	5.13484	1	1	AT1G19140	636		1	6787437	6787609	2.12147	2.45944	0	1	AT1G19630	172		1	6671364	6672644	5.91497	6.41409	1	1	AT1G19300	1280
1	6463924	6465442	5.72226	5.39592	1	1	AT1G18740	1518		1	6612705	6613404	4.5674	5.91371	1	1	AT1G19150	655		1	6787668	6787961	2.48941	3.29951	0	1	AT1G19630	293		1	6677033	6677706	6.99319	9.32229	1	1	AT1G19310	640
1	6465558	6466525	5.63396	4.17108	1	1		0		1	6616591	6617506	5.95921	7.11755	1	1	AT1G19170	863		1	6799219	6799821	3.56442	5.78707	1	1	AT1G19650	545		1	6682109	6683596	11.4543	8.45426	1	1	AT1G19330	1424
1	6466626	6467482	4.17488	4.77548	1	1	AT1G18750	721		1	6622108	6622885	2.78819	3.06637	1	1	AT1G19180	777		1	6802025	6802696	3.86598	3.9632	1	1	AT1G19660	660		1	6684635	6685444	5.27728	4.45242	1	1	AT1G19340	693
1	6474768	6475498	3.97004	4.82761	1	1	AT1G18773	696		1	6623925	6624568	2.23098	2.04889	1	1	AT1G19190	643		1	6805450	6805986	8.25965	6.28105	1	1	AT1G19680	529		1	6688662	6689866	8.1462	5.64018	1	1	AT1G19350	1204
1	6482955	6483693	5.84483	5.17539	1	1	AT1G18800	641		1	6625674	6625985	1.38114	2.48524	1	1	AT1G19200	182		1	6809049	6809674	7.48329	3.48874	1	1	AT1G19690	520		1	6691640	6692540	5.94074	7.02002	1	1	AT1G19360	837
1	6486098	6486322	1.10393	1.53309	0	1	AT1G18810	224		1	6626974	6627461	1.61839	2.18082	1	1	AT1G19210	487		1	6811291	6812616	4.17299	5.90426	1	1	AT1G19700	1325		1	6694091	6694996	7.09037	5.29702	1	1	AT1G19370	843
1	6495999	6496258	1.14312	2.04944	0	1	AT1G18835	160		1	6631615	6633077	4.38025	5.88552	1	1	AT1G19220	1462		1	6814707	6815524	5.86811	7.04186	1	1	AT1G19710	731		1	6696993	6697611	5.81731	4.12365	1	1	AT1G19373	75
1	6503392	6504310	3.43306	3.97476	1	1	AT1G18840	918		1	6644141	6644706	1.50872	2.31073	1	1	AT1G19230	517		1	6821961	6822830	8.46772	7.38527	1	1	AT1G19720	750		1	6696993	6697611	5.81731	4.12365	1	1	AT1G19376	86
1	6505783	6506493	3.85374	4.57052	1	1	AT1G18850	641		1	6649812	6650484	6.13555	5.6989	1	1	AT1G19240	608		1	6823666	6824221	6.39486	5.36139	1	1	AT1G19730	405		1	6698039	6698652	4.79575	4.82623	1	1	AT1G19380	594
1	6524981	6525980	4.97928	4.35277	1	1	AT1G18890	981		1	6662430	6663374	5.18365	8.29749	1	1	AT1G19270	873		1	6824295	6825481	7.35636	6.00355	1	1	AT1G19740	1137		1	6709749	6710481	5.43928	5.38576	1	1	AT1G19394	708
1	6528907	6529634	5.16308	6.14832	1	1	AT1G18900	650		1	6666043	6666781	5.74278	7.567	1	1	AT1G19290	532		1	6832291	6833763	7.28542	6.04997	1	1	AT1G19770	1416		1	6709749	6710481	5.43928	5.38576	1	1	AT1G19396	703
1	6537448	6538197	4.56144	3.7596	1	1	AT1G18910	697		1	6671359	6672582	4.42578	5.80261	1	1	AT1G19300	1223		1	6846313	6846933	4.35946	4.81288	1	1	AT1G19800	564		1	6713569	6714392	6.82339	5.02606	1	1	AT1G19400	683
1	6543734	6544280	2.54758	2.74772	1	1	AT1G18940	428		1	6677071	6677726	5.16918	4.18677	1	1	AT1G19310	602		1	6859039	6860392	5.71254	5.46715	1	1	AT1G19835	1353		1	6726866	6727953	4.72807	5.489	1	1	AT1G19430	1087
1	6546174	6547363	5.53315	5.98293	1	1	AT1G18950	964		1	6682201	6683550	5.29507	8.19539	1	1	AT1G19330	1332		1	6872217	6873406	5.99056	9.86546	1	1	AT1G19840	461		1	6728759	6729976	8.49581	6.56862	1	1	AT1G19440	992
1	6561323	6562811	5.23958	5.49174	1	1	AT1G19000	1463		1	6684611	6685393	3.85217	5.97381	1	1	AT1G19340	642		1	6894030	6894801	8.22429	6.10669	1	1	AT1G19860	706		1	6733968	6734950	4.03892	3.74442	1	1	AT1G19450	914
1	6565500	6566192	3.74669	4.64478	1	1	AT1G19010	692		1	6688658	6689766	5.83348	6.31792	1	1	AT1G19350	1108		1	6897845	6898725	6.24068	4.99128	1	1	AT1G19870	880		1	6744314	6745337	6.05833	6.55765	1	1	AT1G19480	984
1	6568696	6569467	4.65154	3.96846	1	1	AT1G19025	614		1	6691655	6692544	4.7547	6.73164	1	1	AT1G19360	822		1	6903254	6904141	6.17869	6.21175	1	1	AT1G19880	815		1	6746740	6747313	6.53126	6.09872	1	1	AT1G19485	535
1	6577549	6579296	5.88799	5.75267	1	1	AT1G19050	1345		1	6694153	6694979	5.38601	6.21687	1	1	AT1G19370	781		1	6913178	6914132	6.03232	5.31759	1	1	AT1G19910	903		1	6753301	6754094	4.9801	6.25021	1	1	AT1G19490	698
1	6584156	6584874	4.51312	4.51588	1	1	AT1G19070	251		1	6697029	6697549	5.2652	3.59568	1	1	AT1G19373	75		1	6915750	6916844	7.28479	5.56548	1	1	AT1G19920	1055		1	6759858	6761154	5.23966	5.44324	1	1	AT1G19520	1189
1	6584156	6584874	4.51312	4.51588	1	1	AT1G19080	633		1	6697029	6697549	5.2652	3.59568	1	1	AT1G19376	86		1	6924114	6924906	6.13648	5.54104	1	1	AT1G19950	722		1	6765552	6767330	4.85148	4.39176	1	1	AT1G19540	1663
1	6594816	6595700	5.11852	6.52072	1	1	AT1G19100	770		1	6698005	6698679	3.70703	3.75975	1	1	AT1G19380	621		1	6927931	6928597	4.2156	2.38999	1	1	AT1G19960	424		1	6773222	6774570	7.78853	7.82347	1	1	AT1G19570	1226
1	6602066	6603055	5.74046	5.34758	1	1	AT1G19110	929		1	6709754	6710478	3.69392	5.60388	1	1	AT1G19394	705		1	6932116	6933798	5.82113	5.15262	1	1	AT1G19970	573		1	6774754	6775505	6.97389	6.17061	1	1	AT1G19580	745
1	6608025	6608822	5.68025	5.54851	1	1	AT1G19120	707		1	6709754	6710478	3.69392	5.60388	1	1	AT1G19396	700		1	6932116	6933798	5.82113	5.15262	1	1	AT1G19980	782		1	6778876	6780500	4.90288	5.07176	1	1	AT1G19600	1512
1	6609899	6610698	4.22148	4.12772	1	1	AT1G19130	714		1	6713411	6714454	4.28444	4.92412	1	1	AT1G19400	841		1	6935200	6936027	6.30781	7.19058	1	1	AT1G19990	809		1	6784249	6784572	1.07241	3.59449	0	1	AT1G19620	323
1	6611793	6613398	4.8141	4.06187	1	1	AT1G19140	723		1	6726797	6727968	5.23268	5.83515	1	1	AT1G19430	1171		1	6939811	6940678	7.62393	6.78274	1	1	AT1G20010	771		1	6784649	6784895	1.41639	1.64075	0	1	AT1G19620	246
1	6611793	6613398	4.8141	4.06187	1	1	AT1G19150	649		1	6728790	6729987	6.60951	6.88468	1	1	AT1G19440	1003		1	6941175	6941821	7.98765	6.55539	1	1	AT1G20015	88		1	6787468	6788035	2.05954	2.29663	1	1	AT1G19630	499
1	6616576	6617526	5.48106	6.18881	1	1	AT1G19170	883		1	6733732	6734976	3.76728	3.73297	1	1	AT1G19450	1150		1	6942646	6943682	4.99195	6.40026	1	1	AT1G20020	965		1	6799165	6799763	3.78162	3.23486	1	1	AT1G19650	598
1	6622103	6623273	2.52317	3.44509	1	1	AT1G19180	1170		1	6744354	6745330	6.04474	7.27055	1	1	AT1G19480	976		1	6945736	6946433	3.8194	2.18334	1	1	AT1G20030	697		1	6801939	6802705	5.28444	5.24624	1	1	AT1G19660	746
1	6623933	6624564	1.86218	2.41741	1	1	AT1G19190	631		1	6746705	6747418	5.54526	6.1856	1	1	AT1G19485	640		1	6949004	6949919	5.45558	7.25493	1	1	AT1G20050	876		1	6805413	6806125	6.08988	5.30709	1	1	AT1G19680	668
1	6625634	6626006	2.00955	1.57073	1	1	AT1G19200	222		1	6753207	6754086	5.47805	3.94642	1	1	AT1G19490	792		1	6955565	6956935	3.40273	2.25865	1	1	AT1G20060	728		1	6808973	6809670	6.57609	4.25719	1	1	AT1G19690	596
1	6626972	6627495	2.23944	2.56874	1	1	AT1G19210	523		1	6759877	6761114	4.86793	6.29482	1	1	AT1G19520	1149		1	6955565	6956935	3.40273	2.25865	1	1	AT1G20065	414		1	6811285	6812663	5.55338	5.76615	1	1	AT1G19700	1378
1	6631703	6633104	4.44372	5.03045	1	1	AT1G19220	1384		1	6765616	6766902	2.64998	3.23321	1	1	AT1G19540	1235		1	6958194	6958948	3.61882	2.9742	1	1	AT1G20070	754		1	6814730	6815511	7.17788	6.27609	1	1	AT1G19710	718
1	6644132	6644716	1.78414	2.16542	1	1	AT1G19230	527		1	6767671	6767857	0.638546	2.49142	0	1	AT1G19550	186		1	6966879	6968018	6.55012	7.17893	1	1	AT1G20090	1096		1	6821910	6822847	7.81999	6.37687	1	1	AT1G19720	801
1	6649818	6650538	4.91046	5.76533	1	1	AT1G19240	602		1	6773555	6774533	5.15154	7.33325	1	1	AT1G19570	973		1	6969757	6970988	6.08231	6.15309	1	1	AT1G20100	1199		1	6823658	6824136	4.59705	3.41598	1	1	AT1G19730	413
1	6649818	6650538	4.91046	5.76533	1	1	AT1G19250	9		1	6774720	6775545	5.40778	7.15622	1	1	AT1G19580	785		1	6971439	6972821	6.9065	7.61046	1	1	AT1G20110	1336		1	6824240	6825462	7.10686	6.78212	1	1	AT1G19740	1137
1	6662433	6663416	4.18899	5.87147	1	1	AT1G19270	915		1	6778912	6779914	4.72249	5.48472	1	1	AT1G19600	926		1	6986333	6986972	5.63562	6.40516	1	1	AT1G20140	614		1	6832268	6833772	6.33328	7.29474	1	1	AT1G19770	1425
1	6666007	6666841	4.81313	5.99784	1	1	AT1G19270	21		1	6784710	6784863	2.21415	1.99981	0	1	AT1G19620	153		1	7003628	7004430	7.2587	4.9157	1	1	AT1G20200	790		1	6846316	6846919	5.20306	4.45125	1	1	AT1G19800	550
1	6666007	6666841	4.81313	5.99784	1	1	AT1G19290	592		1	6787529	6788040	1.59972	2.40758	1	1	AT1G19630	438		1	7006942	7007660	5.27665	9.85205	1	1	AT1G20220	709		1	6858994	6860386	7.48241	8.31984	1	1	AT1G19835	1392
1	6671369	6672621	4.85303	5.13194	1	1	AT1G19300	1252		1	6799222	6799780	3.85368	3.84893	1	1	AT1G19650	542		1	7008732	7010319	6.42045	5.62827	1	1	AT1G20225	601		1	6872302	6873395	9.36305	8.87352	1	1	AT1G19840	461
1	6677025	6677721	4.32796	5.27149	1	1	AT1G19310	648		1	6802059	6802697	3.22897	5.15512	1	1	AT1G19660	626		1	7008732	7010319	6.42045	5.62827	1	1	AT1G20230	749		1	6893928	6894784	6.59142	5.39092	1	1	AT1G19860	808
1	6682286	6683571	6.24772	6.81346	1	1	AT1G19330	1247		1	6805418	6806191	5.1152	3.87652	1	1	AT1G19680	734		1	7016644	7017331	5.30227	7.66787	1	1	AT1G20260	638		1	6897889	6898764	7.3872	6.41199	1	1	AT1G19870	836
1	6684637	6685453	3.13836	3.65675	1	1	AT1G19340	702		1	6808967	6809646	5.06804	5.59612	1	1	AT1G19690	602		1	7022175	7023119	5.37941	7.22589	1	1	AT1G20270	892		1	6903231	6904143	7.64878	4.90058	1	1	AT1G19880	838
1	6688636	6689866	5.17868	6.19464	1	1	AT1G19350	1230		1	6811373	6812637	4.41499	5.54652	1	1	AT1G19700	1264		1	7029566	7030460	5.7432	9.03835	1	1	AT1G20300	831		1	6913202	6914161	8.24415	6.59662	1	1	AT1G19910	932
1	6691700	6692533	6.41733	5.90291	1	1	AT1G19360	777		1	6814668	6815592	4.85542	5.48611	1	1	AT1G19710	799		1	7029566	7030460	5.7432	9.03835	1	1	AT1G20290	132		1	6915754	6916823	6.41607	7.36517	1	1	AT1G19920	1051
1	6694003	6695020	5.0642	5.35499	1	1	AT1G19370	931		1	6821821	6822803	4.33165	5.61111	1	1	AT1G19720	890		1	7038735	7040149	7.7814	10.07	1	1	AT1G20330	1414		1	6924070	6924888	5.81124	7.07001	1	1	AT1G19950	704
1	6697007	6697651	4.5367	3.80351	1	1	AT1G19373	75		1	6823519	6825549	6.08139	6.85271	1	1	AT1G19730	552		1	7042296	7043429	9.46771	10.3871	1	1	AT1G20340	934		1	6927944	6928588	2.55247	2.10008	1	1	AT1G19960	424
1	6697007	6697651	4.5367	3.80351	1	1	AT1G19376	86		1	6823519	6825549	6.08139	6.85271	1	1	AT1G19740	1137		1	7052807	7053756	5.31714	7.10504	1	1	AT1G20370	834		1	6932039	6932883	5.20639	5.5024	1	1	AT1G19970	650
1	6698092	6698656	3.52409	4.60395	1	1	AT1G19380	564		1	6832277	6833751	5.51274	5.51621	1	1	AT1G19770	1404		1	7058205	7058499	1.67311	2.54631	0	1	AT1G20375	105		1	6932972	6933764	5.08382	6.46501	1	1	AT1G19980	748
1	6709786	6710412	4.02214	4.63411	1	1	AT1G19394	626		1	6846325	6846924	5.18287	6.47657	1	1	AT1G19800	555		1	7062093	7062751	5.14875	4.41531	1	1	AT1G20380	658		1	6935181	6936046	4.79676	6.89664	1	1	AT1G19990	828
1	6709786	6710412	4.02214	4.63411	1	1	AT1G19396	626		1	6859007	6860386	4.54532	6.14282	1	1	AT1G19835	1379		1	7081812	7082607	6.1915	8.74137	1	1	AT1G20410	735		1	6939781	6940666	9.05066	4.49039	1	1	AT1G20010	801
1	6713387	6714459	4.01268	4.94759	1	1	AT1G19400	865		1	6872309	6873378	4.93597	7.18176	1	1	AT1G19840	461		1	7083108	7083934	6.45233	7.60678	1	1	AT1G20430	639		1	6941109	6941885	6.57609	3.95187	1	1	AT1G20015	88
1	6726799	6727972	4.63744	5.76353	1	1	AT1G19430	1173		1	6894016	6894840	4.16735	5.70298	1	1	AT1G19860	720		1	7088148	7089283	7.69002	8.09173	1	1	AT1G20450	1135		1	6942620	6943643	5.09466	6.38355	1	1	AT1G20020	926
1	6728796	6730105	5.53113	5.14905	1	1	AT1G19440	1121		1	6897834	6898747	5.86607	4.81348	1	1	AT1G19870	891		1	7091231	7091984	4.99279	6.94689	1	1	AT1G20460	623		1	6945645	6946435	3.20241	2.71621	1	1	AT1G20030	790
1	6733656	6733862	0.947377	1.1067	0	1	AT1G19450	206		1	6903179	6904113	5.61872	6.24691	1	1	AT1G19880	890		1	7095833	7097166	5.96886	4.27393	1	1	AT1G20480	1281		1	6949021	6949958	6.20078	4.99472	1	1	AT1G20050	915
1	6733913	6734984	4.46524	4.24487	1	1	AT1G19450	969		1	6913178	6914003	5.2507	8.15668	1	1	AT1G19910	774		1	7098634	7099528	2.07334	2.86267	1	1	AT1G20490	894		1	6955532	6956364	2.68026	2.41002	1	1	AT1G20060	761
1	6744296	6745387	5.87427	6.36298	1	1	AT1G19480	1034		1	6915717	6916846	5.49526	7.73882	1	1	AT1G19920	1088		1	7104337	7105951	6.5184	7.41514	1	1	AT1G20510	1544		1	6956421	6956973	3.48215	2.50434	1	1	AT1G20065	452
1	6746753	6747488	5.38278	3.75475	1	1	AT1G19485	710		1	6924099	6924904	5.16718	7.25106	1	1	AT1G19950	720		1	7106165	7106312	2.25004	6.50607	0	1		0		1	6957882	6958071	1.7199	1.14496	1	0	AT1G20065	189
1	6753380	6754109	4.20938	4.86706	1	1	AT1G19490	619		1	6927965	6928621	2.49459	3.01526	1	1	AT1G19960	424		1	7109827	7110324	2.35593	2.52961	1	1	AT1G20530	497		1	6957882	6958071	1.7199	1.14496	1	0	AT1G20070	61
1	6759866	6761138	4.96145	5.34001	1	1	AT1G19520	1173		1	6932138	6932826	3.68903	6.43937	1	1	AT1G19970	551		1	7112497	7113218	7.01129	5.75705	1	1	AT1G20540	607		1	6958207	6958799	2.14421	2.27838	1	1	AT1G20070	592
1	6765626	6766996	2.79426	3.20072	1	1	AT1G19540	1329		1	6932997	6933849	4.18439	7.36974	1	1	AT1G19980	833		1	7117409	7118391	5.67464	4.54477	1	1	AT1G20550	752		1	6966871	6967849	6.83447	7.46663	1	1	AT1G20090	927
1	6773211	6773458	1.93834	2.11279	0	1	AT1G19570	156		1	6935195	6936019	4.79149	5.31571	1	1	AT1G19990	801		1	7120810	7121921	6.47461	4.971	1	1	AT1G20560	1007		1	6969540	6970995	8.23019	6.12399	1	1	AT1G20100	1416
1	6773608	6774573	8.25488	6.36959	1	1	AT1G19570	920		1	6939762	6940629	4.8112	4.93536	1	1	AT1G20010	820		1	7126254	7126584	1.70693	4.95701	0	1	AT1G20570	305		1	6971400	6972771	7.8968	9.91083	1	1	AT1G20110	1286
1	6774736	6775593	4.47086	5.1376	1	1	AT1G19580	833		1	6941110	6941906	4.32801	4.28877	1	1	AT1G20015	88		1	7128147	7129536	7.5662	6.47122	1	1	AT1G20580	652		1	6986314	6987014	7.06913	5.88383	1	1	AT1G20140	656
1	6778891	6780063	4.34692	4.17192	1	1	AT1G19600	1075		1	6942607	6943692	5.56524	7.24228	1	1	AT1G20020	975		1	7128147	7129536	7.5662	6.47122	1	1	AT1G20575	598		1	7003557	7004432	5.82293	5.8736	1	1	AT1G20200	861
1	6784460	6785019	1.49631	1.86958	1	1	AT1G19620	559		1	6945627	6946439	3.72791	3.59601	1	1	AT1G20030	812		1	7137271	7137528	1.35003	1.46851	0	1	AT1G20610	257		1	7006956	7007728	6.41062	5.67241	1	1	AT1G20220	695
1	6787397	6787938	1.48141	2.12094	0	1	AT1G19630	541		1	6949052	6949959	4.82131	5.46922	1	1	AT1G20050	907		1	7143054	7145289	4.03079	5.33729	1	1	AT1G20620	2222		1	7008722	7010331	6.82681	6.56107	1	1	AT1G20225	611
1	6799104	6799780	3.6406	4.26057	1	1	AT1G19650	660		1	6955528	6956314	2.41816	2.95955	1	1	AT1G20060	765		1	7146924	7147079	1.19534	2.67678	0	1	AT1G20630	155		1	7008722	7010331	6.82681	6.56107	1	1	AT1G20230	761
1	6801979	6802740	4.06143	4.33818	1	1	AT1G19660	706		1	6956438	6957090	3.05741	3.2632	1	1	AT1G20065	569		1	7154438	7155340	4.57267	5.42073	1	1	AT1G20640	902		1	7016669	7017383	4.99843	6.04756	1	1	AT1G20260	690
1	6804129	6804302	1.99668	1.47769	1	0	AT1G19670	173		1	6958110	6958805	1.92724	2.45023	1	1	AT1G20070	695		1	7159357	7160393	5.87141	5.65682	1	1	AT1G20650	1036		1	7022202	7023144	6.05536	6.91241	1	1	AT1G20270	865
1	6804380	6804549	1.40428	1.67682	1	0	AT1G19670	169		1	6966905	6967932	5.27435	5.77275	1	1	AT1G20090	1010		1	7167014	7168085	6.9338	6.80429	1	1	AT1G20670	1007		1	7029571	7030489	7.08194	7.39387	1	1	AT1G20300	860
1	6804662	6804916	1.80093	1.40533	1	0	AT1G19670	254		1	6969466	6971027	5.64874	7.03094	1	1	AT1G20100	1490		1	7175807	7176464	4.13717	6.63968	1	1	AT1G20690	570		1	7029571	7030489	7.08194	7.39387	1	1	AT1G20290	127
1	6805413	6806270	4.79276	4.38826	1	1	AT1G19680	813		1	6971407	6972747	6.25246	8.27298	1	1	AT1G20110	1262		1	7176782	7177570	6.71065	6.58699	1	1	AT1G20693	788		1	7038710	7040160	9.15268	8.90308	1	1	AT1G20330	1449
1	6808891	6809661	4.05891	4.36444	1	1	AT1G19690	678		1	6986296	6987181	6.53758	4.94207	1	1	AT1G20140	823		1	7179420	7180226	4.96242	6.8363	1	1	AT1G20696	774		1	7042290	7043442	9.0623	9.69587	1	1	AT1G20340	934
1	6811290	6812681	4.61166	4.55523	1	1	AT1G19700	1373		1	7003613	7004446	5.8176	6.79479	1	1	AT1G20200	805		1	7192417	7192703	2.71557	1.65706	1	1	AT1G20720	286		1	7052840	7053731	6.45497	6.80955	1	1	AT1G20370	801
1	6814718	6815578	4.73153	4.92454	1	1	AT1G19710	785		1	7006985	7007664	6.33349	8.0013	1	1	AT1G20220	666		1	7209329	7210084	7.45728	7.0484	1	1	AT1G20760	715		1	7058040	7058493	2.57822	2.18697	1	1	AT1G20375	116
1	6821899	6822829	4.9701	5.83891	1	1	AT1G19720	812		1	7008708	7009463	4.08059	5.71627	1	1	AT1G20225	625		1	7216093	7216812	5.68647	4.90516	1	1	AT1G20770	648		1	7062064	7062707	4.33446	5.5467	1	1	AT1G20380	643
1	6823547	6825604	5.3623	5.62386	1	1	AT1G19730	524		1	7009515	7010348	5.38613	5.70909	1	1	AT1G20230	778		1	7217055	7217858	5.4376	7.80729	1	1	AT1G20780	730		1	7081834	7082617	7.36844	6.03394	1	1	AT1G20410	713
1	6823547	6825604	5.3623	5.62386	1	1	AT1G19740	1137		1	7016657	7017306	4.4283	6.14175	1	1	AT1G20260	613		1	7231952	7232658	8.30113	7.45712	1	1	AT1G20810	652		1	7083093	7083931	7.50589	7.23711	1	1	AT1G20430	639
1	6826852	6827336	2.00224	2.83253	0	1	AT1G19750	339		1	7022329	7023098	5.10046	4.93194	1	1	AT1G20270	738		1	7233702	7234293	4.63825	3.42565	1	1	AT1G20816	525		1	7084981	7085687	1.59206	2.20255	1	1	AT1G20440	706
1	6832277	6833687	4.78595	5.52979	1	1	AT1G19770	1340		1	7029566	7030463	5.7133	5.89975	1	1	AT1G20300	834		1	7238717	7239497	5.34385	5.08672	1	1	AT1G20823	697		1	7088059	7089273	8.87075	6.50431	1	1	AT1G20450	1214
1	6846334	6846977	4.54842	4.13704	1	1	AT1G19800	608		1	7029566	7030463	5.7133	5.89975	1	1	AT1G20290	132		1	7242846	7243628	7.27514	7.41005	1	1	AT1G20830	708		1	7091212	7091981	6.19448	7.63184	1	1	AT1G20460	620
1	6858916	6860413	5.13605	5.3704	1	1	AT1G19835	1497		1	7038721	7040178	8.31348	9.09601	1	1	AT1G20330	1438		1	7247331	7248200	4.19186	3.86499	1	1	AT1G20840	812		1	7095773	7097167	4.8876	5.34062	1	1	AT1G20480	1341
1	6872300	6873398	4.68183	5.81917	1	1	AT1G19840	461		1	7042367	7043392	6.67174	9.49129	1	1	AT1G20340	934		1	7261032	7261630	5.79011	5.59554	1	1	AT1G20875	149		1	7098535	7099594	2.24642	2.83769	1	1	AT1G20490	1059
1	6886862	6887195	1.80279	1.26741	1	0	AT1G19850	316		1	7052820	7053731	5.56657	7.05333	1	1	AT1G20370	821		1	7264388	7265491	4.42717	5.54649	1	1	AT1G20880	1050		1	7102313	7102504	0.915353	1.93714	0	1	AT1G20500	191
1	6893984	6894824	4.97567	5.91817	1	1	AT1G19860	752		1	7058147	7058420	2.34595	1.78871	1	0	AT1G20375	116		1	7266801	7267365	6.92591	8.94796	1	1	AT1G20890	522		1	7104103	7105945	6.85133	5.48595	1	1	AT1G20510	1778
1	6897900	6898778	4.88286	5.30777	1	1	AT1G19870	825		1	7062097	7062722	4.23516	5.12083	1	1	AT1G20380	625		1	7280595	7281233	5.61724	5.33911	1	1	AT1G20910	543		1	7106119	7106484	2.90316	2.5247	1	1		0
1	6903211	6904161	4.35662	6.44599	1	1	AT1G19880	858		1	7081852	7082607	5.45977	7.50453	1	1	AT1G20410	695		1	7285009	7285816	6.17454	7.3987	1	1	AT1G20920	757		1	7109775	7110338	2.17441	1.37212	1	1	AT1G20530	563
1	6913139	6914087	6.20524	7.41261	1	1	AT1G19910	858		1	7083133	7083914	4.78533	5.36976	1	1	AT1G20430	639		1	7294433	7294663	1.13662	2.10673	0	1	AT1G20930	230		1	7112515	7113259	5.7188	4.48511	1	1	AT1G20540	648
1	6915761	6916828	4.90494	5.728	1	1	AT1G19920	1044		1	7085276	7085479	0.941015	1.94044	0	1	AT1G20440	203		1	7300699	7301474	5.63883	6.69196	1	1	AT1G20950	716		1	7117369	7118339	4.28194	4.91941	1	1	AT1G20550	792
1	6924107	6924887	4.91647	5.19813	1	1	AT1G19950	703		1	7088160	7089279	4.52311	7.24258	1	1	AT1G20450	1119		1	7309647	7310320	5.98416	6.08557	1	1	AT1G20960	603		1	7120841	7122173	4.38105	4.83024	1	1	AT1G20560	976
1	6927996	6928527	1.5602	2.2114	1	1	AT1G19960	424		1	7091246	7091955	7.19426	6.34421	1	1	AT1G20460	594		1	7313950	7314837	4.99892	6.15436	1	1	AT1G20970	887		1	7120841	7122173	4.38105	4.83024	1	1	AT1G20570	155
1	6932131	6933847	4.33512	4.8452	1	1	AT1G19970	558		1	7095799	7097136	4.64933	6.6707	1	1	AT1G20480	1315		1	7324551	7325600	7.0535	6.55977	1	1	AT1G20980	1012		1	7126219	7126598	2.46975	2.66243	1	1	AT1G20570	340
1	6932131	6933847	4.33512	4.8452	1	1	AT1G19980	831		1	7098578	7099504	2.38424	2.69528	1	1	AT1G20490	926		1	7337776	7338688	2.41437	2.64979	1	1	AT1G21000	912		1	7128073	7129508	6.63001	7.01505	1	1	AT1G20580	624
1	6935124	6936047	4.52017	5.20022	1	1	AT1G19990	829		1	7104225	7105906	5.46218	5.82814	1	1	AT1G20510	1656		1	7346134	7346916	6.10726	6.14897	1	1	AT1G21010	760		1	7128073	7129508	6.63001	7.01505	1	1	AT1G20575	672
1	6939714	6940698	5.94197	5.9711	1	1	AT1G20010	868		1	7106100	7106442	2.7122	2.19524	1	1		0		1	7366736	7367756	6.85443	5.01484	1	1	AT1G21050	903		1	7142983	7145590	5.70864	3.93839	1	1	AT1G20620	2523
1	6941140	6941959	4.18674	2.95649	1	1	AT1G20015	88		1	7109737	7110307	1.51697	3.30593	1	1	AT1G20530	570		1	7371660	7372419	2.65184	2.21019	1	1	AT1G21060	753		1	7146756	7147029	1.68618	2.7301	0	1	AT1G20630	273
1	6942641	6943963	5.29354	4.9148	1	1	AT1G20020	1246		1	7112535	7113240	4.369	5.59705	1	1	AT1G20540	629		1	7374276	7374970	4.13306	4.92947	1	1	AT1G21065	694		1	7154414	7155424	3.99276	5.41926	1	1	AT1G20640	1010
1	6945562	6946529	4.38531	4.34824	1	1	AT1G20030	967		1	7117479	7118317	4.43158	4.00841	1	1	AT1G20550	682		1	7377270	7378225	4.23106	6.39131	1	1	AT1G21070	877		1	7159388	7160411	8.55351	4.70707	1	1	AT1G20650	1023
1	6949003	6949848	4.81717	6.1966	1	1	AT1G20050	805		1	7120900	7121871	5.2652	4.96194	1	1	AT1G20560	917		1	7381715	7382474	4.62313	6.71851	1	1	AT1G21080	759		1	7167013	7168064	8.33218	9.20312	1	1	AT1G20670	1008
1	6955520	6957033	3.24957	3.06108	1	1	AT1G20060	773		1	7122092	7122273	1.71515	2.5027	0	1	AT1G20570	181		1	7384642	7386037	5.4226	7.15605	1	1	AT1G21090	1395		1	7175777	7176419	5.48114	3.87324	1	1	AT1G20690	600
1	6955520	6957033	3.24957	3.06108	1	1	AT1G20065	512		1	7126220	7126599	2.81931	2.13551	1	1	AT1G20570	339		1	7407430	7407810	3.63977	3.34598	1	1	AT1G21150	334		1	7176772	7177708	5.84649	5.77336	1	1	AT1G20693	933
1	6958194	6958901	2.05644	2.34321	1	1	AT1G20070	707		1	7128124	7129571	5.01579	6.63831	1	1	AT1G20580	687		1	7412205	7413624	6.85412	6.2875	1	1	AT1G21160	652		1	7179439	7180313	4.41075	6.79162	1	1	AT1G20696	861
1	6966905	6967987	5.80569	5.09566	1	1	AT1G20090	1065		1	7128124	7129571	5.01579	6.63831	1	1	AT1G20575	621		1	7412205	7413624	6.85412	6.2875	1	1	AT1G21170	574		1	7192463	7192905	2.34138	1.2825	1	1	AT1G20720	331
1	6969575	6971011	5.3411	6.30979	1	1	AT1G20100	1381		1	7137041	7137785	2.84593	2.22047	1	1	AT1G20610	740		1	7420282	7420976	6.29138	10.7629	1	1	AT1G21190	621		1	7209302	7210129	7.60122	4.23379	1	1	AT1G20760	760
1	6971374	6972766	5.26809	6.52125	1	1	AT1G20110	1281		1	7143027	7145587	4.36038	4.2782	1	1	AT1G20620	2520		1	7421089	7422025	6.54119	5.68544	1	1	AT1G21200	808		1	7216125	7216800	4.65385	5.16754	1	1	AT1G20770	616
1	6986325	6987028	4.23878	4.6867	1	1	AT1G20140	670		1	7146799	7147192	1.74099	3.26999	0	1	AT1G20630	393		1	7428409	7428970	3.64216	3.66848	1	1	AT1G21220	521		1	7217042	7217859	7.66156	5.09637	1	1	AT1G20780	731
1	7003571	7004447	6.1024	6.74505	1	1	AT1G20200	847		1	7154413	7155463	4.34314	4.08255	1	1	AT1G20640	1050		1	7439221	7441240	4.4051	5.17511	1	1	AT1G21250	1974		1	7231913	7232734	6.78186	5.97209	1	1	AT1G20810	728
1	7006886	7007661	4.92711	5.07016	1	1	AT1G20220	765		1	7159328	7160392	4.71744	5.01629	1	1	AT1G20650	1064		1	7441960	7443053	4.82152	5.92775	1	1	AT1G21250	153		1	7233704	7234384	4.01553	3.90891	1	1	AT1G20816	616
1	7008693	7010378	5.15772	6.00184	1	1	AT1G20225	640		1	7167061	7168070	6.46211	8.50503	1	1	AT1G20670	960		1	7441960	7443053	4.82152	5.92775	1	1	AT1G21260	761		1	7238753	7239543	4.32143	5.01799	1	1	AT1G20823	743
1	7008693	7010378	5.15772	6.00184	1	1	AT1G20230	808		1	7175737	7176453	5.89078	3.8491	1	1	AT1G20690	640		1	7444796	7446171	4.78788	4.75069	1	1	AT1G21270	1240		1	7242840	7243593	5.21927	5.25546	1	1	AT1G20830	673
1	7016641	7017366	5.34339	7.43388	1	1	AT1G20260	673		1	7176735	7177627	6.99298	5.8812	1	1	AT1G20693	852		1	7447649	7448531	6.8199	6.83587	1	1	AT1G21280	814		1	7247468	7248181	3.68672	5.81613	1	1	AT1G20840	675
1	7022305	7023143	5.08814	6.31092	1	1	AT1G20270	762		1	7179443	7180548	4.55178	4.46526	1	1	AT1G20696	1096		1	7466153	7466380	3.61191	2.70382	1	0	AT1G21320	11		1	7261066	7261583	4.88464	4.29174	1	1	AT1G20875	102
1	7029543	7030532	5.0538	6.47098	1	1	AT1G20300	903		1	7192392	7192846	1.93989	2.21645	1	1	AT1G20720	402		1	7478427	7479108	4.01505	5.30483	1	1	AT1G21350	615		1	7264289	7265560	5.58819	4.28241	1	1	AT1G20880	1149
1	7029543	7030532	5.0538	6.47098	1	1	AT1G20290	155		1	7209345	7210052	6.54564	7.24429	1	1	AT1G20760	683		1	7483820	7484522	5.99411	7.22947	1	1	AT1G21370	702		1	7266711	7267366	6.7827	4.61801	1	1	AT1G20890	612
1	7038718	7040166	6.65082	5.74198	1	1	AT1G20330	1441		1	7216156	7216782	5.36308	5.27415	1	1	AT1G20770	585		1	7488056	7488704	8.38875	5.30507	1	1	AT1G21380	648		1	7272836	7273016	1.16869	1.43022	0	1	AT1G20900	180
1	7042316	7043416	5.68709	8.33617	1	1	AT1G20340	934		1	7217074	7217864	5.27966	5.56148	1	1	AT1G20780	736		1	7489559	7490661	5.35453	5.71605	1	1	AT1G21390	1102		1	7280555	7281251	5.20203	6.31351	1	1	AT1G20910	583
1	7052688	7053726	5.47614	5.25156	1	1	AT1G20370	953		1	7231904	7232696	6.02249	6.35229	1	1	AT1G20810	690		1	7493407	7493971	3.46355	2.76111	1	1	AT1G21400	545		1	7285015	7285806	6.49178	5.40729	1	1	AT1G20920	747
1	7058216	7058436	2.33098	1.02438	1	0	AT1G20375	94		1	7233700	7234268	4.57904	4.66526	1	1	AT1G20816	500		1	7494391	7495038	4.52857	3.97003	1	1	AT1G21400	647		1	7300636	7301493	7.78303	5.96941	1	1	AT1G20950	779
1	7062063	7062800	4.45545	4.64213	1	1	AT1G20380	737		1	7238746	7239480	6.42984	5.15103	1	1	AT1G20823	680		1	7497064	7497939	6.95758	5.13679	1	1	AT1G21410	798		1	7309601	7310334	5.42848	6.07211	1	1	AT1G20960	649
1	7081780	7082626	5.12151	5.81995	1	1	AT1G20410	767		1	7242864	7243616	5.37723	6.51141	1	1	AT1G20830	696		1	7502326	7504243	4.62619	5.33229	1	1	AT1G21440	1849		1	7313916	7314798	5.56438	5.99385	1	1	AT1G20970	852
1	7083054	7083924	4.96811	5.17241	1	1	AT1G20430	639		1	7247429	7248203	3.05194	4.57281	1	1	AT1G20840	714		1	7509000	7509661	5.24237	4.7342	1	1	AT1G21450	661		1	7324541	7325648	6.25168	5.37044	1	1	AT1G20980	1060
1	7085007	7085205	1.65556	1.33686	1	0	AT1G20440	198		1	7260986	7261550	3.65376	5.48909	1	1	AT1G20875	69		1	7512732	7512965	1.21724	1.89121	0	1	AT1G21460	233		1	7337740	7338632	2.53233	2.78885	1	1	AT1G21000	892
1	7085350	7085627	1.90749	1.16087	1	0	AT1G20440	277		1	7264283	7265460	4.83517	4.25328	1	1	AT1G20880	1155		1	7520782	7521494	5.92442	5.94841	1	1	AT1G21480	712		1	7346135	7346983	5.26629	6.81202	1	1	AT1G21010	817
1	7088107	7089285	3.86227	4.93198	1	1	AT1G20450	1178		1	7266777	7267392	4.49969	6.72684	1	1	AT1G20890	546		1	7529925	7531099	5.65158	5.30334	1	1	AT1G21500	1100		1	7366763	7367881	4.37995	3.13122	1	1	AT1G21050	903
1	7091194	7091966	5.41228	9.87151	1	1	AT1G20460	605		1	7280568	7281227	5.31364	5.62057	1	1	AT1G20910	570		1	7554742	7555357	6.17659	7.51378	1	1	AT1G21560	573		1	7371645	7372223	2.02341	1.82634	1	1	AT1G21060	557
1	7095759	7097149	4.09938	4.68922	1	1	AT1G20480	1355		1	7285021	7285907	4.28165	5.75857	1	1	AT1G20920	848		1	7565002	7565819	6.10726	7.53352	1	1	AT1G21580	801		1	7374288	7374989	6.00125	6.54774	1	1	AT1G21065	701
1	7098574	7099589	2.45153	2.48592	1	1	AT1G20490	1015		1	7294142	7294742	2.30945	2.32505	1	1	AT1G20930	600		1	7569012	7569951	5.24615	7.73507	1	1	AT1G21590	890		1	7377273	7378217	5.76534	5.40961	1	1	AT1G21070	874
1	7104053	7105958	5.23779	5.57598	1	1	AT1G20510	1828		1	7300579	7301457	4.99038	5.19579	1	1	AT1G20950	836		1	7572828	7574643	6.40879	6.56291	1	1	AT1G21600	1018		1	7381695	7382461	5.25278	4.92758	1	1	AT1G21080	766
1	7106133	7106598	2.38342	1.98535	1	1		0		1	7309553	7310310	4.6341	5.39191	1	1	AT1G20960	697		1	7572828	7574643	6.40879	6.56291	1	1	AT1G21610	721		1	7384598	7386017	5.69574	5.67	1	1	AT1G21090	1388
1	7109786	7110334	1.16797	1.48928	1	1	AT1G20530	548		1	7313941	7314825	4.58965	6.09441	1	1	AT1G20970	879		1	7581068	7581891	6.83145	7.42121	1	1	AT1G21630	807		1	7407333	7407824	3.04957	2.68517	1	1	AT1G21150	431
1	7112533	7113225	4.07921	4.84752	1	1	AT1G20540	614		1	7324488	7325593	5.93552	8.48917	1	1	AT1G20980	1005		1	7588469	7589338	6.148	6.68226	1	1	AT1G21640	869		1	7412150	7413662	6.07463	6.51747	1	1	AT1G21160	707
1	7117431	7118304	4.14252	4.16048	1	1	AT1G20550	730		1	7337747	7338703	3.88715	4.54058	1	1	AT1G21000	956		1	7600009	7600635	3.45688	3.69962	1	1	AT1G21650	626		1	7412150	7413662	6.07463	6.51747	1	1	AT1G21170	612
1	7120817	7121860	6.1654	5.10747	1	1	AT1G20560	1000		1	7346123	7346883	5.33291	6.72118	1	1	AT1G21010	727		1	7603532	7604253	6.61479	7.81954	1	1	AT1G21650	697		1	7420176	7420993	6.58685	6.0657	1	1	AT1G21190	727
1	7126072	7126647	2.19575	2.7609	1	1	AT1G20570	487		1	7366715	7367748	3.87997	3.99118	1	1	AT1G21050	903		1	7603532	7604253	6.61479	7.81954	1	1	AT1G21651	683		1	7421103	7421981	6.40747	4.77029	1	1	AT1G21200	764
1	7128099	7129617	5.1037	6.2465	1	1	AT1G20580	733		1	7371742	7372542	2.49214	1.98949	1	1	AT1G21060	800		1	7605622	7606696	7.73153	6.74808	1	1	AT1G21660	997		1	7428333	7429017	3.54097	4.35404	1	1	AT1G21220	597
1	7128099	7129617	5.1037	6.2465	1	1	AT1G20575	646		1	7374283	7374930	5.35061	5.81245	1	1	AT1G21065	647		1	7610440	7611875	3.49374	2.76297	1	1	AT1G21670	1435		1	7439212	7441291	6.29248	5.56732	1	1	AT1G21250	2025
1	7136996	7137713	1.88998	2.31603	1	1	AT1G20610	717		1	7377321	7378201	4.72209	6.6551	1	1	AT1G21070	826		1	7612880	7614007	5.40935	4.49775	1	1	AT1G21680	1002		1	7441982	7443062	5.55595	4.43809	1	1	AT1G21250	131
1	7142953	7145998	5.28176	5.20251	1	1	AT1G20620	2931		1	7381692	7382480	5.09421	5.50304	1	1	AT1G21080	788		1	7615542	7616164	4.17241	4.92482	1	1	AT1G21690	550		1	7441982	7443062	5.55595	4.43809	1	1	AT1G21260	761
1	7146776	7147102	2.34132	2.08811	1	1	AT1G20630	326		1	7384600	7386033	3.85946	5.403	1	1	AT1G21090	1404		1	7619198	7619775	7.48139	5.76252	1	1	AT1G21695	577		1	7444846	7446237	5.7988	5.36236	1	1	AT1G21270	1306
1	7154422	7155495	3.8163	3.90536	1	1	AT1G20640	1073		1	7407202	7407810	2.65228	3.41133	1	1	AT1G21150	562		1	7623259	7624234	6.34222	5.45569	1	1	AT1G21700	877		1	7447576	7448535	7.31742	5.29209	1	1	AT1G21280	887
1	7159296	7160395	5.10263	4.92599	1	1	AT1G20650	1099		1	7412181	7413645	4.20207	7.79282	1	1	AT1G21160	676		1	7624346	7625150	8.22429	6.00986	1	1	AT1G21710	754		1	7466024	7466389	1.87463	2.31732	1	0	AT1G21320	140
1	7167005	7168037	5.92891	6.00123	1	1	AT1G20670	1016		1	7412181	7413645	4.20207	7.79282	1	1	AT1G21170	595		1	7626223	7627008	5.73761	5.26205	1	1	AT1G21720	725		1	7478353	7479125	5.93474	5.98172	1	1	AT1G21350	689
1	7175739	7176538	3.93767	4.6407	1	1	AT1G20690	638		1	7420213	7420981	7.02362	6.95474	1	1	AT1G21190	690		1	7630194	7631124	4.93236	5.99593	1	1	AT1G21730	930		1	7483767	7484682	6.26164	8.72841	1	1	AT1G21370	901
1	7176708	7177762	4.08121	4.51319	1	1	AT1G20693	987		1	7421185	7421955	4.34078	5.33958	1	1	AT1G21200	738		1	7641236	7643102	6.59875	5.18541	1	1	AT1G21740	1522		1	7487922	7488735	5.65313	4.67086	1	1	AT1G21380	791
1	7179418	7180576	4.76726	6.00694	1	1	AT1G20696	1124		1	7428342	7428986	3.69993	3.05315	1	1	AT1G21220	588		1	7645567	7646590	6.6732	5.77345	1	1	AT1G21750	890		1	7489403	7490671	4.70765	4.05532	1	1	AT1G21390	1268
1	7192390	7192831	2.16199	2.27568	1	1	AT1G20720	404		1	7439287	7441240	3.73841	5.91569	1	1	AT1G21250	1953		1	7647640	7648608	2.86584	5.03787	1	1	AT1G21750	968		1	7493389	7494144	4.82506	2.7341	1	1	AT1G21400	718
1	7209325	7210178	5.95089	6.26307	1	1	AT1G20760	809		1	7442336	7443172	4.63039	5.9207	1	1	AT1G21260	643		1	7649194	7649808	5.53662	6.69196	1	1	AT1G21760	614		1	7494345	7495075	5.13079	3.49784	1	1	AT1G21400	730
1	7216135	7216788	5.34139	5.66285	1	1	AT1G20770	606		1	7444884	7446308	3.45348	5.08437	1	1	AT1G21270	1377		1	7651788	7652319	6.30646	7.26149	1	1	AT1G21770	500		1	7497031	7497936	8.21213	7.07554	1	1	AT1G21410	795
1	7217059	7217791	5.06253	5.54873	1	1	AT1G20780	663		1	7447544	7448537	4.88763	6.22856	1	1	AT1G21270	5		1	7651788	7652319	6.30646	7.26149	1	1	AT1G21780	437		1	7502248	7504221	5.75807	5.07518	1	1	AT1G21440	1927
1	7231926	7232806	3.97516	5.31437	1	1	AT1G20810	800		1	7447544	7448537	4.88763	6.22856	1	1	AT1G21280	919		1	7651788	7652319	6.30646	7.26149	1	1	AT1G21760	28		1	7509018	7509619	5.38279	5.90417	1	1	AT1G21450	601
1	7233661	7234315	3.59729	5.11429	1	1	AT1G20816	547		1	7466079	7466279	0.995136	2.6718	0	1	AT1G21320	85		1	7652359	7653109	5.39199	6.66098	1	1	AT1G21780	750		1	7520706	7521551	6.98559	7.63917	1	1	AT1G21480	798
1	7238739	7239535	4.99837	4.51767	1	1	AT1G20823	735		1	7478396	7479126	4.13476	6.87678	1	1	AT1G21350	646		1	7654132	7654863	3.90733	5.85546	1	1	AT1G21790	679		1	7529892	7531113	6.45243	6.55131	1	1	AT1G21500	1133
1	7242827	7243590	4.94091	5.37149	1	1	AT1G20820	5		1	7483817	7484701	4.42151	6.91183	1	1	AT1G21370	884		1	7661463	7662661	8.60812	6.61229	1	1	AT1G21830	1145		1	7554744	7555362	6.80492	8.67983	1	1	AT1G21560	578
1	7242827	7243590	4.94091	5.37149	1	1	AT1G20830	670		1	7488020	7488724	4.86212	8.68608	1	1	AT1G21380	693		1	7666387	7667306	7.33709	4.88218	1	1	AT1G21840	846		1	7564998	7565858	6.8927	7.80964	1	1	AT1G21580	805
1	7247302	7248226	4.3763	4.44041	1	1	AT1G20840	841		1	7489601	7489760	2.68861	1.95907	1	0	AT1G21390	159		1	7680417	7681627	5.5965	6.95989	1	1	AT1G21880	1146		1	7569027	7569952	5.73892	10.3455	1	1	AT1G21590	875
1	7261021	7261545	2.98026	4.73753	1	1	AT1G20875	64		1	7489897	7490657	4.47009	6.09789	1	1	AT1G21390	760		1	7691712	7692441	8.22337	7.01726	1	1	AT1G21900	726		1	7572923	7573850	6.93559	6.23541	1	1	AT1G21600	923
1	7264363	7265518	5.06236	4.5581	1	1	AT1G20880	1075		1	7493377	7494043	1.65362	4.5309	1	1	AT1G21400	617		1	7704736	7706196	8.43186	6.28738	1	1	AT1G21920	1404		1	7573899	7574685	6.86291	4.38368	1	1	AT1G21610	763
1	7266791	7267397	4.61876	5.97735	1	1	AT1G20890	532		1	7494381	7495020	3.82835	3.83296	1	1	AT1G21400	639		1	7712837	7713393	4.88681	6.42345	1	1	AT1G21930	495		1	7581050	7581939	7.78291	5.24997	1	1	AT1G21630	855
1	7272908	7273124	1.9186	1.32567	1	1	AT1G20900	216		1	7497058	7497879	4.91733	7.0058	1	1	AT1G21410	738		1	7734716	7736043	6.11609	6.11325	1	1	AT1G21980	1304		1	7588481	7589362	6.34323	5.41148	1	1	AT1G21640	881
1	7273233	7273402	1.02573	1.80782	0	1	AT1G20900	169		1	7502661	7504240	3.9256	5.29881	1	1	AT1G21440	1514		1	7754272	7755165	6.25012	4.46688	1	1	AT1G22020	844		1	7600026	7600646	4.1975	3.98501	1	1	AT1G21650	620
1	7280518	7281278	5.29754	4.74924	1	1	AT1G20910	620		1	7509021	7509703	4.21367	4.37197	1	1	AT1G21450	682		1	7759342	7760569	6.90379	6.12451	1	1	AT1G22030	1214		1	7603426	7604252	5.83417	5.36138	1	1	AT1G21650	803
1	7285002	7285871	4.86635	6.00255	1	1	AT1G20920	812		1	7520775	7521506	5.42481	8.31338	1	1	AT1G21480	729		1	7767887	7768501	5.91188	5.35357	1	1	AT1G22040	577		1	7603426	7604252	5.83417	5.36138	1	1	AT1G21651	789
1	7294085	7294762	2.2314	2.60594	1	1	AT1G20930	661		1	7530006	7531133	4.43091	7.96791	1	1	AT1G21500	1019		1	7771623	7772375	5.2501	6.41313	1	1	AT1G22050	705		1	7605615	7606801	5.80472	6.77914	1	1	AT1G21660	1102
1	7300587	7301516	4.26594	4.45001	1	1	AT1G20950	828		1	7554756	7555413	3.04336	4.76552	1	1	AT1G21560	629		1	7780727	7781420	4.80127	5.28073	1	1	AT1G22060	693		1	7610405	7611924	2.78117	2.34146	1	1	AT1G21670	1519
1	7309527	7310351	4.50697	4.83827	1	1	AT1G20960	723		1	7565022	7565795	5.25092	5.16662	1	1	AT1G21580	773		1	7789435	7790266	4.65854	6.18077	1	1	AT1G22070	831		1	7612907	7614048	4.1706	3.76077	1	1	AT1G21680	1043
1	7313928	7314834	5.05109	5.02507	1	1	AT1G20970	888		1	7568993	7569948	4.87311	6.5097	1	1	AT1G21590	909		1	7815108	7815649	6.23583	5.20486	1	1	AT1G22140	523		1	7615529	7616205	5.28737	4.69586	1	1	AT1G21690	591
1	7324464	7325729	5.19579	6.07542	1	1	AT1G20980	1141		1	7572887	7574591	7.08039	7.3369	1	1	AT1G21600	959		1	7823240	7823663	2.91672	1.94846	1	1	AT1G22160	423		1	7619184	7619809	5.01254	4.34237	1	1	AT1G21695	625
1	7337722	7338752	3.51406	3.20164	1	1	AT1G21000	1024		1	7572887	7574591	7.08039	7.3369	1	1	AT1G21610	669		1	7826348	7827231	4.02472	5.10476	1	1	AT1G22170	883		1	7623272	7625188	5.83417	7.08244	1	1	AT1G21700	864
1	7346095	7346908	5.59483	5.26065	1	1	AT1G21010	752		1	7581088	7581910	5.43975	6.55436	1	1	AT1G21630	822		1	7829837	7830305	2.069	3.66464	1	1	AT1G22180	468		1	7623272	7625188	5.83417	7.08244	1	1	AT1G21710	792
1	7366714	7367885	4.18852	3.64707	1	1	AT1G21050	903		1	7588446	7589388	5.02806	5.94278	1	1	AT1G21640	942		1	7835823	7837101	9.18487	7.35031	1	1	AT1G22190	1278		1	7626205	7627068	5.78432	6.1486	1	1	AT1G21720	785
1	7371673	7372670	2.42555	2.17795	1	1	AT1G21060	997		1	7600064	7600647	3.39132	4.75635	1	1	AT1G21650	583		1	7840055	7840850	6.24099	6.2954	1	1	AT1G22200	733		1	7630162	7631108	8.32439	6.25071	1	1	AT1G21730	946
1	7374265	7374972	4.29416	4.76902	1	1	AT1G21065	707		1	7603492	7604257	4.11827	5.23429	1	1	AT1G21650	737		1	7846596	7847682	7.76189	6.0093	1	1	AT1G22220	1080		1	7641144	7643135	6.03958	6.38069	1	1	AT1G21740	1555
1	7377216	7378209	4.85226	4.56333	1	1	AT1G21070	931		1	7603492	7604257	4.11827	5.23429	1	1	AT1G21651	723		1	7864959	7866143	4.08811	4.22361	1	1	AT1G22270	658		1	7645578	7646620	6.48487	4.37002	1	1	AT1G21750	920
1	7381688	7382454	4.6283	5.13715	1	1	AT1G21080	766		1	7605613	7606679	5.02681	6.41858	1	1	AT1G21660	980		1	7864959	7866143	4.08811	4.22361	1	1	AT1G22260	290		1	7647488	7648780	4.30698	3.1463	1	1	AT1G21750	1292
1	7384591	7385991	4.50365	4.8529	1	1	AT1G21090	1362		1	7610389	7611937	2.62629	3.00896	1	1	AT1G21670	1539		1	7867093	7867378	2.17377	2.88126	0	1	AT1G22275	245		1	7649182	7649843	7.72269	4.4874	1	1	AT1G21760	649
1	7407274	7407862	3.18915	2.4704	1	1	AT1G21150	490		1	7612971	7614111	3.58958	5.00731	1	1	AT1G21680	1106		1	7873994	7874655	5.15812	6.62436	1	1	AT1G22280	661		1	7651755	7653119	7.05496	5.27075	1	1	AT1G21770	533
1	7412160	7413640	4.53419	4.78714	1	1	AT1G21160	697		1	7615561	7616201	4.66392	5.37573	1	1	AT1G21690	587		1	7880329	7881246	6.1136	5.57663	1	1	AT1G22300	890		1	7651755	7653119	7.05496	5.27075	1	1	AT1G21780	1237
1	7412160	7413640	4.53419	4.78714	1	1	AT1G21170	590		1	7619128	7619816	4.42399	5.34277	1	1	AT1G21695	688		1	7882875	7883846	6.02179	8.1216	1	1	AT1G22310	867		1	7651755	7653119	7.05496	5.27075	1	1	AT1G21760	61
1	7420167	7420987	6.71136	6.26271	1	1	AT1G21190	736		1	7623283	7624206	4.53967	6.31101	1	1	AT1G21700	853		1	7886582	7887616	5.94926	3.64171	1	1	AT1G22330	1034		1	7654182	7654894	4.3234	5.10819	1	1	AT1G21790	710
1	7421142	7421968	4.02578	4.06858	1	1	AT1G21200	751		1	7624376	7625120	4.76618	6.30826	1	1	AT1G21710	724		1	7891010	7891499	2.3824	1.5503	1	0	AT1G22340	489		1	7661340	7662691	6.32982	6.06615	1	1	AT1G21830	1268
1	7428321	7428991	2.98346	2.10954	1	1	AT1G21220	609		1	7626248	7627041	4.25066	5.72978	1	1	AT1G21720	758		1	7891681	7892138	2.273	3.12291	1	1	AT1G22340	409		1	7666340	7667302	6.76858	6.86241	1	1	AT1G21840	842
1	7439245	7440952	3.16889	3.34988	1	1	AT1G21250	1686		1	7630179	7631212	3.84679	5.1186	1	1	AT1G21730	1033		1	7894137	7894322	1.84094	2.14804	1	0	AT1G22350	185		1	7680377	7681609	6.54946	6.63496	1	1	AT1G21880	1128
1	7442010	7443069	4.33281	3.99746	1	1	AT1G21250	103		1	7641148	7642976	4.98514	6.75035	1	1	AT1G21740	1396		1	7897198	7897442	3.25868	1.56146	1	0	AT1G22360	244		1	7691688	7692469	7.35173	5.45829	1	1	AT1G21900	750
1	7442010	7443069	4.33281	3.99746	1	1	AT1G21260	761		1	7642997	7643161	1.53298	2.18479	0	1	AT1G21740	164		1	7906039	7906616	2.13391	2.67188	1	1	AT1G22400	577		1	7704686	7706201	7.38189	6.71227	1	1	AT1G21920	1454
1	7444875	7446140	3.4645	2.84599	1	1	AT1G21270	1209		1	7645632	7646636	5.22487	5.7227	1	1	AT1G21750	936		1	7908945	7909724	4.19161	6.89598	1	1		0		1	7712833	7713396	5.9286	7.02439	1	1	AT1G21930	498
1	7447555	7448529	5.20421	4.90469	1	1	AT1G21280	908		1	7646830	7647007	2.39352	2.46405	1	0	AT1G21750	177		1	7911848	7913063	5.90756	7.18976	1	1	AT1G22410	1017		1	7715235	7715580	1.4521	1.52074	1	0	AT1G21940	345
1	7466039	7466334	1.97147	2.08404	1	1	AT1G21320	125		1	7647533	7648477	1.74944	3.43992	1	1	AT1G21750	944		1	7919149	7920151	4.47105	3.44335	1	1	AT1G22430	1002		1	7734689	7736016	6.01164	7.35368	1	1	AT1G21980	1277
1	7478429	7479128	4.52868	6.15352	1	1	AT1G21350	613		1	7649204	7649754	5.41214	4.07	1	1	AT1G21760	550		1	7925288	7926141	5.32663	6.1507	1	1	AT1G22450	853		1	7754249	7755201	5.17415	5.64848	1	1	AT1G22020	880
1	7483767	7484726	4.24838	5.94147	1	1	AT1G21370	945		1	7651809	7653027	6.05372	7.61116	1	1	AT1G21770	479		1	7939101	7940682	5.60305	5.71605	1	1	AT1G22490	1491		1	7759286	7760592	6.11818	5.85313	1	1	AT1G22030	1270
1	7488011	7488769	4.24943	4.39412	1	1	AT1G21380	702		1	7651809	7653027	6.05372	7.61116	1	1	AT1G21780	1145		1	7952045	7952772	5.71315	5.5368	1	1	AT1G22510	727		1	7767865	7768561	6.34515	5.74587	1	1	AT1G22040	637
1	7489476	7490692	3.90802	3.62111	1	1	AT1G21390	1216		1	7651809	7653027	6.05372	7.61116	1	1	AT1G21760	7		1	7953718	7954455	6.18762	6.52585	1	1	AT1G22520	700		1	7771607	7772461	6.12293	5.77644	1	1	AT1G22050	791
1	7493348	7494088	2.95721	2.32658	1	1	AT1G21400	662		1	7654135	7654876	4.39522	4.76382	1	1	AT1G21790	692		1	7956577	7958508	3.62448	3.77438	1	1	AT1G22530	1865		1	7780748	7781490	6.70394	4.03656	1	1	AT1G22060	742
1	7494349	7495037	3.18232	4.13254	1	1	AT1G21400	688		1	7661503	7662672	5.41859	5.61856	1	1	AT1G21830	1105		1	7964029	7965075	6.139	6.62548	1	1	AT1G22540	1033		1	7789436	7790263	4.93536	6.69449	1	1	AT1G22070	827
1	7497003	7497960	4.67558	4.6352	1	1	AT1G21410	819		1	7666391	7667304	5.13872	5.30636	1	1	AT1G21840	844		1	7988540	7988700	1.27176	2.77645	0	1	AT1G22600	160		1	7815123	7815670	4.52673	4.69342	1	1	AT1G22140	508
1	7502034	7502258	1.44515	1.825	0	1	AT1G21430	152		1	7680386	7681683	6.13764	6.60022	1	1	AT1G21880	1202		1	7988755	7989035	1.83874	1.7723	0	1	AT1G22600	280		1	7823251	7823538	1.72488	1.96352	1	0	AT1G22160	287
1	7502034	7502258	1.44515	1.825	0	1	AT1G21440	99		1	7691746	7692421	4.95348	6.8842	1	1	AT1G21900	675		1	7994250	7996921	6.48849	6.19715	1	1	AT1G22610	2630		1	7826290	7827195	3.60868	3.61557	1	1	AT1G22170	905
1	7502341	7504206	4.54851	4.94403	1	1	AT1G21440	1834		1	7704614	7706193	8.5511	6.24547	1	1	AT1G21920	1526		1	8002333	8002943	8.41454	4.94324	1	1	AT1G22620	610		1	7829790	7830346	2.98694	2.35353	1	1	AT1G22180	556
1	7508968	7509630	3.98511	5.71459	1	1	AT1G21450	661		1	7712829	7713424	5.46538	4.9603	1	1	AT1G21930	526		1	8006161	8007278	6.10462	6.59057	1	1	AT1G22640	1083		1	7835850	7837233	8.26601	7.40409	1	1	AT1G22190	1383
1	7512669	7513228	1.83511	1.7886	1	1	AT1G21460	559		1	7715412	7715576	1.06996	1.88386	0	1	AT1G21940	164		1	8015371	8015674	1.94322	2.04477	1	1	AT1G22650	303		1	7839969	7840873	5.51306	4.51878	1	1	AT1G22200	819
1	7520735	7521529	4.85121	6.74881	1	1	AT1G21480	769		1	7734699	7735985	5.63066	6.04776	1	1	AT1G21980	1246		1	8015767	8015984	2.07958	2.29757	1	1	AT1G22650	217		1	7846579	7847670	8.7216	8.25604	1	1	AT1G22220	1068
1	7529921	7531108	5.78939	6.01719	1	1	AT1G21500	1104		1	7754247	7755184	5.77212	7.36332	1	1	AT1G22020	863		1	8017275	8018170	9.00017	7.01681	1	1	AT1G22660	773		1	7864937	7865267	2.57325	1.89878	1	1	AT1G22260	312
1	7534539	7534708	1.57831	1.57557	1	1	AT1G21520	169		1	7759351	7760579	5.1614	5.37742	1	1	AT1G22030	1205		1	8029191	8030034	5.76075	6.0763	1	1	AT1G22700	780		1	7865420	7866276	5.44635	6.47107	1	1	AT1G22270	658
1	7554738	7555411	4.59044	4.24793	1	1	AT1G21560	627		1	7767884	7768536	4.55418	6.43657	1	1	AT1G22040	612		1	8046107	8046869	4.67317	7.36421	1	1	AT1G22730	720		1	7867087	7867445	1.86282	2.757	1	1	AT1G22275	312
1	7564939	7565809	5.25535	4.53655	1	1	AT1G21580	864		1	7771613	7772348	5.13717	4.89289	1	1	AT1G22050	678		1	8049151	8049625	3.01019	2.11584	1	1	AT1G22740	474		1	7873997	7874725	7.34818	7.84043	1	1	AT1G22280	728
1	7568946	7569951	6.1122	5.28721	1	1	AT1G21590	956		1	7780720	7781482	5.98216	4.32721	1	1	AT1G22060	762		1	8050737	8051616	4.86802	5.49759	1	1	AT1G22750	756		1	7880414	7881258	8.69658	5.49689	1	1	AT1G22300	805
1	7572848	7574671	6.45131	6.54126	1	1	AT1G21600	998		1	7789451	7790213	5.93844	6.15451	1	1	AT1G22070	762		1	8061827	8062584	4.40936	4.78381	1	1	AT1G22770	740		1	7882806	7883810	7.89449	5.06622	1	1	AT1G22310	936
1	7572848	7574671	6.45131	6.54126	1	1	AT1G21610	749		1	7802094	7802297	0.814731	2.0659	0	1	AT1G22110	203		1	8067778	8068693	8.67584	6.1343	1	1	AT1G22780	829		1	7886521	7887627	5.80758	4.73346	1	1	AT1G22330	1085
1	7581042	7581935	5.32565	6.1355	1	1	AT1G21630	851		1	7815161	7815684	3.54703	4.08849	1	1	AT1G22140	470		1	8069362	8070228	4.93994	5.97939	1	1	AT1G22790	741		1	7890679	7891005	1.69494	1.00254	1	0	AT1G22340	326
1	7588518	7589359	5.00672	5.84388	1	1	AT1G21640	841		1	7823150	7823532	2.26237	1.96875	1	1	AT1G22160	382		1	8071870	8072541	8.15015	4.97533	1	1	AT1G22800	606		1	7891104	7892212	2.74856	2.43056	1	1	AT1G22340	986
1	7600029	7600713	4.75473	3.79147	1	1	AT1G21650	684		1	7826333	7827180	3.68223	4.25242	1	1	AT1G22170	847		1	8076521	8077403	5.88611	3.89957	1	1	AT1G22830	830		1	7893907	7894447	2.5997	2.17571	1	1	AT1G22350	540
1	7603457	7604412	3.921	4.85982	1	1	AT1G21650	772		1	7829814	7830338	2.86895	2.14226	1	1	AT1G22180	524		1	8079218	8080036	8.50516	6.41313	1	1	AT1G22840	749		1	7897018	7897473	2.20407	1.43928	1	0	AT1G22360	455
1	7603457	7604412	3.921	4.85982	1	1	AT1G21651	758		1	7835827	7837122	5.40645	7.94381	1	1	AT1G22190	1295		1	8082017	8082972	5.84339	6.15465	1	1	AT1G22850	858		1	7898405	7898639	1.73435	1.85986	1	0	AT1G22370	234
1	7605606	7606801	6.14439	5.61057	1	1	AT1G21660	1102		1	7840034	7840867	6.77697	6.99185	1	1	AT1G22200	754		1	8083189	8084077	6.26328	5.39849	1	1	AT1G22860	677		1	7905790	7905940	2.19203	1.17677	1	0	AT1G22400	150
1	7610370	7612112	3.13878	3.03607	1	1	AT1G21670	1714		1	7846598	7847649	3.92221	6.33351	1	1	AT1G22220	1047		1	8089276	8090169	6.66189	6.27821	1	1	AT1G22870	668		1	7906039	7906715	2.16898	2.99037	1	1	AT1G22400	634
1	7612917	7614019	3.64222	3.59026	1	1	AT1G21680	1014		1	7864877	7865331	2.83338	2.87472	1	1	AT1G22260	372		1	8097077	8097645	4.43982	4.57668	1	1	AT1G22880	568		1	7908892	7909684	6.73704	7.15474	1	1		0
1	7615550	7616235	4.2415	5.74783	1	1	AT1G21690	621		1	7865402	7866234	6.17385	5.53946	1	1	AT1G22270	658		1	8098538	8099462	5.28271	4.82458	1	1	AT1G22882	695		1	7911839	7913135	6.75462	6.30797	1	1	AT1G22410	1089
1	7619176	7619796	4.80111	5.77178	1	1	AT1G21695	620		1	7867113	7867463	2.93303	2.43776	1	1	AT1G22275	330		1	8101614	8102103	2.45935	2.2904	1	1	AT1G22885	489		1	7919145	7920193	4.93093	3.27956	1	1	AT1G22430	1048
1	7623252	7625228	5.17116	5.24681	1	1	AT1G21700	884		1	7874000	7874899	4.07305	5.08303	1	1	AT1G22280	899		1	8111161	8112052	6.07293	7.28808	1	1	AT1G22920	890		1	7925267	7926180	8.56337	5.88201	1	1	AT1G22450	913
1	7623252	7625228	5.17116	5.24681	1	1	AT1G21710	832		1	7880394	7881234	5.82533	7.44401	1	1	AT1G22300	825		1	8117308	8118392	6.31504	7.1551	1	1	AT1G22930	1053		1	7934391	7934582	1.17488	2.18011	0	1	AT1G22480	191
1	7626213	7627125	5.10533	5.08204	1	1	AT1G21720	842		1	7882872	7883803	7.80842	5.78351	1	1	AT1G22310	870		1	8122310	8123026	6.11232	7.06778	1	1	AT1G22940	687		1	7939117	7940677	5.62285	5.13364	1	1	AT1G22490	1475
1	7630184	7631118	6.45291	6.24057	1	1	AT1G21730	934		1	7886588	7887581	3.38355	3.87942	1	1	AT1G22330	993		1	8126507	8127227	3.27025	4.11042	1	1	AT1G22950	689		1	7952051	7952772	6.20365	3.79144	1	1	AT1G22510	721
1	7641218	7643377	4.7634	5.60279	1	1	AT1G21740	1797		1	7890751	7891276	1.53635	1.80532	0	1	AT1G22340	525		1	8129582	8130472	7.73229	6.89058	1	1	AT1G22960	660		1	7953767	7954460	7.81491	6.48254	1	1	AT1G22520	651
1	7645599	7646939	4.11477	4.62432	1	1	AT1G21750	1239		1	7891394	7892114	1.86981	3.1277	1	1	AT1G22340	696		1	8131612	8132299	4.97486	5.91654	1	1	AT1G22970	596		1	7956548	7958496	3.93667	3.7476	1	1	AT1G22530	1894
1	7647534	7648551	1.88412	2.13413	1	1	AT1G21750	1017		1	7894049	7894417	1.23975	2.66391	0	1	AT1G22350	368		1	8135263	8135961	6.50819	4.6129	1	1	AT1G22985	657		1	7964014	7965023	5.33163	6.85686	1	1	AT1G22540	981
1	7649186	7649862	5.35693	3.98443	1	1	AT1G21760	668		1	7897075	7897499	1.63655	1.3125	1	0	AT1G22360	424		1	8143588	8144727	4.50008	2.92109	1	1	AT1G23000	1139		1	7988626	7989099	1.51265	2.21624	1	1	AT1G22600	473
1	7651710	7653073	4.85662	4.82444	1	1	AT1G21770	578		1	7898341	7898537	1.54799	1.80375	1	1	AT1G22370	196		1	8147323	8147590	1.55772	1.88452	0	1	AT1G23010	267		1	7994218	7997089	6.95248	6.78978	1	1	AT1G22610	2798
1	7651710	7653073	4.85662	4.82444	1	1	AT1G21780	1191		1	7906058	7906686	3.12834	3.28539	1	1	AT1G22400	615		1	8147990	8148195	1.27705	1.68184	0	1	AT1G23010	205		1	8002270	8002927	5.68112	6.5512	1	1	AT1G22620	657
1	7651710	7653073	4.85662	4.82444	1	1	AT1G21760	106		1	7908930	7909708	5.42059	6.42948	1	1		0		1	8152949	8153486	3.67248	3.83748	1	1	AT1G23020	537		1	8003414	8003790	1.57203	1.37083	1	0	AT1G22630	376
1	7654149	7654957	3.81295	3.8302	1	1	AT1G21790	773		1	7911883	7913230	5.14169	7.88601	1	1	AT1G22410	1184		1	8156584	8157656	8.06648	7.78972	1	1	AT1G23030	1010		1	8006216	8007234	5.05081	3.89833	1	1	AT1G22640	1018
1	7658445	7658626	0.66268	2.13195	0	1	AT1G21810	181		1	7919121	7920117	3.83337	3.98321	1	1	AT1G22430	973		1	8181858	8183568	5.4216	4.32832	1	1	AT1G23080	1710		1	8015320	8015981	2.78757	1.74087	1	1	AT1G22650	661
1	7661390	7662693	3.38437	4.42887	1	1	AT1G21830	1218		1	7925258	7926215	6.19936	6.00881	1	1	AT1G22450	957		1	8195777	8196336	3.3334	4.42371	1	1	AT1G23100	559		1	8017314	8018214	5.71923	7.29397	1	1	AT1G22660	817
1	7666383	7667386	4.77237	5.09536	1	1	AT1G21840	926		1	7932943	7933131	1.84842	0.894357	1	0	AT1G22470	188		1	8202802	8203252	1.09713	2.71682	0	1	AT1G23140	413		1	8029184	8030025	6.11125	6.13013	1	1	AT1G22700	787
1	7680364	7681709	5.28881	5.51513	1	1	AT1G21880	1228		1	7939185	7940653	3.06031	4.2462	1	1	AT1G22490	1407		1	8212655	8213545	7.14626	5.85789	1	1	AT1G23170	890		1	8046060	8046848	7.26687	7.01967	1	1	AT1G22730	699
1	7691681	7692466	6.30051	5.86885	1	1	AT1G21900	757		1	7952101	7952760	3.86488	6.17532	1	1	AT1G22510	659		1	8215807	8216640	4.47178	5.53914	1	1	AT1G23180	833		1	8049139	8049754	4.56187	3.66784	1	1	AT1G22740	615
1	7704534	7706221	5.13609	5.86589	1	1	AT1G21920	1606		1	7953772	7954434	4.2205	8.28509	1	1	AT1G22520	646		1	8219817	8220559	6.27762	6.87096	1	1	AT1G23190	690		1	8050746	8051599	8.5008	4.0775	1	1	AT1G22750	739
1	7712822	7713454	5.14784	3.62689	1	1	AT1G21930	556		1	7956755	7958444	3.10649	4.37044	1	1	AT1G22530	1687		1	8234537	8234716	1.54112	2.23065	0	1	AT1G23205	179		1	8061825	8062515	5.26785	4.88544	1	1	AT1G22770	671
1	7715195	7715590	1.20149	1.84647	0	1	AT1G21940	395		1	7964015	7965136	5.1628	7.17859	1	1	AT1G22540	1094		1	8242424	8243156	5.11234	4.96749	1	1	AT1G23220	732		1	8067822	8068732	6.87617	7.22969	1	1	AT1G22780	868
1	7734682	7736064	5.02656	6.22741	1	1	AT1G21980	1325		1	7988632	7989134	1.88407	1.78472	0	1	AT1G22600	502		1	8244308	8245169	5.07334	6.18741	1	1	AT1G23220	95		1	8069433	8070318	7.97525	5.12239	1	1	AT1G22790	831
1	7754271	7755168	4.9204	6.25605	1	1	AT1G22020	847		1	7994220	7996547	6.11339	6.82434	1	1	AT1G22610	2256		1	8244308	8245169	5.07334	6.18741	1	1	AT1G23230	729		1	8071843	8072563	5.64653	5.38544	1	1	AT1G22800	628
1	7759381	7760579	4.15983	5.08731	1	1	AT1G22030	1175		1	8002273	8002918	4.67424	5.69717	1	1	AT1G22620	645		1	8258044	8258786	7.62177	4.73018	1	1	AT1G23260	644		1	8076515	8077466	4.23743	4.90411	1	1	AT1G22830	893
1	7767892	7768557	5.28148	5.06952	1	1	AT1G22040	633		1	8003347	8003664	3.31596	2.36877	1	1	AT1G22630	317		1	8262209	8263908	7.07156	6.32187	1	1	AT1G23280	563		1	8079200	8080001	6.79682	8.49887	1	1	AT1G22840	714
1	7771596	7772419	4.23287	4.42821	1	1	AT1G22050	749		1	8003738	8003895	3.15072	1.37102	1	0	AT1G22630	157		1	8262209	8263908	7.07156	6.32187	1	1	AT1G23290	603		1	8081929	8082979	6.51123	3.90448	1	1	AT1G22850	946
1	7780649	7781475	4.24277	5.01694	1	1	AT1G22060	826		1	8006180	8007233	4.57402	4.01287	1	1	AT1G22640	1038		1	8262209	8263908	7.07156	6.32187	1	1	AT1G23300	81		1	8083195	8084161	5.38567	5.83069	1	1	AT1G22860	761
1	7789418	7790329	5.49927	5.12844	1	1	AT1G22070	911		1	8015314	8015732	2.21629	2.26596	1	1	AT1G22650	418		1	8271050	8272025	6.40523	5.90968	1	1	AT1G23310	883		1	8089252	8090189	5.27577	5.76328	1	1	AT1G22870	688
1	7802262	7802436	1.63451	1.50115	1	0	AT1G22110	174		1	8017312	8018051	6.06604	7.20596	1	1	AT1G22660	654		1	8281518	8282280	4.66372	4.47508	1	1	AT1G23330	373		1	8096997	8097647	4.95956	4.26113	1	1	AT1G22880	650
1	7815041	7815720	3.8736	4.63726	1	1	AT1G22140	590		1	8029204	8030066	6.53233	10.2844	1	1	AT1G22700	767		1	8296295	8296965	5.62511	7.18766	1	1	AT1G23360	628		1	8098501	8099517	6.04886	4.8159	1	1	AT1G22882	750
1	7823165	7823750	1.46991	2.26635	1	1	AT1G22160	585		1	8046121	8046935	4.69107	6.08764	1	1	AT1G22730	786		1	8301104	8302786	7.68154	7.1257	1	1	AT1G23380	1547		1	8101522	8101933	2.52097	2.68647	1	0	AT1G22885	368
1	7826244	7827232	3.30291	3.68081	1	1	AT1G22170	943		1	8049144	8049679	1.89359	4.48456	1	1	AT1G22740	535		1	8309565	8310669	3.52226	3.67442	1	1	AT1G23390	1084		1	8111143	8112075	5.21418	5.55265	1	1	AT1G22920	908
1	7829697	7830350	2.42005	2.33371	1	1	AT1G22180	653		1	8050732	8051592	5.64168	6.17038	1	1	AT1G22750	732		1	8313971	8314839	6.37742	7.25995	1	1	AT1G23400	773		1	8117315	8118613	5.18565	5.22284	1	1	AT1G22930	1274
1	7835847	7837126	6.97353	6.65718	1	1	AT1G22190	1279		1	8061833	8062532	5.19799	4.95236	1	1	AT1G22770	688		1	8321613	8322279	5.62511	5.38475	1	1	AT1G23440	599		1	8122316	8123032	6.87117	6.32839	1	1	AT1G22940	693
1	7840018	7840854	4.95293	5.35212	1	1	AT1G22200	770		1	8067867	8068778	5.09207	7.30517	1	1	AT1G22780	911		1	8329900	8330563	7.48139	7.45875	1	1	AT1G23465	508		1	8126489	8127237	3.99357	3.728	1	1	AT1G22950	707
1	7846605	7847640	3.40582	4.40656	1	1	AT1G22220	1035		1	8069377	8070298	7.70647	6.12209	1	1	AT1G22790	811		1	8333759	8334384	4.69453	1.9317	1	1	AT1G23480	625		1	8129559	8130481	7.00165	5.95272	1	1	AT1G22960	683
1	7864923	7866322	4.04038	4.15485	1	1	AT1G22270	658		1	8071872	8072630	4.69239	6.12912	1	1	AT1G22800	695		1	8336648	8337565	6.04121	5.8836	1	1	AT1G23490	882		1	8131607	8132295	6.05887	7.45776	1	1	AT1G22970	601
1	7864923	7866322	4.04038	4.15485	1	1	AT1G22260	326		1	8076512	8077390	4.59945	4.95177	1	1	AT1G22830	817		1	8350836	8351359	3.35061	2.18041	1	1	AT1G23550	523		1	8135173	8135970	5.43076	7.06577	1	1	AT1G22985	707
1	7867110	7867511	1.75784	1.69317	1	1	AT1G22275	378		1	8079232	8079991	5.68642	7.2243	1	1	AT1G22840	704		1	8354065	8354454	3.23636	1.966	1	0	AT1G23560	197		1	8143556	8144830	4.06138	3.22116	1	1	AT1G23000	1274
1	7874024	7874890	3.8653	4.87953	1	1	AT1G22280	866		1	8082064	8082947	6.44769	8.38992	1	1	AT1G22850	811		1	8385230	8386263	5.67868	5.85759	1	1	AT1G23710	1012		1	8147279	8147619	4.25759	2.03688	1	1	AT1G23010	340
1	7880332	7881259	5.41827	5.60033	1	1	AT1G22300	887		1	8083177	8084115	6.52238	6.45059	1	1	AT1G22860	715		1	8398622	8399757	4.84477	4.35176	1	1	AT1G23740	1127		1	8152689	8153442	3.31306	2.61625	1	1	AT1G23020	753
1	7882858	7883816	5.05212	5.11607	1	1	AT1G22310	884		1	8089286	8090113	4.90169	6.61642	1	1	AT1G22870	612		1	8400137	8400604	4.38897	5.03083	1	1	AT1G23750	453		1	8156592	8157843	6.12348	5.75794	1	1	AT1G23030	1197
1	7886585	7887601	3.79611	4.32991	1	1	AT1G22330	1016		1	8097014	8097620	4.04537	4.42533	1	1	AT1G22880	606		1	8407744	8408587	7.18283	4.95619	1	1	AT1G23780	781		1	8168857	8169068	1.93467	1.30514	1	0	AT1G23050	211
1	7890947	7891232	0.785374	1.99621	0	1	AT1G22340	285		1	8098537	8099485	4.07317	7.72857	1	1	AT1G22882	718		1	8414266	8414862	2.95114	2.55115	1	1	AT1G23800	596		1	8181862	8183589	4.85407	5.59167	1	1	AT1G23080	1708
1	7891398	7892165	2.2721	2.19258	1	1	AT1G22340	692		1	8101612	8101878	2.4056	3.63365	1	1	AT1G22885	266		1	8420197	8421164	5.41677	5.19727	1	1	AT1G23820	899		1	8195774	8196336	3.822	4.56223	1	1	AT1G23100	560
1	7893985	7894384	1.68241	1.86546	1	1	AT1G22350	399		1	8111185	8112077	4.75935	6.97833	1	1	AT1G22920	866		1	8423129	8424012	3.04621	3.77294	1	1	AT1G23830	883		1	8198916	8199278	2.05954	1.43689	1	1	AT1G23120	362
1	7896991	7897523	2.43139	3.02794	1	1	AT1G22360	532		1	8117350	8118272	6.42071	6.82267	1	1	AT1G22930	922		1	8424869	8425134	1.30648	2.77738	0	1	AT1G23840	265		1	8202867	8203250	1.57241	2.48979	1	1	AT1G23140	348
1	7898215	7898628	1.79389	1.86972	1	1	AT1G22370	413		1	8122314	8123013	7.05366	7.18041	1	1	AT1G22940	674		1	8426482	8426841	1.62003	2.9329	0	1	AT1G23850	359		1	8212602	8213381	5.94732	5.21061	1	1	AT1G23170	779
1	7905813	7906590	2.27646	2.55834	1	1	AT1G22400	777		1	8126516	8127276	3.94824	4.13389	1	1	AT1G22950	680		1	8428697	8429384	5.94305	5.73254	1	1	AT1G23860	687		1	8215866	8216631	4.00152	4.63982	1	1	AT1G23180	765
1	7908936	7909704	4.16715	4.35047	1	1		0		1	8129496	8130507	6.49341	7.77924	1	1	AT1G22960	746		1	8432148	8432957	5.69434	7.42269	1	1	AT1G23870	778		1	8219779	8220483	6.45512	7.58751	1	1	AT1G23190	614
1	7911901	7913159	5.18225	5.94867	1	1	AT1G22410	1113		1	8131650	8132310	4.2857	6.45215	1	1	AT1G22970	558		1	8436089	8437037	7.17871	6.32528	1	1	AT1G23880	948		1	8234424	8234703	1.58838	2.07709	1	1	AT1G23205	279
1	7919188	7920152	3.41142	3.29875	1	1	AT1G22430	964		1	8135192	8135981	4.2857	5.55577	1	1	AT1G22985	707		1	8440126	8440829	4.60556	4.2852	1	1	AT1G23890	703		1	8242399	8243248	4.85141	5.70432	1	1	AT1G23220	825
1	7925248	7926198	4.80532	5.07807	1	1	AT1G22450	950		1	8143567	8144636	2.3207	3.91469	1	1	AT1G23000	1069		1	8441102	8441806	5.88473	7.00425	1	1	AT1G23900	660		1	8244203	8245269	4.94028	4.43648	1	1	AT1G23220	200
1	7933035	7933299	1.8613	1.47187	1	0	AT1G22470	264		1	8147438	8147635	1.31894	2.25555	0	1	AT1G23010	197		1	8461843	8462342	2.22798	2.7654	1	1	AT1G23935	433		1	8244203	8245269	4.94028	4.43648	1	1	AT1G23230	829
1	7939238	7940606	3.23671	3.24745	1	1	AT1G22490	1354		1	8153099	8153480	2.15797	2.58182	1	1	AT1G23020	381		1	8471028	8471399	4.37736	7.16996	1	1	AT1G23950	371		1	8258067	8258729	7.19073	7.04508	1	1	AT1G23260	621
1	7952055	7952720	3.42413	4.90255	1	1	AT1G22510	665		1	8156594	8157619	5.79214	7.26346	1	1	AT1G23030	973		1	8479649	8480355	7.33004	6.54488	1	1	AT1G23960	667		1	8262164	8263996	7.71548	5.92079	1	1	AT1G23280	608
1	7953738	7954481	4.65603	5.39834	1	1	AT1G22520	680		1	8181917	8183602	4.32537	4.40036	1	1	AT1G23080	1653		1	8483330	8483916	4.26675	5.19611	1	1	AT1G23970	545		1	8262164	8263996	7.71548	5.92079	1	1	AT1G23290	603
1	7956352	7958489	3.6846	3.59966	1	1	AT1G22530	2090		1	8195728	8196318	4.09137	4.90071	1	1	AT1G23100	542		1	8484938	8486096	5.45035	5.91521	1	1	AT1G23980	1064		1	8262164	8263996	7.71548	5.92079	1	1	AT1G23300	169
1	7964012	7965083	4.55161	5.46235	1	1	AT1G22540	1041		1	8202797	8203290	1.65453	2.32562	0	1	AT1G23140	418		1	8505995	8507743	5.59317	6.1368	1	1	AT1G24040	808		1	8270988	8272013	6.59096	6.93673	1	1	AT1G23310	945
1	7994183	7996506	6.69802	7.40023	1	1	AT1G22610	2215		1	8212613	8213335	3.91517	7.16577	1	1	AT1G23170	722		1	8505995	8507743	5.59317	6.1368	1	1	AT1G24050	733		1	8281498	8282262	3.45967	2.26887	1	1	AT1G23330	393
1	7996662	7996994	1.78698	1.68063	1	1	AT1G22610	332		1	8215835	8216699	3.44879	5.80871	1	1	AT1G23180	864		1	8518542	8519885	3.72316	3.01389	1	1	AT1G24070	1192		1	8296296	8296976	6.57609	8.9246	1	1	AT1G23360	627
1	8002253	8002910	3.81185	5.77534	1	1	AT1G22620	657		1	8219794	8220413	3.59235	9.49269	1	1	AT1G23190	544		1	8520420	8520910	5.11027	4.60326	1	1	AT1G24090	76		1	8301143	8302807	8.20103	7.40872	1	1	AT1G23380	1508
1	8003370	8003808	1.96465	1.83765	1	1	AT1G22630	438		1	8234520	8234825	1.97165	2.67646	0	1	AT1G23205	305		1	8523301	8523765	3.399	2.82429	1	1	AT1G24095	464		1	8309509	8310667	3.08458	3.4043	1	1	AT1G23390	1140
1	8006165	8007279	4.69319	6.33984	1	1	AT1G22640	1084		1	8242427	8243198	4.10709	6.42787	1	1	AT1G23220	771		1	8525403	8527148	6.61868	7.76207	1	1	AT1G24100	1652		1	8313935	8314849	6.51158	5.57755	1	1	AT1G23400	809
1	8015189	8015955	1.83662	2.11371	1	1	AT1G22650	766		1	8244269	8245174	3.76406	5.50374	1	1	AT1G23220	134		1	8531475	8532281	8.154	7.78563	1	1	AT1G24120	737		1	8321584	8322317	6.99763	7.26612	1	1	AT1G23440	637
1	8017285	8018148	3.95583	5.95605	1	1	AT1G22660	751		1	8244269	8245174	3.76406	5.50374	1	1	AT1G23230	734		1	8536401	8536595	3.15006	2.3493	1	0	AT1G24140	194		1	8329911	8330664	5.80045	5.55943	1	1	AT1G23465	609
1	8029071	8030041	5.40773	4.67753	1	1	AT1G22700	900		1	8258015	8258744	4.7862	6.36358	1	1	AT1G23260	673		1	8536719	8536908	1.14181	2.64654	0	1	AT1G24140	189		1	8333700	8334420	3.85412	2.55947	1	1	AT1G23480	720
1	8032571	8032801	1.92548	0.880328	1	0	AT1G22710	230		1	8262134	8263932	7.14535	6.56078	1	1	AT1G23280	638		1	8549401	8550602	2.12041	2.98061	1	1	AT1G24150	1084		1	8336637	8337791	5.5554	5.10558	1	1	AT1G23490	1108
1	8046084	8046845	5.83078	4.54451	1	1	AT1G22730	696		1	8262134	8263932	7.14535	6.56078	1	1	AT1G23290	603		1	8555304	8556464	6.59036	5.24947	1	1	AT1G24160	1160		1	8350790	8351299	2.03278	1.89224	1	0	AT1G23550	506
1	8049094	8049730	3.51569	2.52001	1	1	AT1G22740	630		1	8262134	8263932	7.14535	6.56078	1	1	AT1G23300	105		1	8557248	8558881	7.67929	5.47207	1	1	AT1G24170	1584		1	8353838	8354557	2.2719	2.15702	1	1	AT1G23560	424
1	8050745	8051550	4.22981	5.17649	1	1	AT1G22750	690		1	8271000	8272017	4.11246	6.17038	1	1	AT1G23310	933		1	8562570	8563537	6.01886	4.92902	1	1	AT1G24180	925		1	8385190	8386244	4.87232	5.83676	1	1	AT1G23710	993
1	8061762	8062544	4.09973	5.21337	1	1	AT1G22770	700		1	8281647	8282282	4.09693	4.28333	1	1	AT1G23330	244		1	8569814	8570619	6.78859	7.82041	1	1	AT1G24190	691		1	8398653	8399762	6.31684	6.62497	1	1	AT1G23740	1096
1	8067840	8068791	4.71819	6.52561	1	1	AT1G22780	927		1	8296241	8297001	4.9564	5.33352	1	1	AT1G23360	682		1	8574720	8575205	4.14943	2.99002	1	1	AT1G24210	436		1	8400128	8400558	5.40343	5.05736	1	1	AT1G23750	407
1	8069461	8070275	5.05738	4.79159	1	1	AT1G22790	788		1	8301280	8302736	4.0994	5.78306	1	1	AT1G23380	1371		1	8586307	8586936	5.33581	7.42489	1	1	AT1G24240	583		1	8407694	8408598	5.58999	4.83079	1	1	AT1G23780	831
1	8071886	8072662	5.84483	4.66047	1	1	AT1G22800	727		1	8309601	8310664	3.89689	4.24455	1	1	AT1G23390	1048		1	8600453	8600912	1.96879	2.63961	1	1	AT1G24265	447		1	8414258	8414883	2.97618	2.51316	1	1	AT1G23800	621
1	8076516	8077432	3.75459	4.30732	1	1	AT1G22830	859		1	8313920	8314842	6.0937	10.1318	1	1	AT1G23400	824		1	8606580	8607561	5.77236	6.42862	1	1	AT1G24267	904		1	8420229	8421202	7.12835	6.38926	1	1	AT1G23820	937
1	8079237	8080025	5.52223	5.27843	1	1	AT1G22840	738		1	8315116	8315286	1.91393	1.80697	1	0	AT1G23410	170		1	8609391	8610125	4.23629	5.5129	1	1	AT1G24280	680		1	8423175	8424118	3.7709	3.68125	1	1	AT1G23830	913
1	8082021	8083018	4.55941	6.03075	1	1	AT1G22850	854		1	8321606	8322301	7.12993	8.86207	1	1	AT1G23440	621		1	8613645	8614332	3.24113	4.74943	1	1	AT1G24290	632		1	8424685	8425361	2.38283	1.6236	1	1	AT1G23840	676
1	8083198	8084062	5.37323	4.82512	1	1	AT1G22860	662		1	8329885	8330582	4.2098	7.23753	1	1	AT1G23465	527		1	8619873	8620676	5.14469	6.4182	1	1	AT1G24300	547		1	8426299	8427091	2.59721	1.62541	1	1	AT1G23850	792
1	8089294	8090171	4.83257	6.1453	1	1	AT1G22870	670		1	8333815	8334266	3.24488	2.27066	1	1	AT1G23480	451		1	8623999	8624925	6.11581	8.96175	1	1	AT1G24310	864		1	8428604	8429419	5.04138	6.08153	1	1	AT1G23860	815
1	8096880	8097668	4.5779	4.13537	1	1	AT1G22880	788		1	8336652	8337641	5.16135	5.65945	1	1	AT1G23490	958		1	8631362	8632039	4.79876	6.18077	1	1	AT1G24330	599		1	8432137	8433059	6.56617	5.45839	1	1	AT1G23870	880
1	8098508	8099563	4.24943	4.38847	1	1	AT1G22882	796		1	8350855	8351208	2.13867	2.66641	1	1	AT1G23550	353		1	8635156	8635936	4.67736	7.91572	1	1	AT1G24340	727		1	8436104	8437036	7.39592	6.95478	1	1	AT1G23880	932
1	8105781	8105916	1.56558	1.58962	1	0	AT1G22910	135		1	8354073	8354332	1.06497	2.32591	0	1	AT1G23560	189		1	8639853	8640580	5.6896	5.30661	1	1	AT1G24350	727		1	8440066	8440909	5.43792	4.27385	1	1	AT1G23890	800
1	8111191	8112087	4.90615	5.56773	1	1	AT1G22920	860		1	8385198	8386216	3.88943	4.70947	1	1	AT1G23710	965		1	8640603	8641469	7.89219	7.38084	1	1	AT1G24350	222		1	8441068	8441803	7.67772	6.00041	1	1	AT1G23900	657
1	8117324	8118438	4.12605	4.27237	1	1	AT1G22930	1099		1	8398746	8399777	4.7245	7.05978	1	1	AT1G23740	1003		1	8640603	8641469	7.89219	7.38084	1	1	AT1G24360	866		1	8461769	8462376	2.51662	3.1951	1	1	AT1G23935	467
1	8122302	8122984	4.37873	5.57639	1	1	AT1G22940	645		1	8400147	8400606	3.23629	4.59955	1	1	AT1G23750	455		1	8662047	8662918	4.92656	9.20824	1	1	AT1G24440	871		1	8470999	8471422	3.47965	4.57785	1	1	AT1G23950	418
1	8126450	8127255	3.52367	4.07802	1	1	AT1G22950	746		1	8407735	8408555	3.81254	6.41618	1	1	AT1G23780	790		1	8664105	8664883	7.03813	6.97079	1	1	AT1G24450	730		1	8479569	8480401	6.03311	6.12414	1	1	AT1G23960	747
1	8129546	8130478	6.30014	6.28365	1	1	AT1G22960	696		1	8410042	8410217	2.79202	0.887056	1	0	AT1G23790	175		1	8665754	8666586	5.93345	5.51264	1	1	AT1G24460	712		1	8483262	8483939	6.65028	5.95413	1	1	AT1G23970	613
1	8131584	8132266	3.6188	4.72557	1	1	AT1G22970	624		1	8414386	8414820	1.75551	2.71611	0	1	AT1G23800	434		1	8682193	8683001	5.86279	4.69831	1	1	AT1G24490	767		1	8484897	8486061	5.84892	5.06671	1	1	AT1G23980	1105
1	8135212	8135966	5.09646	4.92324	1	1	AT1G22985	707		1	8420228	8421138	5.3126	6.41747	1	1	AT1G23820	873		1	8687332	8688258	5.59733	6.76858	1	1	AT1G24510	915		1	8496151	8496321	0.85995	2.73313	0	1	AT1G24000	170
1	8143613	8144733	2.0707	2.86456	1	1	AT1G23000	1120		1	8423159	8424051	2.61617	3.49679	1	1	AT1G23830	892		1	8693185	8694328	5.95466	4.48289	1	1	AT1G24530	1101		1	8505845	8507731	5.69299	5.81526	1	1	AT1G24040	958
1	8147407	8147579	1.06379	1.85212	0	1	AT1G23010	172		1	8424668	8425346	2.14537	2.23926	1	1	AT1G23840	678		1	8702281	8703399	5.88396	5.49836	1	1	AT1G24560	1014		1	8505845	8507731	5.69299	5.81526	1	1	AT1G24050	721
1	8152890	8153491	2.20089	1.41481	1	1	AT1G23020	601		1	8426448	8427017	1.3681	2.06112	0	1	AT1G23850	569		1	8722080	8722771	6.00011	6.59901	1	1	AT1G24610	666		1	8518526	8519858	4.47248	3.09127	1	1	AT1G24070	1208
1	8156573	8157777	5.36853	5.35036	1	1	AT1G23030	1131		1	8428565	8429391	5.18356	5.78694	1	1	AT1G23860	826		1	8725969	8727194	5.46823	7.95068	1	1	AT1G24625	1225		1	8520442	8520953	3.17083	3.67538	1	1	AT1G24090	119
1	8168718	8168978	1.01887	1.47647	0	1	AT1G23050	260		1	8432143	8432970	5.2626	7.04814	1	1	AT1G23870	791		1	8741908	8742761	7.68648	5.78695	1	1	AT1G24706	821		1	8523262	8523801	3.07041	3.16451	1	1	AT1G24095	539
1	8181775	8183582	4.02313	3.97021	1	1	AT1G23080	1795		1	8436106	8437059	6.49202	7.01028	1	1	AT1G23880	953		1	8755912	8756681	8.28963	10.7411	1	1		0		1	8525358	8527170	7.3076	6.88557	1	1	AT1G24100	1652
1	8195741	8196424	4.32688	3.52521	1	1	AT1G23100	648		1	8440145	8440848	3.4717	4.95889	1	1	AT1G23890	703		1	8762482	8763433	8.69416	5.96797	1	1	AT1G24764	873		1	8531409	8532297	7.67977	8.53608	1	1	AT1G24120	803
1	8202939	8203254	1.27718	2.3038	0	1	AT1G23140	276		1	8441124	8441817	6.01133	5.82131	1	1	AT1G23900	671		1	8838628	8839639	4.56259	6.45105	1	1	AT1G25220	921		1	8536340	8536742	1.84275	2.30646	1	1	AT1G24140	402
1	8212622	8213385	4.43971	4.44901	1	1	AT1G23170	763		1	8461767	8462389	1.98367	2.45789	1	1	AT1G23935	480		1	8841621	8842363	2.52585	3.10085	1	1	AT1G25230	696		1	8549399	8550774	2.10869	1.7987	1	1	AT1G24150	1256
1	8215815	8216713	4.09814	4.71993	1	1	AT1G23180	898		1	8471033	8471455	3.60722	4.44172	1	1	AT1G23950	384		1	8843886	8844160	1.46107	5.94841	1	1		0		1	8555289	8556503	6.00515	7.16293	1	1	AT1G24160	1214
1	8219767	8220513	4.83724	5.89708	1	1	AT1G23190	644		1	8479578	8480379	3.96109	6.42128	1	1	AT1G23960	738		1	8855240	8855897	5.2501	5.54249	1	1	AT1G25260	632		1	8557247	8558884	7.90542	7.8728	1	1	AT1G24170	1585
1	8234449	8234659	1.39598	1.53429	1	1	AT1G23205	210		1	8483309	8483922	4.24097	4.23709	1	1	AT1G23970	566		1	8861915	8862273	4.58663	3.53995	1	1		0		1	8562483	8563512	5.16592	4.86066	1	1	AT1G24180	1012
1	8242378	8243234	4.78933	5.35499	1	1	AT1G23220	811		1	8485021	8486115	4.95577	5.76508	1	1	AT1G23980	981		1	8863890	8865143	6.15977	5.01897	1	1	AT1G25280	1253		1	8569735	8570606	5.76298	7.13722	1	1	AT1G24190	770
1	8244294	8245298	4.7906	4.69327	1	1	AT1G23220	109		1	8505846	8507773	5.03776	6.23668	1	1	AT1G24040	957		1	8867081	8867838	4.4115	3.78826	1	1	AT1G25290	730		1	8574675	8575224	4.46341	3.23134	1	1	AT1G24210	481
1	8244294	8245298	4.7906	4.69327	1	1	AT1G23230	858		1	8505846	8507773	5.03776	6.23668	1	1	AT1G24050	763		1	8877825	8878716	5.12244	7.59576	1	1	AT1G25320	859		1	8586281	8586960	8.96527	6.16678	1	1	AT1G24240	607
1	8258064	8258742	6.03038	5.11691	1	1	AT1G23260	624		1	8518665	8518841	2.30453	2.4472	0	1	AT1G24070	176		1	8893607	8894982	5.43836	5.04375	1	1	AT1G25350	654		1	8600468	8600854	3.16708	2.57921	1	1	AT1G24265	386
1	8262102	8263956	5.85349	5.90531	1	1	AT1G23280	670		1	8518915	8519753	2.06447	3.25047	1	1	AT1G24070	819		1	8893607	8894982	5.43836	5.04375	1	1	AT1G25360	554		1	8606573	8607498	6.60901	6.63268	1	1	AT1G24267	911
1	8262102	8263956	5.85349	5.90531	1	1	AT1G23290	603		1	8520406	8520947	3.75615	3.3077	1	1	AT1G24090	113		1	8898405	8899063	3.70869	3.30405	1	1	AT1G25370	658		1	8609408	8610133	4.95331	4.1213	1	1	AT1G24280	688
1	8262102	8263956	5.85349	5.90531	1	1	AT1G23300	129		1	8523306	8523790	2.54107	2.42011	1	1	AT1G24095	484		1	8902535	8904199	6.56262	6.47903	1	1	AT1G25375	722		1	8613487	8614316	4.13232	4.09907	1	1	AT1G24290	790
1	8270965	8272051	4.83768	5.80021	1	1	AT1G23310	968		1	8525378	8527194	4.23375	7.54439	1	1	AT1G24100	1652		1	8902535	8904199	6.56262	6.47903	1	1	AT1G25380	729		1	8619867	8620708	7.37625	9.40401	1	1	AT1G24300	553
1	8281474	8282270	3.40719	3.87502	1	1	AT1G23330	417		1	8531417	8532317	6.00802	9.21147	1	1	AT1G24120	795		1	8907934	8909188	4.88581	3.83363	1	1	AT1G25390	920		1	8624007	8624958	6.57894	7.41699	1	1	AT1G24310	897
1	8296303	8297007	5.90064	4.01146	1	1	AT1G23360	620		1	8536378	8536764	2.46456	2.43393	1	1	AT1G24140	386		1	8911405	8912381	4.98043	4.01919	1	1	AT1G25400	976		1	8631285	8632108	4.20657	6.26941	1	1	AT1G24330	668
1	8301346	8302677	2.75125	4.87235	1	1	AT1G23380	1305		1	8549341	8550811	2.73732	2.88009	1	1	AT1G24150	1293		1	8916004	8916777	5.7207	8.42399	1	1	AT1G25420	718		1	8635158	8635932	6.24467	5.93532	1	1	AT1G24340	723
1	8309555	8310661	3.02502	3.51013	1	1	AT1G23390	1094		1	8555313	8556495	4.32358	5.24	1	1	AT1G24160	1182		1	8933923	8935474	7.12169	4.63094	1	1	AT1G25440	1537		1	8639831	8640509	5.39258	7.18612	1	1	AT1G24350	678
1	8313805	8314842	5.4327	5.19223	1	1	AT1G23400	939		1	8557406	8558873	7.04941	7.09293	1	1	AT1G24170	1426		1	8945747	8946678	6.6978	6.10494	1	1	AT1G25470	881		1	8640627	8641482	6.21001	6.6734	1	1	AT1G24350	198
1	8314897	8315125	2.18927	1.42165	1	0	AT1G23410	201		1	8562377	8563484	4.23081	5.35728	1	1	AT1G24180	1107		1	8945747	8946678	6.6978	6.10494	1	1	AT1G25472	881		1	8640627	8641482	6.21001	6.6734	1	1	AT1G24360	855
1	8321600	8322279	4.66479	5.39186	1	1	AT1G23440	599		1	8569770	8570617	5.87849	4.96952	1	1	AT1G24190	735		1	8948524	8948821	3.356	2.36816	1	1	AT1G25480	297		1	8662056	8662895	7.36405	5.2816	1	1	AT1G24440	839
1	8329899	8330604	4.81196	4.88672	1	1	AT1G23465	549		1	8574680	8575224	4.06739	4.12499	1	1	AT1G24210	476		1	8951170	8952022	4.62572	5.4173	1	1	AT1G25490	820		1	8664053	8664899	7.70957	5.60601	1	1	AT1G24450	746
1	8333762	8334378	2.6033	2.47796	1	1	AT1G23480	616		1	8586308	8586933	4.81035	5.67757	1	1	AT1G24240	580		1	8957197	8958103	4.95928	3.74618	1	1	AT1G25500	781		1	8665779	8666589	5.61238	5.16803	1	1	AT1G24460	715
1	8336640	8337668	5.10263	5.44399	1	1	AT1G23490	985		1	8600435	8600907	3.88169	2.83049	1	1	AT1G24265	442		1	8959430	8960861	5.04807	6.55108	1	1	AT1G25510	1418		1	8682182	8683033	5.73753	4.86766	1	1	AT1G24490	799
1	8350808	8351349	1.6542	1.5497	1	1	AT1G23550	541		1	8606626	8607505	6.38131	8.14504	1	1	AT1G24267	858		1	8962093	8962795	5.40876	5.33126	1	1	AT1G25520	670		1	8687355	8688278	6.70697	6.7026	1	1	AT1G24510	892
1	8354014	8354396	2.17589	2.04412	1	1	AT1G23560	248		1	8608415	8608593	1.03578	2.0748	0	1	AT1G24270	178		1	8967074	8967305	2.3929	4.22472	1	1	AT1G25530	231		1	8693133	8694509	5.70809	5.80323	1	1	AT1G24530	1282
1	8385172	8386262	4.8659	4.69508	1	1	AT1G23710	1011		1	8609347	8610188	3.79457	6.09015	1	1	AT1G24280	743		1	8973957	8974794	4.76875	4.91173	1	1	AT1G25540	703		1	8702277	8703323	6.22749	6.29676	1	1	AT1G24560	938
1	8398824	8399731	5.05424	5.32152	1	1	AT1G23740	907		1	8613424	8614394	3.56595	5.04467	1	1	AT1G24290	853		1	8976480	8978140	7.50746	8.03573	1	1	AT1G25550	1613		1	8722070	8722786	6.20626	6.1273	1	1	AT1G24610	676
1	8400120	8400537	4.34093	3.69423	1	1	AT1G23750	386		1	8613424	8614394	3.56595	5.04467	1	1	AT1G24300	29		1	8981903	8983070	6.9624	6.01231	1	1	AT1G25560	1138		1	8725799	8727277	6.79061	5.74262	1	1	AT1G24625	1329
1	8407689	8408577	5.16141	5.77113	1	1	AT1G23780	836		1	8619825	8620681	4.81939	6.11144	1	1	AT1G24300	595		1	8994154	8995567	6.73411	6.10538	1	1	AT1G25570	1342		1	8741903	8742816	6.82734	6.37539	1	1	AT1G24706	876
1	8410086	8410628	1.54875	1.73081	0	1	AT1G23790	542		1	8623996	8624946	5.69395	8.69477	1	1	AT1G24310	885		1	8999063	8999797	5.98182	6.67899	1	1	AT1G25580	734		1	8755855	8756643	9.15277	6.86055	1	1		0
1	8414479	8414780	2.0473	1.69109	1	1	AT1G23800	301		1	8631328	8632051	3.99691	4.86942	1	1	AT1G24330	611		1	9003955	9004707	7.11748	6.32472	1	1	AT1G25682	691		1	8762464	8763412	6.45346	7.25673	1	1	AT1G24764	891
1	8420247	8421188	6.09153	5.54253	1	1	AT1G23820	923		1	8635145	8635878	4.10367	5.30718	1	1	AT1G24340	669		1	9020371	9021099	6.13473	7.24306	1	1	AT1G26090	719		1	8838583	8839666	6.43959	6.88087	1	1	AT1G25220	966
1	8423227	8423991	1.78004	1.79399	1	1	AT1G23830	764		1	8639863	8641505	4.69998	7.85975	1	1	AT1G24350	962		1	9021965	9022140	2.47136	1.71589	1	0	AT1G26090	175		1	8841429	8842270	2.44556	2.37535	1	1	AT1G25230	841
1	8428554	8429420	3.59338	5.75135	1	1	AT1G23860	866		1	8639863	8641505	4.69998	7.85975	1	1	AT1G24360	923		1	9023201	9024175	6.43578	6.74359	1	1	AT1G26100	880		1	8843846	8844302	2.53881	1.60503	1	0		0
1	8432127	8432921	4.31102	5.59637	1	1	AT1G23870	742		1	8662041	8662846	5.37723	5.3218	1	1	AT1G24440	805		1	9026905	9027825	6.46564	5.54134	1	1	AT1G26110	881		1	8849893	8850037	1.911	0.632753	1	0	AT1G25250	144
1	8436149	8437037	7.49932	5.54972	1	1	AT1G23880	888		1	8664081	8664887	5.55499	6.31846	1	1	AT1G24450	734		1	9030583	9031499	5.22331	5.84945	1	1	AT1G26120	902		1	8855326	8855920	5.65365	5.92214	1	1	AT1G25260	546
1	8440116	8440917	3.29101	4.16032	1	1	AT1G23890	750		1	8665732	8666652	4.57236	4.67795	1	1	AT1G24460	778		1	9032983	9033760	5.2921	7.19522	1	1	AT1G26130	542		1	8860720	8860997	2.56456	1.40251	1	0	AT1G25275	277
1	8441115	8441824	5.38	5.80178	1	1	AT1G23900	678		1	8682188	8683029	5.79225	6.44724	1	1	AT1G24490	795		1	9042386	9043533	3.59772	3.33992	1	1	AT1G26150	902		1	8861896	8862263	2.93593	2.1051	1	1		0
1	8461823	8462342	2.22125	2.06186	1	1	AT1G23935	433		1	8687313	8688260	4.99197	6.72927	1	1	AT1G24510	934		1	9046292	9047043	6.56392	9.68046	1	1	AT1G26160	687		1	8863902	8865128	7.63077	8.5	1	1	AT1G25280	1226
1	8470922	8471450	4.1024	3.6761	1	1	AT1G23950	495		1	8693167	8694277	4.07823	5.52282	1	1	AT1G24530	1050		1	9054029	9055268	5.50695	5.36827	1	1	AT1G26170	560		1	8867039	8867763	4.04682	4.58825	1	1	AT1G25290	655
1	8479626	8480410	5.14626	4.65863	1	1	AT1G23960	690		1	8702295	8703313	5.1178	6.13274	1	1	AT1G24560	928		1	9054029	9055268	5.50695	5.36827	1	1	AT1G26180	524		1	8877785	8878772	5.31617	6.65393	1	1	AT1G25320	915
1	8483349	8483939	3.77261	4.31181	1	1	AT1G23970	526		1	8722047	8722780	7.36508	6.71639	1	1	AT1G24610	699		1	9060195	9061147	4.81758	4.09398	1	1	AT1G26190	891		1	8893574	8894999	4.79301	4.17951	1	1	AT1G25350	687
1	8484994	8486137	4.43581	5.38619	1	1	AT1G23980	1008		1	8725831	8727223	5.01792	5.64377	1	1	AT1G24625	1329		1	9070942	9072316	5.36417	5.59234	1	1	AT1G26220	721		1	8893574	8894999	4.79301	4.17951	1	1	AT1G25360	571
1	8505737	8507842	4.47971	5.65492	1	1	AT1G24040	1066		1	8741916	8742826	5.97985	6.84822	1	1	AT1G24706	886		1	9070942	9072316	5.36417	5.59234	1	1	AT1G26230	60		1	8898166	8899119	4.77188	4.13529	1	1	AT1G25370	936
1	8505737	8507842	4.47971	5.65492	1	1	AT1G24050	832		1	8755856	8756626	9.11394	8.53933	1	1		0		1	9075071	9075301	1.80003	2.33521	0	1	AT1G26230	230		1	8902512	8904171	7.05261	7.59477	1	1	AT1G25375	745
1	8518846	8519086	1.31307	2.03047	0	1	AT1G24070	240		1	8762570	8763428	4.41701	6.33913	1	1	AT1G24764	785		1	9076122	9076819	6.75013	8.39875	1	1	AT1G26233	60		1	8902512	8904171	7.05261	7.59477	1	1	AT1G25380	701
1	8519221	8519773	1.51159	2.47031	1	1	AT1G24070	513		1	8838537	8839624	6.61446	6.57655	1	1	AT1G25220	1012		1	9076122	9076819	6.75013	8.39875	1	1	AT1G26230	621		1	8907984	8909172	5.35126	4.52052	1	1	AT1G25390	870
1	8520413	8521027	3.96831	4.08659	1	1	AT1G24090	193		1	8841247	8841471	1.51234	2.0698	0	1	AT1G25230	224		1	9087042	9087754	2.75982	2.64777	1	1	AT1G26260	712		1	8911475	8912347	3.85893	4.68979	1	1	AT1G25400	872
1	8523360	8523702	2.18845	1.53608	1	1	AT1G24095	342		1	8841638	8842259	1.68038	2.69781	1	1	AT1G25230	621		1	9091339	9092497	5.48321	5.87717	1	1	AT1G26270	1118		1	8916014	8916733	8.71331	5.22179	1	1	AT1G25420	674
1	8525421	8527170	4.68082	5.66089	1	1	AT1G24100	1652		1	8855310	8855883	5.35256	8.03067	1	1	AT1G25260	562		1	9098944	9099867	6.15737	9.20144	1	1	AT1G26300	810		1	8922782	8923066	1.35901	1.48505	1	1	AT1G25425	284
1	8531413	8532289	5.34511	5.52777	1	1	AT1G24120	799		1	8860704	8860965	2.15089	1.64592	1	1	AT1G25275	261		1	9107549	9107874	2.28004	2.13898	1	1	AT1G26330	325		1	8933891	8935498	6.76796	6.05309	1	1	AT1G25440	1569
1	8536413	8536934	1.18984	1.91482	0	1	AT1G24140	521		1	8861918	8862215	1.99245	2.18	1	1		0		1	9113845	9114501	7.17968	5.86343	1	1	AT1G26340	601		1	8945715	8946704	8.37956	7.07943	1	1	AT1G25470	913
1	8549383	8550767	2.84602	2.64149	1	1	AT1G24150	1249		1	8863848	8865139	6.19693	6.74438	1	1	AT1G25280	1291		1	9124889	9125575	6.38526	7.6545	1	1	AT1G26370	668		1	8945715	8946704	8.37956	7.07943	1	1	AT1G25472	913
1	8555307	8556483	4.67741	4.63919	1	1	AT1G24160	1176		1	8867093	8867723	4.45816	3.37843	1	1	AT1G25290	615		1	9145495	9146085	4.74644	7.86125	1	1	AT1G26440	555		1	8948412	8948986	2.36399	2.25939	1	1	AT1G25480	521
1	8557192	8558894	5.23883	5.41513	1	1	AT1G24170	1616		1	8877759	8878717	6.38317	5.33201	1	1	AT1G25320	860		1	9151662	9152656	7.61733	6.71224	1	1	AT1G26460	924		1	8951176	8951955	5.7745	8.42565	1	1	AT1G25490	753
1	8562386	8563563	5.10474	4.43911	1	1	AT1G24180	1109		1	8893609	8895079	4.73321	5.44684	1	1	AT1G25350	652		1	9155015	9155772	5.85011	4.9754	1	1	AT1G26470	681		1	8957219	8958093	6.37295	6.32316	1	1	AT1G25500	759
1	8562386	8563563	5.10474	4.43911	1	1	AT1G24190	5		1	8893609	8895079	4.73321	5.44684	1	1	AT1G25360	651		1	9158306	9159035	5.73186	4.09611	1	1	AT1G26500	655		1	8959402	8960895	5.82167	6.64497	1	1	AT1G25510	1446
1	8569731	8570595	4.87918	5.43435	1	1	AT1G24190	774		1	8898202	8899155	3.08757	3.90624	1	1	AT1G25370	900		1	9164999	9166199	5.23015	7.06945	1	1	AT1G26520	901		1	8962087	8962781	7.04822	5.90266	1	1	AT1G25520	656
1	8574635	8575233	3.9293	3.93077	1	1	AT1G24210	521		1	8902475	8904177	6.95842	7.41678	1	1	AT1G25375	782		1	9164999	9166199	5.23015	7.06945	1	1	AT1G26530	839		1	8967087	8967426	1.54021	2.87962	1	1	AT1G25530	339
1	8586308	8586949	5.57499	4.67175	1	1	AT1G24240	596		1	8902475	8904177	6.95842	7.41678	1	1	AT1G25380	707		1	9170125	9171879	5.2651	4.44065	1	1	AT1G26540	809		1	8973942	8974773	6.71818	5.02606	1	1	AT1G25540	718
1	8600403	8600889	4.07305	3.71661	1	1	AT1G24265	424		1	8908050	8909107	4.57811	5.75686	1	1	AT1G25390	804		1	9170125	9171879	5.2651	4.44065	1	1	AT1G26550	749		1	8976487	8978124	9.21327	7.15062	1	1	AT1G25550	1606
1	8606527	8607535	5.25544	6.46926	1	1	AT1G24267	957		1	8911461	8912300	2.48323	3.80558	1	1	AT1G25400	839		1	9178390	9180203	5.04987	4.35793	1	1	AT1G26560	1813		1	8981939	8983078	7.50281	6.6855	1	1	AT1G25560	1102
1	8608371	8608575	1.77759	0.900801	1	0	AT1G24270	204		1	8915987	8916728	6.24707	4.82953	1	1	AT1G25420	669		1	9182193	9182593	2.44692	3.14681	1	1	AT1G26570	389		1	8994106	8995560	6.61032	7.77411	1	1	AT1G25570	1390
1	8609297	8610117	2.90368	3.57132	1	1	AT1G24280	672		1	8919064	8919254	0.8445	2.07958	0	1	AT1G25422	190		1	9184661	9185494	4.60787	4.54645	1	1	AT1G26580	833		1	8999059	8999862	5.88288	6.11461	1	1	AT1G25580	801
1	8613562	8614350	3.34431	4.37221	1	1	AT1G24290	715		1	8922808	8923198	2.00507	1.98356	1	1	AT1G25425	390		1	9189370	9189546	3.47734	1.67299	1	0		0		1	9003973	9004741	4.27556	5.59805	1	1	AT1G25682	673
1	8619821	8620705	6.85734	6.14433	1	1	AT1G24300	599		1	8933919	8935459	5.9524	6.62554	1	1	AT1G25440	1540		1	9198745	9199723	7.21219	4.57975	1	1	AT1G26620	924		1	9020351	9021204	5.75159	4.8819	1	1	AT1G26090	824
1	8624025	8624988	4.83662	6.20915	1	1	AT1G24310	927		1	8945672	8946659	4.84366	6.64901	1	1	AT1G25470	956		1	9205830	9206751	6.16486	11.2369	1	1	AT1G26630	915		1	9023129	9024192	7.74478	7.12537	1	1	AT1G26100	952
1	8631262	8632062	3.88724	4.26244	1	1	AT1G24330	622		1	8945672	8946659	4.84366	6.64901	1	1	AT1G25472	956		1	9209394	9209965	5.36374	7.46115	1	1	AT1G26640	508		1	9026909	9027828	7.52409	7.13797	1	1	AT1G26110	877
1	8635134	8635992	4.79947	5.19601	1	1	AT1G24340	783		1	8948365	8949082	3.23856	3.26012	1	1	AT1G25480	617		1	9210031	9210998	6.79285	5.68457	1	1	AT1G26650	909		1	9030703	9031545	6.62351	5.87292	1	1	AT1G26120	782
1	8639819	8641533	5.46691	6.10025	1	1	AT1G24350	1006		1	8951156	8951901	5.55837	5.76039	1	1	AT1G25490	699		1	9211655	9212387	5.67489	6.05463	1	1	AT1G26660	647		1	9032931	9033896	4.26098	2.83608	1	1	AT1G26130	678
1	8639819	8641533	5.46691	6.10025	1	1	AT1G24360	951		1	8957192	8958096	5.1126	7.11952	1	1	AT1G25500	786		1	9214093	9214672	4.10481	3.88134	1	1	AT1G26665	498		1	9042594	9043556	4.11005	4.28379	1	1	AT1G26150	694
1	8661997	8662919	4.76771	4.74996	1	1	AT1G24440	900		1	8959464	8960830	5.76028	6.36108	1	1	AT1G25510	1366		1	9215878	9216553	7.58878	7.88164	1	1	AT1G26670	652		1	9046316	9047058	6.33829	6.28067	1	1	AT1G26160	663
1	8664105	8664857	6.08641	5.10894	1	1	AT1G24450	704		1	8962073	8962788	4.38361	6.82746	1	1	AT1G25520	663		1	9225093	9225828	5.23915	7.82196	1	1	AT1G26690	682		1	9053996	9055396	4.62907	5.47281	1	1	AT1G26170	593
1	8665734	8666653	4.0824	4.70107	1	1	AT1G24460	779		1	8967033	8967377	1.51965	2.37644	1	1	AT1G25530	344		1	9241526	9241923	1.60717	2.33024	1	1	AT1G26730	397		1	9053996	9055396	4.62907	5.47281	1	1	AT1G26180	652
1	8682163	8683110	4.68689	5.24225	1	1	AT1G24490	876		1	8973913	8974787	4.7898	5.08771	1	1	AT1G25540	747		1	9246089	9247424	5.51655	7.00489	1	1	AT1G26740	514		1	9060156	9061146	6.00328	4.85046	1	1	AT1G26190	930
1	8687261	8688289	6.24172	5.74376	1	1	AT1G24510	986		1	8976448	8978126	5.96898	7.48847	1	1	AT1G25550	1645		1	9246089	9247424	5.51655	7.00489	1	1	AT1G26750	637		1	9070970	9072326	6.29453	5.37543	1	1	AT1G26220	721
1	8693123	8694282	4.34188	4.20555	1	1	AT1G24530	1055		1	8981964	8983066	4.05928	5.99858	1	1	AT1G25560	1077		1	9250852	9251702	6.25892	4.02757	1	1	AT1G26761	792		1	9070970	9072326	6.29453	5.37543	1	1	AT1G26230	70
1	8702299	8703383	4.99857	5.053	1	1	AT1G24560	998		1	8994150	8995516	6.44821	6.93218	1	1	AT1G25570	1346		1	9259703	9260988	2.61241	3.14988	1	1	AT1G26770	1285		1	9075002	9075337	2.04	2.5578	1	1	AT1G26230	335
1	8722060	8722819	5.11342	5.3847	1	1	AT1G24610	686		1	8999029	8999855	4.10658	6.66935	1	1	AT1G25580	826		1	9271298	9271713	1.99119	2.03733	1	1	AT1G26780	415		1	9075996	9076812	6.26605	5.53201	1	1	AT1G26233	134
1	8725811	8727223	5.43918	5.02645	1	1	AT1G24625	1329		1	9003951	9004734	4.9375	5.76142	1	1	AT1G25682	695		1	9285199	9285397	2.76928	3.05502	1	0	AT1G26800	198		1	9075996	9076812	6.26605	5.53201	1	1	AT1G26230	747
1	8741862	8742779	4.80471	5.85022	1	1	AT1G24706	839		1	9020343	9021153	4.83479	5.26393	1	1	AT1G26090	773		1	9285478	9286345	5.33638	3.91871	1	1	AT1G26800	846		1	9086999	9087825	3.12572	2.55526	1	1	AT1G26260	826
1	8755847	8756640	6.60119	5.93703	1	1		0		1	9023157	9024167	7.35664	5.40354	1	1	AT1G26100	924		1	9289390	9290028	6.58137	4.64501	1	1	AT1G26810	579		1	9091144	9091330	1.65807	1.56902	1	0	AT1G26270	186
1	8762468	8763431	6.45134	7.01468	1	1	AT1G24764	887		1	9026831	9027810	5.61446	6.3158	1	1	AT1G26110	955		1	9295662	9296515	6.51546	5.49971	1	1	AT1G26830	779		1	9091384	9092524	6.81725	6.06035	1	1	AT1G26270	1073
1	8838538	8839648	4.98269	5.87734	1	1	AT1G25220	1011		1	9030604	9031491	4.79237	6.98694	1	1	AT1G26120	881		1	9298744	9299095	3.59217	4.05235	1	1	AT1G26840	344		1	9098919	9099866	7.73331	8.27719	1	1	AT1G26300	835
1	8841393	8842264	2.05016	2.33489	1	1	AT1G25230	871		1	9032944	9033825	3.38494	3.9845	1	1	AT1G26130	607		1	9303125	9304221	5.5351	7.97887	1	1	AT1G26850	1096		1	9107561	9107834	1.61873	1.6822	1	0	AT1G26330	273
1	8855234	8855895	4.47172	5.26574	1	1	AT1G25260	638		1	9042618	9043535	3.88452	4.69247	1	1	AT1G26150	670		1	9316087	9316765	5.21777	7.72666	1	1	AT1G26880	642		1	9113834	9114475	6.18477	4.98126	1	1	AT1G26340	575
1	8860703	8861135	1.90157	2.63792	1	1	AT1G25275	432		1	9046309	9047024	4.79125	8.14504	1	1	AT1G26160	670		1	9320756	9322127	4.57267	5.5035	1	1	AT1G26900	718		1	9124882	9125616	5.33956	6.46991	1	1	AT1G26370	675
1	8861886	8862276	1.46121	1.63183	0	1		0		1	9054004	9055476	5.17687	5.97942	1	1	AT1G26170	585		1	9320756	9322127	4.57267	5.5035	1	1	AT1G26910	477		1	9145505	9146098	6.44638	4.28866	1	1	AT1G26440	545
1	8863914	8865212	5.19488	4.81134	1	1	AT1G25280	1298		1	9054004	9055476	5.17687	5.97942	1	1	AT1G26180	732		1	9329600	9330023	1.52755	2.15946	1	1	AT1G26920	423		1	9151635	9152735	6.51517	5.9309	1	1	AT1G26460	1003
1	8867071	8867803	3.51569	3.53389	1	1	AT1G25290	695		1	9060209	9061171	4.37116	5.47947	1	1	AT1G26190	877		1	9336817	9337676	3.26027	1.59024	1	1	AT1G26930	859		1	9154994	9155839	5.32477	5.03726	1	1	AT1G26470	748
1	8877793	8878801	5.69536	6.20604	1	1	AT1G25320	944		1	9071048	9072327	4.97721	7.36647	1	1	AT1G26220	721		1	9343053	9343731	7.07741	7.17426	1	1	AT1G26940	605		1	9158302	9159145	4.5922	3.74996	1	1	AT1G26500	765
1	8893479	8895034	4.65062	3.86338	1	1	AT1G25350	782		1	9071048	9072327	4.97721	7.36647	1	1	AT1G26230	71		1	9373948	9374631	9.18121	6.53098	1	1	AT1G27000	683		1	9164979	9166142	4.75921	3.99971	1	1	AT1G26520	921
1	8893479	8895034	4.65062	3.86338	1	1	AT1G25360	606		1	9074954	9075282	2.57659	2.58138	1	1	AT1G26230	328		1	9381870	9382561	2.69371	3.42993	1	1	AT1G27030	691		1	9164979	9166142	4.75921	3.99971	1	1	AT1G26530	782
1	8898253	8899145	2.8776	2.91915	1	1	AT1G25370	849		1	9076093	9076786	5.17041	6.32438	1	1	AT1G26233	89		1	9393640	9394403	7.58264	7.38346	1	1	AT1G27050	713		1	9170116	9171776	4.56058	5.9472	1	1	AT1G26540	818
1	8902514	8904212	5.74736	6.30508	1	1	AT1G25375	743		1	9076093	9076786	5.17041	6.32438	1	1	AT1G26230	650		1	9394889	9395218	1.70917	2.20277	1	1	AT1G27060	195		1	9170116	9171776	4.56058	5.9472	1	1	AT1G26550	646
1	8902514	8904212	5.74736	6.30508	1	1	AT1G25380	742		1	9087041	9087769	2.01108	3.60538	1	1	AT1G26260	728		1	9398471	9399537	4.69765	4.09788	1	1	AT1G27070	982		1	9178340	9180271	5.05369	5.25123	1	1	AT1G26560	1893
1	8907764	8909151	5.08393	4.55535	1	1	AT1G25390	1090		1	9091436	9092521	4.95225	5.99029	1	1	AT1G26270	1021		1	9405037	9406352	7.30241	7.7912	1	1	AT1G27090	1219		1	9182140	9182663	2.92633	3.30564	1	1	AT1G26570	459
1	8911427	8912333	2.44602	3.1839	1	1	AT1G25400	906		1	9098956	9099855	5.4634	6.32846	1	1	AT1G26300	798		1	9407867	9408751	7.40868	7.38055	1	1	AT1G27100	884		1	9184646	9185508	6.37849	6.80802	1	1	AT1G26580	862
1	8915966	8916837	5.68553	4.9759	1	1	AT1G25420	778		1	9107613	9108026	2.21967	1.23644	1	0	AT1G26330	413		1	9415459	9415930	3.08339	2.75675	1	1	AT1G27110	471		1	9189275	9189686	1.96641	1.9226	1	1	AT1G26590	62
1	8919038	8919437	1.55316	3.0039	1	1	AT1G25422	399		1	9113839	9114553	5.48243	6.07798	1	1	AT1G26340	653		1	9421112	9422308	8.38652	9.40536	1	1	AT1G27120	1131		1	9198704	9199710	7.55166	6.76826	1	1	AT1G26620	965
1	8922652	8923400	2.64409	2.25452	1	1	AT1G25425	631		1	9124803	9125606	4.63403	5.84438	1	1	AT1G26370	754		1	9425653	9426500	2.85251	1.82402	1	1	AT1G27130	847		1	9205796	9206766	7.4345	7.25773	1	1	AT1G26630	930
1	8933753	8935506	4.01968	5.19369	1	1	AT1G25440	1707		1	9145494	9146083	3.54516	3.93187	1	1	AT1G26440	556		1	9429003	9429733	5.47577	7.55759	1	1	AT1G27150	686		1	9209258	9209962	5.2188	5.0902	1	1	AT1G26640	644
1	8945621	8946681	5.73359	6.14002	1	1	AT1G25470	1007		1	9151677	9152712	6.41702	6.26189	1	1	AT1G26460	980		1	9434380	9434939	2.25004	3.89036	1	1	AT1G27170	559		1	9210030	9210985	6.60937	8.58732	1	1	AT1G26650	896
1	8945621	8946681	5.73359	6.14002	1	1	AT1G25472	1007		1	9155060	9155734	4.91014	5.87864	1	1	AT1G26470	643		1	9441144	9441908	4.67815	3.72059	1	1	AT1G27180	764		1	9211660	9212419	6.17489	4.09275	1	1	AT1G26660	679
1	8948371	8949028	3.63503	2.3017	1	1	AT1G25480	563		1	9158314	9159096	4.8995	3.19235	1	1	AT1G26500	716		1	9447856	9448924	7.66351	10.4388	1	1	AT1G27190	969		1	9214105	9214611	4.08898	3.35855	1	1	AT1G26665	437
1	8951124	8952008	4.28242	6.0969	1	1	AT1G25490	806		1	9165075	9166158	4.58694	5.81809	1	1	AT1G26520	825		1	9450575	9451702	4.70098	5.25714	1	1	AT1G27200	1127		1	9215859	9216638	6.23721	7.28356	1	1	AT1G26670	737
1	8957267	8958094	3.8917	4.61242	1	1	AT1G25500	711		1	9165075	9166158	4.58694	5.81809	1	1	AT1G26530	798		1	9456753	9458066	5.44218	6.95399	1	1	AT1G27210	1273		1	9224963	9225830	7.26423	5.74032	1	1	AT1G26690	812
1	8959419	8960875	3.67071	4.21193	1	1	AT1G25510	1429		1	9170132	9171795	4.23931	4.9151	1	1	AT1G26540	802		1	9477985	9479685	5.32041	4.1388	1	1	AT1G27285	1700		1	9241500	9242040	1.95856	2.10008	1	1	AT1G26730	540
1	8962045	8962812	4.30955	5.38459	1	1	AT1G25520	687		1	9170132	9171795	4.23931	4.9151	1	1	AT1G26550	665		1	9481508	9482718	9.22668	9.49591	1	1	AT1G27290	1186		1	9246041	9247357	6.13809	4.95549	1	1	AT1G26740	562
1	8966600	8966796	1.07634	2.01218	0	1	AT1G25530	196		1	9178350	9179880	3.55055	4.73721	1	1	AT1G26560	1502		1	9483163	9483812	4.01314	5.38621	1	1	AT1G27300	649		1	9246041	9247357	6.13809	4.95549	1	1	AT1G26750	570
1	8967067	8967370	1.83551	1.84041	1	1	AT1G25530	303		1	9182151	9182736	2.75451	2.93081	1	1	AT1G26570	532		1	9485087	9485938	7.2587	6.95439	1	1	AT1G27310	809		1	9250761	9251688	4.22769	4.31156	1	1	AT1G26761	883
1	8973988	8974777	4.57921	5.7728	1	1	AT1G25540	672		1	9184602	9185467	7.60493	6.88655	1	1	AT1G26580	861		1	9487082	9488505	6.93429	6.63838	1	1	AT1G27320	725		1	9259600	9260995	2.80881	2.33112	1	1	AT1G26770	1390
1	8976466	8978030	6.13114	6.60743	1	1	AT1G25550	1564		1	9189453	9189673	2.18841	1.50763	1	0	AT1G26590	49		1	9492974	9493620	4.8525	5.26992	1	1	AT1G27330	646		1	9270990	9272196	2.24571	2.73511	1	1	AT1G26780	1167
1	8981931	8983145	4.72031	5.83061	1	1	AT1G25560	1110		1	9198843	9199732	5.2492	6.15265	1	1	AT1G26620	826		1	9493627	9493879	2.89836	1.7714	1	0	AT1G27330	252		1	9274758	9275108	1.76009	1.96128	1	0	AT1G26790	350
1	8994181	8995540	5.85561	6.0006	1	1	AT1G25570	1315		1	9205793	9206755	6.91073	7.12158	1	1	AT1G26630	919		1	9495520	9496447	6.64668	6.42678	1	1	AT1G27340	927		1	9285289	9286331	5.16319	4.94242	1	1	AT1G26800	1035
1	8999043	8999877	4.71414	5.0892	1	1	AT1G25580	817		1	9209252	9209969	5.15318	5.4209	1	1	AT1G26640	650		1	9498798	9499480	4.93699	5.26434	1	1	AT1G27350	627		1	9289374	9290033	6.56277	6.08102	1	1	AT1G26810	595
1	9003948	9004725	4.95022	4.74181	1	1	AT1G25682	698		1	9210050	9211021	5.48697	5.62261	1	1	AT1G26650	932		1	9500930	9501586	4.22344	6.07853	1	1	AT1G27360	509		1	9295652	9296473	6.69465	6.32883	1	1	AT1G26830	737
1	9020343	9021219	4.68918	5.5656	1	1	AT1G26090	839		1	9211658	9212385	5.34444	4.84089	1	1	AT1G26660	645		1	9507650	9508350	6.43762	5.83736	1	1	AT1G27370	700		1	9298788	9299108	2.31666	2.77637	1	1	AT1G26840	320
1	9023108	9024170	5.27395	6.36954	1	1	AT1G26100	973		1	9214116	9214721	2.62638	4.24215	1	1	AT1G26665	547		1	9512258	9512891	6.18762	7.13057	1	1	AT1G27385	602		1	9303039	9304210	6.83887	5.00335	1	1	AT1G26850	1171
1	9026851	9027827	5.62913	6.75855	1	1	AT1G26110	935		1	9215911	9216623	5.56733	8.17878	1	1	AT1G26670	712		1	9514392	9515894	5.74149	7.49893	1	1	AT1G27390	609		1	9316025	9316783	7.36355	5.14881	1	1	AT1G26880	704
1	9030620	9031617	4.22112	5.16764	1	1	AT1G26120	865		1	9224956	9225818	4.10658	7.28262	1	1	AT1G26690	819		1	9514392	9515894	5.74149	7.49893	1	1	AT1G27400	759		1	9320752	9322177	6.47059	6.44152	1	1	AT1G26900	722
1	9032997	9033800	4.20055	4.06209	1	1	AT1G26130	582		1	9241682	9241911	1.38912	1.57353	0	1	AT1G26730	229		1	9517115	9517812	4.9316	4.63897	1	1	AT1G27410	611		1	9320752	9322177	6.47059	6.44152	1	1	AT1G26910	527
1	9042289	9043588	3.02722	4.08383	1	1	AT1G26150	999		1	9246020	9247397	4.52016	6.58237	1	1	AT1G26740	583		1	9526389	9527231	6.15289	7.88458	1	1	AT1G27430	539		1	9329702	9330012	1.97153	1.80437	1	0	AT1G26920	310
1	9046264	9047120	5.13305	5.99602	1	1	AT1G26160	715		1	9246020	9247397	4.52016	6.58237	1	1	AT1G26750	610		1	9528319	9528918	6.49797	5.06187	1	1	AT1G27435	559		1	9336954	9337646	2.22401	1.4675	1	1	AT1G26930	692
1	9053957	9055497	5.0214	4.79558	1	1	AT1G26170	632		1	9250720	9251683	3.28351	3.99165	1	1	AT1G26761	924		1	9530779	9531450	4.82152	4.28251	1	1	AT1G27440	596		1	9343051	9343763	6.48743	5.33467	1	1	AT1G26940	637
1	9053957	9055497	5.0214	4.79558	1	1	AT1G26180	753		1	9259674	9261045	3.13672	3.9814	1	1	AT1G26770	1371		1	9532050	9532212	5.88473	4.41483	0	1	AT1G27450	162		1	9373920	9374648	6.4399	7.88292	1	1	AT1G27000	722
1	9060176	9061166	3.94058	4.40094	1	1	AT1G26190	910		1	9271097	9271451	1.39668	2.37644	0	1	AT1G26780	354		1	9532270	9532932	4.76172	4.87222	1	1	AT1G27450	662		1	9381738	9382686	3.60048	2.61276	1	1	AT1G27030	883
1	9071043	9072339	5.355	5.22997	1	1	AT1G26220	721		1	9285401	9286324	3.73855	3.67006	1	1	AT1G26800	923		1	9534502	9535184	6.11206	5.4254	1	1	AT1G27460	652		1	9393638	9394493	5.8194	6.23586	1	1	AT1G27050	803
1	9071043	9072339	5.355	5.22997	1	1	AT1G26230	83		1	9289314	9290022	3.64307	5.62024	1	1	AT1G26810	655		1	9543634	9544337	6.25742	7.17639	1	1	AT1G27470	658		1	9394873	9395330	2.19586	1.70917	1	1	AT1G27060	307
1	9074841	9075353	2.30846	2.75695	1	1	AT1G26230	512		1	9295648	9296515	6.00864	6.68851	1	1	AT1G26830	779		1	9544667	9545052	2.71329	2.44934	1	1	AT1G27480	385		1	9398568	9399512	5.80475	8.74447	1	1	AT1G27070	885
1	9075921	9076838	4.97922	4.97789	1	1	AT1G26233	134		1	9298685	9299308	2.52889	2.71915	1	1	AT1G26840	557		1	9553570	9554346	4.46465	4.63189	1	1	AT1G27500	569		1	9404981	9406358	6.34538	7.54613	1	1	AT1G27090	1275
1	9075921	9076838	4.97922	4.97789	1	1	AT1G26230	822		1	9303097	9304186	5.70925	6.49397	1	1	AT1G26850	1089		1	9557562	9558443	7.16799	5.53651	1	1	AT1G27510	805		1	9407853	9408719	8.47303	8.47272	1	1	AT1G27100	866
1	9086919	9087669	3.71232	2.38865	1	1	AT1G26260	750		1	9316019	9316788	6.90824	7.86955	1	1	AT1G26880	710		1	9558538	9559317	7.98128	5.68617	1	1	AT1G27520	682		1	9415459	9415993	3.61879	4.84155	1	1	AT1G27110	534
1	9091384	9092507	4.49879	5.07836	1	1	AT1G26270	1073		1	9320784	9322154	5.7203	5.06067	1	1	AT1G26900	690		1	9563243	9564048	7.14517	5.65385	1	1	AT1G27530	720		1	9421109	9422325	7.57334	8.33302	1	1	AT1G27120	1148
1	9098938	9099874	5.7181	6.43529	1	1	AT1G26300	816		1	9320784	9322154	5.7203	5.06067	1	1	AT1G26910	504		1	9567493	9567946	6.56262	16.305	1	1	AT1G27540	413		1	9422489	9422650	1.09968	2.15971	0	1	AT1G27120	161
1	9107556	9107963	1.94009	2.49562	1	1	AT1G26330	407		1	9329586	9330117	1.25079	2.01899	1	1	AT1G26920	531		1	9592104	9592904	7.12787	6.7177	1	1	AT1G27590	776		1	9425582	9426570	2.66109	2.91513	1	1	AT1G27130	988
1	9113850	9114584	3.98654	6.03654	1	1	AT1G26340	684		1	9337084	9337614	2.41144	2.17874	1	1	AT1G26930	530		1	9604924	9606181	5.03002	7.15203	1	1	AT1G27600	1177		1	9429018	9429722	4.76947	5.58839	1	1	AT1G27150	675
1	9124878	9125610	5.34308	6.41619	1	1	AT1G26370	679		1	9343014	9343760	4.72095	6.83615	1	1	AT1G26940	634		1	9611102	9611847	5.12079	5.23088	1	1	AT1G27630	744		1	9434402	9434944	3.18317	1.99694	1	1	AT1G27170	542
1	9145516	9146105	4.5316	4.39598	1	1	AT1G26440	534		1	9356492	9356698	2.6214	1.87815	1	0	AT1G26960	206		1	9614463	9615423	6.26798	7.25401	1	1	AT1G27640	443		1	9441137	9441824	5.25344	5.00832	1	1	AT1G27180	687
1	9151596	9152762	5.54647	6.26212	1	1	AT1G26460	1030		1	9373942	9374606	5.49584	5.53824	1	1	AT1G27000	664		1	9614463	9615423	6.26798	7.25401	1	1	AT1G27650	872		1	9447855	9448904	8.21608	5.82166	1	1	AT1G27190	970
1	9155034	9155839	5.26283	4.62307	1	1	AT1G26470	748		1	9381805	9382654	2.18607	2.41771	1	1	AT1G27030	849		1	9621691	9622263	2.04882	3.35824	1	1	AT1G27660	572		1	9450671	9451777	6.32464	6.15863	1	1	AT1G27200	1079
1	9158293	9159281	3.4835	3.16338	1	1	AT1G26500	901		1	9393645	9394497	5.65298	5.05951	1	1	AT1G27050	807		1	9622437	9622829	1.95004	1.70432	1	1	AT1G27660	392		1	9456617	9458097	5.91735	5.81887	1	1	AT1G27210	1409
1	9164934	9166225	3.92837	4.11543	1	1	AT1G26520	966		1	9394837	9395253	2.42271	2.28381	1	1	AT1G27060	230		1	9631330	9632176	5.32564	5.94561	1	1	AT1G27680	846		1	9477953	9479572	6.11401	4.66828	1	1	AT1G27285	1619
1	9164934	9166225	3.92837	4.11543	1	1	AT1G26530	865		1	9398529	9399495	5.09802	5.73175	1	1	AT1G27070	924		1	9636528	9637439	7.93071	6.04135	1	1	AT1G27690	845		1	9481513	9482686	7.72972	10.4332	1	1	AT1G27290	1154
1	9170133	9171780	4.69921	5.13797	1	1	AT1G26540	801		1	9404997	9406317	4.38144	6.84483	1	1	AT1G27090	1259		1	9638967	9639536	8.4888	7.63302	1	1	AT1G27695	512		1	9483182	9483938	5.1524	3.82841	1	1	AT1G27300	756
1	9170133	9171780	4.69921	5.13797	1	1	AT1G26550	650		1	9407845	9408781	7.53519	10.3119	1	1	AT1G27100	936		1	9641235	9641923	7.95848	6.57352	1	1	AT1G27700	666		1	9485031	9485937	7.70789	5.62303	1	1	AT1G27310	865
1	9178394	9179868	3.45132	3.40523	1	1	AT1G26560	1474		1	9410665	9410985	1.32707	1.59501	0	1	AT1G27100	320		1	9647123	9647421	3.08829	3.80523	1	1	AT1G27720	253		1	9487043	9488589	8.04629	7.39109	1	1	AT1G27320	809
1	9182174	9182787	2.37032	2.81189	1	1	AT1G26570	583		1	9415355	9416022	3.58958	2.7649	1	1	AT1G27110	667		1	9657287	9658058	6.24308	6.2016	1	1	AT1G27750	673		1	9492958	9493935	5.19472	5.71372	1	1	AT1G27330	971
1	9184605	9185611	5.4515	6.33434	1	1	AT1G26580	1005		1	9421092	9422285	7.45621	7.24429	1	1	AT1G27120	1108		1	9662063	9662949	6.19456	6.13768	1	1	AT1G27752	864		1	9495521	9496507	6.1983	5.0729	1	1	AT1G27340	986
1	9189163	9189776	1.7754	2.04329	1	1	AT1G26590	152		1	9425620	9426517	3.13672	2.83534	1	1	AT1G27130	897		1	9668537	9669511	5.21321	6.82613	1	1	AT1G27760	927		1	9498772	9499457	8.66548	5.20593	1	1	AT1G27350	653
1	9198772	9199721	4.36816	5.46163	1	1	AT1G26620	897		1	9429023	9429690	4.51916	6.71777	1	1	AT1G27150	643		1	9675229	9676328	6.65525	7.0378	1	1	AT1G27770	928		1	9500897	9501627	4.75223	4.91991	1	1	AT1G27360	550
1	9205777	9206727	6.42167	6.09313	1	1	AT1G26630	891		1	9434353	9435019	3.34227	2.44232	1	1	AT1G27170	666		1	9695717	9696386	5.0922	8.44461	1	1	AT1G27840	669		1	9507586	9508382	6.4579	6.44644	1	1	AT1G27370	796
1	9209284	9211046	4.39095	6.48825	1	1	AT1G26650	957		1	9441142	9441860	4.53575	4.99008	1	1	AT1G27180	718		1	9698364	9699297	6.06956	5.36054	1	1	AT1G27850	880		1	9512209	9512915	5.47779	5.3575	1	1	AT1G27385	651
1	9209284	9211046	4.39095	6.48825	1	1	AT1G26640	618		1	9447816	9448888	5.77906	8.25082	1	1	AT1G27190	1009		1	9708952	9709470	2.21813	3.22066	1	1	AT1G27880	518		1	9514403	9515940	7.69827	7.70526	1	1	AT1G27390	598
1	9211683	9212380	4.17488	5.0574	1	1	AT1G26660	640		1	9450681	9451735	5.92012	6.65095	1	1	AT1G27200	1054		1	9719861	9720674	5.64746	6.02475	1	1	AT1G27900	707		1	9514403	9515940	7.69827	7.70526	1	1	AT1G27400	805
1	9214069	9214765	5.07364	3.06967	1	1	AT1G26665	591		1	9456723	9458099	5.61836	6.62838	1	1	AT1G27210	1303		1	9723861	9724768	4.29256	5.11191	1	1	AT1G27910	853		1	9517069	9517816	4.91736	4.96249	1	1	AT1G27410	615
1	9215847	9216672	5.35964	5.22208	1	1	AT1G26670	771		1	9477939	9479586	5.14408	4.50689	1	1	AT1G27285	1647		1	9729603	9730347	3.39186	5.74822	1	1	AT1G27920	245		1	9526354	9527272	6.86403	6.66775	1	1	AT1G27430	574
1	9225048	9225826	5.08696	5.13797	1	1	AT1G26690	727		1	9481548	9482677	5.44298	6.08163	1	1	AT1G27290	1129		1	9731319	9732537	8.08609	8.18389	1	1	AT1G27930	1218		1	9528275	9528933	5.65124	4.69888	1	1	AT1G27435	603
1	9241293	9241710	1.91608	1.86672	1	1	AT1G26730	275		1	9483217	9483884	3.85604	4.99606	1	1	AT1G27300	667		1	9745179	9745879	3.10471	6.89308	1	1	AT1G27960	608		1	9530745	9531487	4.57036	6.2484	1	1	AT1G27440	630
1	9241721	9241905	1.63516	1.49389	1	0	AT1G26730	184		1	9485093	9485925	5.6739	5.56479	1	1	AT1G27310	803		1	9746743	9747784	7.05419	7.72832	1	1	AT1G27970	973		1	9532043	9532951	5.10703	6.239	1	1	AT1G27450	908
1	9245887	9247398	4.50075	5.86094	1	1	AT1G26740	716		1	9487103	9488513	5.98296	9.79168	1	1	AT1G27320	733		1	9748683	9749459	5.42985	7.43551	1	1	AT1G27980	722		1	9534495	9535304	7.48882	6.29955	1	1	AT1G27460	772
1	9245887	9247398	4.50075	5.86094	1	1	AT1G26750	611		1	9492977	9493946	4.37173	5.00941	1	1	AT1G27330	969		1	9776661	9777886	6.97389	4.92123	1	1	AT1G28050	1149		1	9543568	9544352	5.76232	5.05934	1	1	AT1G27470	724
1	9250779	9251705	2.91082	4.57259	1	1	AT1G26761	865		1	9495490	9496479	5.32155	5.35606	1	1	AT1G27340	959		1	9779073	9780491	5.00991	6.16283	1	1	AT1G28060	1353		1	9544595	9544781	1.6592	1.23358	1	0	AT1G27480	186
1	9259725	9261017	2.40822	3.59136	1	1	AT1G26770	1292		1	9498726	9499483	5.44248	7.01966	1	1	AT1G27350	699		1	9782972	9783812	4.87734	4.07913	1	1	AT1G28070	816		1	9553428	9554376	3.8228	3.3683	1	1	AT1G27500	711
1	9271069	9271809	1.37175	2.32658	1	1	AT1G26780	740		1	9500913	9501544	4.01764	6.71386	1	1	AT1G27360	467		1	9795720	9796517	5.34385	6.1732	1	1	AT1G28090	755		1	9557589	9558442	6.50145	7.70005	1	1	AT1G27510	778
[truncated: 16,191 more rows]
