# Supplementary material for: Temporal dynamics of gene expression and histone marks at the Arabidopsis shoot meristem during flowering
Source: Nat Commun. 2017 May 17;8:15120. doi: 10.1038/ncomms15120 (PMC5442315; doi:10.1038/ncomms15120)
Supplement: Supplementary Data 5 — Genes with significant H3K4me3 signal changes in pair-wise comparisons between 0LD, 1LD, 2LD and 3LD samples. [file ncomms15120-s6.xlsx]

## Sheet: Sheet1
Supplementary Data 5. Genes with significant H3K4me3 signal changes in pair-wise comparisons between 0LD, 1LD, 2LD and 3LD samples
Note:	Signal fold change: log2-ratio of binding affinity in two conditions estimated by DiffBind; positive value indicated higher affinity in condition 2; FDR < 0.01
Gene ID	Signal fold change from 0LD to 1LD	Signal fold change from 0LD to 2LD	Signal fold change from 0LD to 3LD	Signal fold change from 1LD to 2LD	Signal fold change from 1LD to 3LD	Signal fold change from 2LD to 3LD
AT2G16060	7.78791	8.39657	8.71994		0.933344
AT1G23840	7.34865	6.36757	7.09522
AT3G48080	6.53561	6.19541	7.24727
AT2G45660	6.30214	6.61581	6.76727
AT3G28030	6.21603	7.57278	7.76582
AT1G49405	5.97693	6.96243	6.83267
AT1G31580	5.84001		5.92894	-3.04319		3.1321
AT1G04490	5.76642	6.90994	7.72791		1.963
AT1G52770	5.51825	4.29341	5.5561
AT1G17600	5.494	1.2201	3.5288	-4.95566		4.86421
AT1G33700	5.40033	5.63242	5.46879
AT4G23230	5.39575	6.4728	6.9863
AT4G27300	5.3842	5.65688	5.52117
AT1G65850	5.31383	3.478	4.36416
AT1G45207	5.31351	6.30893	7.25517
AT5G60470	5.01645	5.16335	5.61947
AT1G35710	5.00281		5.09183	-4.46212		4.55393
AT3G23280	4.97539	6.971	6.77741	1.99692	1.80174
AT3G50230	4.93313	6.8609	6.18174
AT3G50470	4.87139	4.61422	5.8558
AT3G29670	4.84494	4.4817	3.91121	2.80997
AT3G20090	4.81273	5.64828	5.81385
AT5G65040	4.80954	6.44587	5.05359	1.63844
AT1G34060	4.76971	5.76601	4.66903
AT5G15840	4.76807	5.95729	4.65109
AT3G59690	4.76642		5.83711			3.15995
AT2G32300	4.72001	5.67402	6.48371
AT4G18240	4.72001	5.42401	7.43718		2.71538	2.01116
AT3G25570	4.62092	7.32925	6.41603	2.70844		-0.914896
AT3G25572	4.62092	7.32925	6.41603	2.70844		-0.914896
AT5G43180	4.62092	5.63806	4.63504
AT3G25290	4.58754	5.53832	5.69328
AT2G26080	4.48256	5.68988	5.20764
AT5G09610	4.47723	5.98058	7.28055		2.80204	1.29864
AT1G43800	4.46819	6.06173	6.62855	1.59534	2.16167
AT1G74458	4.18516	3.50152	4.2068
AT5G14550	4.12326	3.59237			-6.15121	-5.62204
AT4G15150	4.08956	4.87492	6.55542		2.46396
AT2G23680	3.96225	3.07425	3.73481
AT1G07520	3.93166	5.8481	4.48205	1.9176		-1.36768
AT2G47950	3.92985	5.63584	5.39175
AT1G73680	3.88414	3.77393	4.38689
AT4G15160	3.87697	5.15769	7.23828		3.35961	2.07886
AT3G59270	3.85963	5.93249	6.75443
AT4G33560	3.85963	5.05471	5.66737		1.81157
AT4G17670	3.85963	3.90595	6.26501
AT4G00870	3.75599	5.79804	5.17357	2.04347
AT5G28650	3.61547	3.9575	2.66567
AT2G28690	3.59947	2.9749	2.64476
AT2G31018	3.46886	4.069	4.03419
AT2G31020	3.46886	4.069	4.03419
AT3G03270	3.40784	4.83188	5.08458		1.67865
AT5G37260	3.33228	4.1874	4.15232
AT1G60590	3.32007	3.90415	4.28574
AT4G32780	3.15667	4.38229	4.20756
AT5G24570	3.15411			-3.13347	-1.84909
AT2G04450	3.09607		2.7915	-2.51967		2.21611
AT4G23610	3.01877	2.25771	2.2067
AT4G23620	3.01877	2.25771	2.2067
AT4G24026	2.93683	3.42762	3.07891
AT4G24030	2.93683	3.42762	3.07891
AT5G13660	2.88304	4.38197	4.24141	1.5	1.35887
AT3G55230	2.86888		3.67877
AT3G08870	2.82794		2.68921
AT5G53486	2.69619	3.35703	3.32166
AT5G02440	2.69557	2.18871	2.4326
AT1G28570	2.60144	2.47361	1.64757
AT5G26200	2.5228	3.27231	3.29486
AT1G10560	2.49756		1.36225	-2.59614	-1.13484
AT4G33070	2.46726		2.76578
AT1G67460	2.46427	3.20779
AT1G70470	2.45979	2.35293	2.4685
AT1G23850	2.43048	2.59133	3.50269
AT1G72220	2.42306	3.36653	3.40598
AT4G30910	2.41248		2.67475	-1.79168		2.05491
AT1G22885	2.39246	2.65351	2.69999
AT4G29260	2.39062	1.98697	1.66499
AT3G02140	2.34493	2.22673	2.25136
AT3G62940	2.33536	2.23243	2.10726
AT3G52100	2.29893		2.53425			1.56192
AT5G40960	2.22447	2.66915	1.65258
AT5G61120	2.21647	2.40369	2.14525
AT1G45180	2.15063	2.40205
AT1G10640	2.11038	2.60958	2.16788		0.889197
AT1G29900	2.10592	1.75828	2.14361
AT1G29910	2.10592	1.75828	2.14361
AT4G29710	1.99906
AT5G15948	1.99586		1.99711
AT5G15950	1.99586		1.99711
AT4G19880	1.98893		1.46062	-2.96842		2.44058
AT5G28310	1.96881	2.47955
AT1G03850	1.92586	2.867	2.51218
AT5G03070	1.91612	2.83924	2.69593
AT3G22142	1.89868	1.53688	2.12478
AT3G57640	1.84153	1.69501	2.03909
AT2G15080	1.81832		2.07157
AT1G02450	1.81753			-1.38406	-1.49242
AT5G19600	1.79754	1.24562	1.69305
AT5G04950	1.7896	1.3642	2.26536
AT4G35650	1.74529
AT1G69570	1.71049	2.48311	2.75362		1.0445
AT5G44565	1.64582		1.80223
AT5G06470	1.63596	1.2253	1.79449
AT5G42830	1.62705	1.60018	2.1109
AT3G23100	1.59527	2.02129	2.46071
AT3G23110	1.59527	2.02129	2.46071
AT3G29680	1.55226	1.84533	2.07333
AT2G20750	1.49196				-0.862381
AT1G17170	1.48978	2.08001				-1.21479
AT5G66630	1.456	1.87499	1.96847
AT1G23205	1.44644
AT3G10930	1.44359
AT5G59080	1.41948	1.9737	1.79219
AT1G77765	1.41669	1.62254	1.74248
AT1G23830	1.40493	1.57749	1.71687
AT1G01060	1.39945	2.05965	2.02463
AT1G62500	1.34427	2.32314	2.31163
AT5G53730	1.2925	1.65375	1.45391
AT2G16485	1.28811	1.89957	2.1691
AT1G34420	1.25887	1.66916	1.93383
AT5G42680	1.25331	1.7844	2.30012		1.04766
AT5G09730	1.24046	1.40007	1.25828
AT3G02380	1.22365	1.55824	1.79094
AT3G02390	1.22365	1.55824	1.79094
AT5G41550	1.22098
AT2G43140	1.2038
AT1G09415	1.1964	1.48371	0.866031
AT1G09420	1.1964	1.48371	0.866031
AT5G22390	1.19521	-2.18306	-5.32982	-3.37756	-6.52419
AT2G31380	1.1803	1.15769	1.18221
AT1G24095	1.16621	1.28415	1.46608
AT5G38870	1.12411	1.37954	1.44889
AT4G23870	1.09984	1.45969	1.68988
AT4G34230	1.07573	1.69387	1.79285
AT3G09600	1.07067	1.26061	1.50911
AT5G35732	1.0105	1.71928	1.67186
AT3G47420	1.00534	0.9386
AT1G74710	1.00256	1.02855
AT5G23770	0.999931	1.14715	1.11634
AT4G34138	0.962853	1.416	1.49625
AT1G66200	0.96064
AT2G24540	0.92062	0.696341
AT3G60490	0.910209	0.80873	1.087
AT2G18780	0.893034	1.04842	1.02784
AT3G12915	0.891335		2.79413	1.45269
AT2G46830	0.8813	1.3321	1.36068
AT2G19590	0.843567	1.65191	1.80839		0.966138
AT1G48100	0.82316	1.62268	2.90738	2.00313	2.37881
AT5G17300	0.784519	1.31485	1.38129
AT5G13220	-0.782255
AT1G10760	-0.820737	-0.776427	-1.06758
AT3G47800	-0.842713	-0.886144	-0.849868
AT4G33960	-0.903063	-0.991321	-1.13126
AT1G04620	-0.917675	-1.32138	-1.76592
AT2G33793	-0.952249	-1.73547	-1.09572
AT3G59550	-0.954806	-1.32324	-0.969604
AT4G33580	-0.968091	-1.43705	-1.36654
AT3G11720	-1.00564	-0.994179	-0.998478
AT4G16146	-1.01982	-1.01609	-1.71256
AT4G21220	-1.0236
AT4G21230	-1.0236
AT1G70210	-1.09463	-3.63099	-1.78449	-5.43715	-1.80073	3.6355
AT5G05890	-1.10611	-1.23867
AT1G25425	-1.10643	-2.39713	-2.42656	-1.28913	-1.31916
AT3G50740	-1.13754		-1.24877
AT1G03710	-1.15028		-0.92635
AT2G16365	-1.15707	-1.0595	-1.2269
AT3G55240	-1.16637				1.29464
AT3G59350	-1.18863	-1.1812	-1.4217
AT5G14010	-1.20176		-1.38352
AT3G11020	-1.21292	-1.51852	-1.78726
AT3G05880	-1.25129		-1.44411			-0.891753
AT5G47460	-1.25959		-0.932345
AT1G30740	-1.26875
AT1G56300	-1.27755	-1.71477	-2.22133		-0.943006
AT4G03400	-1.28758	-2.78548	-3.31328	-1.4955	-2.0244
AT3G43960	-1.3015	-3.55572	-3.2246	-2.25069
AT1G26730	-1.30399
AT1G77200	-1.32746	-2.34209	-3.07162		-1.74273
AT1G74150	-1.32903		-1.9268			-1.25832
AT3G05640	-1.33045	-1.25716		1.13935
AT4G33980	-1.33242	-1.88147	-1.7327
AT3G53350	-1.33727		-1.19804	1.72159		-1.58102
AT1G22360	-1.34339	-1.16505	-1.1837
AT2G22330	-1.34572		0.864657		1.1748
AT3G48460	-1.35103	-1.21447	-3.33833		-1.98468	-2.1249
AT3G20810	-1.35381	-0.952792	-1.08295
AT1G02860	-1.36611				0.948014
AT4G21910	-1.41182	-1.19822	-2.2517
AT5G56860	-1.42331	-5.09436	-5.82055	-3.66834	-4.39472
AT4G11330	-1.43761	-3.39697	-3.11966
AT2G33060	-1.45923	-5.24446	-2.23821	-3.78305
AT5G10410	-1.47989		-1.09633
AT3G04110	-1.49911	-4.80033		-3.29886		3.87828
AT1G02065	-1.51186
AT5G46830	-1.51334	-4.38443	-1.7647	-2.86954		2.61841
AT4G25410	-1.54639		-1.25907
AT5G17210	-1.56863	-1.00692	-1.58194
AT5G38120	-1.5798	-2.28671	-3.48352
AT1G76790	-1.60882	-2.6139	-2.07714
AT1G01630	-1.64216	-4.94181	-5.668		-4.02239
AT5G24470	-1.66148	-1.96292	-2.5286
AT1G08890	-1.66376	-5.76935	-6.49554	-4.10236	-4.82857
AT5G41835	-1.67487		-0.924707	1.81786		-1.06789
AT1G75990	-1.68755				1.55896
AT3G47980	-1.71467	-1.69558	-4.37819		-2.66252
AT5G42900	-1.80248	-2.29745	-1.84345
AT2G34790	-1.82594		-2.16278
AT2G45560	-1.83792	-4.13679	-3.2556	-2.29705
AT1G26920	-1.86268	-1.73782	-1.88337
AT2G25200	-1.87289	-1.6918
AT1G58235	-1.8871				1.82169
AT1G11210	-1.90185	-3.26154	-3.60719
AT5G60300	-1.90766			2.26876
AT5G22580	-1.91144		1.18206	2.52788	3.09738
AT1G68050	-1.93067	-2.61298	-2.78676
AT1G62810	-1.93662	0.760381		2.33383	2.48244
AT1G11530	-1.938	-1.86529	-2.70184
AT2G22122	-1.98341				1.93375
AT4G04830	-2.04969		-0.724737
AT5G42200	-2.05744	-1.74372
AT2G26710	-2.07701
AT4G25480	-2.09276	-1.772	-7.91543		-5.82336	-6.14481
AT2G33830	-2.13142	-2.08754	-3.03878
AT5G48620	-2.28571				1.63715
AT5G02180	-2.3335	-2.27014	-5.84827		-3.51595
AT2G34920	-2.34589			1.88612
AT4G39070	-2.36627	-1.59437			2.24532
AT3G14310	-2.3855			2.21258	1.86392
AT1G67710	-2.48157				2.88836
AT4G33220	-2.54534	-4.45697
AT1G29050	-2.54624		-2.73991	1.775		-1.96532
AT1G13920	-2.56054		-5.43529		-2.87233
AT1G72125	-2.56541		-2.15852
AT5G05600	-2.57932				1.8043
AT1G06160	-2.66002	-2.6569
AT2G30766	-2.71137			3.7407	2.80732
AT2G21540	-2.72247	-2.43749	-6.34727		-3.62343	-3.91086
AT5G59760	-2.76054			3.20548	2.77909
AT5G49290	-2.77217			2.42384
AT3G26290	-2.81464	-6.20466	-6.93085		-4.11228
AT3G10520	-2.86525	-5.05619	-5.78237
AT4G00305	-3.17595		-1.52278
AT4G00180	-3.31519	-5.34963	-6.07582
AT3G15250	-3.55278		1.57617	4.42508	5.13056
AT1G35730	-3.71483			4.18462
AT2G35290	-3.72043	-1.76525	-1.84855
AT1G49210	-3.8564	-3.8395
AT5G60100	-3.98255	-3.21549	-6.20066
AT1G63030	-4.29085				5.66403	3.96102
AT5G17460	-4.50268	-2.61556	-5.04757
AT1G15360	-4.53794	-4.35665	-5.08283
AT1G62045	-4.58507	-1.52054
AT5G57630	-4.58794	-5.46926	-6.19544
AT5G39240	-4.73557		-2.26626	3.72655
AT2G40080	-4.75958	-3.93593	-3.03539
AT5G52570	-4.99143	-2.56773	-5.53632
AT1G11260	-5.09443		-3.65748	4.79566		-3.35879
AT2G30370	-5.14453		-2.4453	4.9838
AT3G26730	-5.43313			4.4023	4.90451
AT1G07050	-6.34824	-6.16694	-6.89313
AT4G04330	-6.83451	-6.65322	-7.37941
AT4G25750		6.64773	5.7931	6.29472	5.43957
AT1G47960		5.90971	6.26143	3.48743	3.83738
AT3G02885		5.44296	6.1959	5.08885	5.8411
AT4G16580		5.38247	6.67017		3.40536
AT2G34150		5.33515	6.04498	4.04515	4.75379
AT2G17850		5.23094	5.91311		4.93285
AT4G18640		4.7654	3.59401	3.8484	2.67528	-1.17326
AT4G18770		4.3305	4.73713	5.07444	5.48056
AT4G18050		4.32934	4.74612
AT3G48280		4.06233	2.74711			-1.31673
AT1G75450		3.72083	5.41715		3.66796
AT4G03230		3.69544	4.28141
AT3G61150		3.68495	3.45925		3.3637
AT3G12820		3.56643	3.40995
AT2G42140		3.56584	2.50679	2.96318
AT5G39890		3.30137	3.42644
AT4G21926		3.17384	2.58658
AT4G21930		3.17384	2.58658
AT2G35910		3.16035	2.95677
AT3G50440		2.87863	2.74897
AT1G43910		2.8313	2.90399		1.55211
AT1G61420		2.81958	2.88839
AT3G23430		2.79246	2.75676
AT2G17980		2.73394	2.48221
AT3G23460		2.73297
AT3G15170		2.64901	2.71615
AT5G07680		2.63499	1.66549
AT5G44220		2.56818	1.96572
AT1G78010		2.5604	2.68903
AT2G37760		2.48853	2.32896
AT5G41740		2.47227	2.54958	3.98954	4.06549
AT1G80340		2.38571	1.06312	1.92687		-1.32439
AT4G14690		2.37314	1.99823
AT1G13970		2.34948	1.81835	1.5679	1.0366
AT5G49360		2.2912
AT5G23810		2.26265	2.66614		1.92241
AT4G32480		2.25853	2.32119
AT4G24480		2.23314	1.84797	3.98773	3.60211
AT4G21680		2.20677	2.77173		1.68839
AT1G70670		2.15664	2.59069
AT2G13820		2.14049	1.32253
AT1G11580		2.13899	2.43124	1.1758	1.46716
AT3G61690		2.13467	2.0812
AT3G54260		2.10977	1.64715
AT3G02410		2.06636		2.03287
AT3G24460		2.06465
AT1G18835		2.06193	1.92707
AT5G51610		2.0463
AT2G44980		2.04048	1.47345
AT4G24260		1.98843	2.44264	1.56509	2.0182
AT5G10520		1.97362	1.94272
AT4G23720		1.97003	2.43723		1.6403
AT5G37890		1.96273	1.51127
AT3G25620		1.95873	1.81722
AT1G77120		1.92663	2.15836		1.55092
AT3G19440		1.92144		2.14006
AT1G23120		1.89342	2.08275	3.49107	3.6793
AT4G37620		1.88988				-1.51893
AT2G47750		1.86798	1.89413
AT4G13395		1.86768	2.51922		1.97683
AT5G53660		1.85494
AT5G63810		1.8535	0.110206	1.72872
AT1G61820		1.836	1.97343	0.941796	1.07849
AT5G42530		1.82381	2.07721
AT4G02780		1.82061	1.94816
AT5G38780		1.80496
AT5G23380		1.78423	2.00265
AT3G14630		1.72756	1.46233
AT5G05160		1.72677	1.32035
AT1G20530		1.72497
AT2G03590		1.70628	1.97052
AT3G58780		1.69595	1.32005
AT2G30760		1.68314	2.14495
AT5G65340		1.68171	2.27213	1.48992	2.07944
AT2G40100		1.64867	1.45852
AT3G09162		1.64846	1.74012
AT1G24070		1.63709	1.7556
AT1G49830		1.63687	1.50144
AT2G31920		1.62981	1.58069
AT2G32030		1.62943
AT5G66280		1.6183	1.22844
AT5G25770		1.60385	1.5028
AT5G19240		1.60144
AT3G20190		1.59141	1.87628		1.14372
AT1G74290		1.58747	1.92753		1.17253
AT4G05590		1.57483	1.57365
AT2G29340		1.54471	1.9017
AT5G47580		1.51805	1.06002
AT3G06220		1.51098	1.74097		0.981244
AT2G46450		1.50355	1.05152	1.31393
AT2G39830		1.50322	1.30164
AT1G29920		1.50226	1.46176
AT2G26740		1.49338	1.59048		1.21195
AT5G60200		1.4859	1.34269
AT5G39865		1.46942	1.70381		1.32449
AT3G21770		1.45982	1.41322
AT4G14090		1.45192	1.04392
AT5G20830		1.44068	1.72689	2.12195	2.40724
AT3G21250		1.42552	1.45621
AT2G04795		1.42425	1.25208
AT1G13600		1.41321	1.42663
AT3G05190		1.41227	1.25243
AT2G34170		1.40851	0.84439
AT3G14990		1.4026	1.37373
AT5G10800		1.39784	1.40897
AT5G06380		1.39621
AT2G37290		1.3945	1.90025
AT1G69520		1.39309	1.55843		1.02653
AT5G61250		1.39136	1.35868
AT5G12235		1.38671	1.27249
AT5G12236		1.38671	1.27249
AT5G56210		1.37626	1.3752
AT1G32520		1.37455	1.2696
AT2G47520		1.37352	1.25333
AT2G47010		1.36132	0.972856
AT3G30530		1.35724	1.48365
AT1G08290		1.35566	1.50769
AT3G60880		1.35542
AT3G60890		1.35542
AT4G35560		1.35508	0.229884
AT3G51895		1.35259	1.37737
AT1G69580		1.35069	1.22259
AT5G60490		1.34694	1.84543		1.57034
AT5G20420		1.34448	1.40452		0.934772
AT2G34925		1.34087	1.06403	1.51381
AT1G18410		1.34064
AT1G17744		1.33311	1.24258
AT1G17745		1.33311	1.24258
AT1G13950		1.33198	0.75168
AT5G09805		1.3301		2.72832	1.90401
AT2G45100		1.32689	1.38517
AT3G23090		1.31652	0.894852
AT2G02950		1.3107	1.84828		1.08572
AT5G28145		1.30393	1.27518
AT1G21750		1.30386	1.31489
AT4G24110		1.30151	1.358
AT5G13940		1.2988
AT2G41070		1.29833	1.48767		1.26132
AT1G35255		1.29633	1.18257
AT4G18630		1.2945	1.36143
AT1G30650		1.28654	1.3421
AT5G38200		1.28092	1.3912
AT1G52700		1.27744	1.06677
AT1G09812		1.26631	1.1479
AT1G23550		1.26539
AT5G25130		1.25907	1.78438
AT5G22460		1.25697	1.55082		1.06573
AT1G49200		1.25402	1.16761
AT2G40520		1.24833	1.16766		1.08103
AT1G19960		1.24787
AT5G03555		1.24617	1.28445
AT3G06640		1.24322	1.54679		1.40774
AT1G63420		1.23802	1.46181		1.29832	1.31698
AT3G62270		1.23646
AT1G65890		1.22243	1.57062
AT4G25760		1.21433	0.849896	1.18298
AT5G05790		1.20977	1.16976
AT1G04030		1.19763	1.37552
AT1G04040		1.19763	1.37552
AT1G23800		1.19718	1.21492
AT3G10050		1.19441	1.71815		1.53831
AT1G69730		1.18924	1.54556		0.801014
AT2G28120		1.18246	1.13372
AT3G16340		1.1779	0.918655
AT1G77640		1.17464	1.20156
AT5G10300		1.16862	1.04585
AT2G30250		1.15962		1.99546
AT5G50120		1.15555	1.09916	1.01982	0.962553
AT5G11410		1.14107	1.27576
AT1G56520		1.13586	0.717954
AT3G25560		1.13516	0.988814
AT5G56370		1.13075
AT2G34830		1.13043
AT5G58390		1.12422	1.43511
AT5G38840		1.12396	0.659252
AT5G38850		1.12396	0.659252
AT1G78090		1.12323	1.0703
AT5G50240		1.12041
AT1G47860		1.11874	0.926746
AT5G18700		1.11121	0.798929
AT1G12280		1.09576	1.33651
AT3G19270		1.09408	0.957594
AT4G36470		1.09312
AT2G39210		1.0894	1.34585
AT2G17780		1.0845	1.0966
AT5G67620		1.07578	1.97364
AT4G19960		1.07521
AT1G19540		1.075	1.11679		0.967699
AT2G24190		1.07088	0.939686	1.53973	1.40753
AT3G23330		1.07084	0.952807
AT3G45390		1.06934		1.91305	1.46207
AT1G62360		1.06733	1.25089
AT2G46940		1.06691	0.910533
AT1G59700		1.06631	0.942026
AT5G41663		1.06611	1.04824		0.849897
AT3G19200		1.06238
AT2G23600		1.06217	1.13565
AT1G80760		1.05554	1.06609
AT1G70510		1.05338	0.995265
AT5G59720		1.04979	0.8628
AT1G76780		1.04742	1.0714
AT4G10260		1.04612	1.34616
AT4G10265		1.04612	1.34616
AT3G55720		1.04568
AT5G59540		1.04512	1.08093
AT3G22750		1.037	1.01061
AT2G17640		1.03234	0.947014
AT1G33560		1.03046	1.22542
AT3G54420		1.0282	1.50675
AT4G21380		1.02798	0.951837
AT1G10690		1.02202	0.773538
AT1G44890		1.01633
AT4G23713		1.01296	0.86414
AT1G30660		1.01002	0.780649
AT5G55560		1.00373	0.76669
AT5G54730		1.00266	1.26769
AT3G04520		0.999331	0.785544
AT4G38340		0.997102	0.900385			2.79665
AT5G27889		0.989012	0.88705
AT5G27890		0.989012	0.88705
AT1G53920		0.987112
AT1G05370		0.986098	0.952001	1.14051	1.10544
AT3G50950		0.985859
AT2G24700		0.985041
AT5G25160		0.984933	1.09176
AT2G26690		0.983385	0.932119
AT2G33480		0.978596	0.788171
AT2G28140		0.977016	0.896929
AT5G01200		0.975402	0.862264
AT3G46320		0.968466			-1.80964	-1.92705
AT3G21240		0.965373	0.9675
AT3G13730		0.963117	0.929005
AT3G54820		0.960184	0.829034	1.21554	1.08353
AT1G68190		0.959775	1.05664
AT2G31750		0.959638	1.01349
AT1G68740		0.956157
AT1G79710		0.955199	0.861926
AT1G79720		0.955199	0.861926
AT4G30110		0.95066	0.921589
AT5G19729		0.947145	1.0119
AT5G19730		0.947145	1.0119
AT4G09480		0.946742
AT3G15352		0.946409	0.918471
AT3G15353		0.946409	0.918471
AT1G36940		0.942605	0.871197
AT3G19800		0.941637
AT2G44745		0.940183	0.677251
AT5G49900		0.938595	1.00263
AT5G54840		0.935774	0.763775
AT5G24280		0.935135	1.08152
AT5G37750		0.934397	0.874962
AT4G27450		0.932813	1.08556
AT2G46410		0.930881	1.01271
AT1G16730		0.928814	1.33431
AT2G30230		0.926985	1.06067		0.889679
AT4G08150		0.924436	0.948729
AT4G21760		0.915591
AT4G29080		0.914968	0.760511
AT3G12320		0.909537	0.945784
AT5G63320		0.90783	1.07593
AT3G53960		0.904996	0.771932
AT2G32790		0.904093
AT1G70250		0.902305	1.17093
AT2G34070		0.901663	0.964344
AT1G08530		0.901471
AT2G05100		0.900965
AT3G15354		0.90056	0.791494
AT1G04540		0.89971	0.902329
AT1G23380		0.896816	0.99081
AT5G01747		0.895948	0.953072
AT2G38980		0.895709	1.04834
AT5G15120		0.894007	0.871256
AT4G39720		0.891822	1.25359
AT2G09990		0.891821
AT4G31730		0.891602	0.86867
AT4G10380		0.890789	1.09078
AT2G04039		0.890152	0.868395
AT4G22570		0.887298	0.766794
AT4G37800		0.886857	0.641573	1.99734	2.86749
AT1G28620		0.886741	0.855822
AT1G56430		0.885122	0.719223
AT5G53370		0.882695	0.905099
AT2G21770		0.880869	0.711123
AT5G07770		0.88065	0.935208
AT4G39955		0.87788	0.856633
AT3G07290		0.876373	0.728271
AT3G11660		0.875559	1.03556
AT1G66910		0.874671	1.05114
AT3G51710		0.874549
AT5G57130		0.871223	0.929732
AT3G24450		0.870379	0.993573
AT1G78370		0.869018	0.780894
AT4G24060		0.868642	0.817185
AT2G16580		0.868297	0.961004
AT2G18560		0.868152	0.889775
AT5G46470		0.867462	1.06115
AT5G15850		0.866048	0.939477
AT1G28310		0.862707	0.766283
AT5G24105		0.861974	0.772563
AT1G70710		0.861573	1.04192
AT1G64620		0.860356	0.825108
AT1G58360		0.860291	0.828255
AT3G04510		0.859941	0.928919
AT4G08470		0.859567	1.02863
AT3G11280		0.856661	0.882903
AT2G30790		0.856276	1.1011
AT2G47480		0.854905
AT3G56290		0.8543	0.849154
AT2G31390		0.854114	1.011
AT2G40970		0.853484
AT1G05300		0.85202
AT1G28610		0.85137
AT2G13610		0.851051	0.816983
AT4G11900		0.848523	0.912314
AT1G55120		0.846737	0.888061
AT1G05690		0.84432	0.96921
AT5G13820		0.843333	0.93645
AT1G72420		0.842476
AT4G21750		0.838121	1.0984
AT4G11530		0.836591	0.943619
AT5G47220		0.83561	0.821955
AT5G62680		0.834824	0.792852
AT3G09790		0.822576	1.03439
AT5G65510		0.822191	0.874906
AT1G14630		0.811675	0.705625
AT1G04250		0.810098	0.735026
AT5G36930		0.808963
AT3G27690		0.802397	1.0293
AT3G22550		0.798494	0.757901
AT1G63180		0.797693	0.971209
AT3G63280		0.796266	0.827181
AT4G26090		0.793533	0.877583
AT1G15550		0.791986	0.920472
AT2G15580		0.786619	0.912708
AT1G49990		0.785741	1.02838
AT1G60630		0.781308	0.642278
AT5G60250		0.781224	0.994691
AT4G29700		0.778299	0.878143		0.734409
AT4G22790		0.775952	0.544984	1.18607
AT5G48820		0.775162	0.694259
AT3G45310		0.773707	0.701758
AT3G17130		0.773577
AT1G79520		0.769801	0.830247
AT4G35500		0.767136	0.781137
AT2G23610		0.764999	0.905779
AT5G49448		0.764214	0.716757
AT5G49450		0.764214	0.716757
AT4G01910		0.763795	1.0289
AT1G07750		0.763081	0.883452
AT5G19875		0.761601	0.789494
AT4G17695		0.760241
AT1G31770		0.753904	0.931918
AT3G01830		0.752969	0.929062
AT3G01840		0.752969	0.929062
AT3G02500		0.752308	1.0045
AT3G56930		0.749493	0.738538
AT1G21250		0.744393	0.970628
AT5G17760		0.740894	0.781876
AT3G53230		0.740883
AT3G57330		0.740774	0.698426
AT3G13810		0.740409	1.02224
AT1G55110		0.740165	0.793049
AT1G50420		0.739078	0.666364
AT3G27220		0.73867	0.771411
AT3G27230		0.73867	0.771411
AT2G35760		0.736043	0.570897
AT3G06360		0.72492	0.811122
AT3G27770		0.721101	0.75834
AT1G26560		0.717377	0.768341
AT1G22490		0.716236	0.743742
AT4G18610		0.710875	0.914398
AT4G01026		0.710728	1.00102
AT4G01030		0.710728	1.00102
AT4G37730		0.706372
AT2G46270		0.70563	0.715433	-3.11326
AT4G29100		0.705502	0.768106
AT5G09800		0.70288	0.825097
AT5G58060		0.702847	0.786792
AT5G58070		0.702847	0.786792
AT1G78110		0.701638	0.682075
AT4G33660		0.70066
AT5G03680		0.69885	0.719495
AT2G27990		0.696016	0.566172
AT1G50630		0.69568	0.881775
AT2G42610		0.688966	0.784531
AT4G36280		0.688926
AT1G17830		0.688889	0.719917
AT2G22420		0.688523
AT1G31540		0.68487	0.745534
AT5G61900		0.683638
AT5G61910		0.683638
AT5G19550		0.680624	0.715409
AT1G69310		0.673981	0.708761
AT3G51470		0.671634
AT5G58320		0.662011
AT1G06450		0.659548
AT1G21270		0.655201	0.848285
AT4G27260		0.654417	0.615778
AT5G13130		0.652875	0.66609
AT5G13140		0.652875	0.66609
AT5G65210		0.652034	0.893859
AT3G54120		0.650274	0.781496
AT5G52860		0.648685	0.514348
AT4G30470		0.645688	0.695947
AT2G41250		0.642017	0.615273
AT1G54740		0.64134	0.702107
AT4G03060		0.640523	0.706532
AT3G09070		0.639152	0.660405
AT5G53750		0.633412	0.643992
AT1G30510		0.629691
AT1G30515		0.629691
AT5G45680		0.627026	0.818649
AT5G39660		0.625718	0.820905
AT4G31860		0.616156
AT2G43465		0.615229	0.570684
AT2G43470		0.615229	0.570684
AT1G33050		0.607426	0.748975
AT1G33055		0.607426	0.748975
AT5G28490		0.603106	0.836746
AT3G05650		0.598943	0.660119
AT4G39940		0.591397	0.564768
AT5G18670		0.588076	0.709816
AT2G46680		0.585499
AT3G56480		0.570243
AT3G15390		0.0945018	0.0454045
AT3G22310		-0.575753
AT1G78930		-0.587107
AT1G75370		-0.597219
AT1G06460		-0.600921	-0.823695
AT1G06470		-0.600921	-0.823695
AT2G42200		-0.602572
AT2G40000		-0.608717	-0.542049
AT4G28450		-0.610531	-0.617967
AT1G78540		-0.62397
AT1G20696		-0.627622	-0.643821
AT3G12970		-0.643074	-0.742625
AT4G26600		-0.647586
AT5G45790		-0.647986
AT2G23130		-0.652977
AT3G55690		-0.653766
AT1G56423		-0.654551
AT5G57050		-0.656662	-1.02599		-0.820169
AT5G54960		-0.662333	-0.564607
AT3G15358		-0.664566
AT4G35130		-0.666337
AT1G55915		-0.668618
AT3G11745		-0.66937
AT1G20620		-0.681874	-0.551784
AT1G80270		-0.683067	-0.570385
AT3G10960		-0.683538	-0.796387
AT3G53940		-0.700168	-0.70457
AT3G23830		-0.702938
AT3G05020		-0.703993	-0.584649
AT5G20870		-0.704372
AT3G18600		-0.704849	-0.701107
AT4G30220		-0.706016	-0.744631
AT4G19170		-0.706748	-0.900762
AT3G44200		-0.713899	-1.05803		-0.889255
AT4G15890		-0.715866	-0.778345
AT1G07570		-0.716566	-0.643518
AT2G17705		-0.71736
AT4G30660		-0.718428
AT4G30662		-0.718428
AT4G36870		-0.720359
AT4G34610		-0.720432	-0.792592
AT1G01830		-0.721633
AT2G21370		-0.721765	-0.634359
AT3G05130		-0.723401	-0.912583
AT1G48920		-0.724536	-0.634511
AT3G46970		-0.727729	-0.799775
AT5G27440		-0.72977
AT5G04330		-0.732721
AT1G08610		-0.733062	-0.648844
AT3G03060		-0.737638
AT5G54630		-0.74049	-0.892404
AT1G79060		-0.740788	-0.559053
AT2G15970		-0.741651	-0.843025
AT2G15980		-0.741651	-0.843025
AT5G10240		-0.742421
AT5G48250		-0.747765	-0.56694
AT4G00820		-0.7494
AT4G01410		-0.750272
AT5G07150		-0.75721
AT1G54570		-0.758945	-0.981888
AT1G01570		-0.759257
AT1G78260		-0.761284	-0.655532
AT5G61200		-0.762565
AT4G27710		-0.765138				0.929727
AT1G45249		-0.765943	-1.70862		-1.62119	-0.944105
AT1G72360		-0.766812
AT3G50760		-0.769653	-0.977756
AT2G30350		-0.770003
AT5G06550		-0.773614	-0.598974
AT4G00620		-0.773716	-0.788411
AT4G37608		-0.773964
AT3G46640		-0.774727	-1.05479
AT3G53220		-0.779703
AT5G13830		-0.786179	-0.912799
AT2G23118		-0.787715
AT2G23120		-0.787715
AT3G57940		-0.794424	-0.84732
AT2G34185		-0.796486
AT4G33770		-0.804464
AT2G03110		-0.806916
AT4G23750		-0.807383	-0.783823
AT4G30650		-0.807875
AT1G20030		-0.814132	-1.00007
AT4G04020		-0.821636	-0.651817
AT5G53290		-0.821835	-0.929951
AT3G10300		-0.82381
AT3G50040		-0.824651	-0.830112
AT5G18590		-0.832353	-0.905557
AT3G61100		-0.833105	-0.817467
AT1G73750		-0.837018
AT1G17665		-0.837197	-1.1878
AT1G77580		-0.843638	-0.973554
AT1G53330		-0.847568	-1.28387
AT5G08620		-0.850805	-1.00324
AT4G11140		-0.852179	-1.28531		-1.17621
AT4G23440		-0.853919	-0.785027
AT2G45350		-0.85764		-1.23638
AT1G72840		-0.857784
AT1G03300		-0.858757
AT3G61950		-0.867913	-1.46201		-0.904039
AT5G40170		-0.872799
AT5G50890		-0.873438
AT2G20635		-0.875078
AT1G75000		-0.878333
AT5G17160		-0.878395	-1.30741		-1.09339
AT5G10930		-0.8807	-1.10415		-1.02342
AT2G06950		-0.882293	-1.14014		-1.09351
AT3G48210		-0.890808
AT2G23100		-0.898172
AT5G13700		-0.906049	-2.5505		-2.26856	-1.64594
AT2G01420		-0.907234	-1.26869		-1.10279
AT3G19590		-0.909354	-0.826627
AT5G14960		-0.911479
AT1G21000		-0.91195	-0.916246	-1.03577	-1.04099
AT3G06890		-0.915772		-1.02731
AT3G05830		-0.916479	-1.19065		-1.1825
AT2G37980		-0.920622	-0.646538
AT5G59000		-0.921743	-1.16843
AT4G19130		-0.922387	-1.10413
AT3G59420		-0.922593	-1.03161
AT1G29740		-0.922729	-0.927504
AT2G18220		-0.922995	-0.925418
AT5G27330		-0.923454	-0.727823
AT4G30972		-0.924332
AT2G37930		-0.924684	-0.771864
AT5G08610		-0.931183	-1.07498		-1.05205
AT5G08600		-0.931183	-1.44164		-1.05205
AT5G06870		-0.932184
AT2G41830		-0.935715	-1.08336
AT2G36380		-0.939694
AT4G10630		-0.942063
AT2G30550		-0.942943	-1.02586
AT2G36430		-0.952999
AT5G15700		-0.953419	-0.760713
AT1G03470		-0.95448	-0.89729
AT5G17310		-0.956324
AT4G39030		-0.960194	-1.53243		-0.981329
AT1G17460		-0.961899	-0.836644
AT2G37420		-0.965735	-0.669113
AT1G33610		-0.967359
AT3G56070		-0.968881	-0.61036
AT4G40080		-0.972304	-0.841996
AT5G48460		-0.973109
AT1G79420		-0.977318
AT4G11230		-0.978443
AT5G45700		-0.979302
AT1G67120		-0.984503	-0.864975
AT4G35519		-0.986825	-0.662372	-0.97739
AT4G35520		-0.986825	-0.662372	-0.97739
AT5G57570		-0.989941	-0.939853
AT5G60730		-0.991991	-0.957257
AT1G70420		-0.992526	-1.21034
AT3G15570		-0.99855
AT3G29035		-1.00484	-0.832715
AT3G52840		-1.00586				0.970262
AT4G18010		-1.0097
AT1G60810		-1.01008
AT5G02940		-1.01107	-0.823215
AT2G45970		-1.01117	-1.24247		-0.853121
AT4G31280		-1.01503	-0.849401
AT4G31290		-1.01503	-0.849401
AT1G05100		-1.0156	-1.63642
AT1G76590		-1.01701	-0.807671
AT5G22140		-1.02056	-1.0466
AT5G57110		-1.02264	-1.24451
AT1G17920		-1.02397	-1.09075
AT3G48000		-1.02501	-0.793724
AT3G09920		-1.02626	-0.612112
AT4G23000		-1.02729	-1.10928
AT1G24265		-1.0278	-0.96896
AT5G49665		-1.03234	-3.12966		-2.97932	-2.09819
AT1G69770		-1.0375	-1.34014		-1.15031
AT1G54385		-1.03784	-1.40025
AT2G45490		-1.03833	-1.14975
AT5G01790		-1.04497
AT5G57655		-1.04852
AT1G64380		-1.04998	-1.75629
AT2G37530		-1.05033
AT1G80110		-1.05554
AT1G05835		-1.0621		-1.50145
AT1G05840		-1.0621		-1.50145
AT3G09032		-1.06228	-1.0341
AT4G22280		-1.06338
AT4G33490		-1.06524	-0.957003
AT2G30820		-1.06723	-1.3375		-1.06214
AT4G25070		-1.06845	-6.17938		-6.05656	-5.11241
AT4G31820		-1.07993	-1.06174
AT4G17100		-1.08115	-0.829077
AT3G28660		-1.08736
AT4G01270		-1.09284	-3.29016	-1.20918	-3.40594	-2.19773
AT3G09430		-1.09468	-1.20826		-0.968113
AT4G22860		-1.09681
AT1G65730		-1.09725	-3.65208			-2.55507
AT4G02110		-1.09753	-1.37338		-1.11839
AT5G21130		-1.10158
AT1G59870		-1.10382	-0.605226
AT3G61160		-1.10787				1.39351
AT4G37470		-1.11385
AT4G17240		-1.11719	-1.70969		-1.31278
AT2G01170		-1.11958	-1.46761		-1.06123
AT5G42445		-1.12184
AT5G64330		-1.12458	-0.902755
AT2G31220		-1.12549
AT1G65130		-1.12702
AT3G54790		-1.12727	-1.76859		-1.33805
AT5G37460		-1.13224	-0.909953
AT1G20610		-1.14287	-4.06463		-4.0904	-2.92343
AT5G06690		-1.14844	-0.817859
AT5G52800		-1.14967	0.0346097
AT5G09470		-1.1513	1.98161	-4.38302
AT4G03100		-1.15244	-2.44774		-1.65094	-1.29691
AT2G41560		-1.15398	-1.02942	-1.47269	-1.34857
AT5G65610		-1.15581	-1.09846
AT3G23325		-1.16352	-1.00075
AT4G17680		-1.16615	-0.748962
AT1G12240		-1.17047	-0.828615
AT4G24860		-1.17609
AT1G01180		-1.17975		-1.27236
AT2G01505		-1.18113	-1.6748		-1.64283
AT5G01420		-1.1836	-1.36953
AT4G13370		-1.18829	-1.17604
AT3G14190		-1.1953	-0.91396	-1.2176
AT1G68840		-1.19605
AT4G02390		-1.20416	-1.32266
AT5G01910		-1.20798	-1.32408		-1.11151
AT1G69020		-1.20865	-4.0438		-3.42019	-2.83644
AT2G35640		-1.21237	-1.4999		-1.36498
AT1G67400		-1.2126	-1.15223
AT5G43950		-1.21804	-1.42003	-1.14002	-1.34261
AT4G36945		-1.21839	-0.985025
AT5G58610		-1.22721
AT4G20325		-1.23209	-1.23855
AT1G53430		-1.23308	-2.03988		-1.64045
AT2G31070		-1.24276	-1.88842		-1.47682
AT3G61763		-1.24455	-1.20002
AT3G61760		-1.24455	-2.7227		-4.20423	-3.87164
AT3G28860		-1.24519	-1.37122	-1.03115	-1.15818
AT1G77270		-1.24648	-0.801199
AT5G01750		-1.25087	-0.682923
AT4G21820		-1.25243	-1.02171
AT2G36630		-1.25258	-2.62662	-1.49342	-2.8694
AT5G20670		-1.27625
AT5G43440		-1.27761	-1.05203
AT4G13000		-1.28154	-1.24729
AT3G26932		-1.28158	-1.27436
AT3G20150		-1.28268	-0.900944
AT3G24560		-1.28422		-1.2878
AT4G27660		-1.28511	-1.18869	-1.39353	-1.29811
AT1G59540		-1.28971	-1.0719
AT2G46810		-1.29076	-1.56368	-1.19586	-1.46953
AT3G12860		-1.30097	-1.08069	-1.26408	-1.04464
AT4G36060		-1.31342	-3.09558		-2.1138	-1.78324
AT1G60460		-1.31502	-1.4464
AT1G27060		-1.31702	-0.871098
AT3G14740		-1.32212		-1.77745
AT4G03130		-1.32283
AT1G15180		-1.32341	-1.48376
AT3G23410		-1.326				1.75753
AT4G29800		-1.3262	-5.99745		-4.37546	-4.67281
AT3G53800		-1.32634	-1.24398
AT3G59100		-1.32666
AT3G02840		-1.33032	-1.49304
AT3G60670		-1.3385	-3.86582		-3.66524	-2.52866
AT2G32100		-1.34314	-1.69431		-1.22354
AT1G66760		-1.34514	-3.59971		-2.87971	-2.25505
AT4G36220		-1.34799	-2.07784		-1.81461
AT5G20635		-1.35052	-1.06883
AT1G73360		-1.35448	-3.46334		-3.28581
AT2G22990		-1.37446	-1.65188
AT2G26150		-1.37595	-1.98379
AT1G20930		-1.3827	-3.03525		-2.80144	-1.65468
AT5G07720		-1.38435	-1.47163	-1.63328	-1.72209
AT1G15980		-1.39506	-1.76266		-1.41685
AT1G72250		-1.40528	-3.90907		-3.48429	-2.50501
AT1G08900		-1.40772
AT1G56580		-1.40997		-1.20067
AT3G56710		-1.41218	-1.13668
AT4G03965		-1.43485		-1.5822		1.45813
AT1G47520		-1.44405	-2.01005	-1.43421	-2.001
AT5G67270		-1.44526	-1.65968
AT4G33400		-1.44586	-1.41131
AT3G06600		-1.44921
AT1G53700		-1.45619
AT2G21130		-1.46488	-1.36302
AT3G52540		-1.47098	-5.59115		-5.09386	-4.12167
AT1G70895		-1.47134		-1.67509
AT4G31980		-1.47164		-1.78226		1.92505
AT2G35700		-1.47996				1.19755
AT5G64750		-1.49025
AT2G27880		-1.4959	-1.37076
AT2G27770		-1.52984	-2.7898		-1.95704	-1.26149
AT3G01580		-1.53883		-1.33733
AT5G49110		-1.54269	-1.18873
AT3G58650		-1.5441	-2.03594	-1.30691	-1.79978
AT3G49410		-1.54777
AT5G15060		-1.54827		-2.65162	-1.82919
AT2G29360		-1.55435	-0.921657
AT3G05800		-1.56113	-1.22492
AT2G38810		-1.56743	-1.87132
AT1G22370		-1.57053	-0.967451
AT4G21270		-1.58729	-1.51406
AT2G27360		-1.58868
AT2G28720		-1.60257
AT1G48330		-1.61062	-1.33802
AT4G28950		-1.6149	-1.03684	-1.47231
AT2G13550		-1.63062
AT3G60000		-1.63151	-1.01672
AT5G55680		-1.63469
AT1G76680		-1.64104	-2.26332		-1.71227
AT3G01630		-1.64242	-1.61924	-1.47904	-1.45718
AT5G06710		-1.66502	-4.57735		-4.43864	-2.91463
AT1G31310		-1.6656	-1.76498
AT5G66800		-1.6699	-1.4688		-1.17551
AT3G52740		-1.67415	-3.54252			-1.86954
AT2G06255		-1.68384	-2.1479		-2.05904
AT1G78410		-1.69988
AT3G02620		-1.71431		-1.74641		1.49665
AT3G23890		-1.72336
AT5G39220		-1.73451	-2.0165
AT1G11000		-1.73881	-0.720663	-1.62549
AT5G39090		-1.74435		-1.712		1.79479
AT3G61550		-1.74562
AT5G51910		-1.78659
AT4G03270		-1.79155	-1.72014	-1.52438	-1.45387
AT5G45490		-1.79558	-5.20237	-1.9953	-5.40294	-3.40815
AT1G04760		-1.79681	-1.85776		-1.47955
AT4G26170		-1.80135	-2.30903
AT2G19310		-1.8037	-1.63054	-1.77117
AT1G05135		-1.80383
AT2G44580		-1.8041				1.33863
AT2G45220		-1.80854		-2.61014
AT4G08950		-1.81254	-1.74703		-1.5366
AT4G02380		-1.81734		-2.45439		2.03761
AT5G19230		-1.81881		-1.60695		1.30824
AT1G60730		-1.8213
AT5G24330		-1.82841		-1.95268
AT4G30850		-1.83515
AT3G52480		-1.83703
AT1G72416		-1.83937	-0.936613	-1.4347
AT5G13730		-1.84154	-1.9406
AT1G53140		-1.84477	-1.62145
AT4G12900		-1.84507		-1.70048		1.79266
AT2G21185		-1.84529
AT1G16070		-1.85296
AT5G58280		-1.86233
AT5G19110		-1.87271	-1.83548	-1.89016	-1.85355
AT3G15550		-1.89687	-4.08192		-3.43528	-3.82584
AT1G80990		-1.90965
AT1G33860		-1.92239			1.68864	2.67479
AT4G21390		-1.94973	-2.18995		-1.3963
AT2G22610		-1.95137	-1.6142
AT3G11000		-1.9664
AT1G48740		-1.96673	-1.30918
AT5G15230		-1.97393	-2.0711		-2.09817
AT4G37560		-1.97668				1.59808
AT5G60930		-1.97921	-2.4177	-2.11969	-2.55976
AT1G44110		-1.98246	-4.94821		-4.7753	-2.96706
AT2G36200		-1.98709	-1.19988
AT1G69610		-1.99367				1.98498
AT2G45120		-2.00596	-1.99793	-2.206	-2.20045
AT2G36050		-2.01945	-1.97112		-1.5835
AT2G42340		-2.02076		-1.90255
AT1G11220		-2.02132	-1.3361
AT5G59050		-2.03698	-1.57001	-1.4503
AT1G34355		-2.04173	-1.17703
AT4G14440		-2.04243	-5.16287		-4.03559
AT2G46530		-2.04869
AT5G07030		-2.06432				1.9534
AT3G03470		-2.0779
AT5G44700		-2.09282	-3.05419
AT4G16880		-2.11629	-3.09965
AT4G01730		-2.1182	-5.60572		-5.50749	-3.48929
AT4G01680		-2.12241	-1.14692
AT2G07170		-2.13563	-0.961155	-2.06098
AT5G02890		-2.13644	-4.29527		-4.33946
AT5G15530		-2.15216	-3.06436
AT3G56770		-2.15396		-3.01192		2.68023
AT4G05190		-2.22044	-5.41555		-5.03357	-3.19703
AT5G65280		-2.22976	-1.1294
AT4G12290		-2.24395	-1.23691	-1.48369
AT1G47440		-2.25108	-4.97948		-4.36041
AT4G30980		-2.25836				1.61322
AT2G21350		-2.28094		-1.96035		1.54369
AT5G21280		-2.28716	-2.46862	-2.16992	-2.35421
AT2G35742		-2.30072	-7.33289	-1.89235	-6.92512	-5.03371
AT2G35743		-2.30072	-7.33289	-1.89235	-6.92512	-5.03371
AT3G23670		-2.30738	-3.584	-1.62023	-2.89795
AT5G07860		-2.3088	-1.73699	-1.86794	-1.29626
AT1G63040		-2.32084		-2.0762		2.20531
AT5G61340		-2.33388	-4.49185	-2.80507	-4.9648
AT4G30410		-2.35759	-1.00503
AT3G61680		-2.35802	-1.85103
AT4G18390		-2.36622	-1.44416	-3.26441	-1.47468
AT2G23910		-2.38635				1.64692
AT1G08465		-2.39765	-1.07103	-2.60706
AT2G25880		-2.41179		-2.04023
AT4G28310		-2.43457		-1.92402		1.7128
AT1G70550		-2.45316		-2.5608
AT3G48900		-2.46038	-2.14337
AT3G51290		-2.46888	-1.68565	-2.23636	-1.4535
AT3G51300		-2.46888	-1.68565	-2.23636	-1.4535
AT5G42700		-2.47805	-3.68058
AT3G48550		-2.48985
AT5G23950		-2.4955
AT5G16030		-2.49704	-8.27079		-7.19331	-5.77534
AT1G61890		-2.5276	-2.46872
AT1G44740		-2.54962	-2.49913
AT1G16630		-2.55275	-3.37104		-2.37323
AT5G55520		-2.56104	-3.77239	-4.79137	-5.51736
AT3G11520		-2.56413	-2.86746	-2.72487	-3.03097
AT4G00730		-2.58521	-6.16008		-5.66239	-3.57783
AT2G42955		-2.59302	-1.19238	-1.78432
AT5G20050		-2.59587	-6.93034		-6.53921	-4.33554
AT5G07180		-2.62738		-2.04819
AT3G58120		-2.65768	-2.21585	-1.9502	-1.50965
AT3G12430		-2.66599				1.78439
AT4G29440		-2.67346
AT2G47890		-2.68027	-3.99506	-2.07952	-3.39677
AT4G14330		-2.68385	-5.27642	-3.71289	-6.30687
AT1G57990		-2.68676	-5.45383		-3.89586	-2.77
AT5G67390		-2.71979	-6.47851		-6.46562	-3.76068
AT2G25095		-2.74337	-2.83252
AT1G08050		-2.75044		-2.1657	1.28392	3.44813
AT1G18550		-2.78736	-4.70214		-4.55929
AT5G57800		-2.80855	-4.9814		-4.24123
AT5G36000		-2.82014	-1.90533	-2.35948
AT1G75710		-2.87103	-2.44493	-2.23112	-1.80509
AT1G12940		-2.89389		-2.89323
AT1G02230		-2.91508	-1.1292	-2.54261
AT1G18370		-2.94139		-2.37358
AT1G05780		-2.94827	-5.21973	-3.07861	-5.35119
AT1G05440		-2.97634		-2.62691
AT4G22560		-3.02412	-1.22826	-3.33291	-1.53857	1.79391
AT1G23410		-3.02632	-5.61888	-3.43506	-6.02873
AT5G49015		-3.06111	-5.77331	-2.37604	-5.09025	-2.71483
AT3G10290		-3.08079	-1.56432	-2.94954	-1.43328	1.51488
AT2G20570		-3.08351	-2.13604	-2.83465
AT1G76620		-3.12265	-2.98117	-2.00488	-1.86356
AT2G44490		-3.16338	-2.34915	-2.71791
AT1G06660		-3.20357		-2.71499
AT1G22470		-3.20382	-2.4901
AT1G27730		-3.21282		-3.60109		4.25566
AT5G46690		-3.25354	-3.07779	-4.26023	-2.79763
AT2G38620		-3.29342	-2.44128
AT3G26120		-3.3021				3.97284
AT2G42380		-3.30492	-3.34159		-2.60026
AT2G39250		-3.32979	-4.9921	-3.02423	-4.68711
AT3G04720		-3.35527	-2.58251	-2.84612	-2.07341
AT5G21950		-3.36354	-0.973757	-2.55516		2.38751
AT1G67180		-3.38549	-1.73138	-3.41041
AT1G56120		-3.4074	-1.61749	-2.96096		1.78922
AT1G67590		-3.44235	-3.08879	-3.12298	-2.76949
AT1G25422		-3.4482	-3.03222
AT2G41990		-3.4487	-2.61192	-2.84472
AT1G23790		-3.48117	-6.24645		-5.76854
AT1G32080		-3.50377	-4.22995	-4.95318	-5.67977
AT2G46380		-3.52603		-2.99971
AT2G35950		-3.56375	-4.28994	-4.95675	-5.68332
AT2G16850		-3.56453	-5.82184		-3.82043
AT3G28310		-3.59527	-5.02993	-3.06046	-4.49648
AT3G11590		-3.60004		-2.82838
AT3G11591		-3.60004		-2.82838
AT3G02170		-3.62058		-3.44445
AT5G44680		-3.73095	-6.49623		-5.46659
AT5G57090		-3.79208	-4.34802	-2.67043	-3.22593
AT1G14440		-3.8028	-3.65738	-3.41802	-3.27517
AT3G53310		-3.81552	-6.07284	-3.40501	-5.66356
AT3G12685		-3.92192	-7.20641	-3.58615	-6.87152
AT3G51280		-3.92345	-4.64963	-4.9666	-5.693
AT2G22800		-3.94577	-3.03143	-3.27793	-2.36489
AT3G61730		-4.0138		-4.41213
AT3G11402		-4.07107	-4.79726	-5.335	-6.0613
AT5G52250		-4.08051		-3.62199
AT4G27730		-4.08088	-4.80707	-4.25755	-4.98409
AT1G33600		-4.11662	-4.14026	-3.62109	-3.64492
AT2G15050		-4.14025	-4.86644		-4.56255
AT3G02150		-4.17703	-4.90322	-5.03791	-5.76469
AT3G02110		-4.1826	-3.4012	-3.97739	-3.55579
AT5G15070		-4.18685	-0.759875		0.313901	4.50358
AT1G79020		-4.1876		-3.4971		3.30548
AT5G49130		-4.24076		-3.33988
AT3G27330		-4.26054	-4.98672
AT4G00165		-4.27672	-2.52392	-3.67036	-1.91698
AT2G31570		-4.29178	-6.5491	-3.7891	-6.04758
AT5G20110		-4.32806	-5.05425	-4.02277	-4.74942
AT1G72670		-4.41736	-3.59355	-4.33441	-3.51261
AT2G04080		-4.43827	-5.16446	-4.33353	-5.06002
AT5G39210		-4.45726	-5.18344	-4.14057	-4.86657
AT1G44830		-4.5091	-5.23529	-5.4243	-6.15106
AT2G46300		-4.56914		-4.21154
AT5G19340		-4.60118	-3.74905	-4.69111	-3.8414
AT3G55660		-4.61068	-5.33687	-4.14638	-4.87317
AT5G51850		-4.63808	-5.36427		-4.6101
AT3G03130		-4.64779	-5.37398	-5.25642	-5.9824
AT1G69160		-4.6575	-3.89096	-4.25072	-3.48667
AT3G27730		-4.70098	-1.16518	-4.39467		3.53456
AT1G79160		-4.72232	-5.44851		-3.97372
AT3G01710		-4.7303	-5.45648		-4.46246
AT5G15310		-4.82327		-3.68567
AT1G54120		-4.84514	-5.57133		-4.6101
AT4G26020		-4.93059	-3.83234	-4.92285	-3.82354
AT1G27100		-4.94948	-3.69383	-4.3537	-3.09975
AT2G22540		-4.96263		-4.197		4.60883
AT1G75490		-4.99035	-3.15177	-4.09241	-2.25542
AT1G35140		-5.03515		-4.15072
AT5G66230		-5.05177	-5.77796	-4.95593	-5.68238
AT3G55990		-5.08427		-5.49104
AT3G26742		-5.11511	-1.35533	-4.27441		3.75804
AT4G01930		-5.13174	-2.17987	-5.21203	-2.2618
AT3G05330		-5.16303		-4.83417
AT3G58540		-5.16694	-1.18991	-5.34385		3.97576
AT4G00480		-5.16799	-5.89418	-4.45941	-5.18588
AT5G19740		-5.25201		-4.72683		4.50152
AT3G11580		-5.32504		-4.78428
AT3G25770		-5.33803	-6.06422	-3.8626	-4.58997
AT3G26050		-5.35121	-2.45585	-4.97827
AT4G29610		-5.35634	-2.64513	-5.37007	-2.66034
AT4G34510		-5.35868	-6.08487	-5.24027	-5.96653
AT1G70820		-5.36261	-6.08879	-4.241	-4.96746
AT1G78820		-5.38086	-6.10704	-6.05466	-6.78064
AT4G01460		-5.38801	-2.74002	-4.996
AT4G17810		-5.43033	-6.15651	-4.24548	-4.97286
AT4G36500		-5.46552	-6.1917	-4.39155	-5.11754
AT5G20740		-5.66684	-6.39302	-5.9367	-6.66309
AT3G51960		-5.76386	-5.91312	-4.68766	-4.83773
AT1G67035		-5.81036	-3.38817	-5.14878	-2.72825
AT5G52310		-5.81669	-3.04145	-4.29018
AT4G26660		-5.93922	-3.04386	-5.77186	-2.87828
AT2G30930		-5.97097	-2.44165	-5.17427	-1.64499	3.52831
AT1G72600		-5.98382	-6.71	-4.66093	-5.38692
AT1G72610		-5.98382	-6.71	-4.66093	-5.38692
AT1G64710		-6.00124	-6.72742	-4.68834	-5.4156
AT1G68780		-6.00392	-6.7301	-5.84235	-6.56833
AT2G37960		-6.05647	-1.28973	-6.34847	-1.58207	4.76538
AT4G30400		-6.09007	-6.81625	-5.11767	-5.84368
AT1G02730		-6.10848	-4.04808	-5.36283	-3.30361
AT5G28300		-6.22536	-6.95155	-5.60754	-6.33352
AT1G70220		-6.22568	-1.42075	-5.54647		4.80308
AT4G38860		-6.24037	-3.00089	-5.41999
AT2G18650		-6.40987	-7.13605	-5.82516	-6.55155
AT4G23800		-6.70228	-7.42846	-6.2943	-7.02078
AT1G80310		-6.81958	-2.95432	-6.71088
AT2G41940		-6.96649	-7.69267	-6.28284	-7.00896
AT3G61970		-7.12517	-5.28659	-6.7315	-4.89434
AT1G33590		-8.02738	-3.04484	-7.12252		4.98008
AT4G38540			3.57093			2.10556
AT2G20290			3.20133
AT3G23120			3.14669
AT2G14247			3.14357
AT2G28870			3.09753
AT4G14365			2.68368
AT1G58210			2.65316		1.60903
AT3G08660			2.64068	-3.97259	1.76357	5.73527
AT2G34140			2.5569		1.02746	1.27438
AT3G56080			2.54731		1.24414
AT3G12143			2.53747
AT1G13750			2.48538			2.20543
AT2G25510			2.44203			1.19544
AT5G25440			2.4066
AT3G22540			2.37367
AT3G28345			2.36911
AT4G24710			2.14226		1.99996
AT5G57190			2.07233
AT3G03540			2.02897
AT1G23010			2.00882
AT3G57060			1.97192
AT1G18810			1.89059	2.95433	3.07998
AT1G76110			1.84412			1.75257
AT3G42170			1.80467
AT1G49130			1.7633
AT5G38710			1.72433
AT1G62540			1.71699			1.18629
AT1G78970			1.66117		1.91661
AT3G53750			1.64188		2.17167
AT1G04350			1.63811		1.00284
AT4G05110			1.63073
AT4G01895			1.59717		1.20615
AT4G01897			1.59717		1.20615
AT1G61610			1.59226
AT3G19850			1.58373
AT3G10480			1.56005
AT5G66310			1.55132
AT1G77920			1.53522		1.06333
AT5G65030			1.49251
AT3G51060			1.46497
AT3G11840			1.43631
AT3G47950			1.42362
AT1G26780			1.4203
AT5G20960			1.41643
AT1G17240			1.4095
AT4G31615			1.39844
AT3G53010			1.39768
AT4G34560			1.38774
AT2G47000			1.3647
AT3G62740			1.36234
AT5G16230			1.35715
AT1G67626			1.3463
AT3G50270			1.34578
AT1G53560			1.28398		1.37056
AT1G59590			1.25506
AT5G18320			1.24711
AT1G17060			1.22926		1.69537
AT1G12110			1.22756		0.898931
AT3G04530			1.22277
AT5G42460			1.21546		2.20721
AT4G03090			1.20321			0.97622
AT5G67370			1.19732
AT2G37280			1.19599
AT1G03620			1.18804
AT3G23010			1.18716
AT2G48020			1.17206
AT3G26550			1.17101
AT4G18260			1.16095
AT5G38280			1.13922
AT1G76650			1.13566			1.59876
AT4G28270			1.12961
AT4G00050			1.12473
AT1G64625			1.11562		1.07711
AT2G15318			1.1127
AT1G04090			1.10164		1.28128
AT3G12750			1.09252
AT1G78815			1.08679
AT3G62860			1.06349
AT3G09910			1.0543
AT5G14050			1.04992
AT5G64910			1.03853
AT5G60900			1.03081			2.32571
AT1G23560			1.02749
AT5G52810			1.01314
AT3G10450			1.01279		0.815632
AT1G70830			1.00844		1.26644
AT5G07820			1.00469
AT1G03400			0.995545		0.925913
AT3G22160			0.993212
AT5G44820			0.991281
AT2G21850			0.985148
AT2G19440			0.980965
AT3G23930			0.980836
AT3G54500			0.968306
AT5G40720			0.963652
AT1G13080			0.952691
AT1G63400			0.951595		1.2246
AT5G53830			0.949372		0.888073
AT5G36220			0.947443
AT1G58390			0.946089
AT1G68570			0.939205
AT5G16410			0.934441
AT3G25020			0.934316
AT3G51000			0.92928
AT3G47580			0.918008
AT5G20400			0.91749			1.14234
AT3G44800			0.916023
AT2G26440			0.914557
AT4G09760			0.912817
AT1G07590			0.912016
AT1G07600			0.912016
AT3G44713			0.90209
AT3G61220			0.897268
AT2G03550			0.893307
AT1G79410			0.892877
AT2G06025			0.890365
AT4G31640			0.887267	1.38071	1.52975
AT3G22120			0.88514
AT1G05710			0.87355
AT4G00955			0.873361
AT2G46690			0.868286
AT1G77990			0.866534
AT4G11211			0.86575
AT1G46264			0.857972
AT2G30520			0.852809
AT2G24762			0.852316
AT3G14950			0.85223
AT2G37310			0.85173
AT2G46590			0.847198		0.812407
AT3G27650			0.84305
AT2G45210			0.84248
AT5G01640			0.839998
AT4G30250			0.837622
AT2G41230			0.831934
AT2G41231			0.831934
AT3G02980			0.8281
AT5G23010			0.827071
AT1G22220			0.826255
AT1G75388			0.821382
AT1G75390			0.821382
AT2G21840			0.820573
AT1G74300			0.820187
AT4G25433			0.815607
AT5G46230			0.815189
AT3G59010			0.807031
AT5G27060			0.806976
AT1G22350			0.805852			1.12056
AT1G62250			0.805236
AT1G62260			0.805236
AT1G50290			0.799643
AT1G10140			0.799542
AT5G57480			0.795551
AT1G06180			0.794935
AT1G55200			0.791185
AT4G38970			0.788621
AT1G72210			0.787457
AT1G16410			0.785608	1.13544	1.15886
AT5G01100			0.782706
AT1G13609			0.779064
AT1G29160			0.777304
AT2G22560			0.76933
AT1G27660			0.767172
AT5G48800			0.765207
AT5G41080			0.762798
AT1G09750			0.756872
AT1G09760			0.756872
AT2G40802			0.755272		0.895187
AT2G47800			0.753692
AT1G73870			0.753586
AT5G12170			0.750325
AT3G56400			0.747051
AT2G30890			0.745789
AT1G29195			0.744536
AT1G68238			0.74213
AT1G68240			0.74213
AT5G40450			0.740489
AT5G67600			0.739653
AT5G63970			0.739086		1.12654
AT3G07870			0.735413
AT3G57670			0.735304
AT5G24390			0.735034
AT1G78490			0.732613		0.796846
AT5G61520			0.731564
AT2G31990			0.730319
AT2G31730			0.728929
AT5G61090			0.726757
AT2G24100			0.721789
AT5G43330			0.721306		1.02839
AT3G06030			0.719183
AT1G12780			0.717484		1.00769
AT3G59900			0.707956
AT4G37870			0.707902
AT1G79110			0.704844
AT5G61820			0.70413
AT2G43060			0.702837
AT5G54130			0.701262
AT1G07485			0.699997
AT1G07490			0.699997
AT4G13540			0.698876
AT4G13550			0.698876
AT1G29395			0.698827
AT3G54400			0.697651
AT1G52000			0.696345			0.90541
AT3G12835			0.695718
AT1G12090			0.695544
AT1G74440			0.692675
AT3G50410			0.691506
AT3G50420			0.691506
AT4G12030			0.686698
AT4G26490			0.686274
AT1G09960			0.684235
AT3G58430			0.683612
AT5G65020			0.682755
AT5G46270			0.682547
AT2G32990			0.682459
AT4G35290			0.681686
AT3G50930			0.678968
AT2G28200			0.678628
AT1G27030			0.67849
AT5G12330			0.678232
AT1G06650			0.672932
AT3G13980			0.66928
AT4G13770			0.668626
AT4G10390			0.668134
AT1G28580			0.66762
AT3G23150			0.662384
AT3G25780			0.660437
AT3G15760			0.657334
AT2G20100			0.652272
AT3G02910			0.652218
AT3G02920			0.652218
AT2G43100			0.650863
AT4G39010			0.650445
AT2G37300			0.643991
AT2G44080			0.643484
AT3G26165			0.640884
AT2G31160			0.638063
AT2G46400			0.637444
AT5G53970			0.636785
AT3G03020			0.635501
AT5G56460			0.635438
AT3G06019			0.631835
AT3G06020			0.631835
AT1G16530			0.630937
AT1G06420			0.630478
AT3G26490			0.629018
AT5G50100			0.626458		0.93983
AT5G38565			0.626346
AT3G21790			0.622324
AT1G14890			0.622176
AT1G67830			0.621849
AT5G56840			0.620084
AT1G76040			0.61871
AT3G23340			0.618281
AT4G21534			0.617589
AT4G21510			0.617068
AT4G02050			0.616007
AT1G58280			0.614956
AT1G35830			0.613174
AT2G31790			0.613048
AT4G05010			0.611137
AT4G39410			0.610747
AT3G14415			0.610476
AT1G68440			0.609692
AT3G28100			0.609464
AT5G10510			0.607596
AT2G01818			0.604824
AT1G51355			0.604041
AT1G63630			0.601477
AT2G36460			0.599494
AT1G70260			0.599249
AT1G66970			0.597515
AT1G29240			0.597
AT4G38960			0.596037
AT5G04470			0.595277
AT1G70000			0.594342
AT5G51260			0.594161
AT4G39510			0.59242
AT4G31620			0.592241
AT5G01810			0.591841
AT4G15430			0.590978
AT5G51750			0.588392
AT4G37790			0.587613
AT1G69260			0.58698
AT5G40060			0.586863
AT3G16770			0.584079
AT5G18370			0.584035
AT3G25730			0.58251
AT3G25740			0.58251
AT4G04630			0.582314
AT3G13900			0.581231
AT3G13910			0.581231
AT5G45730			0.57667
AT5G04700			0.574381
AT2G38060			0.57304
AT2G37330			0.572926
AT2G28130			0.571986
AT5G52780			0.570099
AT5G53810			0.565384
AT5G53815			0.565384
AT1G01110			0.56471
AT3G48100			0.563535
AT5G09760			0.563243
AT1G62560			0.560895
AT2G23200			0.555036
AT5G58300			0.554892
AT3G47960			0.551855
AT3G29810			0.550545
AT3G61890			0.548761
AT3G22420			0.548561
AT2G30490			0.543053
AT1G52760			0.541496
AT3G58790			0.540182
AT5G47250			0.536797
AT2G38800			0.535598
AT1G63020			0.532903
AT5G04900			0.531721
AT2G18230			0.530682
AT4G22160			0.530615
AT3G23730			0.524942
AT3G03190			0.524812
AT3G03200			0.524812
AT1G31320			0.523687
AT4G36988			0.516808
AT4G36990			0.516808
AT1G65900			0.515002
AT1G76180			0.511378
AT3G45095			0.507021
AT3G45100			0.507021
AT3G16520			0.501701
AT4G35250			0.491295
AT2G36830			0.488301
AT2G36570			0.48625
AT1G18460			0.481122
AT2G33860			0.474942
AT2G41440			0.204853		1.38174
AT4G02060			0.000966222
AT5G04895			-0.0530949
AT5G09830			-0.492201
AT5G09840			-0.492201
AT5G66540			-0.493141
AT3G58660			-0.513371
AT4G10450			-0.513741
AT5G57410			-0.514226
AT1G62950			-0.515483
AT2G29980			-0.518976
AT5G66740			-0.522098
AT2G28900			-0.525561
AT3G07650			-0.526496
AT4G14230			-0.5326
AT4G14560			-0.533451
AT4G14570			-0.533451
AT2G35190			-0.551314
AT3G19515			-0.553216
AT4G14170			-0.553777
AT4G14180			-0.553777
AT3G55160			-0.553988
AT1G15660			-0.554119
AT3G09720			-0.556052
AT2G21790			-0.558684
AT3G23990			-0.558811
AT3G02030			-0.559107
AT3G03010			-0.560659
AT3G09310			-0.567985
AT3G23370			-0.573058
AT5G22110			-0.57654
AT5G22120			-0.57654
AT3G49240			-0.583055
AT5G43080			-0.584449
AT2G31010			-0.58621
AT5G22940			-0.586946
AT5G17270			-0.587147
AT5G02430			-0.587245
AT4G13750			-0.588431
AT1G30600			-0.588918
AT5G61810			-0.589327
AT4G19390			-0.593373
AT1G78600			-0.595756
AT4G27490			-0.597102
AT3G59820			-0.598713
AT1G12330			-0.601656
AT2G29530			-0.603409
AT2G29540			-0.603409
AT5G22850			-0.604371
AT2G42280			-0.607943
AT5G16850			-0.610072
AT3G44450			-0.615104
AT4G13850			-0.615711
AT3G13960			-0.616302
AT1G10780			-0.617461
AT4G27950			-0.621802
AT3G19553			-0.625465
AT2G40550			-0.625797
AT1G77320			-0.627032
AT4G19550			-0.628232
AT4G19560			-0.628232
AT1G30960			-0.631006
AT5G62350			-0.632978
AT4G14770			-0.641478
AT5G39550			-0.641596
AT5G67480			-0.646089
AT1G32690			-0.646252
AT5G23908			-0.64841
AT5G23910			-0.64841
AT3G20440			-0.649976
AT1G10930			-0.652351
AT2G40010			-0.656278
AT3G52670			-0.657173
AT1G13930			-0.658583
AT4G16563			-0.659863
AT4G11080			-0.662127
AT1G27630			-0.665856
AT4G20840			-0.667983
AT2G15000			-0.670052
AT3G07860			-0.670184
AT3G59670			-0.676102
AT4G29840			-0.682088
AT3G19050			-0.683523
AT2G26190			-0.688529
AT1G56130			-0.69445
AT1G20060			-0.698371
AT1G20065			-0.698371
AT3G49290			-0.699439
AT1G21670			-0.703514
AT5G50990			-0.705547
AT2G19450			-0.707639
AT1G24090			-0.708499
AT5G54930			-0.710834
AT3G20640			-0.711788
AT4G20830			-0.716403
AT1G72330			-0.718754
AT5G02190			-0.724624
AT5G44635			-0.725797			-1.00787
AT4G13510			-0.729871		-0.83373
AT4G31400			-0.732518
AT3G54630			-0.735669
AT4G29210			-0.735809
AT1G42550			-0.736311
AT5G35760			-0.737584
AT3G19930			-0.738029
AT5G41070			-0.741505
AT5G41071			-0.741505
AT3G20480			-0.745446		-0.849355
AT5G22250			-0.748682
AT1G20570			-0.750837
AT1G76820			-0.75174
AT2G36490			-0.756985
AT1G73480			-0.761524
AT5G14580			-0.76349
AT1G14205			-0.765237
AT3G20490			-0.768506		-0.922164
AT5G49460			-0.769243
AT5G67440			-0.770412
AT2G24680			-0.778928
AT4G12400			-0.779182
AT5G64940			-0.779577
AT5G64950			-0.779577
AT1G24150			-0.780324		-1.0534
AT5G24318			-0.780957
AT5G33300			-0.788714
AT5G40030			-0.789882
AT2G34224			-0.792143
AT2G34230			-0.792143
AT5G61600			-0.793352
AT2G37100			-0.802629		-1.34627
AT2G45720			-0.809885
AT2G46535			-0.810435
AT4G25630			-0.813759		-0.805823
AT1G41875			-0.813844
AT1G66940			-0.815421
AT5G12930			-0.82194
AT3G60520			-0.821961
AT3G50210			-0.828954
AT3G28880			-0.830023
AT5G10380			-0.835563
AT5G10390			-0.835563
AT3G60200			-0.838639
AT1G74640			-0.84301
AT1G12420			-0.847537		-1.29174
AT2G40620			-0.856541
AT4G02360			-0.85719
AT5G61030			-0.864127
AT1G65320			-0.865634
AT1G07240			-0.873727
AT4G22970			-0.873828
AT2G43290			-0.887596
AT1G10522			-0.888956		-0.980531
AT1G80200			-0.892482
AT1G27170			-0.895214
AT1G16550			-0.896297		-0.964152
AT4G36930			-0.897545
AT1G27880			-0.898937		-1.0315
AT2G27180			-0.899041
AT5G37010			-0.901811
AT4G14580			-0.90259		-0.914802
AT1G75090			-0.904568
AT1G15310			-0.911361			-1.21913
AT2G42260			-0.912224
AT4G23020			-0.913176
AT1G17090			-0.916695
AT1G31880			-0.916721
AT4G11200			-0.920371
AT5G66490			-0.922857
AT5G02400			-0.926529
AT1G49720			-0.931283
AT5G16370			-0.936406
AT4G15910			-0.936474		-1.38506
AT1G31760			-0.943779
AT5G51380			-0.9446		-0.967305
AT2G44880			-0.948002
AT5G61000			-0.957938		-1.33882
AT4G01250			-0.96349
AT5G15510			-0.964372
AT5G10430			-0.966506		-1.00087
AT5G35735			-0.967074
AT2G27970			-0.967682
AT5G59570			-0.970634
AT2G29320			-0.971624
AT4G10650			-0.972021
AT1G66170			-0.972334
AT2G33847			-0.9772
AT1G54215			-0.980696
AT4G14970			-0.981597		-0.833297
AT5G41800			-0.981626
AT2G02100			-0.981977
AT5G18740			-0.982128
AT4G39270			-0.987169
AT2G09800			-0.988832
AT4G25340			-0.994811
AT2G46980			-0.99637		-0.856226	-0.861794
AT1G21060			-0.996434
AT2G38460			-1.002
AT2G27310			-1.00225
AT1G02260			-1.004			-1.11299
AT1G01370			-1.00966
AT5G05940			-1.01463		-0.943931
AT5G04760			-1.0223
AT1G02690			-1.02481
AT1G69400			-1.02795
AT5G18710			-1.02883
AT1G17140			-1.02994
AT1G17147			-1.03207
AT5G48320			-1.03318
AT2G47500			-1.03654
AT5G57010			-1.03915
AT5G13840			-1.04358
AT1G51380			-1.04871
AT1G15830			-1.05014			-1.24797
AT1G68540			-1.05397
AT2G38490			-1.05436
AT3G57780			-1.05807
AT4G02075			-1.05993
AT5G40390			-1.06397		-1.12957
AT3G04040			-1.069		-1.16189
AT4G20430			-1.07746
AT2G02061			-1.08433		-1.71099	-1.30905
AT5G15340			-1.0844
AT3G48180			-1.0867
AT2G33560			-1.08937
AT4G00525			-1.09544		-1.09978
AT5G07280			-1.09678		-0.964802
AT1G80370			-1.09824		-1.59065
AT4G30680			-1.10269		-1.0429
AT2G41705			-1.10274		-0.859293
AT5G66840			-1.10974		-1.34367
AT4G14150			-1.11864
AT5G20280			-1.14055		-1.43968
AT2G40711			-1.15294
AT1G78950			-1.15447
AT2G21060			-1.15721
AT1G65710			-1.16894
AT2G25680			-1.17322		-1.63569
AT1G26330			-1.17682
AT5G58580			-1.17761
AT2G23000			-1.19405		-1.39944
AT5G66690			-1.19883			-1.92543
AT3G49950			-1.20837
AT2G33640			-1.20933
AT5G04840			-1.23273
AT1G14280			-1.2337
AT5G64510			-1.24227
AT5G62260			-1.24286
AT5G45450			-1.24656
AT1G27480			-1.24907
AT4G19400			-1.27136	-1.4864	-1.89157
AT4G19410			-1.27136	-1.4864	-1.89157
AT1G68110			-1.28012
AT1G03980			-1.29076		-1.50991	-1.5663
AT4G39950			-1.30941
AT5G16790			-1.3119		-1.58153
AT4G10200			-1.32199
AT1G53860			-1.32945		-1.39641
AT1G15520			-1.33424		-1.42143
AT1G80080			-1.35383
AT5G05410			-1.36117
AT3G24360			-1.37758
AT5G05580			-1.38196		-1.40505
AT2G42170			-1.38247			-1.63113
AT5G56580			-1.38672		-1.17436
AT1G63360			-1.38802
AT2G39800			-1.39279		-1.21747	-1.13903
AT2G34760			-1.39848		-1.36973
AT2G34770			-1.39848		-1.36973
AT5G08360			-1.4239		-2.29484	-2.41533
AT1G15870			-1.48166		-1.15873
AT4G17800			-1.48425
AT4G12740			-1.48822		-1.33649
AT5G57150			-1.51426		-1.37022
AT1G79100			-1.53615		-1.29318
AT1G76610			-1.538
AT4G12980			-1.54153		-1.56022
AT3G02850			-1.57763
AT4G09060			-1.57944	-1.67889	-2.64189
AT4G23250			-1.58221		-1.30035
AT1G21520			-1.58845
AT1G21460			-1.60168
AT2G47340			-1.62984		-1.58191
AT2G01905			-1.63482
AT3G19508			-1.63563
AT1G29590			-1.66134		-2.40625	-2.19197
AT1G68120			-1.66184		-1.23851
AT5G60060			-1.66654		-1.88298
AT2G26180			-1.684		-1.21888	-1.21247
AT3G54560			-1.68444		-2.26452	-1.38741
AT1G63820			-1.6934
AT5G26582			-1.71554		-1.51264
AT1G02810			-1.7181
AT3G62070			-1.76779		-1.32661
AT4G25420			-1.80049
AT3G01330			-1.89373		-2.14437
AT3G63160			-1.90606
AT4G21870			-1.91457
AT5G11510			-1.92192		-1.72194
AT3G10310			-1.94681		-1.70886	-1.30047
AT1G02610			-1.96592		-1.52526
AT1G47655			-1.97767		-3.00381
AT3G26180			-2.02031
AT4G21410			-2.06438
AT5G41315			-2.19253		-2.01394
AT5G24030			-2.20119
AT4G32340			-2.21544
AT3G57860			-2.23269
AT5G66480			-2.25787
AT3G51420			-2.28995		-2.11696
AT5G40942			-2.31483
AT4G24670			-2.35601		-3.49536	-2.18391
AT4G25470			-2.51115
AT3G15115			-2.54383		-3.40273
AT2G32940			-2.54771		-2.20202	-1.78054
AT5G02220			-2.58625		-1.8706
AT1G53260			-2.63366		-2.54792
AT5G03870			-2.63817		-3.0074
AT5G42020			-2.64426		-3.01265
AT1G10160			-2.66465			-2.85235
AT1G31335			-2.72647			-2.7148
AT3G25905			-2.7367
AT2G41120			-2.78475		-2.79538	-1.76343
AT5G09530			-2.86088		-3.01265
AT5G67060			-2.94843		-3.0439	-2.75628
AT1G52650			-2.9911		-2.51396	-3.63789
AT1G69050			-2.99892		-4.73257
AT2G42110			-3.0331		-1.85079	-2.03408
AT3G16150			-3.07964		-2.88816
AT5G60150			-3.09415
AT1G08560			-3.13752		-3.24784	-2.39536
AT1G11560			-3.28346		-4.27679	-4.30419
AT5G26230			-3.36664
AT5G64060			-3.38745		-3.84319	-4.30926
AT5G51600			-3.38825		-3.2076
AT3G55630			-3.43303		-3.01641	-2.89915
AT1G44100			-3.45637		-2.52425	-2.1555
AT4G09750			-3.60016		-4.14737	-3.06518
AT2G45180			-3.6423		-3.30855
AT1G22110			-3.93383		-3.46001
AT3G02120			-4.32195	-4.54737	-5.27336
AT5G59240			-4.38511
AT2G16760			-4.58258		-5.3227	-4.59695
AT2G21235			-4.63103		-5.18352	-4.19796
AT1G07060			-4.76311		-4.55321	-3.7276
AT2G22890			-4.84989		-4.03793
AT1G06645			-4.92835		-3.82384	-3.90568
AT1G24270			-4.98672		-4.90269	-3.19703
AT3G59450			-4.98935		-5.55138	-4.63381
AT3G01550			-5.28673		-5.19323	-3.69244
AT3G13724			-5.49975		-4.46513	-4.26953
AT5G25620			-5.57396		-5.7367	-4.47764
AT3G43790			-5.58062		-5.26766	-5.50353
AT1G09600			-6.02929		-6.62751	-5.06831
AT5G35600			-6.07971		-5.68279	-5.12865
AT4G32830			-6.34571		-5.95698	-5.07012
AT5G05630			-6.3784		-4.85568	-4.95833
AT1G64200			-6.51111		-6.13146	-5.73251
AT2G26040			-6.62987		-6.15551	-5.93777
AT3G22760			-7.46776		-8.02088	-6.66058
AT2G22460				5.18659	4.49952
AT3G04980				4.81463	5.34827
AT5G11780				3.125	3.02758
AT5G10180				2.93644	3.54509
AT3G26330				2.32645
AT3G45160				1.96187
AT1G80570				1.79844
AT5G37740				1.7822	1.8344
AT3G13672				1.75506	2.06713
AT2G47560				1.44221	1.56872
AT2G45930				1.39968	1.22302
AT5G02750				1.39252
AT1G65860				1.26994	1.21268
AT1G10990				1.19547	1.37514
AT5G47720				1.18798
AT2G29730				1.12946
AT2G20980				-1.20761
AT3G03110				-1.247
AT1G28360				-1.25
AT3G57100				-1.26641		1.30457
AT5G06530				-1.27128
AT1G13110				-1.27876	-1.14089
AT3G62280				-1.4153
AT5G46730				-1.49055
AT2G35660				-1.51737	-2.28397
AT5G56810				-1.64506		1.74256
AT5G18460				-1.64766
AT4G27250				-1.77499
AT5G49680				-1.90154	-1.36557
AT5G09430				-2.15109		1.78957
AT3G51930				-2.48535	-2.81286
AT3G05720				-2.50263	-3.89752
AT1G01080				-2.76203		2.26481
AT5G44130				-2.91792		3.23627
AT5G07990				-2.98474	-2.02697
AT1G67030				-2.99745		2.37194
AT4G33050				-3.44896
AT1G30840					3.07683
AT1G80810					2.8012	1.90234
AT1G73850					2.12651
AT1G12030					2.09615
AT2G34600					1.84578
AT1G12220					1.84036
AT3G28600					1.79415
AT1G23050					1.68584	2.80371
AT3G03820					1.63784
AT5G44390					1.52997
AT3G21260					1.49862
AT3G12450					1.29676
AT4G27970					1.19352
AT3G44400					1.17614
AT2G32540					1.16175
AT3G28080					1.14863
AT4G11070					1.13529
AT1G15780					1.1125
AT1G78290					1.03837
AT2G20670					0.871741
AT1G68470					-0.869378
AT1G68690					-0.890665
AT4G30610					-0.906707
AT1G09650					-0.916957
AT1G25480					-0.932965
AT2G31560					-0.963935
AT5G39080					-1.01541
AT1G55050					-1.01647
AT3G20300					-1.06655
AT3G51720					-1.15603
AT1G10900					-1.22679
AT2G04790					-1.23019
AT5G11540					-1.24537
AT5G55830					-1.2818
AT1G61000					-1.28799
[truncated: 27 more rows]
