# Supplementary material for: Temporal dynamics of gene expression and histone marks at the Arabidopsis shoot meristem during flowering
Source: Nat Commun. 2017 May 17;8:15120. doi: 10.1038/ncomms15120 (PMC5442315; doi:10.1038/ncomms15120)
Supplement: Supplementary Data 6 — GO enrichment in biological process of significantly differentially-H3K4me3-modified genes. [file ncomms15120-s7.xlsx]

## Sheet: 1. Inc_0->1
Supplementary Data 6. GO enrichment in biological process of significantly differentially-H3K4me3-modified genes
List 1: GO enrichment in biological process of genes with significantly increased H3K4me3 signals from 0LD to 1LD (see Supplementary Table S5).
Note:
#Analysis Type:	PANTHER Overrepresentation Test (release 20150430)
#Annotation Version and Release Date:	GO Ontology database Released 2015-08-06
#Analyzed List:	upload_1 (Arabidopsis thaliana)
#Reference List:	Arabidopsis thaliana (all genes in database)
#Bonferroni correction:	TRUE
GO biological process complete	Arabidopsis thaliana - REFLIST (26684)	upload_1 (147)	upload_1 (expected)	upload_1 (over/under)	upload_1 (fold Enrichment)	upload_1 (P-value)
long-day photoperiodism, flowering (GO:0048574)	13	5	0.07	+	> 5	2.58e-05
long-day photoperiodism (GO:0048571)	13	5	0.07	+	> 5	2.58e-05
circadian rhythm (GO:0007623)	103	7	0.57	+	> 5	0.00378
rhythmic process (GO:0048511)	112	7	0.62	+	> 5	0.00652
response to salicylic acid (GO:0009751)	342	12	1.88	+	> 5	0.000993
Unclassified (UNCLASSIFIED)	7452	38	41.05	-	0.93	0

## Sheet: 2. Dec_0->1
Supplementary Data 6. GO enrichment in biological process of significantly differentially-H3K4me3-modified genes
List 2: GO enrichment in biological process of genes with significantly decreased H3K4me3 signals from 0LD to 1LD (see Supplementary Table S5).
Note:
#Analysis Type:	PANTHER Overrepresentation Test (release 20150430)
#Annotation Version and Release Date:	GO Ontology database Released 2015-08-06
#Analyzed List:	upload_1 (Arabidopsis thaliana)
#Reference List:	Arabidopsis thaliana (all genes in database)
#Bonferroni correction:	TRUE
GO biological process complete	Arabidopsis thaliana - REFLIST (26684)	upload_1 (111)	upload_1 (expected)	upload_1 (over/under)	upload_1 (fold Enrichment)	upload_1 (P-value)
Unclassified (UNCLASSIFIED)	7452	33	31	+	1.06	0

## Sheet: 3. Inc_1->2
Supplementary Data 6. GO enrichment in biological process of significantly differentially-H3K4me3-modified genes
List 3: GO enrichment in biological process of genes with significantly increased H3K4me3 signals from 1LD to 2LD (see Supplementary Table S5).
Note:
#Analysis Type:	PANTHER Overrepresentation Test (release 20150430)
#Annotation Version and Release Date:	GO Ontology database Released 2015-08-06
#Analyzed List:	upload_1 (Arabidopsis thaliana)
#Reference List:	Arabidopsis thaliana (all genes in database)
#Bonferroni correction:	TRUE
GO biological process complete	Arabidopsis thaliana - REFLIST (26684)	upload_1 (78)	upload_1 (expected)	upload_1 (over/under)	upload_1 (fold Enrichment)	upload_1 (P-value)
Unclassified (UNCLASSIFIED)	7452	22	21.78	+	1.01	0

## Sheet: 4. Dec_1->2
Supplementary Data 6. GO enrichment in biological process of significantly differentially-H3K4me3-modified genes
List 4: GO enrichment in biological process of genes with significantly decreased H3K4me3 signals from 1LD to 2LD (see Supplementary Table S5).
Note:
#Analysis Type:	PANTHER Overrepresentation Test (release 20150430)
#Annotation Version and Release Date:	GO Ontology database Released 2015-08-06
#Analyzed List:	upload_1 (Arabidopsis thaliana)
#Reference List:	Arabidopsis thaliana (all genes in database)
#Bonferroni correction:	TRUE
GO biological process complete	Arabidopsis thaliana - REFLIST (26684)	upload_1 (220)	upload_1 (expected)	upload_1 (over/under)	upload_1 (fold Enrichment)	upload_1 (P-value)
DNA replication initiation (GO:0006270)	46	6	0.38	+	> 5	0.00525
cell proliferation (GO:0008283)	114	8	0.94	+	> 5	0.0111
MAPK cascade (GO:0000165)	160	9	1.32	+	> 5	0.0169
cytokinesis by cell plate formation (GO:0000911)	162	9	1.34	+	> 5	0.0187
cytokinetic process (GO:0032506)	163	9	1.34	+	> 5	0.0196
mitotic cytokinetic process (GO:1902410)	163	9	1.34	+	> 5	0.0196
signal transduction by protein phosphorylation (GO:0023014)	164	9	1.35	+	> 5	0.0206
mitotic cytokinesis (GO:0000281)	167	9	1.38	+	> 5	0.0237
cytoskeleton-dependent cytokinesis (GO:0061640)	168	9	1.39	+	> 5	0.0248
cytokinesis (GO:0000910)	168	9	1.39	+	> 5	0.0248
microtubule-based process (GO:0007017)	218	11	1.8	+	> 5	0.00481
systemic acquired resistance, salicylic acid mediated signaling pathway (GO:0009862)	181	9	1.49	+	> 5	0.0443
negative regulation of defense response (GO:0031348)	203	10	1.67	+	> 5	0.0169
mitotic cell cycle process (GO:1903047)	221	10	1.82	+	> 5	0.0348
regulation of plant-type hypersensitive response (GO:0010363)	267	12	2.2	+	> 5	0.00546
salicylic acid mediated signaling pathway (GO:0009863)	254	11	2.09	+	> 5	0.02
regulation of cellular response to stress (GO:0080135)	280	12	2.31	+	> 5	0.0088
cellular response to salicylic acid stimulus (GO:0071446)	257	11	2.12	+	> 5	0.0222
regulation of programmed cell death (GO:0043067)	304	13	2.51	+	> 5	0.0036
regulation of cell death (GO:0010941)	312	13	2.57	+	> 5	0.00477
protein targeting to membrane (GO:0006612)	299	12	2.47	+	4.87	0.0169
regulation of innate immune response (GO:0045088)	305	12	2.51	+	4.77	0.0205
regulation of immune response (GO:0050776)	306	12	2.52	+	4.76	0.0212
establishment of protein localization to membrane (GO:0090150)	308	12	2.54	+	4.73	0.0226
protein localization to membrane (GO:0072657)	308	12	2.54	+	4.73	0.0226
regulation of immune system process (GO:0002682)	309	12	2.55	+	4.71	0.0233
cellular response to acid chemical (GO:0071229)	517	18	4.26	+	4.22	0.000745
hormone-mediated signaling pathway (GO:0009755)	700	20	5.77	+	3.47	0.00347
intracellular signal transduction (GO:0035556)	566	16	4.67	+	3.43	0.0436
cellular response to oxygen-containing compound (GO:1901701)	642	18	5.29	+	3.4	0.0149
cellular response to hormone stimulus (GO:0032870)	726	20	5.99	+	3.34	0.00597
phyllome development (GO:0048827)	618	17	5.1	+	3.34	0.0341
cellular response to endogenous stimulus (GO:0071495)	730	20	6.02	+	3.32	0.00647
cellular response to organic substance (GO:0071310)	1027	23	8.47	+	2.72	0.0309
cellular response to chemical stimulus (GO:0070887)	1123	25	9.26	+	2.7	0.0143
regulation of cellular process (GO:0050794)	3862	57	31.84	+	1.79	0.0119
Unclassified (UNCLASSIFIED)	7452	67	61.44	+	1.09	0

## Sheet: 5. Inc_2->3
Supplementary Data 6. GO enrichment in biological process of significantly differentially-H3K4me3-modified genes
List 5: GO enrichment in biological process of genes with significantly increased H3K4me3 signals from 2LD to 3LD (see Supplementary Table S5).
Note:
#Analysis Type:	PANTHER Overrepresentation Test (release 20150430)
#Annotation Version and Release Date:	GO Ontology database Released 2015-08-06
#Analyzed List:	upload_1 (Arabidopsis thaliana)
#Reference List:	Arabidopsis thaliana (all genes in database)
#Bonferroni correction:	TRUE
GO biological process complete	Arabidopsis thaliana - REFLIST (26684)	upload_1 (88)	upload_1 (expected)	upload_1 (over/under)	upload_1 (fold Enrichment)	upload_1 (P-value)
MAPK cascade (GO:0000165)	160	8	0.53	+	> 5	0.000131
signal transduction by protein phosphorylation (GO:0023014)	164	8	0.54	+	> 5	0.000158
negative regulation of defense response (GO:0031348)	203	8	0.67	+	> 5	0.000783
systemic acquired resistance, salicylic acid mediated signaling pathway (GO:0009862)	181	7	0.6	+	> 5	0.00484
jasmonic acid mediated signaling pathway (GO:0009867)	194	7	0.64	+	> 5	0.0076
cellular response to jasmonic acid stimulus (GO:0071395)	195	7	0.64	+	> 5	0.00785
systemic acquired resistance (GO:0009627)	336	11	1.11	+	> 5	3.09e-05
salicylic acid mediated signaling pathway (GO:0009863)	254	8	0.84	+	> 5	0.00411
cellular response to salicylic acid stimulus (GO:0071446)	257	8	0.85	+	> 5	0.00448
regulation of plant-type hypersensitive response (GO:0010363)	267	8	0.88	+	> 5	0.00591
negative regulation of response to stimulus (GO:0048585)	269	8	0.89	+	> 5	0.00624
defense response, incompatible interaction (GO:0009814)	406	12	1.34	+	> 5	2.02e-05
regulation of cellular response to stress (GO:0080135)	280	8	0.92	+	> 5	0.00836
response to jasmonic acid (GO:0009753)	327	9	1.08	+	> 5	0.00278
protein targeting to membrane (GO:0006612)	299	8	0.99	+	> 5	0.0134
regulation of defense response (GO:0031347)	413	11	1.36	+	> 5	0.000244
regulation of programmed cell death (GO:0043067)	304	8	1	+	> 5	0.0151
regulation of innate immune response (GO:0045088)	305	8	1.01	+	> 5	0.0155
regulation of immune response (GO:0050776)	306	8	1.01	+	> 5	0.0159
establishment of protein localization to membrane (GO:0090150)	308	8	1.02	+	> 5	0.0166
protein localization to membrane (GO:0072657)	308	8	1.02	+	> 5	0.0166
regulation of immune system process (GO:0002682)	309	8	1.02	+	> 5	0.017
regulation of cell death (GO:0010941)	312	8	1.03	+	> 5	0.0182
regulation of response to stress (GO:0080134)	443	11	1.46	+	> 5	0.000486
response to salicylic acid (GO:0009751)	342	8	1.13	+	> 5	0.0351
innate immune response (GO:0045087)	545	12	1.8	+	> 5	0.000478
immune response (GO:0006955)	550	12	1.81	+	> 5	0.000527
cellular response to acid chemical (GO:0071229)	517	11	1.7	+	> 5	0.00218
intracellular signal transduction (GO:0035556)	566	11	1.87	+	> 5	0.00519
regulation of response to stimulus (GO:0048583)	574	11	1.89	+	> 5	0.00593
immune system process (GO:0002376)	639	12	2.11	+	> 5	0.00251
cellular response to oxygen-containing compound (GO:1901701)	642	12	2.12	+	> 5	0.00264
hormone-mediated signaling pathway (GO:0009755)	700	13	2.31	+	> 5	0.000991
cellular response to hormone stimulus (GO:0032870)	726	13	2.39	+	> 5	0.00149
cellular response to endogenous stimulus (GO:0071495)	730	13	2.41	+	> 5	0.00158
defense response to other organism (GO:0098542)	884	13	2.92	+	4.46	0.0126
cellular response to organic substance (GO:0071310)	1027	14	3.39	+	4.13	0.0128
response to other organism (GO:0051707)	1196	15	3.94	+	3.8	0.0156
response to external biotic stimulus (GO:0043207)	1196	15	3.94	+	3.8	0.0156
cellular response to chemical stimulus (GO:0070887)	1123	14	3.7	+	3.78	0.0346
response to biotic stimulus (GO:0009607)	1234	15	4.07	+	3.69	0.0226
Unclassified (UNCLASSIFIED)	7452	24	24.58	-	0.98	0

## Sheet: 6. Dec_2->3
Supplementary Data 6. GO enrichment in biological process of significantly differentially-H3K4me3-modified genes
List 6: GO enrichment in biological process of genes with significantly decreased H3K4me3 signals from 2LD to 3LD (see Supplementary Table S5).
Note:
#Analysis Type:	PANTHER Overrepresentation Test (release 20150430)
#Annotation Version and Release Date:	GO Ontology database Released 2015-08-06
#Analyzed List:	upload_1 (Arabidopsis thaliana)
#Reference List:	Arabidopsis thaliana (all genes in database)
#Bonferroni correction:	TRUE
GO biological process complete	Arabidopsis thaliana - REFLIST (26684)	upload_1 (99)	upload_1 (expected)	upload_1 (over/under)	upload_1 (fold Enrichment)	upload_1 (P-value)
histone H3-K9 modification (GO:0061647)	129	6	0.48	+	> 5	0.0182
histone H3-K9 methylation (GO:0051567)	129	6	0.48	+	> 5	0.0182
chromatin silencing (GO:0006342)	181	7	0.67	+	> 5	0.0106
negative regulation of gene expression, epigenetic (GO:0045814)	184	7	0.68	+	> 5	0.0118
mitotic cell cycle process (GO:1903047)	221	7	0.82	+	> 5	0.0381
Unclassified (UNCLASSIFIED)	7452	23	27.65	-	0.83	0

## Sheet: 7. Inc_0->2
Supplementary Data 6. GO enrichment in biological process of significantly differentially-H3K4me3-modified genes
List 7: GO enrichment in biological process of genes with significantly increased H3K4me3 signals from 0LD to 2LD (see Supplementary Table S5).
Note:
#Analysis Type:	PANTHER Overrepresentation Test (release 20150430)
#Annotation Version and Release Date:	GO Ontology database Released 2015-08-06
#Analyzed List:	upload_1 (Arabidopsis thaliana)
#Reference List:	Arabidopsis thaliana (all genes in database)
#Bonferroni correction:	TRUE
GO biological process complete	Arabidopsis thaliana - REFLIST (26684)	upload_1 (528)	upload_1 (expected)	upload_1 (over/under)	upload_1 (fold Enrichment)	upload_1 (P-value)
long-day photoperiodism, flowering (GO:0048574)	13	5	0.26	+	> 5	0.0139
long-day photoperiodism (GO:0048571)	13	5	0.26	+	> 5	0.0139
polarity specification of adaxial/abaxial axis (GO:0009944)	58	9	1.15	+	> 5	0.00603
adaxial/abaxial axis specification (GO:0009943)	58	9	1.15	+	> 5	0.00603
specification of axis polarity (GO:0065001)	59	9	1.17	+	> 5	0.00691
adaxial/abaxial pattern specification (GO:0009955)	61	9	1.21	+	> 5	0.00902
axis specification (GO:0009798)	69	9	1.37	+	> 5	0.0238
specification of symmetry (GO:0009799)	94	12	1.86	+	> 5	0.00111
determination of bilateral symmetry (GO:0009855)	94	12	1.86	+	> 5	0.00111
regionalization (GO:0003002)	174	14	3.44	+	4.07	0.0263
response to salicylic acid (GO:0009751)	342	25	6.77	+	3.69	7.86e-05
pattern specification process (GO:0007389)	256	17	5.07	+	3.36	0.0382
response to organic cyclic compound (GO:0014070)	616	31	12.19	+	2.54	0.00608
response to acid chemical (GO:0001101)	1085	44	21.47	+	2.05	0.0151
response to oxygen-containing compound (GO:1901700)	1646	59	32.57	+	1.81	0.0182
regulation of biosynthetic process (GO:0009889)	2244	79	44.4	+	1.78	0.000939
response to organic substance (GO:0010033)	2032	68	40.21	+	1.69	0.0334
regulation of transcription, DNA-templated (GO:0006355)	2003	67	39.63	+	1.69	0.0392
regulation of RNA biosynthetic process (GO:2001141)	2011	67	39.79	+	1.68	0.0444
regulation of nucleic acid-templated transcription (GO:1903506)	2011	67	39.79	+	1.68	0.0444
regulation of RNA metabolic process (GO:0051252)	2018	67	39.93	+	1.68	0.0493
aromatic compound biosynthetic process (GO:0019438)	2111	70	41.77	+	1.68	0.0332
regulation of metabolic process (GO:0019222)	2705	89	53.52	+	1.66	0.00274
regulation of primary metabolic process (GO:0080090)	2374	78	46.97	+	1.66	0.0143
regulation of cellular metabolic process (GO:0031323)	2380	78	47.09	+	1.66	0.0156
regulation of cellular process (GO:0050794)	3862	123	76.42	+	1.61	8.93e-05
regulation of biological process (GO:0050789)	4379	136	86.65	+	1.57	6.06e-05
biological regulation (GO:0065007)	4960	147	98.14	+	1.5	0.000256
Unclassified (UNCLASSIFIED)	7452	145	147.45	-	0.98	0

## Sheet: 8. Dec_0->2
Supplementary Data 6. GO enrichment in biological process of significantly differentially-H3K4me3-modified genes
List 8: GO enrichment in biological process of genes with significantly decreased H3K4me3 signals from 0LD to 2LD (see Supplementary Table S5).
Note:
#Analysis Type:	PANTHER Overrepresentation Test (release 20150430)
#Annotation Version and Release Date:	GO Ontology database Released 2015-08-06
#Analyzed List:	upload_1 (Arabidopsis thaliana)
#Reference List:	Arabidopsis thaliana (all genes in database)
#Bonferroni correction:	TRUE
GO biological process complete	Arabidopsis thaliana - REFLIST (26684)	upload_1 (594)	upload_1 (expected)	upload_1 (over/under)	upload_1 (fold Enrichment)	upload_1 (P-value)
regulation of G2/M transition of mitotic cell cycle (GO:0010389)	37	10	0.82	+	> 5	3.28e-05
regulation of cell cycle G2/M phase transition (GO:1902749)	38	10	0.85	+	> 5	4.2e-05
regulation of mitotic cell cycle phase transition (GO:1901990)	47	12	1.05	+	> 5	2.33e-06
sepal formation (GO:0048453)	59	15	1.31	+	> 5	2.15e-08
petal formation (GO:0048451)	59	15	1.31	+	> 5	2.15e-08
sepal morphogenesis (GO:0048447)	59	15	1.31	+	> 5	2.15e-08
regulation of cell cycle phase transition (GO:1901987)	48	12	1.07	+	> 5	2.94e-06
flower calyx development (GO:0048464)	61	15	1.36	+	> 5	3.4e-08
sepal development (GO:0048442)	61	15	1.36	+	> 5	3.4e-08
spindle organization (GO:0007051)	29	7	0.65	+	> 5	0.00957
DNA replication initiation (GO:0006270)	46	11	1.02	+	> 5	2.2e-05
histone phosphorylation (GO:0016572)	42	10	0.93	+	> 5	0.000106
microtubule-based movement (GO:0007018)	41	9	0.91	+	> 5	0.000949
petal morphogenesis (GO:0048446)	70	15	1.56	+	> 5	2.23e-07
regulation of DNA replication (GO:0006275)	92	18	2.05	+	> 5	1.38e-08
corolla development (GO:0048465)	90	16	2	+	> 5	7.85e-07
petal development (GO:0048441)	90	16	2	+	> 5	7.85e-07
cell proliferation (GO:0008283)	114	20	2.54	+	> 5	6.6e-09
histone H3-K9 modification (GO:0061647)	129	22	2.87	+	> 5	9.54e-10
histone H3-K9 methylation (GO:0051567)	129	22	2.87	+	> 5	9.54e-10
regulation of cell cycle process (GO:0010564)	96	15	2.14	+	> 5	1.51e-05
methylation-dependent chromatin silencing (GO:0006346)	86	13	1.91	+	> 5	0.000215
mitotic cytokinesis (GO:0000281)	167	25	3.72	+	> 5	4.23e-10
cytoskeleton-dependent cytokinesis (GO:0061640)	168	25	3.74	+	> 5	4.81e-10
cytokinesis (GO:0000910)	168	25	3.74	+	> 5	4.81e-10
cytokinesis by cell plate formation (GO:0000911)	162	24	3.61	+	> 5	1.58e-09
cytokinetic process (GO:0032506)	163	24	3.63	+	> 5	1.8e-09
mitotic cytokinetic process (GO:1902410)	163	24	3.63	+	> 5	1.8e-09
histone lysine methylation (GO:0034968)	177	25	3.94	+	> 5	1.48e-09
peptidyl-lysine methylation (GO:0018022)	179	25	3.98	+	> 5	1.88e-09
regulation of DNA metabolic process (GO:0051052)	144	20	3.21	+	> 5	3.82e-07
chromatin silencing by small RNA (GO:0031048)	89	12	1.98	+	> 5	0.00214
regulation of mitotic cell cycle (GO:0007346)	90	12	2	+	> 5	0.0024
mitotic cell cycle process (GO:1903047)	221	29	4.92	+	> 5	1.32e-10
floral organ formation (GO:0048449)	138	18	3.07	+	> 5	7.97e-06
microtubule-based process (GO:0007017)	218	28	4.85	+	> 5	5.93e-10
microtubule cytoskeleton organization (GO:0000226)	174	22	3.87	+	> 5	2.74e-07
movement of cell or subcellular component (GO:0006928)	91	11	2.03	+	> 5	0.0164
regulation of cell cycle (GO:0051726)	202	24	4.5	+	> 5	1.39e-07
histone methylation (GO:0016571)	213	25	4.74	+	> 5	7.22e-08
chromatin silencing (GO:0006342)	181	21	4.03	+	> 5	3.21e-06
response to karrikin (GO:0080167)	95	11	2.11	+	> 5	0.0243
protein methylation (GO:0006479)	217	25	4.83	+	> 5	1.06e-07
protein alkylation (GO:0008213)	217	25	4.83	+	> 5	1.06e-07
negative regulation of gene expression, epigenetic (GO:0045814)	184	21	4.1	+	> 5	4.27e-06
DNA-dependent DNA replication (GO:0006261)	162	18	3.61	+	4.99	8.77e-05
DNA methylation (GO:0006306)	127	14	2.83	+	4.95	0.00294
DNA alkylation (GO:0006305)	127	14	2.83	+	4.95	0.00294
DNA methylation or demethylation (GO:0044728)	130	14	2.89	+	4.84	0.00383
organ formation (GO:0048645)	177	19	3.94	+	4.82	6.36e-05
DNA modification (GO:0006304)	131	14	2.92	+	4.8	0.00418
floral organ morphogenesis (GO:0048444)	188	19	4.18	+	4.54	0.00016
post-embryonic organ morphogenesis (GO:0048563)	188	19	4.18	+	4.54	0.00016
mitotic cell cycle (GO:0000278)	300	30	6.68	+	4.49	3.92e-08
DNA replication (GO:0006260)	201	20	4.47	+	4.47	9.41e-05
cell division (GO:0051301)	293	29	6.52	+	4.45	1.08e-07
histone modification (GO:0016570)	283	27	6.3	+	4.29	1.08e-06
peptidyl-lysine modification (GO:0018205)	271	25	6.03	+	4.14	9.05e-06
ethylene-activated signaling pathway (GO:0009873)	156	14	3.47	+	4.03	0.0292
gene silencing (GO:0016458)	287	25	6.39	+	3.91	2.74e-05
covalent chromatin modification (GO:0016569)	318	27	7.08	+	3.81	1.23e-05
negative regulation of transcription, DNA-templated (GO:0045892)	283	24	6.3	+	3.81	8.66e-05
negative regulation of RNA biosynthetic process (GO:1902679)	284	24	6.32	+	3.8	9.24e-05
negative regulation of nucleic acid-templated transcription (GO:1903507)	284	24	6.32	+	3.8	9.24e-05
negative regulation of RNA metabolic process (GO:0051253)	285	24	6.34	+	3.78	9.85e-05
negative regulation of nucleobase-containing compound metabolic process (GO:0045934)	296	24	6.59	+	3.64	0.000195
cell cycle process (GO:0022402)	407	33	9.06	+	3.64	8.05e-07
negative regulation of cellular macromolecule biosynthetic process (GO:2000113)	297	24	6.61	+	3.63	0.000207
negative regulation of macromolecule biosynthetic process (GO:0010558)	298	24	6.63	+	3.62	0.00022
negative regulation of cellular biosynthetic process (GO:0031327)	301	24	6.7	+	3.58	0.000263
negative regulation of nitrogen compound metabolic process (GO:0051172)	305	24	6.79	+	3.53	0.000333
negative regulation of biosynthetic process (GO:0009890)	305	24	6.79	+	3.53	0.000333
chromatin modification (GO:0016568)	376	29	8.37	+	3.46	2.71e-05
negative regulation of cellular metabolic process (GO:0031324)	351	27	7.81	+	3.46	8.99e-05
regulation of gene expression, epigenetic (GO:0040029)	330	25	7.35	+	3.4	0.000372
gene silencing by RNA (GO:0031047)	238	18	5.3	+	3.4	0.019
regulation of shoot system development (GO:0048831)	292	22	6.5	+	3.38	0.00217
organ morphogenesis (GO:0009887)	403	30	8.97	+	3.34	3.32e-05
floral whorl development (GO:0048438)	378	28	8.41	+	3.33	0.00011
anatomical structure formation involved in morphogenesis (GO:0048646)	258	19	5.74	+	3.31	0.0157
peptidyl-amino acid modification (GO:0018193)	358	26	7.97	+	3.26	0.000471
regulation of flower development (GO:0009909)	265	19	5.9	+	3.22	0.0227
cytoskeleton organization (GO:0007010)	351	25	7.81	+	3.2	0.00113
negative regulation of gene expression (GO:0010629)	399	28	8.88	+	3.15	0.000324
cell cycle (GO:0007049)	529	37	11.78	+	3.14	3.7e-06
chromatin organization (GO:0006325)	431	30	9.59	+	3.13	0.00014
negative regulation of macromolecule metabolic process (GO:0010605)	446	31	9.93	+	3.12	8.78e-05
macromolecule methylation (GO:0043414)	395	27	8.79	+	3.07	0.000885
phyllome development (GO:0048827)	618	41	13.76	+	2.98	2.21e-06
floral organ development (GO:0048437)	456	30	10.15	+	2.96	0.000456
negative regulation of metabolic process (GO:0009892)	476	31	10.6	+	2.93	0.000357
chromosome organization (GO:0051276)	569	35	12.67	+	2.76	0.000223
DNA metabolic process (GO:0006259)	557	34	12.4	+	2.74	0.000403
post-embryonic morphogenesis (GO:0009886)	396	24	8.82	+	2.72	0.0273
flower development (GO:0009908)	578	35	12.87	+	2.72	0.000322
negative regulation of cellular process (GO:0048523)	586	35	13.04	+	2.68	0.000442
reproductive shoot system development (GO:0090567)	590	35	13.13	+	2.66	0.000516
post-embryonic organ development (GO:0048569)	549	31	12.22	+	2.54	0.00665
shoot system development (GO:0048367)	901	50	20.06	+	2.49	1.16e-05
negative regulation of biological process (GO:0048519)	906	50	20.17	+	2.48	1.38e-05
regulation of nucleobase-containing compound metabolic process (GO:0019219)	2094	97	46.61	+	2.08	1.35e-08
single-organism organelle organization (GO:1902589)	866	40	19.28	+	2.07	0.0313
regulation of RNA biosynthetic process (GO:2001141)	2011	90	44.77	+	2.01	5.05e-07
regulation of nucleic acid-templated transcription (GO:1903506)	2011	90	44.77	+	2.01	5.05e-07
regulation of nitrogen compound metabolic process (GO:0051171)	2194	98	48.84	+	2.01	7.71e-08
regulation of RNA metabolic process (GO:0051252)	2018	90	44.92	+	2	6e-07
regulation of macromolecule biosynthetic process (GO:0010556)	2138	95	47.59	+	2	2.14e-07
regulation of primary metabolic process (GO:0080090)	2374	105	52.85	+	1.99	2.36e-08
regulation of biosynthetic process (GO:0009889)	2244	99	49.95	+	1.98	1.18e-07
regulation of transcription, DNA-templated (GO:0006355)	2003	88	44.59	+	1.97	2.01e-06
regulation of macromolecule metabolic process (GO:0060255)	2390	105	53.2	+	1.97	3.49e-08
regulation of cellular biosynthetic process (GO:0031326)	2163	95	48.15	+	1.97	3.92e-07
regulation of cellular macromolecule biosynthetic process (GO:2000112)	2130	93	47.41	+	1.96	8.49e-07
regulation of cellular metabolic process (GO:0031323)	2380	102	52.98	+	1.93	2.85e-07
cellular response to chemical stimulus (GO:0070887)	1123	48	25	+	1.92	0.0329
reproductive system development (GO:0061458)	1181	50	26.29	+	1.9	0.0281
reproductive structure development (GO:0048608)	1181	50	26.29	+	1.9	0.0281
regulation of gene expression (GO:0010468)	2238	94	49.82	+	1.89	4.69e-06
regulation of metabolic process (GO:0019222)	2705	113	60.21	+	1.88	1.07e-07
regulation of cellular process (GO:0050794)	3862	135	85.97	+	1.57	9.91e-05
regulation of biological process (GO:0050789)	4379	147	97.48	+	1.51	0.000253
biological regulation (GO:0065007)	4960	157	110.41	+	1.42	0.00307
Unclassified (UNCLASSIFIED)	7452	164	165.89	-	0.99	0

## Sheet: 9. Inc_1->3
Supplementary Data 6. GO enrichment in biological process of significantly differentially-H3K4me3-modified genes
List 9: GO enrichment in biological process of genes with significantly increased H3K4me3 signals from 1LD to 3LD (see Supplementary Table S5).
Note:
#Analysis Type:	PANTHER Overrepresentation Test (release 20150430)
#Annotation Version and Release Date:	GO Ontology database Released 2015-08-06
#Analyzed List:	upload_1 (Arabidopsis thaliana)
#Reference List:	Arabidopsis thaliana (all genes in database)
#Bonferroni correction:	TRUE
GO biological process complete	Arabidopsis thaliana - REFLIST (26684)	upload_1 (148)	upload_1 (expected)	upload_1 (over/under)	upload_1 (fold Enrichment)	upload_1 (P-value)
Unclassified (UNCLASSIFIED)	7452	43	41.33	+	1.04	0

## Sheet: 10. Dec_1->3
Supplementary Data 6. GO enrichment in biological process of significantly differentially-H3K4me3-modified genes
List 10: GO enrichment in biological process of genes with significantly decreased H3K4me3 signals from 1LD to 3LD (see Supplementary Table S5).
Note:
#Analysis Type:	PANTHER Overrepresentation Test (release 20150430)
#Annotation Version and Release Date:	GO Ontology database Released 2015-08-06
#Analyzed List:	upload_1 (Arabidopsis thaliana)
#Reference List:	Arabidopsis thaliana (all genes in database)
#Bonferroni correction:	TRUE
GO biological process complete	Arabidopsis thaliana - REFLIST (26684)	upload_1 (321)	upload_1 (expected)	upload_1 (over/under)	upload_1 (fold Enrichment)	upload_1 (P-value)
sepal formation (GO:0048453)	59	9	0.71	+	> 5	0.000113
petal formation (GO:0048451)	59	9	0.71	+	> 5	0.000113
sepal morphogenesis (GO:0048447)	59	9	0.71	+	> 5	0.000113
flower calyx development (GO:0048464)	61	9	0.73	+	> 5	0.000149
sepal development (GO:0048442)	61	9	0.73	+	> 5	0.000149
microtubule-based movement (GO:0007018)	41	6	0.49	+	> 5	0.0235
petal morphogenesis (GO:0048446)	70	9	0.84	+	> 5	0.000469
corolla development (GO:0048465)	90	9	1.08	+	> 5	0.00365
petal development (GO:0048441)	90	9	1.08	+	> 5	0.00365
cell proliferation (GO:0008283)	114	11	1.37	+	> 5	0.000378
cytoskeleton-dependent cytokinesis (GO:0061640)	168	16	2.02	+	> 5	7.75e-07
cytokinesis (GO:0000910)	168	16	2.02	+	> 5	7.75e-07
histone H3-K9 modification (GO:0061647)	129	12	1.55	+	> 5	0.000156
histone H3-K9 methylation (GO:0051567)	129	12	1.55	+	> 5	0.000156
mitotic cytokinesis (GO:0000281)	167	15	2.01	+	> 5	5.96e-06
cytokinesis by cell plate formation (GO:0000911)	162	14	1.95	+	> 5	3.22e-05
cytokinetic process (GO:0032506)	163	14	1.96	+	> 5	3.47e-05
mitotic cytokinetic process (GO:1902410)	163	14	1.96	+	> 5	3.47e-05
mitotic cell cycle process (GO:1903047)	221	17	2.66	+	> 5	5.23e-06
microtubule cytoskeleton organization (GO:0000226)	174	13	2.09	+	> 5	0.000539
histone lysine methylation (GO:0034968)	177	13	2.13	+	> 5	0.000652
microtubule-based process (GO:0007017)	218	16	2.62	+	> 5	2.93e-05
peptidyl-lysine methylation (GO:0018022)	179	13	2.15	+	> 5	0.000739
floral organ formation (GO:0048449)	138	10	1.66	+	> 5	0.0165
organ formation (GO:0048645)	177	12	2.13	+	> 5	0.00416
cell division (GO:0051301)	293	19	3.52	+	> 5	9.46e-06
histone methylation (GO:0016571)	213	13	2.56	+	> 5	0.00493
chromatin silencing (GO:0006342)	181	11	2.18	+	> 5	0.0301
protein methylation (GO:0006479)	217	13	2.61	+	4.98	0.00602
protein alkylation (GO:0008213)	217	13	2.61	+	4.98	0.00602
negative regulation of gene expression, epigenetic (GO:0045814)	184	11	2.21	+	4.97	0.0349
mitotic cell cycle (GO:0000278)	300	17	3.61	+	4.71	0.000404
histone modification (GO:0016570)	283	15	3.4	+	4.41	0.00469
cell cycle process (GO:0022402)	407	20	4.9	+	4.08	0.000329
covalent chromatin modification (GO:0016569)	318	15	3.83	+	3.92	0.0186
organ morphogenesis (GO:0009887)	403	19	4.85	+	3.92	0.00124
floral whorl development (GO:0048438)	378	16	4.55	+	3.52	0.0351
cell cycle (GO:0007049)	529	21	6.36	+	3.3	0.00477
phyllome development (GO:0048827)	618	23	7.43	+	3.09	0.00459
single-organism organelle organization (GO:1902589)	866	27	10.42	+	2.59	0.0157
regulation of nucleobase-containing compound metabolic process (GO:0019219)	2094	50	25.19	+	1.98	0.00545
regulation of metabolic process (GO:0019222)	2705	64	32.54	+	1.97	0.000227
regulation of biosynthetic process (GO:0009889)	2244	53	26.99	+	1.96	0.0036
regulation of primary metabolic process (GO:0080090)	2374	55	28.56	+	1.93	0.00397
regulation of macromolecule biosynthetic process (GO:0010556)	2138	49	25.72	+	1.91	0.0208
regulation of nitrogen compound metabolic process (GO:0051171)	2194	50	26.39	+	1.89	0.0194
regulation of cellular biosynthetic process (GO:0031326)	2163	49	26.02	+	1.88	0.0281
regulation of macromolecule metabolic process (GO:0060255)	2390	54	28.75	+	1.88	0.0104
regulation of cellular macromolecule biosynthetic process (GO:2000112)	2130	48	25.62	+	1.87	0.0397
regulation of cellular metabolic process (GO:0031323)	2380	53	28.63	+	1.85	0.0192
Unclassified (UNCLASSIFIED)	7452	101	89.65	+	1.13	0

[truncated: 2 more sheets: 11. Inc_0->3, 12. Dec_0->3]
