# Supplementary material for: Temporal dynamics of gene expression and histone marks at the Arabidopsis shoot meristem during flowering
Source: Nat Commun. 2017 May 17;8:15120. doi: 10.1038/ncomms15120 (PMC5442315; doi:10.1038/ncomms15120)
Supplement: Supplementary Data 7 — H3K27me3 modifications at the four time points. [file ncomms15120-s8.xlsx]

## Sheet: H3K27me3
Supplementary Data 7. H3K27me3 modifications at the four time points
Note:	1. Modification start, end - modification limits (bp), consensus (sum) over two replications
	2. Modification signal represented by FPKM(sample)/FPKM(H3 control)
	3. Significance declared in analysis by Macs2, FDR < 0.1
0LD										1LD										2LD										3LD
Chromosome	Modification start	Modification end	Signal in replication 1	Signal in replication 2	Significant in replication 1	Significant in replication 2	Overlap with Gene ID	Overlap length		Chromosome	Modification start	Modification end	Signal in replication 1	Signal in replication 2	Significant in replication 1	Significant in replication 2	Overlap with Gene ID	Overlap length		Chromosome	Modification start	Modification end	Signal in replication 1	Signal in replication 2	Significant in replication 1	Significant in replication 2	Overlap with Gene ID	Overlap length		Chromosome	Modification start	Modification end	Signal in replication 1	Signal in replication 2	Significant in replication 1	Significant in replication 2	Overlap with Gene ID	Overlap length
1	8340	17005	4.88528	5.73802	1	1	AT1G01020	397		1	8290	17057	4.50138	5.35742	1	1	AT1G01020	447		1	8242	16995	4.34087	4.81527	1	1	AT1G01020	495		1	8272	17016	4.40941	4.70071	1	1	AT1G01020	465
1	8340	17005	4.88528	5.73802	1	1	AT1G01030	2065		1	8290	17057	4.50138	5.35742	1	1	AT1G01030	2065		1	8242	16995	4.34087	4.81527	1	1	AT1G01030	2065		1	8272	17016	4.40941	4.70071	1	1	AT1G01030	2065
1	18754	20337	4.46778	3.59621	1	1		0		1	18963	20371	2.82371	3.27676	1	1		0		1	18731	20206	3.94366	3.76766	1	1		0		1	18903	20340	3.23225	3.57834	1	1		0
1	23431	23796	1.64964	1.16925	1	0	AT1G01040	365		1	23406	23704	1.00867	2.09151	0	1	AT1G01040	298		1	23318	23650	1.47425	2.95879	0	1	AT1G01040	332		1	23450	23677	1.72914	1.41607	1	0	AT1G01040	227
1	39919	41167	1.41214	1.38221	1	1	AT1G01070	1025		1	40254	41103	1.44984	1.48219	1	1	AT1G01070	690		1	40409	40856	0.589699	1.8079	0	1	AT1G01070	447		1	37319	37675	1.72624	1.20504	1	0	AT1G01060	356
1	42830	44456	1.77115	1.52531	1	1		0		1	43660	44373	1.90936	0.867512	1	0		0		1	48751	49207	2.29338	3.26187	1	1	AT1G01090	456		1	40657	41052	0.942195	1.7555	0	1	AT1G01070	287
1	46360	46665	2.35799	1.45841	1	0	AT1G01080	305		1	48601	49247	1.73531	2.40876	1	1	AT1G01090	646		1	57978	60631	2.2921	2.32454	1	1	AT1G01120	1189		1	48875	49218	2.20219	3.38018	1	1	AT1G01090	343
1	48745	49229	2.87923	1.98334	1	1	AT1G01090	484		1	50841	51046	2.2374	3.18682	0	1	AT1G01100	205		1	72465	72664	1.53125	1.9602	0	1	AT1G01160	199		1	50723	51138	2.06558	2.32652	1	1	AT1G01100	415
1	50712	51042	3.0716	0.907462	1	0	AT1G01100	330		1	57674	59861	1.69535	2.21474	1	1	AT1G01120	1493		1	75595	76024	1.65036	2.70227	0	1	AT1G01180	429		1	52477	52735	1.66732	1.66782	0	1	AT1G01110	258
1	57631	60174	2.10373	2.33596	1	1	AT1G01120	1536		1	75602	75975	2.22119	3.77572	0	1	AT1G01180	373		1	78041	80690	4.07951	3.803	1	1	AT1G01183	100		1	57547	60029	2.30194	2.71942	1	1	AT1G01120	1620
1	67309	67488	2.20665	1.30047	1	0	AT1G01140	179		1	78030	86142	2.75632	2.91246	1	1	AT1G01183	100		1	82566	85995	2.85302	2.52325	1	1	AT1G01190	1819		1	67291	67586	1.93003	2.26836	1	1	AT1G01140	295
1	77876	81405	4.08741	3.526	1	1	AT1G01183	100		1	78030	86142	2.75632	2.91246	1	1	AT1G01190	1819		1	91704	92087	1.86738	3.32834	0	1	AT1G01220	383		1	75589	75880	1.958	2.44402	1	1	AT1G01180	291
1	82312	85258	2.97955	2.86352	1	1	AT1G01190	1819		1	91628	91943	1.13766	1.85502	0	1	AT1G01220	315		1	97633	97915	2.28659	3.45368	0	1	AT1G01230	282		1	77943	80862	3.07442	4.16911	1	1	AT1G01183	100
1	85838	86133	1.43607	1.36198	1	0		0		1	100101	100300	0.2373	2.85715	0	1	AT1G01240	199		1	102758	105354	3.42798	3.87657	1	1	AT1G01250	839		1	82307	85231	3.07686	2.90274	1	1	AT1G01190	1819
1	91657	92006	2.18234	1.25604	1	1	AT1G01220	349		1	102857	106768	2.89103	3.71613	1	1	AT1G01250	839		1	109147	109693	1.52947	2.29997	0	1	AT1G01260	546		1	91566	91931	1.58644	3.11893	1	1	AT1G01220	365
1	97683	97964	1.11694	2.60486	1	1	AT1G01230	281		1	109321	109992	2.65692	2.05093	1	1	AT1G01260	671		1	113193	113822	3.76228	1.89196	1	1	AT1G01280	629		1	97580	97962	1.44519	1.33354	1	1	AT1G01230	382
1	102547	106204	3.35533	4.18483	1	1	AT1G01250	839		1	113274	113926	2.08103	3.37051	1	1	AT1G01280	652		1	117186	118221	2.35197	1.91177	1	1	AT1G01300	1035		1	102735	105437	3.02837	3.27001	1	1	AT1G01250	839
1	109183	109824	1.41766	1.43092	1	1	AT1G01260	641		1	117146	117955	2.01366	2.40491	1	1	AT1G01300	809		1	131685	132552	1.24727	1.76358	1	1	AT1G01340	224		1	106137	106726	1.17214	1.01678	1	0		0
1	113318	113997	2.71429	3.0192	1	1	AT1G01280	629		1	132103	132847	1.67372	2.04634	0	1	AT1G01340	519		1	138382	139783	3.22947	3.21069	1	1	AT1G01355	1055		1	109176	109882	1.78384	2.16441	1	1	AT1G01260	706
1	117206	118368	1.6099	1.58645	1	1	AT1G01300	1162		1	138436	139648	3.65522	4.54777	1	1	AT1G01355	1055		1	142216	142749	1.87747	1.34414	1	1	AT1G01360	533		1	113359	113919	1.99486	2.5304	1	1	AT1G01280	560
1	131648	132340	1.69269	2.35757	1	0	AT1G01340	12		1	142252	142446	2.97255	1.65715	0	1	AT1G01360	194		1	148320	149947	2.75879	1.92614	1	1	AT1G01390	1486		1	117133	118348	1.82173	2.16128	1	1	AT1G01300	1215
1	138427	139777	4.17862	3.69321	1	1	AT1G01355	1055		1	148439	150039	2.19183	3.15982	1	1	AT1G01390	1367		1	152855	156020	2.87786	3.36768	1	1	AT1G01410	1085		1	131713	132597	1.58048	1.46853	1	1	AT1G01340	269
1	142278	142481	2.48919	1.4357	1	0	AT1G01360	203		1	152831	155987	2.64265	3.78758	1	1	AT1G01410	1085		1	152855	156020	2.87786	3.36768	1	1	AT1G01420	1519		1	138429	139823	2.88502	4.34607	1	1	AT1G01355	1055
1	148432	150107	2.42005	2.1336	1	1	AT1G01390	1374		1	152831	155987	2.64265	3.78758	1	1	AT1G01420	1495		1	166978	167953	6.61211	4.80582	1	1	AT1G01453	864		1	142080	142434	2.01394	2.06215	1	1	AT1G01360	354
1	152870	156058	3.13133	3.29279	1	1	AT1G01410	1085		1	158245	158472	1.95264	0.854005	1	0	AT1G01430	227		1	172465	172724	1.39623	2.94639	0	1	AT1G01470	259		1	148411	150174	1.77183	2.71263	1	1	AT1G01390	1395
1	152870	156058	3.13133	3.29279	1	1	AT1G01420	1519		1	166830	167971	4.25944	5.35638	1	1	AT1G01453	1012		1	181182	182068	1.364	3.16832	0	1	AT1G01490	886		1	152835	156014	2.70949	2.52717	1	1	AT1G01410	1085
1	158094	158554	1.80642	1.24906	1	0	AT1G01430	460		1	172419	172825	0.941346	2.1914	1	1	AT1G01470	406		1	185329	185525	1.72374	2.50072	0	1	AT1G01500	196		1	152835	156014	2.70949	2.52717	1	1	AT1G01420	1519
1	166772	167961	5.45295	5.21826	1	1	AT1G01453	1070		1	175954	176169	2.72117	1.14769	1	0	AT1G01480	215		1	187325	187951	3.11723	3.08847	1	1	AT1G01510	626		1	166809	168073	4.46983	6.39382	1	1	AT1G01453	1033
1	172247	172838	1.98125	1.45071	1	1	AT1G01470	591		1	181202	182011	2.42809	1.70825	1	0	AT1G01490	809		1	195855	196624	2.39025	2.63803	1	1	AT1G01540	769		1	172397	172792	1.51375	1.4766	1	1	AT1G01470	395
1	181372	181699	1.3112	1.66879	0	1	AT1G01490	327		1	185293	186024	3.28556	1.66936	1	1	AT1G01500	731		1	208841	212262	3.22196	2.36585	1	1	AT1G01580	2867		1	176207	176770	1.49181	1.68027	1	1	AT1G01480	563
1	185268	185929	2.10539	1.76113	1	1	AT1G01500	661		1	187192	187713	1.81943	2.71441	1	1	AT1G01510	502		1	226320	227160	1.78595	2.08835	1	1	AT1G01620	840		1	180738	181852	1.44793	1.19424	1	1	AT1G01490	1114
1	187201	188069	2.28837	1.78087	1	1	AT1G01510	858		1	195842	196697	2.13202	2.70593	1	1	AT1G01540	855		1	229143	229853	1.48292	2.27469	1	1	AT1G01630	710		1	185187	185616	2.0714	1.17416	1	0	AT1G01500	429
1	195844	196656	2.6062	2.41597	1	1	AT1G01540	812		1	199772	200282	3.06245	1.49293	1	0	AT1G01550	510		1	237303	237502	1.75704	1.87695	0	1	AT1G01650	199		1	187229	187919	2.53268	3.09126	1	1	AT1G01510	690
1	199980	200199	1.54654	1.91553	0	1	AT1G01550	219		1	208555	212518	2.30502	2.45867	1	1	AT1G01580	3123		1	256880	257552	3.17138	4.2392	1	1		0		1	195843	196661	2.08024	2.89765	1	1	AT1G01540	818
1	208493	212481	2.43228	2.21977	1	1	AT1G01580	3086		1	226263	227098	1.69957	2.49462	0	1	AT1G01620	835		1	263033	263267	2.41323	1.76018	1	0	AT1G01710	234		1	208541	212570	2.08155	2.17034	1	1	AT1G01580	3175
1	226209	227222	1.84015	1.77057	1	1	AT1G01620	1013		1	229185	229774	1.64754	2.10425	1	1	AT1G01630	589		1	268559	268837	1.31529	1.93474	0	1	AT1G01720	278		1	220491	220737	1.26663	1.40022	1	0	AT1G01600	246
1	229090	229863	2.17561	2.18075	1	1	AT1G01630	773		1	237234	237627	1.64309	2.94157	0	1	AT1G01650	393		1	278905	279096	0.124492	3.10741	0	1	AT1G01770	191		1	226162	227151	2.05124	1.79535	1	1	AT1G01620	989
1	237223	237654	1.37873	1.82621	1	1	AT1G01650	431		1	256826	257594	2.17374	3.92893	1	1		0		1	305907	306237	2.40892	3.82706	1	1	AT1G01860	330		1	229050	229968	1.98908	2.19625	1	1	AT1G01630	918
1	246536	246985	2.23389	1.77537	1	0	AT1G01680	449		1	263149	263353	1.95773	2.67282	0	1	AT1G01710	204		1	322289	322670	2.48984	2.59164	0	1	AT1G01930	381		1	237225	237576	1.7787	1.81362	1	1	AT1G01650	351
1	256868	257629	3.87471	4.22717	1	1		0		1	284680	284867	0.696081	1.9936	0	1	AT1G01790	187		1	336733	337733	2.03823	2.73929	1	1	AT1G01960	849		1	245653	247030	1.11886	2.3069	0	1	AT1G01680	619
1	293560	293750	1.81126	1.57384	1	0	AT1G01800	190		1	293450	293700	3.38634	2.63128	1	0	AT1G01800	250		1	341496	341697	1.07241	2.04372	0	1	AT1G01980	201		1	245653	247030	1.11886	2.3069	0	1	AT1G01670	335
1	305933	306148	1.54245	1.64071	1	0	AT1G01860	215		1	306082	306306	2.587	1.47328	1	0	AT1G01860	205		1	343949	344148	1.75067	2.46425	0	1	AT1G01990	199		1	256903	257680	2.47505	2.9222	1	1		0
1	311653	312515	1.4794	1.38589	1	1	AT1G01900	862		1	310717	311476	0.933486	1.4538	0	1	AT1G01900	759		1	346003	346471	1.83124	2.73806	0	1	AT1G02000	468		1	268626	269249	1.54195	0.971404	1	0	AT1G01720	623
1	315423	315726	2.03081	1.54539	1	0	AT1G01910	303		1	322485	322747	2.91954	2.39383	0	1	AT1G01930	262		1	354117	354590	1.98851	2.3844	1	1	AT1G02020	473		1	271062	271289	1.56174	1.84287	0	1	AT1G01730	227
1	322329	322654	1.88599	1.01319	1	0	AT1G01930	325		1	325433	325881	2.00284	3.35909	0	1	AT1G01950	448		1	358100	359014	4.43117	5.24417	1	1	AT1G02040	910		1	278898	279142	1.92106	1.69674	1	0	AT1G01770	244
1	325502	325765	1.84198	1.33982	1	0	AT1G01950	263		1	336961	338614	2.44516	1.8245	1	1	AT1G01960	621		1	362582	363024	1.91293	1.91819	1	1	AT1G02060	442		1	293497	293720	2.09427	1.45385	1	0	AT1G01800	223
1	336882	337685	2.48408	1.8885	1	1	AT1G01960	700		1	336961	338614	2.44516	1.8245	1	1	AT1G01970	323		1	365408	367671	5.64973	7.12591	1	1	AT1G02065	1932		1	297761	298033	2.79714	2.34219	1	0	AT1G01820	272
1	341315	341764	1.3747	1.90265	1	1	AT1G01980	449		1	341393	341874	2.1224	1.79151	1	1	AT1G01980	481		1	370043	371757	2.95295	4.24889	1	1	AT1G02070	710		1	305798	306216	2.45363	1.3657	1	0	AT1G01860	418
1	343697	344191	2.00616	1.57742	1	1	AT1G01990	494		1	343769	344279	2.42385	2.31011	1	1	AT1G01990	510		1	373531	374036	2.89444	2.90002	1	1	AT1G02080	505		1	310782	312452	1.99296	1.51135	1	1	AT1G01900	1670
1	346016	346504	2.2201	2.04207	1	1	AT1G02000	488		1	346093	346452	1.46497	1.44741	0	1	AT1G02000	359		1	389145	389551	1.04262	2.26722	0	1	AT1G02090	406		1	322482	322689	2.34687	1.40022	1	0	AT1G01930	207
1	354061	354730	1.88259	1.64244	1	1	AT1G02020	669		1	347834	348287	1.67017	1.01016	1	0	AT1G02010	396		1	392972	393555	1.54059	2.0891	1	1	AT1G02110	583		1	325434	325978	2.136	1.75332	1	0	AT1G01950	544
1	358047	358957	3.46115	3.60167	1	1	AT1G02040	853		1	354204	354582	2.88436	1.4893	1	1	AT1G02020	378		1	395931	396234	1.46342	2.58644	0	1	AT1G02120	303		1	337056	337689	2.07896	2.1814	1	1	AT1G01960	526
1	362578	362972	1.37595	2.27312	1	1	AT1G02060	394		1	357953	358934	4.0772	5.23271	1	1	AT1G02040	830		1	404027	404759	1.65263	1.56609	0	1	AT1G02140	429		1	341355	341854	1.68716	1.98656	1	1	AT1G01980	499
1	365434	367686	6.49413	7.99239	1	1	AT1G02065	1906		1	362474	362975	1.61473	2.04712	1	1	AT1G02060	501		1	404027	404759	1.65263	1.56609	0	1	AT1G02145	159		1	345963	346451	2.06456	3.17159	1	1	AT1G02000	488
1	369974	372179	3.83198	3.41848	1	1	AT1G02070	710		1	365364	367710	5.10385	7.92951	1	1	AT1G02065	1976		1	408854	409375	1.22333	2.45025	0	1	AT1G02150	521		1	354033	354682	1.50768	1.84443	1	1	AT1G02020	649
1	369974	372179	3.83198	3.41848	1	1	AT1G02074	115		1	370073	371756	2.90386	3.45239	1	1	AT1G02070	710		1	411899	412197	0.525201	2.35478	0	1	AT1G02170	298		1	358012	358997	3.00325	3.26313	1	1	AT1G02040	893
1	373594	374053	2.09599	1.8311	1	1	AT1G02080	459		1	373562	374103	2.53106	2.46333	1	1	AT1G02080	541		1	415058	422485	4.09038	4.84914	1	1	AT1G02190	2931		1	362474	363028	1.57706	2.0876	1	1	AT1G02060	554
1	389244	390351	1.54817	1.57196	1	1	AT1G02090	403		1	389340	390261	2.50743	1.73345	1	1	AT1G02090	307		1	415058	422485	4.09038	4.84914	1	1	AT1G02205	3690		1	365452	367683	5.31367	7.58787	1	1	AT1G02065	1888
1	389244	390351	1.54817	1.57196	1	1	AT1G02100	539		1	389340	390261	2.50743	1.73345	1	1	AT1G02100	449		1	427143	427725	1.76067	1.71217	0	1	AT1G02210	177		1	370092	372096	2.55149	3.75872	1	1	AT1G02070	710
1	392977	393468	1.55255	1.55056	1	1	AT1G02110	491		1	393014	393516	1.55885	2.05658	0	1	AT1G02110	502		1	445714	446140	1.26225	2.04899	0	1	AT1G02270	426		1	370092	372096	2.55149	3.75872	1	1	AT1G02074	32
1	395795	396196	1.67542	2.00959	1	1	AT1G02120	401		1	395727	396360	2.52045	2.83351	1	1	AT1G02120	599		1	449981	450214	1.44883	2.44388	0	1	AT1G02280	233		1	373574	374154	1.49927	2.42469	1	1	AT1G02080	580
1	404006	404935	2.02705	1.67536	1	1	AT1G02140	450		1	403960	405057	1.62777	2.1914	0	1	AT1G02140	496		1	452345	452669	1.12043	2.55724	0	1	AT1G02290	324		1	389148	390306	1.73173	1.93159	1	1	AT1G02090	499
1	404006	404935	2.02705	1.67536	1	1	AT1G02145	335		1	403960	405057	1.62777	2.1914	0	1	AT1G02145	457		1	459623	460714	2.61689	3.55754	1	1	AT1G02310	1073		1	389148	390306	1.73173	1.93159	1	1	AT1G02100	494
1	408809	409195	2.10778	1.25316	1	1	AT1G02150	386		1	411841	412245	3.51982	2.01545	1	1	AT1G02170	404		1	463033	468573	5.19007	5.54765	1	1	AT1G02330	579		1	392971	393562	1.43853	2.64247	1	1	AT1G02110	591
1	411886	412272	1.18343	1.47284	1	1	AT1G02170	386		1	414242	422564	3.78304	4.61547	1	1	AT1G02180	403		1	463033	468573	5.19007	5.54765	1	1	AT1G02335	1069		1	395882	396162	2.30484	1.38155	1	0	AT1G02120	280
1	414396	422344	4.09142	5.21329	1	1	AT1G02180	249		1	414242	422564	3.78304	4.61547	1	1	AT1G02190	2931		1	463033	468573	5.19007	5.54765	1	1	AT1G02340	2126		1	401533	401743	2.93218	4.71654	1	0	AT1G02130	210
1	414396	422344	4.09142	5.21329	1	1	AT1G02190	2931		1	414242	422564	3.78304	4.61547	1	1	AT1G02205	3690		1	472593	473172	2.498	3.53267	1	1	AT1G02360	567		1	403931	404917	1.95356	2.01843	1	1	AT1G02140	525
1	414396	422344	4.09142	5.21329	1	1	AT1G02205	3596		1	427056	428053	0.54214	1.29008	0	1	AT1G02210	263		1	479348	483824	5.00621	5.32006	1	1	AT1G02390	2440		1	403931	404917	1.95356	2.01843	1	1	AT1G02145	317
1	427237	428037	2.10318	1.10781	1	0	AT1G02210	263		1	445598	446118	3.32947	1.54695	1	1	AT1G02270	520		1	479348	483824	5.00621	5.32006	1	1	AT1G02391	60		1	408831	409326	2.39204	2.4158	1	1	AT1G02150	495
1	445696	446133	1.54442	1.6633	1	1	AT1G02270	437		1	460146	460961	3.5322	4.19886	1	1	AT1G02310	550		1	486763	487697	3.31819	3.43547	1	1	AT1G02400	896		1	411903	412303	1.53235	3.54444	0	1	AT1G02170	400
1	449654	450205	1.10506	1.21189	1	1	AT1G02280	551		1	463043	468676	4.61576	4.90836	1	1	AT1G02330	569		1	489085	491387	2.37954	2.4651	1	1	AT1G02400	492		1	414320	422316	3.7057	4.32903	1	1	AT1G02180	325
1	459813	461129	3.65485	3.45122	1	1	AT1G02310	883		1	463043	468676	4.61576	4.90836	1	1	AT1G02335	1069		1	489085	491387	2.37954	2.4651	1	1	AT1G02405	526		1	414320	422316	3.7057	4.32903	1	1	AT1G02190	2931
1	463136	468561	5.87002	5.56947	1	1	AT1G02330	476		1	463043	468676	4.61576	4.90836	1	1	AT1G02340	2126		1	489085	491387	2.37954	2.4651	1	1	AT1G02410	462		1	414320	422316	3.7057	4.32903	1	1	AT1G02205	3568
1	463136	468561	5.87002	5.56947	1	1	AT1G02335	1069		1	472642	473177	2.92584	3.28514	1	1	AT1G02360	518		1	498049	498464	1.91854	3.04441	0	1	AT1G02450	415		1	427102	427797	2.1699	1.62363	1	1	AT1G02210	249
1	463136	468561	5.87002	5.56947	1	1	AT1G02340	2126		1	474535	474837	2.02883	2.63595	0	1	AT1G02370	302		1	502071	505302	2.87567	3.27396	1	1	AT1G02460	629		1	445855	446078	1.11886	1.40988	0	1	AT1G02270	223
1	469911	470090	2.44869	0.559923	1	0	AT1G02350	179		1	479376	483599	4.47481	7.16605	1	1	AT1G02390	2440		1	506328	506998	1.70379	1.6932	1	1	AT1G02460	670		1	449941	450363	1.78259	2.25549	1	1	AT1G02280	422
1	472417	473298	3.14191	2.6007	1	1	AT1G02360	743		1	486713	487699	2.76008	3.44462	1	1	AT1G02400	898		1	535298	537222	2.11818	2.25852	1	1	AT1G02540	401		1	452311	452673	1.55397	1.65872	1	1	AT1G02290	362
1	474371	474902	2.06205	2.84406	1	1	AT1G02370	402		1	488999	491423	2.14253	2.53822	1	1	AT1G02400	578		1	535298	537222	2.11818	2.25852	1	1	AT1G02550	728		1	455827	456069	2.89886	3.73393	1	0	AT1G02305	242
1	479130	483669	5.75217	5.67018	1	1	AT1G02390	2440		1	488999	491423	2.14253	2.53822	1	1	AT1G02405	526		1	538068	538259	1.77401	3.79594	0	1	AT1G02560	191		1	459543	460801	2.90254	3.53656	1	1	AT1G02310	1153
1	484624	485173	2.0163	2.02731	1	1		0		1	488999	491423	2.14253	2.53822	1	1	AT1G02410	498		1	543585	549670	3.60387	3.48363	1	1	AT1G02575	422		1	463046	468695	4.7212	5.61498	1	1	AT1G02330	566
1	486487	491344	2.47236	2.4529	1	1	AT1G02400	2776		1	493679	494059	1.33325	2.1445	0	1	AT1G02420	376		1	543585	549670	3.60387	3.48363	1	1	AT1G02580	4419		1	463046	468695	4.7212	5.61498	1	1	AT1G02335	1069
1	486487	491344	2.47236	2.4529	1	1	AT1G02405	526		1	498040	498488	2.07759	3.57493	0	1	AT1G02450	448		1	557299	558762	3.77287	6.07901	1	1	AT1G02620	687		1	463046	468695	4.7212	5.61498	1	1	AT1G02340	2126
1	486487	491344	2.47236	2.4529	1	1	AT1G02410	419		1	502377	505590	2.50258	3.15114	1	1	AT1G02460	917		1	575791	576166	2.4429	2.9603	0	1	AT1G02670	120		1	472410	473322	3.04189	3.89114	1	1	AT1G02360	750
1	493654	493981	1.45414	1.19843	1	0	AT1G02420	298		1	506521	507064	1.8645	2.36615	0	1	AT1G02460	543		1	582423	583781	2.37313	3.48394	1	1	AT1G02681	499		1	474528	474807	1.40822	1.29521	1	1	AT1G02370	279
1	497859	498563	3.52536	2.30308	1	1	AT1G02450	540		1	536553	537177	2.72854	2.19408	1	1	AT1G02550	624		1	605048	606715	3.87643	3.71878	1	1	AT1G02770	1645		1	479245	483645	4.21531	5.46138	1	1	AT1G02390	2440
1	502004	506985	2.65321	2.37444	1	1	AT1G02460	2312		1	538024	538344	3.08545	1.52403	1	1	AT1G02560	320		1	608900	609263	3.24924	1.39214	1	0	AT1G02780	363		1	484650	484996	1.08334	3.46555	0	1		0
1	508876	509640	1.63427	1.20219	1	0		0		1	544776	549547	3.7346	4.55144	1	1	AT1G02580	4419		1	610746	612227	3.56028	5.73742	1	1	AT1G02790	1481		1	486551	487895	2.56451	3.10595	1	1	AT1G02400	1094
1	514960	515257	1.44789	1.73976	1	0	AT1G02475	297		1	557217	558689	4.21883	4.47878	1	1	AT1G02620	769		1	617655	622037	3.59367	3.9486	1	1	AT1G02810	2215		1	488819	491402	2.1373	2.16992	1	1	AT1G02400	758
1	535123	535412	1.77696	1.1945	1	0	AT1G02540	289		1	574080	574735	1.60606	1.65223	1	0	AT1G02660	655		1	617655	622037	3.59367	3.9486	1	1	AT1G02813	611		1	488819	491402	2.1373	2.16992	1	1	AT1G02405	526
1	536523	537229	3.53835	2.41981	1	0	AT1G02550	688		1	575719	576316	2.46417	3.62936	1	1	AT1G02670	270		1	617655	622037	3.59367	3.9486	1	1	AT1G02816	576		1	488819	491402	2.1373	2.16992	1	1	AT1G02410	477
1	537959	538350	2.27378	1.28409	1	0	AT1G02560	391		1	580699	581049	2.39171	1.78003	1	0	AT1G02680	350		1	638262	638588	1.68064	2.4076	0	1	AT1G02870	326		1	493673	493864	1.96482	1.49357	1	0	AT1G02420	181
1	543625	549740	4.29443	4.3629	1	1	AT1G02575	382		1	582468	583744	2.03567	2.28777	1	1	AT1G02681	454		1	644302	644493	1.70305	2.40994	0	1	AT1G02880	191		1	498046	498536	1.47774	2.22312	1	1	AT1G02450	470
1	543625	549740	4.29443	4.3629	1	1	AT1G02580	4419		1	592208	592479	2.359	2.07943	0	1	AT1G02720	271		1	651441	651733	1.57253	2.09198	1	1	AT1G02890	292		1	502242	505651	2.60174	2.63327	1	1	AT1G02460	978
1	557211	558777	4.66083	4.3071	1	1	AT1G02620	775		1	601853	602706	1.4131	1.32067	0	1	AT1G02740	185		1	657632	658073	2.72104	1.86686	1	1	AT1G02910	441		1	506339	506951	1.93257	1.41642	1	1	AT1G02460	612
1	574445	574691	2.17804	1.1675	1	0	AT1G02660	246		1	601853	602706	1.4131	1.32067	0	1	AT1G02750	209		1	663091	664215	1.09968	2.69109	0	1	AT1G02940	1037		1	508797	509657	1.59222	1.17675	1	1		0
1	575783	576208	2.64005	2.44538	1	1	AT1G02670	162		1	604993	606710	3.50305	3.76964	1	1	AT1G02770	1700		1	665275	666355	2.45708	3.7766	1	1	AT1G02950	1080		1	514876	515275	1.56951	1.75155	1	1	AT1G02475	399
1	580784	581064	1.30661	1.34839	1	0	AT1G02680	280		1	608937	609352	2.94591	3.44522	1	1	AT1G02780	415		1	677405	678843	2.05486	2.66093	1	1	AT1G02980	974		1	518446	518746	1.59437	2.091	1	1	AT1G02500	300
1	582447	584580	2.14367	2.26636	1	1	AT1G02681	475		1	610679	612256	3.72434	4.71294	1	1	AT1G02790	1577		1	697588	700358	3.07819	3.0962	1	1	AT1G03020	308		1	535127	537176	1.69926	2.43731	1	1	AT1G02540	572
1	582447	584580	2.14367	2.26636	1	1	AT1G02690	320		1	617795	621859	2.94637	3.80523	1	1	AT1G02810	2215		1	697588	700358	3.07819	3.0962	1	1	AT1G03022	125		1	535127	537176	1.69926	2.43731	1	1	AT1G02550	693
1	591994	592463	1.99874	1.58748	1	1	AT1G02720	469		1	617795	621859	2.94637	3.80523	1	1	AT1G02813	611		1	705574	706457	2.21331	2.27342	1	1	AT1G03040	883		1	537988	538320	1.85311	2.5709	1	1	AT1G02560	332
1	605025	606718	4.09229	4.81534	1	1	AT1G02770	1668		1	617795	621859	2.94637	3.80523	1	1	AT1G02816	398		1	726652	727085	1.41454	2.97473	0	1	AT1G03060	239		1	544545	549758	3.31175	3.67261	1	1	AT1G02580	4419
1	608939	609411	1.85557	2.26123	1	1	AT1G02780	472		1	626924	627111	1.85603	2.31751	0	1	AT1G02840	187		1	737589	737957	1.63193	2.24023	0	1	AT1G03080	368		1	557234	558744	3.55135	3.96769	1	1	AT1G02620	752
1	610633	612359	4.11506	4.35821	1	1	AT1G02790	1691		1	638198	638650	1.78702	2.49319	0	1	AT1G02870	452		1	739771	740078	0.805308	3.46217	0	1	AT1G03090	307		1	568917	569543	1.01286	1.61104	0	1	AT1G02650	626
1	617530	621935	3.77358	3.22876	1	1	AT1G02810	2215		1	651245	651606	2.09502	2.98585	0	1	AT1G02890	361		1	747230	748997	3.08401	2.51364	1	1	AT1G03103	827		1	574503	574788	1.92547	1.9538	1	1	AT1G02660	285
1	617530	621935	3.77358	3.22876	1	1	AT1G02813	611		1	657748	658113	2.36902	2.10425	1	1	AT1G02910	365		1	747230	748997	3.08401	2.51364	1	1	AT1G03106	895		1	575772	576215	3.01831	2.62662	1	1	AT1G02670	169
1	617530	621935	3.77358	3.22876	1	1	AT1G02816	474		1	663250	664106	1.5152	1.90728	0	1	AT1G02940	856		1	753448	754126	1.07893	2.86491	0	1	AT1G03130	678		1	582422	583832	2.18506	2.08988	1	1	AT1G02681	500
1	626946	627193	1.85365	1.67977	1	0	AT1G02840	247		1	664886	666529	1.82034	2.64229	1	1	AT1G02950	1300		1	755889	756206	2.05718	4.74095	1	1	AT1G03140	317		1	592006	592503	2.05124	1.67044	1	1	AT1G02720	497
1	638187	638591	2.31255	1.48756	1	1	AT1G02870	404		1	669459	669646	1.20644	2.23939	0	1	AT1G02960	187		1	761337	762059	3.27125	1.05422	1	1	AT1G03160	722		1	601744	602894	1.7458	1.53091	1	1	AT1G02740	294
1	644117	644464	2.21012	1.71405	1	0	AT1G02880	347		1	677367	678209	2.8887	2.37935	1	1	AT1G02980	340		1	773466	773672	0.858995	1.6621	0	1	AT1G03180	206		1	601744	602894	1.7458	1.53091	1	1	AT1G02750	397
1	651308	651764	2.01909	2.14765	0	1	AT1G02890	456		1	692056	692441	2.00106	1.98427	1	1	AT1G03000	385		1	790388	790996	1.16663	1.60219	0	1	AT1G03230	608		1	605049	606707	3.64927	3.89737	1	1	AT1G02770	1644
1	657644	658129	1.66402	2.1997	1	1	AT1G02910	485		1	697520	700672	2.89605	2.78078	1	1	AT1G03020	308		1	820138	821336	2.33672	2.19413	1	1	AT1G03340	1179		1	609065	609443	1.95356	3.2587	1	1	AT1G02780	378
1	663273	666277	2.24244	2.05074	1	1	AT1G02940	855		1	697520	700672	2.89605	2.78078	1	1	AT1G03022	125		1	823767	825002	1.68421	2.1995	0	1	AT1G03350	626		1	610674	612394	3.23684	3.98509	1	1	AT1G02790	1650
1	663273	666277	2.24244	2.05074	1	1	AT1G02950	1125		1	705555	706503	1.16039	1.91948	0	1	AT1G03040	948		1	823767	825002	1.68421	2.1995	0	1	AT1G03360	465		1	617738	621890	3.42056	3.24423	1	1	AT1G02810	2215
1	677362	678585	2.52695	2.46127	1	1	AT1G02980	716		1	726680	727008	2.22165	2.36581	0	1	AT1G03060	211		1	830795	831115	2.2624	1.32073	0	1	AT1G03370	320		1	617738	621890	3.42056	3.24423	1	1	AT1G02813	611
1	692084	692517	2.21358	1.40632	1	1	AT1G03000	433		1	739728	740263	1.48705	2.21866	1	1	AT1G03090	535		1	836025	836262	1.09846	2.03449	0	1	AT1G03380	237		1	617738	621890	3.42056	3.24423	1	1	AT1G02816	429
1	697390	700469	3.2074	2.79541	1	1	AT1G03020	308		1	747466	749569	2.43717	3.18445	1	1	AT1G03103	591		1	843006	844071	1.90595	2.10104	1	1	AT1G03400	1065		1	638221	638615	2.44114	2.07775	1	1	AT1G02870	394
1	697390	700469	3.2074	2.79541	1	1	AT1G03022	125		1	747466	749569	2.43717	3.18445	1	1	AT1G03106	932		1	847124	848290	1.57466	1.99718	1	0	AT1G03410	559		1	651368	651843	1.68503	2.69789	1	1	AT1G02890	475
1	705560	706472	2.00687	2.13504	1	1	AT1G03040	912		1	747466	749569	2.43717	3.18445	1	1	AT1G03110	323		1	847124	848290	1.57466	1.99718	1	0	AT1G03420	615		1	657690	658083	2.10861	2.15284	1	1	AT1G02910	393
1	726691	727074	1.63353	1.70484	0	1	AT1G03060	200		1	753781	754141	3.67074	1.63116	1	1	AT1G03130	360		1	847124	848290	1.57466	1.99718	1	0	AT1G03430	417		1	663171	664128	1.35691	2.41332	1	1	AT1G02940	957
1	729230	729556	2.62482	1.41198	1	0		0		1	755764	756670	1.77594	2.62698	0	1	AT1G03140	539		1	854832	859650	3.00676	4.28055	1	1	AT1G03445	4818		1	665242	666445	2.40759	2.55944	1	1	AT1G02950	1203
1	739777	740121	2.14081	1.26434	1	1	AT1G03090	344		1	755764	756670	1.77594	2.62698	0	1	AT1G03150	256		1	870565	873109	3.23504	3.71802	1	1	AT1G03475	646		1	677386	678825	2.07537	2.18474	1	1	AT1G02980	956
1	747246	749064	2.99024	2.53299	1	1	AT1G03103	811		1	761379	761972	1.75796	2.2513	1	1	AT1G03160	593		1	870565	873109	3.23504	3.71802	1	1	AT1G03490	1032		1	691913	692477	2.28707	2.14152	1	1	AT1G03000	564
1	747246	749064	2.99024	2.53299	1	1	AT1G03106	932		1	772207	773587	1.68848	1.55088	1	0	AT1G03180	176		1	877245	877464	3.09766	2.77788	0	1	AT1G03510	219		1	697368	700448	2.36313	2.65511	1	1	AT1G03020	308
1	753793	754102	1.35387	1.36687	0	1	AT1G03130	309		1	775595	775955	2.07759	1.94197	0	1	AT1G03190	360		1	883203	883394	1.38406	2.24023	0	1	AT1G03530	188		1	697368	700448	2.36313	2.65511	1	1	AT1G03022	125
1	755752	756755	1.62398	1.60867	1	1	AT1G03140	551		1	787379	788077	1.64732	2.23939	0	1	AT1G03220	698		1	891974	892353	2.92451	3.16968	1	1	AT1G03560	379		1	701550	701931	1.63926	1.16167	1	0	AT1G03030	381
1	755752	756755	1.62398	1.60867	1	1	AT1G03150	341		1	790305	790820	1.51279	2.51602	0	1	AT1G03230	515		1	898969	899443	1.60693	2.29694	0	1	AT1G03600	474		1	705539	706445	2.31048	2.29089	1	1	AT1G03040	906
1	761329	761869	2.0362	1.6077	1	1	AT1G03160	540		1	795021	795236	1.64515	1.77834	1	0	AT1G03250	215		1	901177	901842	1.6755	2.0471	1	1	AT1G03610	665		1	726516	726963	2.16002	1.47452	1	1	AT1G03060	375
1	772061	772908	2.27143	1.70643	1	1		0		1	798006	798325	2.20401	1.76984	0	1	AT1G03260	319		1	917646	917837	1.60061	1.91598	0	1	AT1G03680	191		1	739756	740292	1.96114	2.18701	1	1	AT1G03090	536
1	787324	787861	1.78179	1.20384	1	1	AT1G03220	537		1	799152	799340	1.47198	3.04557	0	1	AT1G03270	149		1	921823	929698	5.81698	6.59271	1	1	AT1G03700	78		1	747221	749664	2.69168	2.48583	1	1	AT1G03103	836
1	790339	790700	0.658711	1.67977	0	1	AT1G03230	361		1	819892	821340	1.4568	2.04033	1	1	AT1G03340	1425		1	921823	929698	5.81698	6.59271	1	1	AT1G03710	1300		1	747221	749664	2.69168	2.48583	1	1	AT1G03106	932
1	794939	795236	1.78319	1.79696	1	1	AT1G03250	297		1	823689	824989	1.76767	2.30024	1	1	AT1G03350	704		1	921823	929698	5.81698	6.59271	1	1	AT1G03720	1377		1	747221	749664	2.69168	2.48583	1	1	AT1G03110	418
1	798042	798376	1.76194	1.64115	1	1	AT1G03260	334		1	823689	824989	1.76767	2.30024	1	1	AT1G03360	452		1	931139	931367	3.68141	1.94153	0	1	AT1G03730	228		1	753664	754090	1.52165	1.97505	1	1	AT1G03130	426
1	819151	821484	1.74036	1.95026	1	1	AT1G03340	1655		1	830796	831276	1.42813	1.85518	0	1	AT1G03370	480		1	952115	960546	3.92566	4.73546	1	1	AT1G03790	1572		1	755685	756725	1.87426	2.01785	1	1	AT1G03140	618
1	819151	821484	1.74036	1.95026	1	1	AT1G03330	412		1	835967	836320	1.50936	2.49222	0	1	AT1G03380	353		1	952115	960546	3.92566	4.73546	1	1	AT1G03800	737		1	755685	756725	1.87426	2.01785	1	1	AT1G03150	311
1	823763	825011	1.85949	1.6976	1	1	AT1G03350	630		1	842993	844175	1.71849	1.90099	1	1	AT1G03400	1182		1	952115	960546	3.92566	4.73546	1	1	AT1G03810	850		1	761362	761907	1.67829	2.86591	1	1	AT1G03160	545
1	823763	825011	1.85949	1.6976	1	1	AT1G03360	474		1	847010	847479	1.86001	2.4461	1	1	AT1G03410	469		1	952115	960546	3.92566	4.73546	1	1	AT1G03820	677		1	772058	772865	1.36749	2.04992	1	1		0
1	830778	831224	1.65616	2.20576	0	1	AT1G03370	446		1	847010	847479	1.86001	2.4461	1	1	AT1G03420	469		1	966379	970869	4.84958	4.98161	1	1	AT1G03840	2627		1	775604	775933	1.28393	1.82029	0	1	AT1G03190	329
1	843028	844151	1.5818	2.28994	1	1	AT1G03400	1123		1	855130	859663	3.53972	3.65861	1	1	AT1G03445	4533		1	966379	970869	4.84958	4.98161	1	1	AT1G03830	378		1	787453	788095	1.20982	2.17287	1	1	AT1G03220	642
1	846945	848293	2.44073	1.93077	1	1	AT1G03410	738		1	870650	872932	3.75247	3.63819	1	1	AT1G03475	561		1	971680	972813	2.03337	1.81222	0	1		0		1	790331	790826	2.147	1.35851	1	1	AT1G03230	495
1	846945	848293	2.44073	1.93077	1	1	AT1G03420	794		1	870650	872932	3.75247	3.63819	1	1	AT1G03490	1032		1	973809	974306	2.48711	3.43184	1	1		0		1	794848	795289	1.15276	2.26232	0	1	AT1G03250	441
1	846945	848293	2.44073	1.93077	1	1	AT1G03430	420		1	898967	899455	2.21045	2.14825	1	1	AT1G03600	488		1	975951	977934	2.33718	3.05372	1	1	AT1G03850	1664		1	798035	798276	1.00196	1.50881	0	1	AT1G03260	241
1	853423	853610	2.68894	1.60511	1	0	AT1G03440	187		1	901119	901761	2.22714	1.64283	1	1	AT1G03610	642		1	981589	983295	1.956	2.92231	1	1	AT1G03860	296		1	799152	799533	2.02062	2.33919	1	1	AT1G03270	342
1	854651	859803	3.60596	3.98716	1	1	AT1G03445	5050		1	917431	918584	1.83467	1.55862	1	1	AT1G03687	285		1	981589	983295	1.956	2.92231	1	1	AT1G03870	789		1	819144	821299	1.99375	2.08628	1	1	AT1G03340	1637
1	870566	873042	4.03505	3.77607	1	1	AT1G03475	645		1	917431	918584	1.83467	1.55862	1	1	AT1G03680	633		1	985723	991650	3.08657	3.87207	1	1	AT1G03880	2395		1	819144	821299	1.99375	2.08628	1	1	AT1G03330	419
1	870566	873042	4.03505	3.77607	1	1	AT1G03490	1032		1	922420	929821	6.78252	6.75005	1	1	AT1G03710	1300		1	985723	991650	3.08657	3.87207	1	1	AT1G03890	1822		1	823656	825003	1.8174	2.30993	1	1	AT1G03350	737
1	883249	883860	1.78711	1.13632	1	0	AT1G03530	142		1	922420	929821	6.78252	6.75005	1	1	AT1G03720	1377		1	985723	991650	3.08657	3.87207	1	1	AT1G03900	511		1	823656	825003	1.8174	2.30993	1	1	AT1G03360	466
1	883249	883860	1.78711	1.13632	1	0	AT1G03540	78		1	931094	931447	2.32089	2.33676	1	1	AT1G03730	353		1	996166	996504	1.9234	3.01684	0	1	AT1G03910	338		1	830783	831436	2.01394	2.39594	1	1	AT1G03370	653
1	898982	899510	1.59197	2.11863	1	1	AT1G03600	528		1	938013	938286	2.71998	2.74211	1	1	AT1G03750	273		1	1001416	1001887	1.5929	1.12011	1	0	AT1G03920	471		1	843294	844099	1.73853	2.74443	1	1	AT1G03400	805
1	907790	908022	2.54559	1.20436	1	0	AT1G03630	232		1	943142	943379	1.51824	2.18046	0	1	AT1G03760	235		1	1001971	1002290	1.72936	2.35939	0	1	AT1G03920	319		1	846965	848269	1.72455	1.96762	1	1	AT1G03410	718
1	917569	918600	1.56204	1.945	1	0	AT1G03687	301		1	952174	960514	3.55091	4.78798	1	1	AT1G03790	1572		1	1004960	1005376	1.39623	3.24546	0	1	AT1G03930	416		1	846965	848269	1.72455	1.96762	1	1	AT1G03420	774
1	917569	918600	1.56204	1.945	1	0	AT1G03680	495		1	952174	960514	3.55091	4.78798	1	1	AT1G03800	737		1	1018446	1018818	1.03845	2.69477	0	1	AT1G03970	372		1	846965	848269	1.72455	1.96762	1	1	AT1G03430	396
1	921719	929764	7.78161	7.1957	1	1	AT1G03700	182		1	952174	960514	3.55091	4.78798	1	1	AT1G03810	850		1	1018446	1018818	1.03845	2.69477	0	1	AT1G03980	248		1	855178	859742	3.37542	4.02128	1	1	AT1G03445	4523
1	921719	929764	7.78161	7.1957	1	1	AT1G03710	1300		1	952174	960514	3.55091	4.78798	1	1	AT1G03820	645		1	1022477	1023583	3.30017	2.45938	1	1	AT1G03982	1106		1	870593	873086	3.08213	3.9377	1	1	AT1G03475	618
1	921719	929764	7.78161	7.1957	1	1	AT1G03720	1377		1	966451	974473	3.45849	4.74476	1	1	AT1G03840	2627		1	1049012	1049579	1.72066	3.00394	0	1	AT1G04050	285		1	870593	873086	3.08213	3.9377	1	1	AT1G03490	1032
1	931064	931522	1.85654	0.74152	1	0	AT1G03730	458		1	966451	974473	3.45849	4.74476	1	1	AT1G03830	306		1	1058029	1059979	1.82334	1.8278	1	1	AT1G04090	1390		1	883181	884091	1.09065	1.61803	1	1	AT1G03530	210
1	938007	938235	1.34447	1.54357	1	0	AT1G03750	228		1	976285	977966	2.6194	3.19177	1	1	AT1G03850	1476		1	1058029	1059979	1.82334	1.8278	1	1	AT1G04100	473		1	883181	884091	1.09065	1.61803	1	1	AT1G03540	309
1	952157	960617	4.60925	5.04601	1	1	AT1G03790	1572		1	981655	983367	2.96228	1.64411	1	1	AT1G03860	230		1	1069890	1070788	1.49636	2.0679	0	1	AT1G04120	898		1	891956	892149	2.07318	1.76028	1	0	AT1G03560	193
1	952157	960617	4.60925	5.04601	1	1	AT1G03800	737		1	981655	983367	2.96228	1.64411	1	1	AT1G03870	861		1	1082199	1084330	2.20519	2.16308	1	1	AT1G04150	2047		1	896977	897383	1.1483	1.85472	0	1	AT1G03590	406
1	952157	960617	4.60925	5.04601	1	1	AT1G03810	850		1	985707	991764	3.06106	3.81889	1	1	AT1G03880	2395		1	1101480	1103017	2.90589	1.9247	1	1		0		1	898953	899480	2.14181	2.47424	1	1	AT1G03600	527
1	952157	960617	4.60925	5.04601	1	1	AT1G03820	748		1	985707	991764	3.06106	3.81889	1	1	AT1G03890	1822		1	1104267	1105528	2.17119	2.42799	1	1	AT1G04180	905		1	901163	901890	1.61613	1.95769	1	1	AT1G03610	727
1	966988	970509	6.63948	6.41826	1	1	AT1G03840	2627		1	985707	991764	3.06106	3.81889	1	1	AT1G03900	625		1	1114631	1115086	1.65191	2.48241	0	1	AT1G04210	455		1	917486	918766	1.83933	1.46752	1	1	AT1G03687	467
1	971483	974908	2.85124	2.33396	1	1		0		1	996180	996428	1.68571	2.28086	0	1	AT1G03910	248		1	1119924	1125890	3.0338	3.60025	1	1	AT1G04220	2602		1	917486	918766	1.83933	1.46752	1	1	AT1G03680	578
1	975949	977939	2.25828	2.56632	1	1	AT1G03850	1664		1	1001802	1002040	0.605963	4.34959	0	1	AT1G03920	238		1	1119924	1125890	3.0338	3.60025	1	1	AT1G04230	372		1	922375	929716	5.16355	6.32322	1	1	AT1G03710	1300
1	982511	983391	2.56742	2.25295	1	1	AT1G03870	880		1	1005045	1005232	1.726	2.19792	0	1	AT1G03930	187		1	1136173	1138980	3.40985	3.69604	1	1	AT1G04250	2355		1	922375	929716	5.16355	6.32322	1	1	AT1G03720	1377
1	985606	991762	3.82613	3.39161	1	1	AT1G03880	2395		1	1018200	1018841	1.67474	2.48234	1	1	AT1G03970	641		1	1140842	1141252	2.37182	1.32851	1	1	AT1G04260	410		1	931113	931465	1.58061	2.44039	1	1	AT1G03730	352
1	985606	991762	3.82613	3.39161	1	1	AT1G03890	1822		1	1018200	1018841	1.67474	2.48234	1	1	AT1G03980	271		1	1142512	1142983	2.00593	3.12548	0	1	AT1G04270	471		1	952178	960575	3.72389	4.45492	1	1	AT1G03790	1572
1	985606	991762	3.82613	3.39161	1	1	AT1G03900	623		1	1022360	1023698	2.42618	2.69673	1	1	AT1G03982	1338		1	1144068	1145591	2.14919	2.41843	1	1	AT1G04280	1523		1	952178	960575	3.72389	4.45492	1	1	AT1G03800	737
1	996168	996540	2.09427	1.92474	1	1	AT1G03910	372		1	1035798	1036078	1.4258	2.91642	0	1	AT1G04010	280		1	1161487	1161982	3.81219	3.65511	1	1	AT1G04330	495		1	952178	960575	3.72389	4.45492	1	1	AT1G03810	850
1	1005033	1005489	2.04773	1.4049	1	0	AT1G03930	456		1	1049006	1049211	0.489432	1.94081	0	1	AT1G04050	205		1	1164482	1164767	2.54994	3.50487	0	1	AT1G04340	285		1	952178	960575	3.72389	4.45492	1	1	AT1G03820	706
1	1018148	1018701	1.89443	2.4338	1	1	AT1G03970	553		1	1050786	1051555	2.41142	1.66555	1	1	AT1G04070	400		1	1174991	1176315	3.03076	3.91258	1	1	AT1G04370	401		1	966554	972878	3.46265	4.29093	1	1	AT1G03840	2627
1	1018148	1018701	1.89443	2.4338	1	1	AT1G03980	131		1	1050786	1051555	2.41142	1.66555	1	1	AT1G04080	243		1	1190832	1191766	2.28567	2.04863	1	1	AT1G04410	580		1	966554	972878	3.46265	4.29093	1	1	AT1G03830	203
1	1022349	1023750	4.15751	2.38992	1	1	AT1G03982	1370		1	1059937	1060124	1.37973	2.83034	0	1	AT1G04100	187		1	1190832	1191766	2.28567	2.04863	1	1	AT1G04420	158		1	973599	974407	1.96584	2.51468	1	1		0
1	1035855	1036145	2.08158	2.29712	1	1	AT1G04010	290		1	1070079	1070439	1.97245	2.18607	0	1	AT1G04120	360		1	1198277	1198858	2.57124	3.21778	1	1	AT1G04430	581		1	976075	977943	2.64992	2.43567	1	1	AT1G03850	1664
1	1043528	1043834	1.20421	1.36687	1	1	AT1G04040	306		1	1080201	1080530	1.94301	1.8475	1	0	AT1G04140	329		1	1202416	1202728	1.07374	2.33556	0	1	AT1G04440	312		1	981529	981822	2.34687	1.0145	1	0	AT1G03860	293
1	1050876	1051753	1.91318	1.30478	1	0	AT1G04070	310		1	1082260	1084451	2.36345	2.1445	1	1	AT1G04150	1986		1	1207246	1210643	3.69258	4.96084	1	1	AT1G04445	518		1	982523	983359	2.16421	2.38881	1	1	AT1G03870	836
1	1050876	1051753	1.91318	1.30478	1	0	AT1G04080	441		1	1101743	1102924	1.67069	1.87714	1	1		0		1	1207246	1210643	3.69258	4.96084	1	1	AT1G04450	1353		1	985663	991728	3.12441	3.41564	1	1	AT1G03880	2395
1	1058119	1059103	0.627419	1.15644	0	1	AT1G04090	984		1	1104451	1105852	2.09459	2.81359	1	1	AT1G04180	1229		1	1207246	1210643	3.69258	4.96084	1	1	AT1G04457	230		1	985663	991728	3.12441	3.41564	1	1	AT1G03890	1822
1	1059807	1060024	1.84145	0.739522	1	0	AT1G04100	217		1	1109561	1110016	2.62052	1.8518	1	1	AT1G04200	455		1	1216239	1216640	2.58421	1.96738	1	1	AT1G04480	401		1	985663	991728	3.12441	3.41564	1	1	AT1G03900	589
1	1070032	1070801	1.4031	1.50507	1	1	AT1G04120	769		1	1114601	1115224	1.38125	2.43318	0	1	AT1G04210	623		1	1221734	1224419	2.05015	1.99875	1	1	AT1G04500	2632		1	996223	996541	1.49729	1.38272	1	1	AT1G03910	318
1	1073498	1073692	1.74523	1.01059	1	0	AT1G04130	194		1	1119958	1125762	3.10989	3.47151	1	1	AT1G04220	2568		1	1237846	1238780	1.53125	2.23314	1	1	AT1G04540	934		1	1001510	1002570	1.41104	1.58062	0	1	AT1G03920	1060
1	1080077	1080508	1.94069	1.10683	1	0	AT1G04140	431		1	1119958	1125762	3.10989	3.47151	1	1	AT1G04230	244		1	1240446	1241090	1.92255	3.39942	1	1	AT1G04550	644		1	1005008	1005239	1.20957	1.64856	0	1	AT1G03930	231
1	1082131	1084460	2.53275	2.21038	1	1	AT1G04150	2115		1	1134357	1138537	2.75607	3.23331	1	1	AT1G04250	2279		1	1242938	1243129	0.517121	2.63769	0	1	AT1G04555	191		1	1013692	1014247	1.75598	1.81605	1	1	AT1G03960	532
1	1097087	1097457	2.4748	1.26501	1	0	AT1G04170	370		1	1140885	1141307	2.35769	2.58391	1	1	AT1G04260	422		1	1244563	1246065	3.35626	4.42072	1	1	AT1G04560	1112		1	1018203	1018786	1.75688	2.4428	1	1	AT1G03970	583
1	1101431	1102984	2.25064	2.26302	1	1		0		1	1142528	1142911	2.32237	3.32237	1	1	AT1G04270	383		1	1253649	1255132	1.22273	1.27714	0	1	AT1G04580	1483		1	1018203	1018786	1.75688	2.4428	1	1	AT1G03980	216
1	1103871	1105800	1.99398	1.94136	1	1	AT1G04180	1177		1	1144262	1145471	1.9768	2.48453	1	1	AT1G04280	1209		1	1271536	1273155	1.52476	1.776	1	1	AT1G04600	840		1	1022384	1023648	2.70923	2.86856	1	1	AT1G03982	1264
1	1108249	1108586	2.28043	1.6367	1	0	AT1G04190	337		1	1156850	1157102	1.0529	2.28604	0	1	AT1G04310	252		1	1274501	1274915	1.17553	3.17078	0	1		0		1	1035801	1036110	1.35195	2.48387	0	1	AT1G04010	309
1	1109584	1109853	1.88817	1.73067	1	1	AT1G04200	269		1	1159202	1160069	2.10527	2.03394	1	1		0		1	1287181	1288875	2.6029	3.40183	1	1	AT1G04625	1044		1	1043494	1043827	2.17058	1.58831	1	0	AT1G04040	333
1	1114486	1115363	2.21709	1.77715	1	1	AT1G04210	877		1	1161482	1161939	2.94793	2.71926	1	1	AT1G04330	457		1	1290786	1292261	0.953092	1.62302	0	1	AT1G04630	326		1	1048908	1049417	1.27869	2.36838	0	1	AT1G04050	389
1	1119807	1125787	3.63833	3.28896	1	1	AT1G04220	2719		1	1175022	1176224	5.16917	4.90776	1	1	AT1G04370	401		1	1290786	1292261	0.953092	1.62302	0	1	AT1G04635	681		1	1050730	1051707	1.40077	1.83392	1	1	AT1G04070	456
1	1119807	1125787	3.63833	3.28896	1	1	AT1G04230	269		1	1187902	1188274	0.745801	2.14117	0	1	AT1G04400	372		1	1290786	1292261	0.953092	1.62302	0	1	AT1G04640	181		1	1050730	1051707	1.40077	1.83392	1	1	AT1G04080	395
1	1135602	1139697	3.64059	3.79167	1	1	AT1G04250	2355		1	1190953	1191824	2.40148	2.76191	1	1	AT1G04410	459		1	1299599	1302364	4.58974	5.62045	1	1	AT1G04660	1287		1	1057917	1059934	1.23522	1.71695	1	1	AT1G04090	1502
1	1140938	1141297	1.62036	1.49313	1	0	AT1G04260	359		1	1190953	1191824	2.40148	2.76191	1	1	AT1G04420	216		1	1299599	1302364	4.58974	5.62045	1	1	AT1G04670	503		1	1057917	1059934	1.23522	1.71695	1	1	AT1G04100	428
1	1142330	1142918	2.1055	2.05525	1	1	AT1G04270	588		1	1198574	1198930	2.91661	1.46869	1	1	AT1G04430	356		1	1313703	1313938	2.9199	2.59286	0	1	AT1G04690	235		1	1069875	1070819	2.05252	2.0921	1	1	AT1G04120	944
1	1144035	1146419	1.77025	1.73232	1	1	AT1G04280	2384		1	1202649	1203043	1.13704	1.67954	0	1	AT1G04440	394		1	1332990	1333376	3.22369	3.53079	1	1	AT1G04750	386		1	1080079	1080503	1.63997	2.35237	0	1	AT1G04140	424
1	1154184	1154457	2.90406	1.66786	1	0	AT1G04300	273		1	1207208	1210669	3.67953	4.14226	1	1	AT1G04445	518		1	1337099	1337768	1.92963	3.87077	0	1	AT1G04770	669		1	1082125	1084415	1.94691	1.90319	1	1	AT1G04150	2121
1	1156922	1157760	1.2682	1.09949	1	0	AT1G04310	789		1	1207208	1210669	3.67953	4.14226	1	1	AT1G04450	1353		1	1343374	1343571	2.74505	2.1995	0	1	AT1G04780	197		1	1097135	1097432	2.31763	0.640101	1	0	AT1G04170	297
1	1159764	1160068	2.11248	1.88606	1	1		0		1	1207208	1210669	3.67953	4.14226	1	1	AT1G04457	230		1	1357743	1358334	0.971038	2.29797	0	1	AT1G04820	591		1	1102589	1103012	2.96497	1.96831	1	1		0
1	1161219	1161982	2.32611	2.99663	1	1	AT1G04330	671		1	1216168	1216722	2.17348	2.80712	1	1	AT1G04480	554		1	1361504	1361895	2.09471	3.80509	0	1	AT1G04830	391		1	1103950	1105795	1.65757	2.51922	1	1	AT1G04180	1172
1	1172144	1172367	2.07433	1.42959	1	0		0		1	1223033	1224393	2.0453	2.47145	1	1	AT1G04500	1333		1	1375373	1375564	2.00077	2.27317	0	1	AT1G04870	191		1	1108361	1108573	2.136	1.9203	1	0	AT1G04190	212
1	1174929	1176287	4.03687	4.96311	1	1	AT1G04370	401		1	1226811	1227042	1.79414	1.6321	0	1	AT1G04510	231		1	1381516	1382901	1.7422	0.620371	1	0	AT1G04890	1083		1	1109542	1109887	2.06883	2.15839	1	1	AT1G04200	345
1	1187910	1188103	2.08977	0.601399	1	0	AT1G04400	193		1	1235735	1236054	3.6491	1.43321	1	0	AT1G04530	299		1	1398634	1399058	0.835574	2.9917	0	1	AT1G04930	419		1	1114592	1115331	1.79949	2.12419	1	1	AT1G04210	739
1	1190858	1191980	2.13591	1.62378	1	0	AT1G04410	554		1	1237567	1238834	1.56618	1.31598	0	1	AT1G04540	1267		1	1450457	1450735	1.18385	1.51452	0	1	AT1G05055	278		1	1119853	1125932	2.88205	3.42218	1	1	AT1G04220	2673
1	1190858	1191980	2.13591	1.62378	1	0	AT1G04420	372		1	1240543	1240939	3.08073	2.28359	1	1	AT1G04550	396		1	1458251	1461163	4.20312	3.63436	1	1	AT1G05080	1488		1	1119853	1125932	2.88205	3.42218	1	1	AT1G04230	414
1	1198351	1198598	0.960572	2.27702	0	1	AT1G04430	247		1	1244636	1245970	3.21496	4.35773	1	1	AT1G04560	1023		1	1458251	1461163	4.20312	3.63436	1	1	AT1G05085	175		1	1136251	1138584	3.80702	3.53945	1	1	AT1G04250	2326
1	1198662	1198939	1.37354	0.765229	1	0	AT1G04430	277		1	1271247	1272436	1.70237	2.50855	1	1	AT1G04600	1129		1	1458251	1461163	4.20312	3.63436	1	1	AT1G05070	493		1	1139447	1139672	2.8593	1.4532	1	0		0
1	1207167	1210636	4.49982	4.08879	1	1	AT1G04445	518		1	1274526	1275047	1.57766	1.44902	1	1		0		1	1479602	1481592	3.20334	3.17003	1	1		0		1	1140884	1141265	1.69953	1.65591	1	1	AT1G04260	381
1	1207167	1210636	4.49982	4.08879	1	1	AT1G04450	1353		1	1287129	1288863	3.20265	3.46961	1	1	AT1G04625	1032		1	1482878	1483265	0.9532	1.40814	0	1	AT1G05140	387		1	1142597	1143031	1.42564	2.20422	0	1	AT1G04270	434
1	1207167	1210636	4.49982	4.08879	1	1	AT1G04457	230		1	1290697	1291706	1.43446	3.01542	1	1	AT1G04630	415		1	1486016	1486724	1.04736	2.58113	0	1	AT1G05150	708		1	1144078	1146338	2.09736	1.71027	1	1	AT1G04280	2260
1	1216166	1216677	1.91742	2.89437	1	1	AT1G04480	511		1	1290697	1291706	1.43446	3.01542	1	1	AT1G04635	392		1	1495301	1495851	3.21671	0.822362	1	0		0		1	1147964	1148224	1.87287	1.31143	1	0	AT1G04290	260
1	1221585	1224453	2.12545	1.88815	1	1	AT1G04500	2781		1	1299591	1302838	4.25527	4.35898	1	1	AT1G04660	1287		1	1501532	1501755	1.88872	3.09679	0	1	AT1G05180	223		1	1157381	1157672	1.38641	1.94911	1	0	AT1G04310	291
1	1225926	1227022	1.23541	1.29837	1	1	AT1G04510	447		1	1299591	1302838	4.25527	4.35898	1	1	AT1G04670	863		1	1510147	1510730	0.83349	2.04421	0	1	AT1G05205	134		1	1159796	1160220	1.8246	1.52751	1	1		0
1	1237737	1238826	1.44249	2.03013	1	1	AT1G04540	1089		1	1313656	1314265	1.87235	3.20778	1	1	AT1G04690	609		1	1510147	1510730	0.83349	2.04421	0	1	AT1G05210	326		1	1161348	1162008	1.91972	3.3712	1	1	AT1G04330	634
1	1240512	1240961	1.4711	1.57663	1	1	AT1G04550	449		1	1333032	1333478	2.03915	2.33819	1	1	AT1G04750	446		1	1515010	1519923	3.72504	5.00182	1	1	AT1G05230	3795		1	1175001	1176305	3.15618	4.86535	1	1	AT1G04370	401
1	1242870	1243079	1.85455	1.6139	1	0	AT1G04555	209		1	1337276	1337737	1.49709	1.79151	0	1	AT1G04770	461		1	1528873	1530966	1.65676	2.43449	1	1	AT1G05260	1199		1	1190821	1191851	2.23771	1.54848	1	1	AT1G04410	591
1	1244540	1246025	3.67935	4.25925	1	1	AT1G04560	1078		1	1343129	1343600	2.84211	2.59566	1	1	AT1G04780	455		1	1533866	1544134	5.28722	5.42332	1	1	AT1G05270	544		1	1190821	1191851	2.23771	1.54848	1	1	AT1G04420	243
1	1253272	1254001	0.865002	1.71976	0	1	AT1G04580	729		1	1350352	1350539	2.31591	2.10919	0	1	AT1G04810	187		1	1533866	1544134	5.28722	5.42332	1	1	AT1G05280	2081		1	1198343	1198884	1.63889	1.80029	1	1	AT1G04430	541
1	1271144	1272473	2.05782	2.23969	1	1	AT1G04600	1232		1	1358084	1358299	3.08607	2.96568	1	0	AT1G04820	215		1	1533866	1544134	5.28722	5.42332	1	1	AT1G05291	1084		1	1202451	1203028	1.478	2.22338	1	1	AT1G04440	577
1	1274515	1275314	1.95231	1.60598	1	1		0		1	1361479	1361834	1.9104	2.60852	0	1	AT1G04830	355		1	1533866	1544134	5.28722	5.42332	1	1	AT1G05290	1410		1	1207241	1210649	3.76976	4.39553	1	1	AT1G04445	518
1	1286390	1288853	2.73891	3.11697	1	1	AT1G04620	194		1	1368359	1368561	2.93281	2.9336	0	1	AT1G04850	202		1	1547192	1547893	2.73774	5.04051	1	1	AT1G05300	657		1	1207241	1210649	3.76976	4.39553	1	1	AT1G04450	1353
1	1286390	1288853	2.73891	3.11697	1	1	AT1G04625	1022		1	1372715	1372954	1.00683	4.82627	0	1	AT1G04860	239		1	1549583	1552945	3.88781	4.3971	1	1	AT1G05310	1974		1	1207241	1210649	3.76976	4.39553	1	1	AT1G04457	230
1	1290643	1291007	1.13313	2.18462	0	1	AT1G04630	364		1	1375387	1375645	2.40402	0.910939	1	0	AT1G04870	258		1	1577013	1577300	1.9964	2.60492	0	1	AT1G05380	287		1	1216185	1216630	2.31108	1.78997	1	1	AT1G04480	445
1	1291393	1291674	2.10092	1.44288	1	0	AT1G04635	281		1	1390756	1390990	2.6103	1.75257	1	0	AT1G04910	234		1	1584319	1584672	1.53733	3.18532	0	1	AT1G05400	353		1	1221535	1224470	1.64291	2.04446	1	1	AT1G04500	2831
1	1299577	1302870	5.32175	5.06787	1	1	AT1G04660	1287		1	1398706	1399707	0.988788	1.36587	0	1	AT1G04930	347		1	1590116	1592341	2.58236	3.84168	1	1	AT1G05420	637		1	1231922	1232696	2.5049	1.30872	1	0	AT1G04520	774
1	1299577	1302870	5.32175	5.06787	1	1	AT1G04670	863		1	1398706	1399707	0.988788	1.36587	0	1	AT1G04940	525		1	1600177	1600991	1.89825	1.94474	1	1	AT1G05450	814		1	1235468	1235960	2.02255	2.05079	1	1	AT1G04530	492
1	1311609	1311820	1.91476	1.83248	0	1		0		1	1398706	1399707	0.988788	1.36587	0	1	AT1G04945	533		1	1610856	1611568	2.80723	1.49349	1	0	AT1G05470	712		1	1237785	1238913	1.89687	2.38618	1	1	AT1G04540	1128
1	1313639	1314143	1.81301	2.52514	1	1	AT1G04690	504		1	1407230	1407426	1.78079	2.76977	0	1	AT1G04950	196		1	1629310	1630428	3.15523	3.77372	1	1	AT1G05510	982		1	1240473	1241051	2.22664	2.12087	1	1	AT1G04550	578
1	1332938	1333444	2.58597	2.07501	1	0	AT1G04750	506		1	1410549	1411686	1.8216	1.83479	1	1	AT1G04970	516		1	1635001	1635719	1.47468	3.11392	1	1	AT1G05520	710		1	1242816	1243013	2.18443	1.42768	1	0	AT1G04555	197
1	1337195	1337752	1.41633	1.53724	1	1	AT1G04770	557		1	1410549	1411686	1.8216	1.83479	1	1	AT1G04960	319		1	1639531	1640407	2.28145	1.73481	1	1	AT1G05540	876		1	1244569	1245988	3.48029	3.67293	1	1	AT1G04560	1041
1	1339985	1340305	1.73126	1.61756	0	1	AT1G04778	320		1	1450380	1450865	1.56331	2.41268	0	1	AT1G05055	485		1	1643530	1644210	3.56877	4.28686	1	1	AT1G05550	387		1	1271405	1273660	1.92509	1.72529	1	1	AT1G04600	971
1	1343108	1343445	1.82773	0.950568	1	0	AT1G04780	337		1	1458187	1460602	3.43576	4.48561	1	1	AT1G05080	1488		1	1645846	1646448	1.5659	1.43515	1	1	AT1G05560	602		1	1274402	1274839	2.34131	1.39174	1	0		0
1	1358025	1358236	1.28449	1.57384	0	1	AT1G04820	211		1	1458187	1460602	3.43576	4.48561	1	1	AT1G05070	557		1	1663699	1668836	2.8699	2.83888	1	1	AT1G05577	699		1	1287019	1288863	2.6552	2.98009	1	1	AT1G04625	1032
1	1361475	1361916	1.80612	1.69221	1	1	AT1G04830	441		1	1478367	1478650	1.53496	1.49727	0	1	AT1G05135	283		1	1663699	1668836	2.8699	2.83888	1	1	AT1G05580	3403		1	1290615	1291793	1.51282	2.33037	1	1	AT1G04630	497
1	1364435	1364829	1.25279	1.88508	0	1	AT1G04840	394		1	1480034	1481854	2.14942	3.59094	1	1		0		1	1682367	1682918	1.89696	2.60351	0	1	AT1G05630	551		1	1290615	1291793	1.51282	2.33037	1	1	AT1G04635	479
1	1368390	1368722	2.95783	2.19399	1	1	AT1G04850	332		1	1482823	1483266	2.13685	2.40127	1	1	AT1G05140	443		1	1689171	1696338	3.05682	3.27448	1	1	AT1G05650	1862		1	1299524	1302522	4.50807	5.45403	1	1	AT1G04660	1287
1	1375360	1375619	2.06842	2.0387	1	0	AT1G04870	259		1	1486151	1486927	1.88145	2.77258	1	1	AT1G05150	776		1	1689171	1696338	3.05682	3.27448	1	1	AT1G05660	1772		1	1299524	1302522	4.50807	5.45403	1	1	AT1G04670	661
1	1398640	1399457	1.24965	1.31001	1	1	AT1G04930	413		1	1510182	1510679	1.6159	1.81359	0	1	AT1G05205	99		1	1689171	1696338	3.05682	3.27448	1	1	AT1G05640	330		1	1313590	1314372	2.13059	1.92497	1	1	AT1G04690	782
1	1398640	1399457	1.24965	1.31001	1	1	AT1G04940	275		1	1510182	1510679	1.6159	1.81359	0	1	AT1G05210	275		1	1700566	1700945	1.92073	2.0162	0	1	AT1G05670	379		1	1333028	1333379	2.54995	1.48972	1	1	AT1G04750	351
1	1398640	1399457	1.24965	1.31001	1	1	AT1G04945	283		1	1515224	1519815	4.56502	4.364	1	1	AT1G05230	3581		1	1718548	1718815	0.805308	4.06041	0	1	AT1G05720	267		1	1336690	1337801	2.12222	1.84746	1	1	AT1G04770	1111
1	1407261	1407440	2.38281	1.07319	1	0	AT1G04950	179		1	1528569	1528768	0.857671	2.32779	0	1		0		1	1718548	1718815	0.805308	4.06041	0	1	AT1G05730	260		1	1339988	1340197	1.34263	2.31037	0	1	AT1G04778	209
1	1411335	1411656	3.69212	1.39522	1	0	AT1G04970	321		1	1529637	1530625	2.98877	3.18522	1	1	AT1G05260	858		1	1725714	1727995	1.67894	1.92449	1	1	AT1G05770	569		1	1343083	1343567	2.46148	1.83657	1	1	AT1G04780	484
1	1418069	1418355	1.92114	1.90374	1	1	AT1G04985	286		1	1533907	1544222	4.62535	5.58359	1	1	AT1G05270	503		1	1725714	1727995	1.67894	1.92449	1	1	AT1G05780	1387		1	1350287	1350523	2.8593	0.944728	1	0	AT1G04810	236
1	1441039	1441371	2.40573	3.06741	1	1	AT1G05030	332		1	1533907	1544222	4.62535	5.58359	1	1	AT1G05280	2081		1	1732951	1733233	1.57807	2.63556	0	1	AT1G05790	282		1	1357806	1358305	2.07556	2.54785	1	1	AT1G04820	499
1	1450378	1450803	1.85585	1.86641	1	1	AT1G05055	425		1	1533907	1544222	4.62535	5.58359	1	1	AT1G05291	1084		1	1740438	1743719	4.0033	5.43116	1	1	AT1G05800	1415		1	1361489	1361917	2.29274	2.31924	1	1	AT1G04830	428
1	1458214	1460754	3.75042	3.54206	1	1	AT1G05080	1488		1	1533907	1544222	4.62535	5.58359	1	1	AT1G05290	1410		1	1754415	1754846	1.58039	3.15525	0	1	AT1G05830	431		1	1368396	1368748	1.92043	2.74329	1	1	AT1G04850	352
1	1458214	1460754	3.75042	3.54206	1	1	AT1G05070	530		1	1547079	1547853	2.9502	3.63901	1	1	AT1G05300	770		1	1765834	1766148	1.30717	1.95602	0	1	AT1G05840	314		1	1381634	1381974	0.789781	2.52549	0	1	AT1G04890	340
1	1478564	1481565	1.99147	1.8416	1	1	AT1G05135	257		1	1549631	1552722	4.11123	5.50649	1	1	AT1G05310	1974		1	1768190	1769821	1.85735	2.89235	1	1	AT1G05850	505		1	1390764	1391029	1.87409	1.72773	0	1	AT1G04910	265
1	1478564	1481565	1.99147	1.8416	1	1	AT1G05136	140		1	1572122	1572352	0.76711	2.1376	0	1	AT1G05370	158		1	1768190	1769821	1.85735	2.89235	1	1	AT1G05860	807		1	1398615	1399516	1.81686	2.44962	1	1	AT1G04930	438
1	1482794	1483216	1.5358	2.2047	1	1	AT1G05140	422		1	1576982	1577241	1.78234	2.96568	0	1	AT1G05380	259		1	1772680	1773288	2.08379	2.54359	1	1	AT1G05870	608		1	1398615	1399516	1.81686	2.44962	1	1	AT1G04940	334
1	1486169	1486757	1.92927	1.78596	1	1	AT1G05150	588		1	1584283	1585144	1.64698	2.61643	1	1	AT1G05400	861		1	1779859	1780090	1.63915	2.44596	0	1	AT1G05890	231		1	1398615	1399516	1.81686	2.44962	1	1	AT1G04945	342
1	1501451	1501714	1.48926	1.66921	0	1	AT1G05180	263		1	1590051	1592480	2.63167	3.84193	1	1	AT1G05420	680		1	1803583	1803877	1.63915	1.83537	0	1	AT1G05940	294		1	1407198	1407446	2.21391	1.61238	1	0	AT1G04950	248
1	1503492	1503724	1.85455	1.2265	1	0	AT1G05190	232		1	1600115	1600938	1.48697	1.56921	1	1	AT1G05450	823		1	1807143	1807395	2.3529	1.43604	1	0	AT1G05950	252		1	1411193	1411424	3.22747	3.06182	1	0	AT1G04970	231
1	1515172	1519877	4.79159	5.34276	1	1	AT1G05230	3633		1	1610997	1611488	3.24234	1.8395	1	0	AT1G05470	491		1	1821013	1821505	1.22145	1.52939	0	1	AT1G06000	492		1	1418200	1418403	2.147	2.39311	1	0	AT1G04985	203
1	1528455	1530898	2.19786	2.02247	1	1	AT1G05260	1131		1	1629276	1630498	2.23167	3.44522	1	1	AT1G05510	1052		1	1829074	1829663	3.23524	2.73806	1	1	AT1G06040	589		1	1440896	1441417	1.71558	1.37541	1	0	AT1G05030	521
1	1533883	1544409	5.49128	5.58697	1	1	AT1G05270	527		1	1635048	1635725	2.03112	1.76187	1	1	AT1G05520	663		1	1837096	1837459	1.93701	1.58361	1	1	AT1G06070	363		1	1450381	1450781	2.39263	2.44402	1	1	AT1G05055	400
1	1533883	1544409	5.49128	5.58697	1	1	AT1G05280	2081		1	1639588	1640306	1.03617	1.68721	0	1	AT1G05540	718		1	1838773	1839034	1.71013	2.05354	0	1		0		1	1454198	1454483	1.38821	0.342276	1	0	AT1G05061	62
1	1533883	1544409	5.49128	5.58697	1	1	AT1G05291	1084		1	1643540	1644128	2.91091	3.29823	1	1	AT1G05550	377		1	1840008	1851749	3.01763	3.25634	1	1	AT1G06080	2734		1	1458078	1461079	3.07229	3.24375	1	1	AT1G05080	1488
1	1533883	1544409	5.49128	5.58697	1	1	AT1G05290	1410		1	1658738	1659316	1.56827	1.82936	0	1	AT1G05570	578		1	1840008	1851749	3.01763	3.25634	1	1	AT1G06090	1810		1	1458078	1461079	3.07229	3.24375	1	1	AT1G05085	91
1	1547079	1547884	3.82027	3.16046	1	0	AT1G05300	770		1	1664645	1669019	2.87969	3.57129	1	1	AT1G05580	3471		1	1840008	1851749	3.01763	3.25634	1	1	AT1G06100	219		1	1458078	1461079	3.07229	3.24375	1	1	AT1G05070	666
1	1549421	1553428	4.10999	4.49665	1	1	AT1G05310	1974		1	1682363	1682875	2.04494	2.98585	1	1	AT1G05630	512		1	1861295	1864328	2.90132	3.73165	1	1	AT1G06135	545		1	1478204	1478607	0.800561	1.18685	0	1	AT1G05135	403
1	1564688	1564942	1.74523	1.72074	1	0	AT1G05360	254		1	1689290	1689495	2.16113	2.00612	0	1	AT1G05640	205		1	1861295	1864328	2.90132	3.73165	1	1	AT1G06137	206		1	1479391	1481776	2.56073	2.12061	1	1		0
1	1571683	1572474	2.18636	1.51298	1	1	AT1G05370	597		1	1689579	1692975	2.22624	2.81557	1	1	AT1G05650	1862		1	1872844	1873560	2.01462	2.54771	1	1	AT1G06149	716		1	1482838	1483233	2.39505	1.7821	1	1	AT1G05140	395
1	1576942	1577160	1.87647	1.6388	1	0	AT1G05380	218		1	1694287	1696244	4.18727	6.63624	1	1	AT1G05660	1771		1	1872844	1873560	2.01462	2.54771	1	1	AT1G06150	716		1	1486137	1486733	2.43662	1.66782	1	1	AT1G05150	596
1	1584442	1585119	1.68756	2.55426	1	1	AT1G05400	677		1	1721633	1721875	2.97527	1.76663	1	1	AT1G05750	242		1	1882042	1883642	1.58813	1.58727	1	1	AT1G06160	638		1	1495565	1496256	1.85972	1.05505	1	0		0
1	1588835	1589109	1.57829	1.73976	0	1		0		1	1726637	1728296	1.47198	1.9946	0	1	AT1G05780	1659		1	1896626	1896943	1.76552	1.60449	0	1	AT1G06200	309		1	1501471	1501764	1.86476	0.970821	1	1	AT1G05180	293
1	1590039	1592479	2.96976	3.56717	1	1	AT1G05420	680		1	1733008	1733382	2.34395	1.65881	1	1	AT1G05790	374		1	1905375	1907555	1.71692	2.39813	1	1	AT1G06225	251		1	1503501	1503737	2.11676	1.61803	1	0	AT1G05190	236
1	1600041	1601057	2.03361	2.30191	1	1	AT1G05450	1016		1	1740019	1743288	4.76632	5.24489	1	1	AT1G05800	1415		1	1905375	1907555	1.71692	2.39813	1	1	AT1G06230	592		1	1515289	1519902	3.54066	5.17643	1	1	AT1G05230	3516
1	1610829	1611540	1.81219	1.746	1	1	AT1G05470	711		1	1744963	1745353	1.92079	2.13173	1	1	AT1G05805	390		1	1911267	1911594	1.66133	4.62047	0	1	AT1G06240	327		1	1529930	1530668	2.52217	3.48163	1	1	AT1G05260	738
1	1625133	1625472	3.35083	1.72643	1	0	AT1G05500	339		1	1754380	1754884	2.46352	1.83335	1	1	AT1G05830	504		1	1919447	1922777	4.1511	3.87998	1	1	AT1G06270	313		1	1533960	1544184	4.5297	4.96767	1	1	AT1G05270	450
1	1629216	1630473	4.09319	3.24312	1	1	AT1G05500	8		1	1765942	1766207	1.79726	2.28086	0	1	AT1G05840	265		1	1919447	1922777	4.1511	3.87998	1	1	AT1G06280	642		1	1533960	1544184	4.5297	4.96767	1	1	AT1G05280	2081
1	1629216	1630473	4.09319	3.24312	1	1	AT1G05510	1027		1	1768200	1769673	1.59415	2.29117	0	1	AT1G05850	495		1	1919447	1922777	4.1511	3.87998	1	1	AT1G06290	425		1	1533960	1544184	4.5297	4.96767	1	1	AT1G05291	1084
1	1635105	1635685	2.15071	1.8042	1	1	AT1G05520	580		1	1768200	1769673	1.59415	2.29117	0	1	AT1G05860	659		1	1930503	1932635	3.43273	5.02409	1	1	AT1G06320	926		1	1533960	1544184	4.5297	4.96767	1	1	AT1G05290	1410
1	1639465	1641401	0.889218	1.45798	1	1	AT1G05540	1346		1	1772519	1773227	2.07369	1.7633	1	1	AT1G05870	708		1	1930503	1932635	3.43273	5.02409	1	1	AT1G06330	595		1	1547210	1547829	2.17352	3.4717	1	1	AT1G05300	619
1	1639465	1641401	0.889218	1.45798	1	1	AT1G05550	442		1	1779575	1780006	1.63088	2.95368	1	1	AT1G05890	431		1	1933663	1940867	3.56589	4.13421	1	1	AT1G06350	1526		1	1549722	1552816	3.85862	4.8444	1	1	AT1G05310	1974
1	1643602	1644206	2.80477	2.67318	1	1	AT1G05550	315		1	1787003	1787190	0.414334	2.09206	0	1	AT1G05900	187		1	1933663	1940867	3.56589	4.13421	1	1	AT1G06360	1496		1	1576908	1577270	1.84855	1.58692	1	0	AT1G05380	362
1	1663916	1668953	2.86462	2.90926	1	1	AT1G05577	482		1	1803543	1803857	2.40626	3.17526	0	1	AT1G05940	314		1	1933663	1940867	3.56589	4.13421	1	1	AT1G06340	351		1	1584288	1585043	1.51375	1.63359	1	1	AT1G05400	755
1	1663916	1668953	2.86462	2.90926	1	1	AT1G05580	3471		1	1820659	1821667	1.54235	1.42251	1	1	AT1G06000	1008		1	1947044	1947320	2.01103	2.9123	0	1	AT1G06390	276		1	1590146	1592448	2.21943	3.23887	1	1	AT1G05420	607
1	1682353	1682863	1.86541	1.18157	1	0	AT1G05630	510		1	1828934	1829867	2.12864	2.46488	1	1	AT1G06040	933		1	1952250	1952664	4.58131	1.16552	1	0	AT1G06400	414		1	1600026	1601022	1.71614	1.77767	1	1	AT1G05450	996
1	1689300	1689542	2.28708	1.07985	1	0	AT1G05640	201		1	1839993	1851791	2.63859	3.46042	1	1	AT1G06080	2734		1	1997731	2000600	2.4307	3.07231	1	1		0		1	1610231	1611555	1.70836	2.1042	1	1	AT1G05470	1324
1	1690284	1693421	3.04452	3.1073	1	1	AT1G05650	1842		1	1839993	1851791	2.63859	3.46042	1	1	AT1G06090	1810		1	2001577	2002140	1.20342	3.23954	0	1	AT1G06530	546		1	1625125	1625370	2.39028	1.36607	1	0	AT1G05500	245
1	1694164	1696282	6.01179	5.93519	1	1	AT1G05660	1772		1	1839993	1851791	2.63859	3.46042	1	1	AT1G06100	261		1	2015598	2015907	0.813462	3.154	0	1	AT1G06580	309		1	1628770	1630454	1.9229	3.15328	1	1	AT1G05500	454
1	1715544	1715725	2.26491	0.703904	1	0	AT1G05710	181		1	1861421	1863830	3.09634	4.08689	1	1	AT1G06135	545		1	2024176	2024493	2.69334	1.78884	1	0	AT1G06590	317		1	1628770	1630454	1.9229	3.15328	1	1	AT1G05510	1008
1	1726775	1728289	1.51263	1.66156	1	1	AT1G05780	1514		1	1861421	1863830	3.09634	4.08689	1	1	AT1G06137	206		1	2040527	2040718	0.428399	3.39897	0	1	AT1G06670	191		1	1634884	1635745	1.95983	2.15133	1	1	AT1G05520	827
1	1732959	1733283	2.12438	1.44223	1	1	AT1G05790	324		1	1864943	1865158	2.49165	0.895756	1	0	AT1G06140	215		1	2048043	2048776	1.57221	1.8869	1	1	AT1G06680	733		1	1639578	1640685	1.34157	1.79351	1	1	AT1G05540	1107
1	1740616	1743947	4.59068	4.97818	1	1	AT1G05800	1415		1	1872935	1873650	2.29141	1.71065	1	1	AT1G06149	715		1	2067015	2068087	1.81854	2.6136	1	1	AT1G06730	558		1	1643487	1644153	2.31998	2.11149	1	1	AT1G05550	430
1	1744917	1745128	1.94816	1.49915	0	1	AT1G05805	211		1	1872935	1873650	2.29141	1.71065	1	1	AT1G06150	715		1	2067015	2068087	1.81854	2.6136	1	1	AT1G06720	308		1	1663971	1669625	2.47148	2.913	1	1	AT1G05577	427
1	1748439	1748712	1.81777	1.44496	1	0	AT1G05810	273		1	1878296	1878541	1.26786	1.90763	0	1		0		1	2076803	2077664	1.33183	1.33552	0	1	AT1G06760	861		1	1663971	1669625	2.47148	2.913	1	1	AT1G05580	3471
1	1754483	1754834	2.46498	1.47556	1	1	AT1G05830	351		1	1883227	1883430	1.23493	2.67927	0	1	AT1G06160	203		1	2087288	2087479	1.17136	3.54101	0	1	AT1G06790	191		1	1663971	1669625	2.47148	2.913	1	1	AT1G05590	275
1	1768027	1769675	1.62057	1.48092	1	1	AT1G05850	668		1	1900010	1900398	1.56618	1.80059	0	1	AT1G06220	388		1	2090519	2092427	2.21386	2.82676	1	1	AT1G06800	1167		1	1682316	1682854	1.97083	1.94813	1	1	AT1G05630	536
1	1768027	1769675	1.62057	1.48092	1	1	AT1G05860	661		1	1905734	1906426	2.22575	1.99598	1	1	AT1G06225	251		1	2090519	2092427	2.21386	2.82676	1	1	AT1G06810	689		1	1689078	1692575	2.1802	3.17384	1	1	AT1G05650	1862
1	1772589	1773250	1.73888	1.9883	1	1	AT1G05870	661		1	1907201	1907746	1.3959	2.54133	1	1	AT1G06230	545		1	2102896	2103169	1.89787	1.37372	1	0	AT1G06840	273		1	1689078	1692575	2.1802	3.17384	1	1	AT1G05640	423
1	1779596	1779923	1.48926	1.3037	1	1	AT1G05890	327		1	1911205	1911753	1.8306	1.46599	1	0	AT1G06240	548		1	2105290	2105714	1.44519	2.81895	0	1	AT1G06850	424		1	1694226	1696200	4.56935	5.46548	1	1	AT1G05660	1772
1	1803517	1803911	1.80719	2.08344	1	1	AT1G05940	394		1	1919449	1922623	4.54281	5.13705	1	1	AT1G06270	311		1	2108696	2109183	1.46278	3.31986	0	1	AT1G06870	487		1	1721600	1721782	1.57956	2.5092	1	0	AT1G05750	182
1	1806977	1807459	1.32146	1.93601	0	1	AT1G05950	482		1	1919449	1922623	4.54281	5.13705	1	1	AT1G06280	642		1	2114144	2114462	3.17889	2.18229	0	1	AT1G06890	318		1	1726594	1728175	2.0187	2.24538	1	1	AT1G05780	1567
1	1820671	1821703	1.97397	1.43395	1	1	AT1G06000	1032		1	1919449	1922623	4.54281	5.13705	1	1	AT1G06290	271		1	2120390	2121382	1.76468	1.53838	0	1	AT1G06900	355		1	1732938	1733387	1.68472	1.12018	1	0	AT1G05790	449
1	1829114	1829753	2.22392	1.69413	1	1	AT1G06040	639		1	1930461	1932327	3.94765	5.05376	1	1	AT1G06320	926		1	2120390	2121382	1.76468	1.53838	0	1	AT1G06910	391		1	1741031	1744047	3.85039	5.57665	1	1	AT1G05800	1415
1	1838897	1839270	2.2519	0.946349	1	0		0		1	1930461	1932327	3.94765	5.05376	1	1	AT1G06330	595		1	2135090	2135611	1.57271	2.90163	0	1	AT1G06950	521		1	1745081	1745368	1.70261	3.62191	0	1	AT1G05805	287
1	1839814	1851963	3.23113	3.16993	1	1	AT1G06080	2734		1	1933574	1941068	3.45297	3.93756	1	1	AT1G06350	1526		1	2143029	2143989	5.1681	4.40578	1	1	AT1G06980	790		1	1754345	1754965	2.37333	2.30824	1	1	AT1G05830	620
1	1839814	1851963	3.23113	3.16993	1	1	AT1G06090	1810		1	1933574	1941068	3.45297	3.93756	1	1	AT1G06360	1496		1	2145389	2150618	2.94074	4.35017	1	1	AT1G06990	1765		1	1765847	1766244	1.79304	2.29855	1	1	AT1G05840	397
1	1839814	1851963	3.23113	3.16993	1	1	AT1G06100	433		1	1933574	1941068	3.45297	3.93756	1	1	AT1G06340	440		1	2145389	2150618	2.94074	4.35017	1	1	AT1G07000	424		1	1768089	1769546	2.72129	2.62564	1	1	AT1G05850	606
1	1860447	1864295	3.62813	3.23678	1	1	AT1G06130	283		1	1945142	1945476	1.6287	2.23939	0	1	AT1G06380	334		1	2152153	2153179	1.22714	1.96259	0	1	AT1G07000	172		1	1768089	1769546	2.72129	2.62564	1	1	AT1G05860	532
1	1860447	1864295	3.62813	3.23678	1	1	AT1G06135	545		1	1952408	1952623	1.89114	3.06699	1	0	AT1G06400	215		1	2152153	2153179	1.22714	1.96259	0	1	AT1G07010	327		1	1772644	1773243	2.37252	2.35114	1	1	AT1G05870	599
1	1860447	1864295	3.62813	3.23678	1	1	AT1G06137	206		1	1969840	1970203	1.35842	2.16637	0	1	AT1G06470	363		1	2160015	2160629	1.70351	3.20584	1	1	AT1G07030	614		1	1779628	1779958	2.05725	1.18512	1	0	AT1G05890	330
1	1873048	1873541	1.95766	1.42001	1	1	AT1G06149	493		1	1997513	2000482	2.40573	2.80974	1	1		0		1	2174125	2174799	3.89482	2.94822	1	1	AT1G07090	674		1	1790299	1790613	2.38365	1.68945	1	1	AT1G05910	314
1	1873048	1873541	1.95766	1.42001	1	1	AT1G06150	493		1	2001618	2002165	1.91262	1.58265	0	1	AT1G06530	547		1	2193181	2193739	2.87715	2.61993	1	1	AT1G07140	558		1	1803471	1803912	2.16865	1.50793	1	0	AT1G05940	441
1	1878257	1878554	1.82773	1.34382	1	0		0		1	2006853	2008004	1.50383	2.23939	0	1	AT1G06550	337		1	2202272	2202987	1.42427	3.47112	1	1	AT1G07175	444		1	1815071	1815392	1.96371	4.30568	1	1	AT1G05960	321
1	1883211	1883549	1.86667	1.16509	1	0	AT1G06160	338		1	2006853	2008004	1.50383	2.23939	0	1	AT1G06560	389		1	2211271	2212324	1.90274	3.17149	1	1	AT1G07200	1053		1	1820683	1821618	1.55894	1.88804	1	1	AT1G06000	935
1	1900044	1900376	1.95955	1.80547	1	1	AT1G06220	332		1	2027903	2028113	1.5933	1.8195	0	1	AT1G06630	210		1	2218931	2219171	1.71494	1.16012	1	0	AT1G07220	240		1	1828912	1829807	2.34381	2.64864	1	1	AT1G06040	895
1	1905352	1907640	2.37995	1.86202	1	1	AT1G06225	251		1	2040556	2040906	1.54163	2.05879	0	1	AT1G06670	350		1	2222032	2222801	1.32601	1.47553	0	1	AT1G07230	769		1	1837185	1837513	2.28338	1.86696	1	0	AT1G06070	328
1	1905352	1907640	2.37995	1.86202	1	1	AT1G06230	677		1	2047895	2048746	2.86726	3.13178	1	1	AT1G06680	851		1	2226380	2226927	1.86738	2.27178	0	1	AT1G07250	547		1	1839220	1852093	2.8888	2.88003	1	1	AT1G06080	2734
1	1911205	1911597	2.23389	1.21317	1	0	AT1G06240	392		1	2054798	2055129	2.84611	1.81284	1	0	AT1G06700	331		1	2235538	2237231	2.02598	2.30304	1	1		0		1	1839220	1852093	2.8888	2.88003	1	1	AT1G06090	1810
1	1919901	1922838	4.83796	4.49183	1	1	AT1G06280	642		1	2067187	2067986	1.29081	2.05599	0	1	AT1G06730	457		1	2238274	2238876	1.52123	1.17046	1	0	AT1G07280	602		1	1839220	1852093	2.8888	2.88003	1	1	AT1G06100	563
1	1919901	1922838	4.83796	4.49183	1	1	AT1G06290	486		1	2067187	2067986	1.29081	2.05599	0	1	AT1G06720	136		1	2244569	2244805	1.72607	3.22033	0	1		0		1	1854633	1854892	2.15965	2.31262	1	0	AT1G06110	259
1	1929910	1932365	4.19828	3.58894	1	1	AT1G06310	348		1	2076819	2077480	1.842	2.5244	0	1	AT1G06760	661		1	2248084	2249706	1.9052	2.47754	1	1	AT1G07310	877		1	1861361	1864108	2.84144	3.60293	1	1	AT1G06135	545
1	1929910	1932365	4.19828	3.58894	1	1	AT1G06320	926		1	2090268	2092637	2.80611	3.75652	1	1	AT1G06800	1418		1	2248084	2249706	1.9052	2.47754	1	1	AT1G07320	573		1	1861361	1864108	2.84144	3.60293	1	1	AT1G06137	206
1	1929910	1932365	4.19828	3.58894	1	1	AT1G06330	595		1	2090268	2092637	2.80611	3.75652	1	1	AT1G06810	790		1	2263216	2263422	0.736282	3.45918	0	1	AT1G07370	206		1	1872834	1873601	1.68595	2.32652	1	1	AT1G06149	767
1	1933576	1941137	4.90424	4.29166	1	1	AT1G06350	1526		1	2096067	2096721	1.97276	0.723705	1	0	AT1G06820	165		1	2281341	2282751	4.65646	3.33324	1	1	AT1G07430	1410		1	1872834	1873601	1.68595	2.32652	1	1	AT1G06150	767
1	1933576	1941137	4.90424	4.29166	1	1	AT1G06360	1496		1	2105185	2105844	1.49509	2.92472	0	1	AT1G06850	659		1	2286076	2286748	1.04278	1.04738	0	1	AT1G07440	599		1	1878214	1878589	1.88063	2.32037	1	1		0
1	1933576	1941137	4.90424	4.29166	1	1	AT1G06340	438		1	2108602	2109332	1.48549	2.43698	1	1	AT1G06870	730		1	2315862	2316280	1.4939	3.31462	0	1	AT1G07530	418		1	1883070	1883472	1.9105	1.86696	1	1	AT1G06160	402
1	1944672	1945416	1.48189	1.24783	1	0	AT1G06370	262		1	2114192	2114433	2.21936	2.01545	0	1	AT1G06890	241		1	2325237	2325471	2.34756	1.07811	1	0	AT1G07550	234		1	1900016	1900332	2.1538	1.25353	1	0	AT1G06220	316
1	1944672	1945416	1.48189	1.24783	1	0	AT1G06380	292		1	2120234	2121389	2.12483	1.42693	1	1	AT1G06900	511		1	2349265	2349877	1.8247	1.67538	0	1	AT1G07630	612		1	1905435	1907674	1.78055	2.19928	1	1	AT1G06225	251
1	1952417	1952695	1.67542	1.36621	1	0	AT1G06400	278		1	2120234	2121389	2.12483	1.42693	1	1	AT1G06910	398		1	2352161	2358740	4.71455	5.7237	1	1	AT1G07640	1873		1	1905435	1907674	1.78055	2.19928	1	1	AT1G06230	711
1	1969138	1970063	1.21002	1.61174	1	1	AT1G06460	423		1	2135037	2135551	2.90862	2.54005	1	1	AT1G06950	514		1	2366123	2366389	1.20499	2.78428	0	1	AT1G07650	266		1	1919422	1922919	3.08896	4.48638	1	1	AT1G06270	338
1	1969138	1970063	1.21002	1.61174	1	1	AT1G06470	334		1	2142274	2143871	3.09391	3.22676	1	1	AT1G06980	790		1	2367470	2369160	3.85803	5.56156	1	1	AT1G07645	915		1	1919422	1922919	3.08896	4.48638	1	1	AT1G06280	642
1	1989579	1989848	2.66544	0.799891	1	0	AT1G06500	269		1	2145295	2150230	3.52601	4.00821	1	1	AT1G06990	1765		1	2367470	2369160	3.85803	5.56156	1	1	AT1G07660	323		1	1919422	1922919	3.08896	4.48638	1	1	AT1G06290	567
1	1997581	2000488	3.19274	2.62252	1	1		0		1	2145295	2150230	3.52601	4.00821	1	1	AT1G07000	36		1	2390862	2394375	2.71006	3.52005	1	1	AT1G07720	1591		1	1930489	1932343	3.60521	4.01669	1	1	AT1G06320	926
1	2001611	2002123	2.00068	2.29712	1	1	AT1G06530	512		1	2152970	2153429	1.53496	2.20511	0	1	AT1G07010	459		1	2395630	2396031	1.95275	2.24023	0	1	AT1G07725	401		1	1930489	1932343	3.60521	4.01669	1	1	AT1G06330	595
1	2007693	2007950	2.05153	1.945	0	1	AT1G06560	257		1	2155614	2156479	1.71731	1.38248	1	1	AT1G07020	394		1	2413120	2413408	2.31682	2.35224	0	1	AT1G07790	288		1	1933631	1941064	3.45222	4.56394	1	1	AT1G06350	1526
1	2015663	2015895	1.80429	2.08523	1	0	AT1G06580	232		1	2160019	2160654	2.22792	1.86616	1	1	AT1G07030	635		1	2421794	2422757	1.9999	2.9283	0	1	AT1G07820	153		1	1933631	1941064	3.45222	4.56394	1	1	AT1G06360	1496
1	2024288	2024580	1.34033	1.61924	1	1	AT1G06590	292		1	2170211	2170485	2.2374	2.36615	0	1	AT1G07080	274		1	2421794	2422757	1.9999	2.9283	0	1	AT1G07830	516		1	1933631	1941064	3.45222	4.56394	1	1	AT1G06340	383
1	2025612	2026070	1.35049	1.94201	0	1	AT1G06620	458		1	2173297	2174841	3.13236	2.3955	1	1	AT1G07090	889		1	2424160	2424365	2.07487	3.39535	0	1	AT1G07840	205		1	1944732	1945418	1.72785	1.92919	1	1	AT1G06370	202
1	2040505	2040801	1.11694	1.7171	0	1	AT1G06670	296		1	2183523	2183986	2.25385	2.06489	0	1	AT1G07110	463		1	2427956	2429216	1.80051	2.43654	1	1	AT1G07850	763		1	1944732	1945418	1.72785	1.92919	1	1	AT1G06380	294
1	2047930	2048729	2.82577	2.00711	1	1	AT1G06680	799		1	2188100	2188326	3.45481	2.06713	1	0	AT1G07130	226		1	2427956	2429216	1.80051	2.43654	1	1	AT1G07860	305		1	1946923	1947294	1.60083	1.96031	1	1	AT1G06390	371
1	2066886	2068145	1.81639	1.57927	1	1	AT1G06730	616		1	2193274	2193758	2.26646	3.39354	1	1	AT1G07140	484		1	2427956	2429216	1.80051	2.43654	1	1	AT1G07870	443		1	1952355	1952635	1.28953	3.02448	0	1	AT1G06400	280
1	2066886	2068145	1.81639	1.57927	1	1	AT1G06720	437		1	2202194	2202966	2.9832	2.6604	1	1	AT1G07175	444		1	2431395	2431868	1.56553	2.40673	0	1	AT1G07870	473		1	1959160	1959434	1.74949	1.29705	1	0	AT1G06420	274
1	2076925	2077136	1.82358	2.05739	1	0	AT1G06760	211		1	2211139	2212364	2.6998	2.58847	1	1	AT1G07200	1225		1	2437638	2438516	1.66889	2.04506	1	1	AT1G07890	878		1	1978546	1978823	1.38641	1.86696	0	1	AT1G06490	61
1	2090357	2092634	3.23448	3.0052	1	1	AT1G06800	1329		1	2215329	2215682	2.2374	2.0901	1	1	AT1G07210	353		1	2441838	2442971	2.17083	3.29176	1	1	AT1G07900	349		1	1991876	1992587	1.8246	1.68976	1	0	AT1G06510	254
1	2090357	2092634	3.23448	3.0052	1	1	AT1G06810	790		1	2221907	2222808	1.95583	2.0472	1	1	AT1G07230	901		1	2446242	2446433	1.12043	2.75361	0	1	AT1G07910	191		1	1991876	1992587	1.8246	1.68976	1	0	AT1G06515	352
1	2105231	2105914	2.02332	1.50223	1	1	AT1G06850	683		1	2224164	2224379	2.92993	1.78237	1	0	AT1G07240	215		1	2458374	2458815	2.27949	2.14283	1	1	AT1G07930	441		1	1997446	2000480	2.54407	2.39995	1	1		0
1	2108777	2109273	1.70103	2.38326	1	1	AT1G06870	496		1	2226186	2226656	1.82645	2.12083	0	1	AT1G07250	470		1	2466694	2467116	1.99398	3.71406	1	1	AT1G07950	328		1	2001623	2002111	2.06469	1.52229	1	1	AT1G06530	488
1	2113972	2114445	1.6961	1.86191	1	1	AT1G06890	473		1	2235716	2236914	1.94871	1.55205	1	1		0		1	2475329	2476185	4.50839	3.96098	1	1	AT1G07985	750		1	2007736	2008130	1.76662	2.06611	1	1	AT1G06560	394
1	2120326	2121413	1.91365	1.53284	1	1	AT1G06900	419		1	2238345	2238919	1.67805	2.01088	0	1	AT1G07280	574		1	2477411	2477666	3.02516	1.24457	1	0	AT1G07990	255		1	2015672	2016024	2.66804	1.73985	1	0	AT1G06580	352
1	2120326	2121413	1.91365	1.53284	1	1	AT1G06910	422		1	2248032	2249916	1.89464	2.61943	1	1	AT1G07310	929		1	2512153	2513112	1.66257	2.48341	1	1	AT1G08065	959		1	2025664	2026639	1.05582	2.01632	0	1	AT1G06620	975
1	2135041	2135596	2.40573	2.06154	1	1	AT1G06950	555		1	2248032	2249916	1.89464	2.61943	1	1	AT1G07320	783		1	2517534	2518349	1.52117	1.94837	1	1	AT1G08080	815		1	2027883	2028104	1.41904	1.09413	0	1	AT1G06630	221
1	2141397	2141893	1.41014	1.77057	0	1		0		1	2262563	2263402	1.36502	1.99057	0	1	AT1G07370	262		1	2521363	2531535	3.80431	3.81753	1	1	AT1G08090	2088		1	2040503	2040850	1.73673	2.25786	1	1	AT1G06670	347
1	2142962	2143894	5.36344	3.64334	1	1	AT1G06980	790		1	2262563	2263402	1.36502	1.99057	0	1	AT1G07360	302		1	2521363	2531535	3.80431	3.81753	1	1	AT1G08100	1950		1	2047943	2048714	2.1907	2.50252	1	1	AT1G06680	771
1	2145402	2150623	3.82076	3.91603	1	1	AT1G06990	1765		1	2277942	2278359	1.89919	1.53599	1	1	AT1G07420	417		1	2535530	2535945	1.43493	1.79218	1	0	AT1G08110	415		1	2054564	2054964	2.11994	1.36022	1	0	AT1G06700	400
1	2145402	2150623	3.82076	3.91603	1	1	AT1G07000	429		1	2281253	2282779	3.5761	4.04023	1	1	AT1G07430	1526		1	2548905	2549871	2.15873	2.05354	1	1	AT1G08135	966		1	2066882	2068070	1.41681	2.05366	1	1	AT1G06730	541
1	2152037	2152224	1.75919	0.715968	1	0	AT1G07000	187		1	2290657	2290883	1.25372	2.12356	0	1	AT1G07460	226		1	2553373	2560434	2.734	3.05449	1	1	AT1G08140	1788		1	2066882	2068070	1.41681	2.05366	1	1	AT1G06720	441
1	2155625	2156793	1.47624	1.70082	1	1	AT1G07020	383		1	2338076	2338291	2.02318	1.28935	1	0	AT1G07590	215		1	2553373	2560434	2.734	3.05449	1	1	AT1G08150	2731		1	2076850	2077559	1.56311	1.5992	1	1	AT1G06760	709
1	2160095	2160623	2.27378	1.83029	1	0	AT1G07030	528		1	2343983	2344241	1.82865	1.10005	1	0	AT1G07615	258		1	2553373	2560434	2.734	3.05449	1	1	AT1G08160	916		1	2081525	2081731	1.67829	2.08898	1	0	AT1G06770	206
1	2170087	2170469	1.95465	1.99295	1	1	AT1G07080	382		1	2349323	2350237	1.11208	2.0841	0	1	AT1G07630	914		1	2563177	2563643	2.12756	2.0162	1	1	AT1G08170	466		1	2090417	2092582	2.41944	2.92666	1	1	AT1G06800	1269
1	2172849	2175557	2.75977	2.45505	1	1	AT1G07090	942		1	2352376	2358917	5.10106	6.68314	1	1	AT1G07640	1873		1	2567665	2567994	2.57148	1.92321	1	1	AT1G08190	329		1	2090417	2092582	2.41944	2.92666	1	1	AT1G06810	790
1	2183604	2184058	1.7056	2.01867	1	1	AT1G07110	454		1	2367343	2369199	3.31633	4.71392	1	1	AT1G07645	948		1	2575890	2576626	2.14002	2.15847	0	1	AT1G08200	736		1	2095877	2097370	1.31066	1.48242	0	1	AT1G06820	355
1	2193178	2193787	2.28708	2.16246	1	0	AT1G07140	609		1	2367343	2369199	3.31633	4.71392	1	1	AT1G07660	362		1	2580133	2580569	1.46518	2.19601	0	1	AT1G08210	436		1	2095877	2097370	1.31066	1.48242	0	1	AT1G06830	219
1	2202132	2203032	2.81938	3.192	1	1	AT1G07175	444		1	2374096	2374465	3.49594	1.93793	1	1	AT1G07670	369		1	2582933	2583193	0.50305	2.39652	0	1	AT1G08220	260		1	2103043	2103252	1.30153	1.87508	0	1	AT1G06840	209
1	2211440	2212344	1.99956	2.23213	1	1	AT1G07200	904		1	2379828	2380059	2.07079	2.42998	0	1	AT1G07700	231		1	2589596	2591131	1.52598	2.17066	1	1	AT1G08250	705		1	2105189	2105853	2.04407	2.80044	1	1	AT1G06850	664
1	2215250	2215771	2.41699	1.06894	1	0	AT1G07210	521		1	2381741	2381928	2.50952	2.54827	0	1	AT1G07705	187		1	2589596	2591131	1.52598	2.17066	1	1	AT1G08260	187		1	2108782	2109453	1.57956	1.75768	1	1	AT1G06870	671
1	2221874	2222812	2.00542	1.41898	1	1	AT1G07230	938		1	2390976	2394579	2.46651	3.46384	1	1	AT1G07720	1477		1	2608398	2608671	1.71013	0.930264	1	0	AT1G08280	263		1	2113952	2114448	1.44274	1.94164	1	1	AT1G06890	496
1	2226179	2226888	2.09427	1.40195	1	1	AT1G07250	709		1	2413070	2413504	1.37886	2.46658	0	1	AT1G07790	434		1	2610814	2611081	0.0238389	1.72959	0	1	AT1G08290	267		1	2120269	2121415	2.0006	1.79375	1	1	AT1G06900	476
1	2236175	2237347	1.64148	1.88077	1	1		0		1	2427559	2429134	1.69654	1.98667	1	1	AT1G07850	1160		1	2612475	2613276	2.56968	2.32723	1	1	AT1G08290	767		1	2120269	2121415	2.0006	1.79375	1	1	AT1G06910	424
1	2238597	2239012	1.69424	0.976013	1	0	AT1G07280	415		1	2427559	2429134	1.69654	1.98667	1	1	AT1G07860	223		1	2623150	2624476	2.78828	2.3994	1	1	AT1G08320	1326		1	2134981	2135595	2.24744	2.39813	1	1	AT1G06950	614
1	2244559	2244838	1.27908	1.4278	1	0		0		1	2427559	2429134	1.69654	1.98667	1	1	AT1G07870	361		1	2625599	2627530	1.89249	3.14876	1	1	AT1G08320	1931		1	2141641	2143859	2.5975	2.92117	1	1	AT1G06980	790
1	2247918	2249921	1.74904	2.24869	1	1	AT1G07310	1043		1	2437490	2437774	1.95773	2.02214	0	1	AT1G07890	284		1	2631067	2631303	1.54483	1.45064	1	0	AT1G08340	235		1	2144986	2150533	3.0091	3.1224	1	1	AT1G06990	1765
1	2247918	2249921	1.74904	2.24869	1	1	AT1G07320	788		1	2441070	2442891	1.68861	2.17567	1	1	AT1G07900	269		1	2638299	2638558	1.52569	2.92474	0	1	AT1G08370	259		1	2144986	2150533	3.0091	3.1224	1	1	AT1G07000	339
1	2262486	2262787	2.02446	0.904492	1	0	AT1G07360	301		1	2454915	2455208	1.81789	2.9392	0	1	AT1G07920	293		1	2649912	2650344	2.27114	2.45025	1	1	AT1G08420	432		1	2152925	2153443	2.36632	2.05772	1	1	AT1G07010	518
1	2277886	2278271	1.96428	2.21896	1	0	AT1G07420	385		1	2458453	2458871	1.87714	3.18229	0	1	AT1G07930	418		1	2658243	2661903	3.86482	5.13068	1	1	AT1G08430	2313		1	2155489	2155754	2.5997	0.830476	1	0	AT1G07020	265
1	2281189	2282795	5.12136	4.53389	1	1	AT1G07430	1606		1	2466640	2466981	1.26542	3.40215	0	1	AT1G07950	341		1	2662876	2665069	1.62537	2.5472	1	1	AT1G08440	2042		1	2159940	2160617	1.82502	1.53815	1	1	AT1G07030	677
1	2290790	2291011	2.04057	1.24201	1	0	AT1G07460	187		1	2472131	2472530	2.97207	1.5542	1	1	AT1G07970	399		1	2671226	2672776	0.952364	1.51349	0	1	AT1G08460	325		1	2162802	2163028	1.69019	1.48639	1	0	AT1G07040	226
1	2315932	2316296	1.95992	1.59682	1	0	AT1G07530	364		1	2474613	2476219	2.2134	2.87318	1	1	AT1G07985	750		1	2671226	2672776	0.952364	1.51349	0	1	AT1G08450	666		1	2170094	2170456	1.59222	1.95556	1	1	AT1G07080	362
1	2325369	2326018	1.09863	1.28273	0	1	AT1G07550	649		1	2474613	2476219	2.2134	2.87318	1	1	AT1G07980	314		1	2675944	2681039	4.65246	4.86418	1	1	AT1G08465	3837		1	2173755	2174860	2.48094	2.84163	1	1	AT1G07090	908
1	2349375	2350010	1.84656	1.37272	1	1	AT1G07630	635		1	2477235	2477467	0.727156	1.66972	0	1	AT1G07990	232		1	2683746	2684655	1.13017	2.67017	0	1	AT1G08470	354		1	2183639	2184672	2.02346	1.50206	1	1	AT1G07110	509
1	2352163	2358910	6.03733	6.05718	1	1	AT1G07640	1873		1	2487335	2487822	2.16523	2.51931	1	1	AT1G08010	487		1	2683746	2684655	1.13017	2.67017	0	1	AT1G08480	421		1	2190229	2190628	1.37796	2.02553	1	1	AT1G07135	399
1	2367384	2369092	4.45564	3.99205	1	1	AT1G07645	948		1	2492664	2493234	1.78735	1.84059	1	1	AT1G08030	570		1	2688867	2689586	1.93639	1.72641	1	1	AT1G08500	570		1	2193007	2193737	2.37904	2.32821	1	1	AT1G07140	730
1	2367384	2369092	4.45564	3.99205	1	1	AT1G07660	255		1	2511824	2513092	2.17081	2.07539	1	1	AT1G08065	1268		1	2696625	2697095	3.00275	2.6136	1	1	AT1G08520	470		1	2199459	2200478	0.9531	1.6843	0	1	AT1G07160	289
1	2379772	2380093	1.75157	1.0843	1	0	AT1G07700	321		1	2516215	2518442	1.44968	2.0263	1	1	AT1G08070	390		1	2715866	2717899	1.79598	2.20603	1	1	AT1G08580	538		1	2199459	2200478	0.9531	1.6843	0	1	AT1G07170	355
1	2390847	2394529	3.1704	3.08525	1	1	AT1G07720	1606		1	2516215	2518442	1.44968	2.0263	1	1	AT1G08080	1451		1	2750834	2751153	2.17226	0.933428	1	0	AT1G08640	319		1	2202254	2203032	2.04772	2.38556	1	1	AT1G07175	444
1	2395606	2396081	2.4006	2.75655	1	0	AT1G07725	475		1	2519824	2520412	2.13952	1.8195	1	1		0		1	2752413	2752930	1.13557	2.86673	0	1	AT1G08650	517		1	2211458	2212327	2.08414	2.05241	1	1	AT1G07200	869
1	2399916	2400328	2.18234	0.750667	1	0	AT1G07740	412		1	2521486	2530070	3.06044	4.34201	1	1	AT1G08090	2088		1	2759351	2761955	3.17881	3.68251	1	1	AT1G08660	443		1	2215350	2215654	1.92214	2.05366	1	0	AT1G07210	304
1	2402486	2402849	2.08058	1.08539	1	0	AT1G07745	363		1	2521486	2530070	3.06044	4.34201	1	1	AT1G08100	1950		1	2759351	2761955	3.17881	3.68251	1	1	AT1G08670	1227		1	2218849	2219255	2.13782	3.75411	1	1	AT1G07220	406
1	2413015	2413482	2.59475	1.0938	1	1	AT1G07790	467		1	2530810	2531548	3.40085	4.7667	1	1		0		1	2770876	2772234	2.81151	1.94727	1	1	AT1G08700	601		1	2221903	2222800	1.62501	1.46752	1	1	AT1G07230	897
1	2421788	2422658	2.29044	1.24783	1	0	AT1G07820	159		1	2535440	2536008	2.2374	1.56517	1	1	AT1G08110	568		1	2770876	2772234	2.81151	1.94727	1	1	AT1G08710	601		1	2224154	2224378	1.45213	1.88393	1	0	AT1G07240	224
1	2421788	2422658	2.29044	1.24783	1	0	AT1G07830	417		1	2548890	2550388	1.80966	2.15435	1	1	AT1G08135	1498		1	2774087	2774528	1.4161	3.12032	0	1	AT1G08720	441		1	2226102	2226854	2.0293	2.49886	1	1	AT1G07250	752
1	2427699	2429242	2.20779	1.73691	1	1	AT1G07850	1020		1	2553867	2560482	2.56775	3.21964	1	1	AT1G08140	1294		1	2805410	2805877	1.35714	2.49625	1	1	AT1G08760	467		1	2228010	2228407	1.59837	2.63906	0	1	AT1G07260	397
1	2427699	2429242	2.20779	1.73691	1	1	AT1G07860	331		1	2553867	2560482	2.56775	3.21964	1	1	AT1G08150	2731		1	2809120	2809393	1.33665	1.96479	0	1	AT1G08770	273		1	2235329	2236948	2.06646	2.11589	1	1		0
1	2427699	2429242	2.20779	1.73691	1	1	AT1G07870	469		1	2553867	2560482	2.56775	3.21964	1	1	AT1G08160	916		1	2824743	2824990	1.56229	3.23233	0	1	AT1G08820	247		1	2238172	2239280	1.31892	1.781	1	1	AT1G07280	1108
1	2437591	2438325	1.51116	2.01991	1	1	AT1G07890	734		1	2563036	2563629	2.10519	2.31937	1	1	AT1G08170	593		1	2827231	2827768	1.35324	2.50207	0	1	AT1G08830	537		1	2247961	2250157	2.17169	2.43851	1	1	AT1G07310	1000
1	2441503	2443031	2.62877	2.43912	1	1	AT1G07900	409		1	2567632	2568042	1.75218	1.79741	0	1	AT1G08190	410		1	2841952	2843913	1.99661	3.14206	1	1	AT1G08860	1760		1	2247961	2250157	2.17169	2.43851	1	1	AT1G07320	1024
1	2455066	2455305	1.69051	2.33707	1	0	AT1G07920	239		1	2575859	2576687	1.71326	2.23939	1	1	AT1G08200	828		1	2847363	2847772	1.91246	3.29572	0	1	AT1G08880	409		1	2262552	2262786	2.70691	2.11589	1	0	AT1G07360	234
1	2458386	2458594	2.94988	1.25641	1	0	AT1G07930	208		1	2580198	2580583	2.71345	1.62706	1	1	AT1G08210	385		1	2864844	2865168	1.35224	3.36034	0	1		0		1	2277921	2278370	1.52444	1.64482	1	1	AT1G07420	449
1	2464951	2465460	1.80839	1.41847	1	0	AT1G07940	509		1	2582961	2583231	2.46772	1.86616	0	1	AT1G08220	270		1	2879892	2880347	2.05961	1.8059	1	1	AT1G08960	455		1	2281182	2282752	3.8103	4.12938	1	1	AT1G07430	1570
1	2472217	2472562	1.93249	1.23983	1	1	AT1G07970	345		1	2586446	2586703	0.867958	2.03108	0	1	AT1G08230	257		1	2888045	2891301	4.01786	4.5459	1	1	AT1G08990	2206		1	2301752	2301959	1.21019	1.80952	1	0	AT1G07485	207
1	2474525	2476156	3.09233	2.68955	1	1	AT1G07985	750		1	2589728	2591165	1.85719	1.67177	1	1	AT1G08250	573		1	2888045	2891301	4.01786	4.5459	1	1	AT1G09000	264		1	2301752	2301959	1.21019	1.80952	1	0	AT1G07490	207
1	2474525	2476156	3.09233	2.68955	1	1	AT1G07980	402		1	2589728	2591165	1.85719	1.67177	1	1	AT1G08260	221		1	2904368	2910262	4.35943	5.25758	1	1	AT1G09026	155		1	2304929	2305968	1.20427	1.38985	1	1	AT1G07500	102
1	2477209	2477547	3.23008	2.23969	1	1	AT1G07990	338		1	2608280	2608733	1.52423	2.37762	0	1	AT1G08280	325		1	2904368	2910262	4.35943	5.25758	1	1	AT1G09030	419		1	2304929	2305968	1.20427	1.38985	1	1	AT1G07510	590
1	2492673	2493098	1.27828	1.62083	1	1	AT1G08030	425		1	2610331	2615277	2.38923	2.13654	1	1	AT1G08290	2911		1	2904368	2910262	4.35943	5.25758	1	1	AT1G09020	447		1	2315783	2316251	2.26795	1.85949	1	1	AT1G07530	468
1	2511791	2512997	2.0165	2.32182	1	1	AT1G08065	1206		1	2610331	2615277	2.38923	2.13654	1	1	AT1G08300	503		1	2927765	2928368	1.40337	3.16782	0	1	AT1G09070	603		1	2343824	2344271	1.25049	1.72568	1	1	AT1G07615	447
1	2516176	2516436	1.19451	1.49946	1	0	AT1G08070	260		1	2620868	2621437	2.8589	1.90586	1	1	AT1G08315	569		1	2932620	2935262	3.06327	4.0454	1	1	AT1G09090	2523		1	2349150	2350028	1.90678	1.61972	1	1	AT1G07630	878
1	2517047	2518764	1.57181	1.79085	1	1	AT1G08080	1499		1	2622364	2627536	2.37321	1.8286	1	1	AT1G08320	5172		1	2941838	2942218	3.34378	3.16722	1	1	AT1G09130	380		1	2352297	2358697	4.98732	5.38666	1	1	AT1G07640	1873
1	2519681	2520365	1.69776	1.96569	1	0		0		1	2631049	2631359	1.13515	2.5988	0	1	AT1G08340	291		1	2945581	2946546	1.36552	2.63227	0	1	AT1G09140	380		1	2366078	2366397	1.61835	1.68027	1	0	AT1G07650	319
1	2521349	2531562	3.91177	4.06149	1	1	AT1G08090	2088		1	2635487	2636328	0.939709	2.05744	0	1	AT1G08350	365		1	2945581	2946546	1.36552	2.63227	0	1	AT1G09150	317		1	2367464	2369105	3.38413	3.44885	1	1	AT1G07645	921
1	2521349	2531562	3.91177	4.06149	1	1	AT1G08100	1950		1	2635487	2636328	0.939709	2.05744	0	1	AT1G08360	317		1	2955145	2955538	0.968506	2.15876	0	1	AT1G09160	393		1	2367464	2369105	3.38413	3.44885	1	1	AT1G07660	268
1	2535463	2535768	2.03793	1.41198	1	0	AT1G08110	305		1	2638362	2638655	2.96798	1.1197	1	0	AT1G08370	293		1	2971204	2971826	1.4939	1.24056	0	1	AT1G09195	294		1	2374106	2374470	1.23575	1.77911	1	1	AT1G07670	364
1	2548760	2550230	1.61883	1.90934	1	1	AT1G08135	1411		1	2641350	2642351	2.74958	1.78392	1	0	AT1G08380	478		1	2971204	2971826	1.4939	1.24056	0	1	AT1G09200	233		1	2376194	2376550	1.61613	2.7471	0	1	AT1G07680	356
1	2553875	2560469	3.08405	3.18231	1	1	AT1G08140	1286		1	2641350	2642351	2.74958	1.78392	1	0	AT1G08390	137		1	2976282	2976592	1.44836	2.29001	0	1	AT1G09210	310		1	2379746	2380077	1.99157	1.46641	1	1	AT1G07700	331
1	2553875	2560469	3.08405	3.18231	1	1	AT1G08150	2731		1	2645644	2646668	0.780677	2.02331	0	1	AT1G08400	391		1	2982216	2982407	0.527261	2.19256	0	1	AT1G09230	191		1	2390925	2394311	3.06348	3.65077	1	1	AT1G07720	1528
1	2553875	2560469	3.08405	3.18231	1	1	AT1G08160	916		1	2645644	2646668	0.780677	2.02331	0	1	AT1G08410	479		1	2983674	2986006	2.39637	3.66235	1	1	AT1G09240	1125		1	2395541	2396048	1.88807	1.90799	1	0	AT1G07725	507
1	2563086	2563663	2.24312	2.19897	1	1	AT1G08170	577		1	2649978	2650206	1.1187	1.71153	0	1	AT1G08420	228		1	2989578	2989793	1.59219	1.59056	0	1	AT1G09250	215		1	2405390	2405874	2.2062	1.2802	1	0	AT1G07750	484
1	2567619	2567942	2.02814	1.6503	1	1	AT1G08190	323		1	2658611	2663978	2.86839	3.3748	1	1	AT1G08430	2313		1	2994627	2994954	1.5583	2.24023	0	1	AT1G09270	327		1	2413082	2413491	1.78587	2.00812	1	1	AT1G07790	409
1	2575904	2576601	2.22304	1.36138	1	1	AT1G08200	697		1	2658611	2663978	2.86839	3.3748	1	1	AT1G08440	951		1	3015522	3015756	1.76067	2.29623	1	0	AT1G09340	234		1	2422209	2422707	1.7041	3.87192	0	1	AT1G07830	466
1	2580281	2580617	2.86612	0.81616	1	0	AT1G08210	336		1	2664759	2665420	2.37273	2.04634	1	1	AT1G08440	584		1	3019757	3023352	3.57483	4.59774	1	1	AT1G09350	1622		1	2427567	2429392	1.7123	1.72806	1	1	AT1G07850	1152
1	2582896	2583217	1.62685	1.40455	1	0	AT1G08220	321		1	2671507	2671739	0.81635	2.45611	0	1	AT1G08450	232		1	3019757	3023352	3.57483	4.59774	1	1	AT1G09360	566		1	2427567	2429392	1.7123	1.72806	1	1	AT1G07860	481
1	2586315	2586499	1.58058	1.07678	1	0	AT1G08230	184		1	2675288	2680987	3.97638	4.69971	1	1	AT1G08465	3968		1	3028815	3030127	3.77673	3.23674	1	1	AT1G09380	734		1	2427567	2429392	1.7123	1.72806	1	1	AT1G07870	619
1	2589425	2591033	1.50312	1.33867	1	1	AT1G08250	876		1	2683731	2684632	2.37413	2.40112	1	1	AT1G08470	369		1	3041358	3042435	2.39517	3.38906	1	1	AT1G09420	515		1	2431332	2431798	1.73423	2.05049	1	1	AT1G07870	466
1	2589425	2591033	1.50312	1.33867	1	1	AT1G08260	89		1	2683731	2684632	2.37413	2.40112	1	1	AT1G08480	398		1	3041358	3042435	2.39517	3.38906	1	1	AT1G09430	439		1	2437618	2438517	1.81183	2.12834	1	1	AT1G07890	899
1	2608295	2608685	2.0105	2.18075	1	1	AT1G08280	277		1	2688248	2689232	2.01186	1.50181	1	1	AT1G08500	216		1	3059766	3063121	4.2983	4.12738	1	1	AT1G09480	895		1	2441763	2443020	2.34131	1.77614	1	1	AT1G07900	398
1	2610545	2614330	2.68757	2.44983	1	1	AT1G08290	2697		1	2688248	2689232	2.01186	1.50181	1	1	AT1G08490	347		1	3059766	3063121	4.2983	4.12738	1	1	AT1G09483	737		1	2446170	2446472	2.19109	1.21162	1	0	AT1G07910	302
1	2620717	2621427	1.54061	1.83891	1	1	AT1G08315	710		1	2689361	2689686	1.33845	2.14736	0	1	AT1G08500	325		1	3059766	3063121	4.2983	4.12738	1	1	AT1G09486	691		1	2458372	2458819	2.9629	1.90091	1	1	AT1G07930	447
1	2622311	2627579	2.77861	2.24131	1	1	AT1G08320	5268		1	2693512	2693965	1.94482	2.56512	1	1	AT1G08510	453		1	3066823	3068081	2.36472	2.49504	1	1	AT1G09500	1258		1	2464929	2465378	2.26258	2.62442	1	1	AT1G07940	449
1	2629174	2629581	1.86157	2.09971	1	1		0		1	2696582	2697196	2.45493	2.18246	1	1	AT1G08520	614		1	3068678	3070506	1.74002	2.755	1	1	AT1G09510	1121		1	2466686	2467037	1.87883	1.26844	1	0	AT1G07950	336
1	2631088	2631426	2.34558	1.80999	1	1	AT1G08340	338		1	2713020	2713334	1.99332	2.62244	0	1	AT1G08570	314		1	3071469	3071939	1.79735	2.25516	0	1	AT1G09520	470		1	2472135	2472556	1.89218	1.23721	1	1	AT1G07970	421
1	2635415	2635648	2.37709	1.15484	1	0	AT1G08350	233		1	2715927	2718037	1.99382	2.72621	1	1	AT1G08580	477		1	3079814	3084845	3.52189	3.78851	1	1		0		1	2474454	2476144	2.48424	2.71669	1	1	AT1G07985	739
1	2638256	2638623	1.75274	1.46739	1	0	AT1G08370	367		1	2721412	2721816	1.96784	2.45611	1	1	AT1G08590	404		1	3089133	3092988	3.98774	5.05783	1	1	AT1G09550	2594		1	2474454	2476144	2.48424	2.71669	1	1	AT1G07980	473
1	2641110	2641584	1.72469	1.4334	1	1	AT1G08380	474		1	2750889	2751149	3.12578	1.46422	1	0	AT1G08640	260		1	3106712	3106944	2.09147	1.68017	0	1	AT1G09590	232		1	2477288	2477546	1.83493	2.03669	1	1	AT1G07990	258
1	2645698	2646479	1.39618	2.02477	0	1	AT1G08400	337		1	2752379	2752955	0.995644	1.56517	0	1	AT1G08650	576		1	3116476	3117640	1.22642	1.54231	1	0	AT1G09625	430		1	2487293	2487771	2.23771	1.74694	1	1	AT1G08010	478
1	2645698	2646479	1.39618	2.02477	0	1	AT1G08410	290		1	2759363	2762057	2.85336	3.32025	1	1	AT1G08660	431		1	3116476	3117640	1.22642	1.54231	1	0	AT1G09620	223		1	2492612	2493128	1.79509	2.54311	1	1	AT1G08030	516
1	2649863	2650376	1.82434	1.57517	1	1	AT1G08420	513		1	2759363	2762057	2.85336	3.32025	1	1	AT1G08670	1227		1	3119269	3120234	2.05668	1.28694	1	0	AT1G09630	439		1	2511992	2513104	2.06952	1.94458	1	1	AT1G08065	1112
1	2658333	2661960	4.31854	4.12688	1	1	AT1G08430	2313		1	2770893	2772188	1.74832	1.7963	1	1	AT1G08700	584		1	3119269	3120234	2.05668	1.28694	1	0	AT1G09640	356		1	2517293	2518808	1.36521	1.22771	1	1	AT1G08080	1253
1	2662782	2666087	2.32832	1.75217	1	1	AT1G08440	2316		1	2770893	2772188	1.74832	1.7963	1	1	AT1G08710	555		1	3130468	3130775	1.99398	2.89146	0	1	AT1G09660	307		1	2519578	2520388	1.958	2.04404	1	1		0
1	2666239	2666815	1.67542	1.04806	1	0		0		1	2774097	2774495	2.38858	2.27438	1	1	AT1G08720	398		1	3132980	3133180	0.240092	2.08748	0	1	AT1G09665	85		1	2521457	2531519	3.44271	3.25655	1	1	AT1G08090	2088
1	2675856	2681032	5.25847	5.4991	1	1	AT1G08465	3925		1	2801027	2801527	1.52999	2.7224	0	1	AT1G08750	460		1	3136949	3137346	0.825579	3.68037	0	1	AT1G09690	397		1	2521457	2531519	3.44271	3.25655	1	1	AT1G08100	1950
1	2683623	2684755	1.88259	1.23731	1	0	AT1G08470	477		1	2805618	2805861	0.998841	1.98706	0	1	AT1G08760	243		1	3139761	3140114	2.03881	2.50906	0	1	AT1G09700	353		1	2535356	2535675	2.44114	2.26703	1	1	AT1G08110	319
1	2683623	2684755	1.88259	1.23731	1	0	AT1G08480	521		1	2808945	2809182	2.01853	2.16305	0	1	AT1G08770	237		1	3157744	3158561	2.01364	1.95785	1	1	AT1G09750	817		1	2547517	2547750	1.13782	2.28344	0	1	AT1G08130	233
1	2688346	2689323	1.71531	1.19341	1	0	AT1G08500	307		1	2812020	2812551	1.45584	2.11798	0	1	AT1G08790	531		1	3161367	3162347	1.44756	2.82422	0	1	AT1G09760	325		1	2548780	2550554	1.78144	1.69244	1	1	AT1G08135	1735
1	2688346	2689323	1.71531	1.19341	1	0	AT1G08490	249		1	2827290	2827669	2.6781	1.82469	1	1	AT1G08830	379		1	3161367	3162347	1.44756	2.82422	0	1	AT1G09770	506		1	2553914	2560487	2.43455	3.37511	1	1	AT1G08140	1247
1	2693426	2694062	1.66378	1.59578	1	0	AT1G08510	636		1	2841625	2844068	2.75243	2.58152	1	1	AT1G08860	1915		1	3167341	3167830	1.15338	2.69566	0	1	AT1G09780	489		1	2553914	2560487	2.43455	3.37511	1	1	AT1G08150	2731
1	2696605	2697051	1.81503	2.80729	1	0	AT1G08520	446		1	2847143	2847630	1.52936	2.32779	0	1	AT1G08880	487		1	3169718	3171693	2.02131	2.50186	1	1	AT1G09790	1101		1	2553914	2560487	2.43455	3.37511	1	1	AT1G08160	916
1	2703477	2703752	2.02705	2.16666	1	1	AT1G08540	275		1	2856482	2856909	0.8818	2.15191	0	1	AT1G08910	427		1	3173603	3173936	1.45809	3.87559	0	1	AT1G09795	333		1	2563016	2563600	1.51512	2.7471	1	1	AT1G08170	584
1	2707116	2707382	1.6438	1.65311	1	0	AT1G08550	266		1	2864948	2865743	2.25892	1.66682	1	0		0		1	3202080	3202271	1.00551	2.0162	0	1	AT1G09850	191		1	2567562	2568020	1.87719	1.9319	1	1	AT1G08190	458
1	2713115	2713575	1.66301	2.03972	1	1	AT1G08570	460		1	2879725	2880230	2.7346	2.18107	1	1	AT1G08960	505		1	3216992	3217567	2.48181	3.05084	1	1	AT1G09890	546		1	2575979	2576596	2.136	1.70737	1	1	AT1G08200	617
1	2715957	2718137	2.43781	2.27744	1	1	AT1G08580	447		1	2888192	2891413	3.7017	4.86505	1	1	AT1G08990	2206		1	3226672	3226906	0.672257	3.16432	0	1	AT1G09920	234		1	2580310	2580514	2.11869	1.73518	1	0	AT1G08210	204
1	2721543	2721845	1.51476	1.77631	1	1	AT1G08590	302		1	2888192	2891413	3.7017	4.86505	1	1	AT1G09000	376		1	3228720	3236625	4.00894	4.64969	1	1	AT1G09932	2659		1	2582937	2583265	1.00311	1.1489	1	0	AT1G08220	328
1	2750902	2751167	1.53343	0.851715	1	0	AT1G08640	265		1	2904289	2910186	4.3152	4.35634	1	1	AT1G09026	155		1	3228720	3236625	4.00894	4.64969	1	1	AT1G09935	1470		1	2589583	2590214	1.68472	1.43302	1	1	AT1G08250	631
1	2752248	2752958	1.48189	1.11028	1	1	AT1G08650	710		1	2904289	2910186	4.3152	4.35634	1	1	AT1G09030	419		1	3228720	3236625	4.00894	4.64969	1	1	AT1G09930	1323		1	2608123	2608765	2.32571	1.61686	1	1	AT1G08280	357
1	2759283	2763102	3.24234	2.97754	1	1	AT1G08660	511		1	2904289	2910186	4.3152	4.35634	1	1	AT1G09020	526		1	3239028	3239339	0.609356	3.9684	0	1	AT1G09940	311		1	2612555	2613219	2.13116	2.63571	1	1	AT1G08290	664
1	2759283	2763102	3.24234	2.97754	1	1	AT1G08670	1227		1	2927869	2928418	1.44454	2.86273	0	1	AT1G09070	549		1	3244345	3244906	2.83403	1.94089	1	1	AT1G09960	561		1	2615106	2615343	1.10081	1.62311	0	1	AT1G08300	237
1	2759283	2763102	3.24234	2.97754	1	1	AT1G08680	518		1	2932718	2935301	3.09005	4.63743	1	1	AT1G09090	2562		1	3252383	3253993	1.35519	2.18908	1	1	AT1G09970	1610		1	2620832	2621398	1.5664	1.5987	1	1	AT1G08315	566
1	2770913	2772113	2.24868	1.6367	1	1	AT1G08700	564		1	2941852	2942227	1.84155	2.74404	0	1	AT1G09130	375		1	3264094	3264295	1.12043	1.84721	0	1	AT1G10000	201		1	2622350	2627508	1.80514	2.45208	1	1	AT1G08320	5158
1	2770913	2772113	2.24868	1.6367	1	1	AT1G08710	480		1	2945424	2946626	1.49401	2.517	1	1	AT1G09140	537		1	3265882	3266228	2.07487	2.43453	0	1	AT1G10010	252		1	2631011	2631489	1.25769	2.51763	1	1	AT1G08340	421
1	2774083	2774513	1.95465	1.24856	1	0	AT1G08720	430		1	2945424	2946626	1.49401	2.517	1	1	AT1G09150	397		1	3271047	3271873	2.70961	2.24023	1	1	AT1G10020	826		1	2636163	2636383	1.27425	2.57641	0	1	AT1G08360	220
1	2805402	2805599	1.91056	1.72074	1	0	AT1G08760	197		1	2955267	2955630	3.184	1.84283	1	0	AT1G09160	363		1	3295546	3295763	1.74289	2.42691	0	1	AT1G10090	217		1	2638316	2638690	1.84781	1.29354	1	1	AT1G08370	374
1	2809055	2809272	1.46736	1.26237	1	0	AT1G08770	217		1	2964250	2964589	1.8306	1.46869	1	1	AT1G09176	339		1	3305509	3306013	1.01647	2.24023	0	1	AT1G10120	504		1	2642339	2642579	1.09222	2.44876	0	1	AT1G08390	240
1	2812264	2812584	1.71709	1.46684	1	0	AT1G08790	320		1	2971794	2972048	1.3931	1.28436	0	1	AT1G09200	254		1	3308908	3309119	1.82927	3.25614	0	1		0		1	2645729	2646525	1.17066	2.53417	0	1	AT1G08400	306
1	2824764	2825183	2.09932	1.29334	1	1	AT1G08820	419		1	2984001	2986000	3.57894	4.10094	1	1	AT1G09240	1119		1	3325981	3326434	1.84719	1.95698	1	1	AT1G10150	453		1	2645729	2646525	1.17066	2.53417	0	1	AT1G08410	336
1	2827339	2827594	2.14081	1.39981	1	0	AT1G08830	255		1	2989577	2989786	1.97924	1.60232	0	1	AT1G09250	209		1	3347177	3347485	2.50309	1.28013	1	0	AT1G10200	308		1	2649927	2650472	2.20275	2.67598	1	1	AT1G08420	545
1	2839191	2839467	2.90993	1.78476	1	0	AT1G08845	276		1	2994445	2994844	2.94769	2.18999	1	1	AT1G09270	399		1	3353826	3355775	2.38543	3.90343	1	1	AT1G10220	1030		1	2658366	2661881	3.41705	4.41656	1	1	AT1G08430	2313
1	2841625	2843974	2.90236	2.87845	1	1	AT1G08860	1821		1	3003965	3004152	1.8306	2.43698	0	1	AT1G09300	187		1	3353826	3355775	2.38543	3.90343	1	1	AT1G10230	204		1	2662834	2665440	1.9081	2.45442	1	1	AT1G08440	2316
1	2847266	2847695	1.87709	2.23969	1	1	AT1G08880	429		1	3014651	3015712	1.85657	2.1232	1	1	AT1G09340	384		1	3359481	3360451	1.73074	2.9263	1	1	AT1G10250	364		1	2671358	2671607	2.136	0.949716	1	0	AT1G08450	249
1	2864584	2865741	1.44385	1.48132	1	1		0		1	3014651	3015712	1.85657	2.1232	1	1	AT1G09330	440		1	3359481	3360451	1.73074	2.9263	1	1	AT1G10240	357		1	2672502	2672899	2.97514	1.51655	1	1	AT1G08460	397
1	2873662	2873943	1.92673	0.922227	1	0	AT1G08930	281		1	3019752	3023509	3.29556	3.67831	1	1	AT1G09350	1622		1	3361531	3364046	2.47472	4.22301	1	1	AT1G10270	542		1	2675841	2680984	4.46041	4.97381	1	1	AT1G08465	3940
1	2877797	2878057	2.10696	0.933206	1	0	AT1G08940	260		1	3019752	3023509	3.29556	3.67831	1	1	AT1G09360	566		1	3370588	3370923	2.17861	3.0519	0	1	AT1G10290	335		1	2683446	2684773	1.83759	1.7855	1	1	AT1G08470	654
1	2879710	2880253	1.5028	1.34982	1	1	AT1G08960	543		1	3028772	3030237	3.64396	3.55459	1	1	AT1G09380	777		1	3378339	3378642	1.00977	2.15664	0	1	AT1G10300	303		1	2683446	2684773	1.83759	1.7855	1	1	AT1G08480	539
1	2887891	2891424	5.6027	5.07379	1	1	AT1G08990	2206		1	3040750	3042473	1.20839	1.96558	0	1	AT1G09420	1123		1	3394413	3394975	3.08524	2.35453	1	1	AT1G10350	562		1	2688419	2689851	1.21615	1.80436	1	1	AT1G08500	835
1	2887891	2891424	5.6027	5.07379	1	1	AT1G09000	387		1	3040750	3042473	1.20839	1.96558	0	1	AT1G09430	477		1	3395999	3398236	2.10243	2.36274	1	1	AT1G10360	850		1	2688419	2689851	1.21615	1.80436	1	1	AT1G08490	176
1	2899112	2899327	1.7685	1.66377	1	0	AT1G09010	215		1	3056671	3056990	2.69021	0.807649	1	0	AT1G09470	319		1	3395999	3398236	2.10243	2.36274	1	1	AT1G10370	1155		1	2693464	2693891	1.90977	2.19165	1	0	AT1G08510	427
1	2904346	2910543	5.23603	4.7309	1	1	AT1G09026	155		1	3059822	3062721	3.67844	4.25726	1	1	AT1G09480	839		1	3400663	3404940	2.08485	2.48773	1	1	AT1G10380	1661		1	2695294	2695550	1.3163	1.29705	1	0		0
1	2904346	2910543	5.23603	4.7309	1	1	AT1G09030	419		1	3059822	3062721	3.67844	4.25726	1	1	AT1G09483	737		1	3400663	3404940	2.08485	2.48773	1	1	AT1G10385	1716		1	2696570	2697240	2.46148	3.02448	1	1	AT1G08520	670
1	2904346	2910543	5.23603	4.7309	1	1	AT1G09020	469		1	3059822	3062721	3.67844	4.25726	1	1	AT1G09486	291		1	3415021	3415616	2.00225	1.49937	1	1	AT1G10400	595		1	2713036	2713674	2.69409	1.63847	1	0	AT1G08570	638
1	2927753	2928394	1.61219	1.20872	1	1	AT1G09070	641		1	3066822	3070209	1.69021	2.33247	1	1	AT1G09500	1776		1	3429886	3430500	2.0808	3.23332	1	1	AT1G10430	614		1	2715995	2718001	2.34131	2.77409	1	1	AT1G08580	409
1	2931213	2931697	1.20204	1.67375	0	1	AT1G09080	484		1	3066822	3070209	1.69021	2.33247	1	1	AT1G09510	824		1	3443151	3443695	1.64563	4.59836	0	1	AT1G10470	544		1	2721414	2721767	1.40194	2.34926	0	1	AT1G08590	353
1	2932336	2935360	3.89899	4.23671	1	1	AT1G09090	2621		1	3071156	3071986	1.88522	2.52755	1	1	AT1G09520	830		1	3448001	3452592	3.69623	3.67723	1	1	AT1G10480	1535		1	2750856	2751138	1.98908	1.87254	1	0	AT1G08640	282
1	2941871	2942146	2.67191	1.79562	1	1	AT1G09130	275		1	3076675	3076919	2.06717	2.13986	0	1	AT1G09530	244		1	3460801	3462123	1.6137	2.11221	0	1	AT1G10500	684		1	2752296	2752924	2.23771	2.0138	1	1	AT1G08650	628
1	2945500	2946559	1.61825	1.67348	1	0	AT1G09140	461		1	3079850	3084698	3.093	3.71141	1	1		0		1	3460801	3462123	1.6137	2.11221	0	1	AT1G10510	488		1	2759226	2761870	3.43116	3.18225	1	1	AT1G08660	568
1	2945500	2946559	1.61825	1.67348	1	0	AT1G09150	330		1	3088955	3092804	4.3607	5.85365	1	1	AT1G09550	2594		1	3480081	3480654	2.82084	1.98618	1	1	AT1G10550	573		1	2759226	2761870	3.43116	3.18225	1	1	AT1G08670	1227
1	2955202	2955667	2.29068	2.11171	1	1	AT1G09160	465		1	3104626	3105041	0.954187	2.13603	0	1	AT1G09580	415		1	3482880	3484426	4.1342	3.6832	1	1		0		1	2762801	2763242	1.66183	2.34219	1	1	AT1G08680	441
1	2964239	2964564	1.70288	1.04713	1	0	AT1G09176	325		1	3106638	3107082	2.11076	2.3327	0	1	AT1G09590	444		1	3487625	3487960	2.72537	2.6579	0	1	AT1G10570	335		1	2770850	2772183	1.4705	2.51283	1	1	AT1G08700	627
1	2976261	2976601	2.14959	1.48669	1	1	AT1G09210	340		1	3119344	3120289	1.76485	2.42134	1	1	AT1G09630	364		1	3493213	3500135	3.58449	4.12239	1	1	AT1G10580	524		1	2770850	2772183	1.4705	2.51283	1	1	AT1G08710	550
1	2983987	2985926	3.82649	3.61425	1	0	AT1G09240	1045		1	3119344	3120289	1.76485	2.42134	1	1	AT1G09640	411		1	3493213	3500135	3.58449	4.12239	1	1	AT1G10585	1204		1	2774086	2774529	2.72496	2.058	1	1	AT1G08720	443
1	2989613	2990035	1.67542	1.211	1	0	AT1G09250	422		1	3130521	3132306	1.69896	1.84139	1	1	AT1G09660	573		1	3493213	3500135	3.58449	4.12239	1	1	AT1G10586	2511		1	2801178	2801575	1.71438	1.16411	1	0	AT1G08750	397
1	2994454	2994895	2.5035	1.32905	1	1	AT1G09270	441		1	3137023	3137331	1.24535	2.28246	0	1	AT1G09690	308		1	3503013	3503206	1.85571	3.17968	0	1	AT1G10590	193		1	2805392	2805916	1.2668	1.46959	1	1	AT1G08760	524
1	3003895	3004095	3.06125	0.963589	1	0	AT1G09300	200		1	3140980	3141248	0.904832	1.88749	0	1	AT1G09710	268		1	3509618	3511530	2.23762	2.26282	1	1	AT1G10620	1912		1	2808975	2809316	1.97445	1.49842	1	1	AT1G08770	341
1	3011870	3012255	1.54401	1.36567	1	1	AT1G09320	385		1	3154578	3154887	1.72546	1.69509	1	1	AT1G09740	309		1	3528978	3529374	2.09003	1.28245	0	1		0		1	2812186	2812442	1.8255	1.09031	1	0	AT1G08790	256
1	3014802	3015672	1.91318	1.37669	1	1	AT1G09340	344		1	3157750	3158443	2.83284	1.91824	1	1	AT1G09750	693		1	3530411	3531836	2.76896	4.64809	1	1	AT1G10657	1369		1	2824706	2825263	1.93648	2.88046	1	1	AT1G08820	557
1	3014802	3015672	1.91318	1.37669	1	1	AT1G09330	289		1	3161342	3162337	2.07759	1.85526	1	1	AT1G09760	350		1	3540135	3540821	1.59061	1.94766	0	1	AT1G10680	686		1	2827151	2827685	1.76033	2.02843	1	1	AT1G08830	534
1	3019737	3023455	3.46895	4.47939	1	1	AT1G09350	1622		1	3161342	3162337	2.07759	1.85526	1	1	AT1G09770	496		1	3542703	3543916	2.0339	1.76577	1	1	AT1G10680	1079		1	2838729	2839537	2.0357	1.2458	1	0	AT1G08845	748
1	3019737	3023455	3.46895	4.47939	1	1	AT1G09360	566		1	3167223	3167807	1.8871	2.55774	0	1	AT1G09780	584		1	3563269	3563460	0.858995	1.99754	0	1	AT1G10720	191		1	2841622	2844213	1.76935	3.60174	1	1	AT1G08860	2060
1	3028680	3030137	3.45777	4.68624	1	1	AT1G09380	869		1	3169851	3171749	2.84884	2.51931	1	1	AT1G09790	968		1	3565348	3565613	1.28382	2.02574	0	1	AT1G10730	150		1	2847299	2847712	2.23771	1.79228	1	1	AT1G08880	413
1	3041243	3042306	1.88347	1.33609	1	1	AT1G09420	630		1	3173660	3173974	3.26441	1.07718	1	0	AT1G09795	314		1	3604502	3604876	1.62167	2.59804	0	1	AT1G10820	374		1	2856419	2856798	2.43062	2.56041	1	1	AT1G08910	379
1	3041243	3042306	1.88347	1.33609	1	1	AT1G09430	310		1	3194480	3194825	0.898113	2.77258	0	1	AT1G09830	345		1	3612047	3612821	1.32601	3.4342	1	1	AT1G10850	774		1	2864483	2865430	1.49782	1.60974	1	1		0
1	3057788	3058003	1.11694	2.2906	0	1	AT1G09480	28		1	3202006	3202313	2.1716	2.23939	1	1	AT1G09850	307		1	3624534	3627301	4.08248	4.25174	1	1	AT1G10880	2548		1	2879826	2880258	1.50658	1.64999	1	0	AT1G08960	432
1	3059785	3063708	3.76513	4.08213	1	1	AT1G09480	876		1	3212846	3213211	0.694367	2.00462	0	1		0		1	3637716	3638617	1.32558	2.45603	0	1		0		1	2882654	2882837	1.94898	1.99143	1	0	AT1G08970	183
1	3059785	3063708	3.76513	4.08213	1	1	AT1G09483	737		1	3216906	3218295	1.79892	2.4514	1	1	AT1G09890	632		1	3639905	3640168	2.12881	3.67537	0	1	AT1G10910	263		1	2888166	2891451	3.61809	3.9948	1	1	AT1G08990	2206
1	3059785	3063708	3.76513	4.08213	1	1	AT1G09486	1278		1	3216906	3218295	1.79892	2.4514	1	1	AT1G09900	162		1	3658000	3658215	1.73666	2.63378	0	1	AT1G10940	215		1	2888166	2891451	3.61809	3.9948	1	1	AT1G09000	414
1	3066757	3070297	2.40956	1.9982	1	1	AT1G09500	1841		1	3226543	3226910	2.02353	2.7224	1	1	AT1G09920	367		1	3659261	3659659	1.60307	2.41525	0	1	AT1G10950	398		1	2899101	2899299	2.75052	2.3337	1	0	AT1G09010	198
1	3066757	3070297	2.40956	1.9982	1	1	AT1G09510	912		1	3227875	3236703	3.20067	4.0928	1	1	AT1G09932	2659		1	3664556	3664763	2.27114	3.52036	0	1	AT1G10960	207		1	2904297	2910345	3.39624	4.28983	1	1	AT1G09026	155
1	3071328	3072009	1.70354	1.86641	1	1	AT1G09520	681		1	3227875	3236703	3.20067	4.0928	1	1	AT1G09935	1470		1	3670589	3670953	0.828143	2.49872	0	1	AT1G10990	364		1	2904297	2910345	3.39624	4.28983	1	1	AT1G09030	419
1	3079831	3084116	4.71311	4.33666	1	1		0		1	3227875	3236703	3.20067	4.0928	1	1	AT1G09930	2168		1	3682174	3682406	0.94614	2.64027	0	1	AT1G11050	232		1	2904297	2910345	3.39624	4.28983	1	1	AT1G09020	518
1	3088811	3092989	4.65022	4.90262	1	1	AT1G09550	2594		1	3239025	3239346	1.71801	1.37933	0	1	AT1G09940	321		1	3684727	3685246	1.97476	3.34541	0	1	AT1G11060	519		1	2927739	2928359	1.67829	3.08049	1	1	AT1G09070	620
1	3106628	3107071	1.95129	1.67977	1	0	AT1G09590	443		1	3241108	3241538	1.91558	1.52586	1	1	AT1G09950	430		1	3695572	3701869	2.88201	2.8116	1	1	AT1G11080	2441		1	2931192	2931568	1.33541	1.10582	1	0	AT1G09080	376
1	3116147	3117615	1.74168	1.26591	1	1	AT1G09625	430		1	3244295	3244797	2.49044	4.03825	1	1	AT1G09960	502		1	3702925	3703206	1.54483	1.72017	0	1	AT1G11090	281		1	2932702	2935639	3.30817	3.74729	1	1	AT1G09090	2900
1	3116147	3117615	1.74168	1.26591	1	1	AT1G09620	552		1	3252416	3253115	1.16076	2.38172	0	1	AT1G09970	699		1	3719066	3719426	1.74067	2.98697	0	1	AT1G11125	360		1	2938971	2939174	2.05628	1.18419	1	0	AT1G09100	203
1	3119484	3120467	1.55441	1.27702	1	1	AT1G09630	224		1	3265877	3266349	1.39838	2.24913	0	1	AT1G10010	373		1	3730490	3731542	2.91581	2.85013	1	1	AT1G11150	1052		1	2941848	2942184	2.42706	2.58388	1	1	AT1G09130	336
1	3119484	3120467	1.55441	1.27702	1	1	AT1G09640	589		1	3271118	3271901	2.06131	2.83804	1	1	AT1G10020	783		1	3745073	3745388	4.30665	1.43713	1	0		0		1	2945432	2946446	1.92127	1.73361	1	1	AT1G09140	529
1	3130606	3133388	1.68595	1.50313	1	1	AT1G09665	293		1	3300200	3300538	1.9888	2.59854	0	1	AT1G10095	243		1	3751783	3752861	1.8545	0.838231	1	0	AT1G11190	997		1	2945432	2946446	1.92127	1.73361	1	1	AT1G09150	217
1	3130606	3133388	1.68595	1.50313	1	1	AT1G09660	488		1	3305525	3306012	1.10272	2.61767	0	1	AT1G10120	487		1	3756440	3757121	2.93962	2.33187	1	1	AT1G11210	558		1	2955204	2955628	1.77296	2.38292	1	1	AT1G09160	424
1	3136954	3137242	1.90698	2.11244	0	1	AT1G09690	288		1	3309008	3309435	1.14978	1.51959	0	1		0		1	3759410	3760393	1.33783	2.06712	0	1	AT1G11220	531		1	2964308	2964612	1.37705	2.10033	1	1	AT1G09176	296
1	3157593	3158572	1.80904	1.24549	1	1	AT1G09750	979		1	3311046	3311434	2.2374	1.6976	1	1	AT1G10130	388		1	3761901	3766310	4.67282	4.70108	1	1	AT1G11230	1215		1	2976099	2976667	2.18527	2.83589	1	1	AT1G09210	568
1	3161492	3162361	2.30443	1.80471	1	1	AT1G09760	200		1	3326176	3326596	1.71345	2.0418	1	1	AT1G10150	420		1	3768191	3770957	2.18705	2.47156	1	1	AT1G11240	103		1	2983687	2985932	2.96083	4.32469	1	1	AT1G09240	1051
1	3161492	3162361	2.30443	1.80471	1	1	AT1G09770	520		1	3354154	3355768	2.79193	3.33526	1	1	AT1G10220	702		1	3768191	3770957	2.18705	2.47156	1	1	AT1G11250	982		1	2989507	2989995	2.16108	1.69759	1	1	AT1G09250	488
1	3167366	3167799	2.10162	1.70708	1	1	AT1G09780	433		1	3354154	3355768	2.79193	3.33526	1	1	AT1G10230	197		1	3803393	3803807	1.95038	1.70817	1	0	AT1G11310	414		1	2994439	2994940	1.90206	2.03291	1	1	AT1G09270	501
1	3169414	3172391	2.83979	2.43151	1	1	AT1G09790	1405		1	3359456	3360674	2.10527	1.98534	1	1	AT1G10250	421		1	3822457	3822867	1.46644	2.39234	0	1	AT1G11360	410		1	3011902	3012277	2.82146	2.02791	1	0	AT1G09320	375
1	3169414	3172391	2.83979	2.43151	1	1	AT1G09794	283		1	3359456	3360674	2.10527	1.98534	1	1	AT1G10260	148		1	3827431	3831048	3.2125	3.21817	1	1	AT1G11370	2847		1	3014771	3015758	1.88126	1.99595	1	1	AT1G09340	430
1	3173653	3174025	1.81301	2.02639	1	1	AT1G09795	372		1	3359456	3360674	2.10527	1.98534	1	1	AT1G10240	382		1	3832721	3832980	2.50622	5.34454	0	1	AT1G11380	259		1	3014771	3015758	1.88126	1.99595	1	1	AT1G09330	320
1	3184012	3184717	1.90651	1.0337	1	0	AT1G09810	212		1	3361523	3363994	2.93841	3.46871	1	1	AT1G10270	490		1	3837187	3837413	1.24775	1.91664	0	1	AT1G11390	226		1	3019741	3023299	3.32334	3.53834	1	1	AT1G09350	1622
1	3201965	3202294	1.93099	1.31232	1	1	AT1G09850	329		1	3368389	3368862	1.71175	2.35882	0	1	AT1G10280	473		1	3846545	3847822	1.52569	1.70192	0	1	AT1G11420	327		1	3019741	3023299	3.32334	3.53834	1	1	AT1G09360	566
1	3216745	3218273	2.23996	1.81457	1	1	AT1G09890	793		1	3370593	3371058	1.50446	2.46636	0	1	AT1G10290	465		1	3846545	3847822	1.52569	1.70192	0	1	AT1G11430	579		1	3028712	3030121	2.78265	2.7421	1	1	AT1G09380	837
1	3216745	3218273	2.23996	1.81457	1	1	AT1G09900	140		1	3383648	3383848	1.50446	1.70028	0	1	AT1G10310	200		1	3853190	3855242	2.48443	1.95154	1	1	AT1G11450	1999		1	3041052	3042337	1.75288	1.88693	1	1	AT1G09420	821
1	3226511	3226879	2.35356	1.49946	1	0	AT1G09920	368		1	3387985	3388894	2.00793	1.72469	0	1	AT1G10320	388		1	3858139	3862016	3.3298	4.52825	1	1	AT1G11460	1129		1	3041052	3042337	1.75288	1.88693	1	1	AT1G09430	341
1	3227702	3236545	4.18586	4.28874	1	1	AT1G09932	2659		1	3387985	3388894	2.00793	1.72469	0	1	AT1G10330	147		1	3858139	3862016	3.3298	4.52825	1	1	AT1G11470	942		1	3059773	3062768	3.63131	4.27161	1	1	AT1G09480	888
1	3227702	3236545	4.18586	4.28874	1	1	AT1G09935	1470		1	3394344	3394852	2.15935	2.54731	1	1	AT1G10350	508		1	3866575	3868478	2.30558	2.47485	1	1	AT1G11482	1073		1	3059773	3062768	3.63131	4.27161	1	1	AT1G09483	737
1	3227702	3236545	4.18586	4.28874	1	1	AT1G09930	2341		1	3395936	3398131	2.26737	1.75222	1	1	AT1G10360	913		1	3866575	3868478	2.30558	2.47485	1	1	AT1G11480	394		1	3059773	3062768	3.63131	4.27161	1	1	AT1G09486	338
1	3238977	3239363	1.20512	1.69977	1	1	AT1G09940	386		1	3395936	3398131	2.26737	1.75222	1	1	AT1G10370	1050		1	3871893	3873666	2.36969	1.97111	1	1	AT1G11510	943		1	3063596	3064305	1.58995	1.66426	1	0	AT1G09486	135
1	3241102	3241467	1.02876	1.25559	0	1	AT1G09950	365		1	3400553	3404268	2.20039	2.65928	1	1	AT1G10380	1718		1	3871893	3873666	2.36969	1.97111	1	1	AT1G11520	590		1	3063596	3064305	1.58995	1.66426	1	0	AT1G09490	181
1	3244229	3244800	2.57659	1.8551	1	1	AT1G09960	571		1	3400553	3404268	2.20039	2.65928	1	1	AT1G10385	1044		1	3879899	3880277	1.54542	2.56693	0	1	AT1G11545	378		1	3066777	3068305	2.01915	2.50221	1	1	AT1G09500	1528
1	3252458	3252929	1.0061	1.8823	1	1	AT1G09970	471		1	3414954	3415747	1.92629	2.12742	1	1	AT1G10400	793		1	3884468	3884977	2.75014	2.79354	1	1	AT1G11572	484		1	3069272	3070190	2.77148	1.62256	1	1	AT1G09510	805
1	3265922	3266449	2.30443	1.85205	1	1	AT1G10010	473		1	3419112	3419402	1.65142	2.21208	0	1	AT1G10410	290		1	3888740	3890521	4.04137	4.42845	1	1	AT1G11580	1781		1	3071260	3072062	1.88108	2.66147	1	1	AT1G09520	790
1	3271100	3271891	2.05807	1.50627	1	1	AT1G10020	791		1	3429784	3430519	2.64515	1.61368	1	1	AT1G10430	735		1	3901657	3903547	5.31475	5.41065	1	1	AT1G11600	1535		1	3076718	3077050	1.86476	2.42705	1	0	AT1G09530	332
1	3300058	3300334	1.25175	1.34382	0	1	AT1G10095	276		1	3431845	3432240	2.5425	1.39244	1	1	AT1G10450	395		1	3906901	3909499	3.48133	4.79396	1	1	AT1G11610	2437		1	3079830	3084164	3.46697	4.15948	1	1		0
1	3305651	3305979	1.36729	1.53979	1	1	AT1G10120	328		1	3443047	3443613	2.52125	1.99268	1	1	AT1G10470	566		1	3913878	3915237	2.46494	2.20868	0	1	AT1G11630	529		1	3088878	3092904	3.60909	5.00835	1	1	AT1G09550	2594
1	3308672	3309388	2.37709	1.8626	1	1		0		1	3446980	3452517	3.48041	4.24181	1	1	AT1G10480	1535		1	3913878	3915237	2.46494	2.20868	0	1	AT1G11640	71		1	3099635	3100130	1.91341	1.76028	1	1	AT1G09570	495
1	3311023	3311375	2.5182	1.68866	1	1	AT1G10130	352		1	3460927	3462127	1.57447	2.07685	1	1	AT1G10500	558		1	3913878	3915237	2.46494	2.20868	0	1	AT1G11650	463		1	3102354	3102869	1.57469	1.54024	1	1	AT1G09575	515
1	3325952	3326603	1.87286	2.56321	1	1	AT1G10150	651		1	3460927	3462127	1.57447	2.07685	1	1	AT1G10510	492		1	3919216	3919814	1.26184	3.07348	1	1	AT1G11655	502		1	3104735	3104991	1.55114	1.16245	1	0	AT1G09580	256
1	3341283	3341462	1.4999	1.44647	1	0	AT1G10180	179		1	3480200	3480932	2.33063	2.0779	1	1	AT1G10550	732		1	3926707	3932048	2.22647	3.05351	1	1	AT1G11670	3414		1	3106714	3106940	2.14938	1.90091	1	0	AT1G09590	226
1	3347056	3347743	2.00438	1.39981	1	1	AT1G10200	687		1	3482345	3484871	1.90951	3.01033	1	1	AT1G10560	291		1	3932873	3934574	2.15027	2.29568	1	1		0		1	3116322	3116640	2.04772	1.96603	1	1	AT1G09620	318
1	3354058	3356194	3.33847	2.90774	1	1	AT1G10220	798		1	3487655	3488038	1.35943	3.59344	0	1	AT1G10570	383		1	3935662	3936163	3.27829	1.98174	1	1		0		1	3119348	3120121	1.52289	1.63226	0	1	AT1G09630	360
1	3354058	3356194	3.33847	2.90774	1	1	AT1G10230	623		1	3493165	3501586	3.0309	3.56971	1	1	AT1G10580	572		1	3938689	3939102	1.27421	4.45379	0	1	AT1G11680	413		1	3119348	3120121	1.52289	1.63226	0	1	AT1G09640	243
1	3359547	3360540	2.34262	2.421	1	1	AT1G10250	421		1	3493165	3501586	3.0309	3.56971	1	1	AT1G10585	1204		1	3963416	3966788	2.62206	2.37347	1	1	AT1G11740	3372		1	3130528	3132253	1.52396	1.77756	1	1	AT1G09660	566
1	3359547	3360540	2.34262	2.421	1	1	AT1G10260	14		1	3493165	3501586	3.0309	3.56971	1	1	AT1G10586	2511		1	3971447	3971684	4.9747	2.60351	1	0	AT1G11755	237		1	3136977	3137353	2.06558	4.03264	0	1	AT1G09690	376
1	3359547	3360540	2.34262	2.421	1	1	AT1G10240	291		1	3493165	3501586	3.0309	3.56971	1	1	AT1G10588	441		1	3973638	3976864	2.62935	2.77808	1	1	AT1G11765	634		1	3139836	3140158	1.5664	2.26525	0	1	AT1G09700	322
1	3362171	3363974	3.33567	3.57793	1	1	AT1G10270	470		1	3509702	3511869	1.98457	2.08344	1	1	AT1G10620	2167		1	3973638	3976864	2.62935	2.77808	1	1	AT1G11770	1185		1	3140956	3141299	1.86476	1.87705	1	0	AT1G09710	343
1	3368412	3368922	1.37012	1.20357	1	1	AT1G10280	510		1	3529461	3529667	0.492987	1.39279	0	1		0		1	3973638	3976864	2.62935	2.77808	1	1	AT1G11780	25		1	3154540	3154987	0.93984	1.62505	0	1	AT1G09740	447
1	3370553	3371073	2.22134	2.37967	1	1	AT1G10290	515		1	3530530	3531583	3.95541	4.04931	1	1	AT1G10657	1053		1	3986747	3987089	0.532663	3.5789	0	1	AT1G11800	342		1	3157635	3158731	1.54775	2.19808	1	1	AT1G09750	1096
1	3383611	3383885	1.80945	2.23969	0	1	AT1G10310	274		1	3539888	3540542	1.38125	1.95204	0	1	AT1G10680	654		1	3988694	3990216	1.98087	3.517	1	1	AT1G11806	704		1	3161296	3162360	2.5004	1.57553	1	1	AT1G09760	396
1	3388074	3388981	1.27983	1.43432	1	1	AT1G10320	299		1	3543348	3544884	1.66046	2.16144	1	1	AT1G10680	434		1	3988694	3990216	1.98087	3.517	1	1	AT1G11810	453		1	3161296	3162360	2.5004	1.57553	1	1	AT1G09770	519
1	3388074	3388981	1.27983	1.43432	1	1	AT1G10330	234		1	3554166	3554665	1.88936	1.41828	1	1	AT1G10700	499		1	3992660	3993397	1.68578	2.36849	0	1	AT1G11820	737		1	3167330	3167844	2.37918	1.70746	1	1	AT1G09780	514
1	3394299	3394865	2.17252	2.00506	1	1	AT1G10350	566		1	3563053	3563547	1.6174	2.51214	1	1	AT1G10720	494		1	3998269	3999645	2.84044	2.77766	1	1	AT1G11850	446		1	3169410	3171734	2.67094	2.30643	1	1	AT1G09790	1409
1	3396027	3398039	2.02054	1.97412	1	1	AT1G10360	822		1	3565396	3565681	2.27469	1.92509	0	1	AT1G10730	218		1	4010916	4011114	1.79269	4.13955	0	1	AT1G11890	198		1	3173637	3174038	1.45451	3.0143	1	1	AT1G09795	401
1	3396027	3398039	2.02054	1.97412	1	1	AT1G10370	958		1	3570135	3570544	1.82674	1.70461	1	1	AT1G10740	409		1	4014907	4015473	1.57466	2.57497	1	1	AT1G11905	566		1	3187647	3187970	1.67829	0.984398	1	0	AT1G09812	153
1	3400528	3406236	2.00868	2.28276	1	1	AT1G10380	1718		1	3573887	3574325	2.56166	1.50315	1	0	AT1G10747	13		1	4021891	4026557	2.95317	4.09572	1	1	AT1G11915	1401		1	3189547	3189953	1.79017	0.988392	1	0	AT1G09815	406
1	3400528	3406236	2.00868	2.28276	1	1	AT1G10385	2632		1	3604447	3604940	2.03133	2.31048	1	1	AT1G10820	493		1	4021891	4026557	2.95317	4.09572	1	1	AT1G11920	1430		1	3194635	3194832	1.97272	1.45114	1	0	AT1G09830	197
1	3412272	3412775	1.56629	1.36739	0	1	AT1G10390	503		1	3610003	3610300	1.32088	2.91121	0	1	AT1G10840	297		1	4021891	4026557	2.95317	4.09572	1	1	AT1G11925	627		1	3199845	3200022	2.16312	1.12018	1	0	AT1G09840	177
1	3415017	3415995	1.72101	2.16412	1	1	AT1G10400	978		1	3612028	3612793	2.01588	2.35239	1	1	AT1G10850	765		1	4028856	4029140	1.97723	2.06166	0	1	AT1G11930	284		1	3201950	3202243	1.66941	2.88446	1	1	AT1G09850	293
1	3418711	3419351	1.99544	1.24427	1	1	AT1G10410	640		1	3623321	3624447	1.44306	1.82257	1	1	AT1G10880	412		1	4033667	4033924	1.67046	2.86541	0	1	AT1G11940	257		1	3216957	3218416	1.57829	1.78235	1	1	AT1G09890	581
1	3430108	3430529	2.31663	1.72421	1	1	AT1G10430	421		1	3623321	3624447	1.44306	1.82257	1	1	AT1G10870	437		1	4048759	4049291	1.73251	2.27988	1	1	AT1G11990	301		1	3216957	3218416	1.57829	1.78235	1	1	AT1G09900	283
1	3443247	3443728	2.1395	1.81975	1	1	AT1G10470	481		1	3624586	3628084	3.10318	4.32621	1	1	AT1G10880	2496		1	4055971	4057824	2.30357	2.17365	1	1	AT1G12010	1617		1	3226559	3226917	2.7835	1.57302	1	0	AT1G09920	358
1	3447227	3452576	4.29743	4.39175	1	1	AT1G10480	1535		1	3624586	3628084	3.10318	4.32621	1	1	AT1G10890	358		1	4062682	4063259	2.57699	2.29233	1	1	AT1G12020	577		1	3227731	3236772	3.44157	4.38076	1	1	AT1G09932	2659
1	3461143	3462181	1.44901	1.82712	1	1	AT1G10500	342		1	3637465	3638537	2.0001	2.38053	1	1		0		1	4064809	4066428	5.07205	7.64572	1	1	AT1G12030	1532		1	3227731	3236772	3.44157	4.38076	1	1	AT1G09935	1470
1	3461143	3462181	1.44901	1.82712	1	1	AT1G10510	546		1	3659353	3659595	1.9147	2.61262	0	1	AT1G10950	242		1	4067481	4068127	0.779906	1.51791	0	1		0		1	3227731	3236772	3.44157	4.38076	1	1	AT1G09930	2312
1	3480140	3480902	1.94251	2.57436	1	1	AT1G10550	762		1	3676919	3677115	0.78049	1.75952	0	1	AT1G11020	196		1	4071728	4073214	1.90946	1.67741	1	1	AT1G12040	839		1	3240990	3241281	1.51845	1.29777	1	0	AT1G09950	291
1	3482620	3484227	3.4963	2.77488	1	1		0		1	3684703	3685433	2.48505	3.00918	1	1	AT1G11060	730		1	4071728	4073214	1.90946	1.67741	1	1	AT1G12050	462		1	3244307	3244887	1.78841	2.82171	1	1	AT1G09960	580
1	3493287	3501658	3.65643	3.37747	1	1	AT1G10580	450		1	3694664	3701870	2.85876	2.80564	1	1	AT1G11080	3341		1	4076507	4076765	0.984619	3.25663	0	1	AT1G12060	258		1	3252440	3253527	1.75098	1.97276	1	1	AT1G09970	1087
1	3493287	3501658	3.65643	3.37747	1	1	AT1G10585	1204		1	3702744	3703298	1.18185	2.9034	0	1	AT1G11090	554		1	4077511	4080244	3.46633	3.44886	1	1	AT1G12064	584		1	3260965	3261192	1.92214	1.19486	1	0	AT1G09980	227
1	3493287	3501658	3.65643	3.37747	1	1	AT1G10586	2511		1	3715216	3715457	1.45609	2.18341	0	1	AT1G11120	241		1	4077511	4080244	3.46633	3.44886	1	1	AT1G12070	1193		1	3264036	3264385	1.958	1.65693	1	1	AT1G10000	349
1	3493287	3501658	3.65643	3.37747	1	1	AT1G10588	513		1	3723237	3723474	1.00455	3.27615	0	1	AT1G11130	237		1	4083694	4084912	2.75219	2.35086	1	1	AT1G12080	750		1	3265965	3266242	1.89781	1.83477	1	0	AT1G10010	266
1	3503200	3503978	1.62755	2.09971	1	0	AT1G10590	257		1	3730504	3731627	1.98116	2.18102	1	1	AT1G11150	1120		1	4089600	4090724	3.90381	3.29509	1	1	AT1G12090	877		1	3270971	3271895	3.08608	3.22934	1	1	AT1G10020	924
1	3503200	3503978	1.62755	2.09971	1	0	AT1G10600	274		1	3753423	3753618	0.362822	1.61734	0	1	AT1G11200	195		1	4094464	4096669	2.48657	2.74314	1	1	AT1G12100	599		1	3295548	3295757	2.61067	2.26471	0	1	AT1G10090	209
1	3509597	3511782	2.20361	2.29729	1	1	AT1G10620	2185		1	3756452	3757030	3.08762	2.68946	1	1	AT1G11210	546		1	4097642	4100932	2.98664	2.62053	1	1		0		1	3305612	3306044	1.64821	1.39639	1	1	AT1G10120	432
1	3514324	3514632	1.34033	2.26636	1	0	AT1G10630	308		1	3758691	3761822	1.7183	1.28168	1	1	AT1G11220	1303		1	4104013	4109631	3.11878	3.77854	1	1	AT1G12110	4312		1	3308909	3309353	1.95356	1.9319	1	1		0
1	3528662	3528938	1.67542	1.62887	1	0		0		1	3762943	3766378	4.60514	5.14866	1	1	AT1G11230	1215		1	4116916	4117317	1.09846	3.68979	0	1	AT1G12120	401		1	3311064	3311534	1.89719	2.02147	1	1	AT1G10130	470
1	3530387	3531757	3.43844	3.1953	1	1	AT1G10657	1290		1	3767915	3771026	2.33653	2.11526	1	1	AT1G11240	379		1	4118632	4119150	4.81617	2.63736	1	1	AT1G12130	518		1	3325958	3326590	2.32774	2.56041	1	1	AT1G10150	632
1	3539918	3540769	1.71321	1.39263	1	1	AT1G10680	851		1	3767915	3771026	2.33653	2.11526	1	1	AT1G11250	982		1	4125977	4135034	3.26974	3.57609	1	1	AT1G12160	2244		1	3337724	3337932	3.6829	1.30306	1	0		0
1	3543457	3544017	3.15602	2.23969	1	1	AT1G10680	325		1	3803627	3803983	2.46494	2.11263	1	1	AT1G11310	356		1	4125977	4135034	3.26974	3.57609	1	1	AT1G12180	716		1	3347196	3347705	2.35549	2.7071	1	1	AT1G10200	509
1	3547933	3548342	1.40519	1.13458	1	0		0		1	3822366	3822842	1.58077	1.73258	0	1	AT1G11360	476		1	4125977	4135034	3.26974	3.57609	1	1	AT1G12190	1127		1	3354034	3356225	2.60248	3.65814	1	1	AT1G10220	822
1	3554171	3554577	2.05276	1.57312	1	1	AT1G10700	406		1	3827933	3831054	2.62365	4.0309	1	1	AT1G11370	2847		1	4125977	4135034	3.26974	3.57609	1	1	AT1G12170	1094		1	3354034	3356225	2.60248	3.65814	1	1	AT1G10230	654
1	3563002	3563572	1.8124	1.73691	1	1	AT1G10720	570		1	3832782	3832978	1.95773	2.01088	0	1	AT1G11380	196		1	4137239	4139768	3.18844	4.36204	1	1	AT1G12200	2235		1	3359950	3360552	3.59633	3.86778	1	1	AT1G10250	421
1	3570151	3570587	2.05321	1.35154	1	0	AT1G10740	436		1	3837351	3838131	2.30097	1.04792	1	0	AT1G11390	278		1	4162293	4166614	4.89695	5.24067	1	1	AT1G12260	3020		1	3359950	3360552	3.59633	3.86778	1	1	AT1G10260	26
1	3573678	3574715	1.57497	1.68353	1	1	AT1G10747	403		1	3837351	3838131	2.30097	1.04792	1	0	AT1G11400	310		1	4168312	4170874	3.84613	3.86742	1	1		0		1	3361624	3363931	2.5043	3.77472	1	1	AT1G10270	427
1	3604459	3604919	2.51312	2.12629	1	1	AT1G10820	460		1	3846656	3847842	2.92584	1.84468	1	1	AT1G11420	216		1	4172211	4172490	1.68064	2.78028	0	1	AT1G12270	279		1	3368435	3368835	1.37003	1.44761	1	0	AT1G10280	400
1	3607146	3607441	1.13467	2.09717	1	1	AT1G10830	295		1	3846656	3847842	2.92584	1.84468	1	1	AT1G11430	599		1	4187600	4187885	1.31606	1.65582	0	1	AT1G12310	285		1	3370566	3371079	1.92304	2.66525	1	1	AT1G10290	513
1	3609988	3610300	2.04773	1.66377	1	1	AT1G10840	312		1	3852001	3857329	1.7214	1.66046	1	1	AT1G11450	2142		1	4201080	4201420	2.6781	1.9402	1	0	AT1G12360	340		1	3388136	3388834	1.51996	1.4617	1	0	AT1G10320	237
1	3612150	3612876	2.09672	2.37144	1	1	AT1G10850	726		1	3852001	3857329	1.7214	1.66046	1	1	AT1G11460	324		1	4215798	4217056	1.2421	1.80514	1	1	AT1G12380	1258		1	3388136	3388834	1.51996	1.4617	1	0	AT1G10330	87
1	3615921	3616100	3.14399	1.71976	1	0	AT1G10865	179		1	3859294	3862034	4.45112	5.83998	1	1	AT1G11470	942		1	4220360	4220594	3.16356	1.51126	1	0	AT1G12390	234		1	3391676	3392224	1.83812	1.23866	1	0	AT1G10340	548
1	3623329	3623717	2.21429	2.38901	1	1	AT1G10870	388		1	3866602	3868527	2.00753	3.07599	1	1	AT1G11482	1122		1	4260030	4262317	3.55901	4.33733	1	1	AT1G12490	1086		1	3394203	3394881	1.89637	2.22087	1	1	AT1G10350	678
1	3624504	3628007	4.00009	3.68243	1	1	AT1G10880	2578		1	3866602	3868527	2.00753	3.07599	1	1	AT1G11480	367		1	4263823	4264764	1.7619	3.243	1	1	AT1G12500	941		1	3395919	3398381	1.70947	1.88893	1	1	AT1G10360	930
1	3624504	3628007	4.00009	3.68243	1	1	AT1G10890	281		1	3871943	3873693	1.58227	1.91897	1	1	AT1G11510	893		1	4273143	4274896	2.80662	2.63968	1	1	AT1G12540	1063		1	3395919	3398381	1.70947	1.88893	1	1	AT1G10370	1277
1	3637723	3638636	2.01981	2.4734	1	1		0		1	3871943	3873693	1.58227	1.91897	1	1	AT1G11520	590		1	4273143	4274896	2.80662	2.63968	1	1	AT1G12550	302		1	3400553	3405359	2.19337	2.31523	1	1	AT1G10380	1718
1	3639931	3640142	1.18077	1.66541	0	1	AT1G10910	211		1	3881916	3882970	1.10686	2.09334	0	1	AT1G11560	903		1	4276418	4281157	3.4991	4.51744	1	1	AT1G12560	1380		1	3400553	3405359	2.19337	2.31523	1	1	AT1G10385	2135
1	3659328	3659663	1.65182	1.63037	1	1	AT1G10950	335		1	3884412	3885276	2.55703	2.33714	1	1	AT1G11572	540		1	4276418	4281157	3.4991	4.51744	1	1	AT1G12570	2869		1	3406179	3406428	1.71119	2.06611	1	0		0
1	3684770	3685295	1.70201	1.87004	1	1	AT1G11060	525		1	3888650	3890525	3.72099	4.65397	1	1	AT1G11580	1835		1	4283078	4283353	0.706357	3.54703	0	1	AT1G12580	275		1	3412273	3412632	2.13412	2.10967	1	1	AT1G10390	359
1	3694263	3703318	2.91597	2.63393	1	1	AT1G11080	3341		1	3901737	3903477	4.49051	6.4038	1	1	AT1G11600	1465		1	4287158	4288194	2.41472	2.48292	1	1	AT1G12600	1036		1	3415035	3415858	1.59624	1.40022	1	1	AT1G10400	823
1	3694263	3703318	2.91597	2.63393	1	1	AT1G11090	710		1	3907306	3909576	3.36421	4.33882	1	1	AT1G11610	2032		1	4291355	4291938	1.59894	2.18127	0	1		0		1	3418506	3419403	2.19109	1.79943	1	1	AT1G10410	897
1	3718935	3719447	1.68155	1.41667	1	0	AT1G11125	512		1	3913965	3915271	1.91016	2.41999	1	1	AT1G11630	442		1	4296786	4302299	2.62853	2.49122	1	1	AT1G12620	298		1	3429865	3430511	3.1063	1.52751	1	1	AT1G10430	646
1	3730494	3731652	2.52527	2.66193	1	1	AT1G11150	1130		1	3913965	3915271	1.91016	2.41999	1	1	AT1G11640	71		1	4296786	4302299	2.62853	2.49122	1	1	AT1G12630	586		1	3443153	3443646	2.46657	2.14379	1	1	AT1G10470	493
1	3745170	3745984	1.38117	0.696794	1	0	AT1G11180	210		1	3913965	3915271	1.91016	2.41999	1	1	AT1G11650	497		1	4308793	4311095	2.57984	3.35653	1	1	AT1G12663	126		1	3448163	3452312	2.91945	3.32467	1	1	AT1G10480	1535
1	3752134	3752601	1.19451	1.32223	0	1	AT1G11190	467		1	3919219	3919667	1.78719	2.85817	1	1	AT1G11655	395		1	4308793	4311095	2.57984	3.35653	1	1	AT1G12660	640		1	3461106	3462109	1.77651	1.57001	1	1	AT1G10500	379
1	3756384	3757022	4.69845	3.4022	1	1	AT1G11210	614		1	3926886	3932003	2.19625	2.81059	1	1	AT1G11670	3414		1	4312646	4315692	2.21612	2.09138	1	1	AT1G12665	289		1	3461106	3462109	1.77651	1.57001	1	1	AT1G10510	474
1	3758143	3761042	1.85696	1.49313	1	0	AT1G11220	1180		1	3932896	3934621	1.43282	2.60593	1	1		0		1	4312646	4315692	2.21612	2.09138	1	1	AT1G12667	346		1	3479423	3480977	1.8873	2.17247	1	1	AT1G10550	1554
1	3761792	3762070	2.23389	1.28453	1	0		0		1	3935664	3936070	0.764682	2.09746	0	1		0		1	4312646	4315692	2.21612	2.09138	1	1	AT1G12669	226		1	3482036	3484796	2.39996	2.98832	1	1	AT1G10560	216
1	3762949	3766526	5.66008	5.093	1	1	AT1G11230	1215		1	3938683	3939123	3.10565	1.10515	1	0	AT1G11680	440		1	4316784	4317725	3.42832	2.71021	1	1	AT1G12670	221		1	3487664	3487989	2.86536	1.91514	1	0	AT1G10570	325
1	3767932	3770912	2.27664	2.22247	1	1	AT1G11240	362		1	3964466	3966837	2.48911	3.08393	1	1	AT1G11740	2358		1	4327835	4328336	0.785347	2.69976	0	1	AT1G12710	501		1	3493096	3498194	3.34158	3.74778	1	1	AT1G10580	641
1	3767932	3770912	2.27664	2.22247	1	1	AT1G11250	982		1	3972970	3974900	2.8928	2.7338	1	1	AT1G11760	316		1	4340865	4343842	2.28001	2.43647	1	1	AT1G12740	1560		1	3493096	3498194	3.34158	3.74778	1	1	AT1G10585	1204
1	3771880	3772392	1.00929	1.68838	0	1		0		1	3972970	3974900	2.8928	2.7338	1	1	AT1G11765	634		1	4348628	4349232	1.54679	3.16554	0	1	AT1G12760	604		1	3493096	3498194	3.34158	3.74778	1	1	AT1G10586	1266
1	3777927	3778214	1.28554	0.753352	1	0	AT1G11260	287		1	3975805	3976697	3.23272	3.45485	1	1	AT1G11770	892		1	4357674	4357901	1.32414	2.26406	0	1	AT1G12780	227		1	3498886	3500367	2.90621	3.00788	1	1	AT1G10586	553
1	3803262	3803754	1.52311	1.47423	1	0	AT1G11310	492		1	3978755	3979040	3.80359	1.87549	1	0	AT1G11780	285		1	4364868	4367791	3.37209	3.90324	1	1	AT1G12800	463		1	3501193	3501572	2.11784	1.60721	1	1	AT1G10588	379
1	3822386	3822866	1.35209	1.54843	1	1	AT1G11360	480		1	3981351	3981755	2.31456	3.04902	1	1	AT1G11790	404		1	4364868	4367791	3.37209	3.90324	1	1	AT1G12805	522		1	3503059	3504157	1.6949	2.26497	1	1	AT1G10590	398
1	3827475	3831142	3.67833	3.70293	1	1	AT1G11370	2847		1	3988908	3990204	2.18876	2.42486	1	1	AT1G11806	490		1	4364868	4367791	3.37209	3.90324	1	1	AT1G12810	535		1	3503059	3504157	1.6949	2.26497	1	1	AT1G10600	453
1	3832702	3833059	2.2167	1.89651	1	1	AT1G11380	357		1	3988908	3990204	2.18876	2.42486	1	1	AT1G11810	441		1	4370261	4371221	2.23285	2.60598	1	1	AT1G12820	960		1	3509583	3511882	2.17539	2.20161	1	1	AT1G10620	2299
1	3837236	3837505	1.90896	1.18445	1	0	AT1G11390	269		1	3993009	3993430	2.02663	1.31729	1	0	AT1G11820	421		1	4374402	4375104	2.50929	2.14785	1	0	AT1G12830	702		1	3528359	3528651	1.71558	0.69451	1	0		0
1	3846611	3847877	1.59957	1.60428	1	1	AT1G11420	261		1	3995559	3995828	3.39219	4.1522	0	1	AT1G11840	269		1	4375643	4375977	1.09929	2.04543	0	1	AT1G12840	334		1	3530415	3531873	3.09889	3.9873	1	1	AT1G10657	1375
1	3846611	3847877	1.59957	1.60428	1	1	AT1G11430	634		1	3998217	3999753	1.9384	3.02805	1	1	AT1G11850	554		1	4380876	4381622	3.34985	2.08021	1	1	AT1G12850	736		1	3539853	3540781	1.56921	1.6954	1	1	AT1G10680	928
1	3852161	3862073	2.75013	3.26358	1	1	AT1G11450	2142		1	4003910	4004248	1.85849	2.3239	0	1	AT1G11870	338		1	4382396	4383507	1.84475	1.98992	1	1	AT1G12855	1111		1	3543443	3543933	1.602	3.41749	1	1	AT1G10680	339
1	3852161	3862073	2.75013	3.26358	1	1	AT1G11460	2263		1	4009888	4010337	1.18263	3.16358	0	1	AT1G11880	449		1	4393308	4394155	2.17495	2.46286	1	1	AT1G12900	847		1	3554144	3554829	1.8867	2.65143	1	1	AT1G10700	685
1	3852161	3862073	2.75013	3.26358	1	1	AT1G11470	942		1	4014885	4015471	1.67805	1.95147	1	1	AT1G11905	586		1	4397615	4398022	1.60061	1.82755	0	1	AT1G12920	407		1	3563018	3563722	2.00411	1.84183	1	1	AT1G10720	704
1	3866459	3868577	2.34754	2.22241	1	1	AT1G11482	1172		1	4020597	4020797	2.17348	1.56079	0	1	AT1G11910	200		1	4405002	4405272	0.987496	2.70694	0	1	AT1G12930	270		1	3565367	3565726	2.00311	1.68863	1	1	AT1G10730	263
1	3866459	3868577	2.34754	2.22241	1	1	AT1G11480	510		1	4022113	4026579	2.78818	4.07625	1	1	AT1G11915	1179		1	4416260	4416772	3.18366	1.90799	1	1	AT1G12940	367		1	3570194	3570608	1.48538	2.2127	1	1	AT1G10740	414
1	3872155	3873792	2.03865	2.3571	1	1	AT1G11510	681		1	4022113	4026579	2.78818	4.07625	1	1	AT1G11920	1430		1	4419819	4424119	3.28514	4.02657	1	1	AT1G12950	2819		1	3604452	3604958	2.36558	2.12034	1	1	AT1G10820	506
1	3872155	3873792	2.03865	2.3571	1	1	AT1G11520	590		1	4022113	4026579	2.78818	4.07625	1	1	AT1G11925	649		1	4419819	4424119	3.28514	4.02657	1	1	AT1G12960	448		1	3607125	3607400	1.34921	1.44378	1	0	AT1G10830	275
1	3882044	3883481	1.03555	1.64018	0	1	AT1G11560	775		1	4027994	4029067	2.35805	0.650634	1	0	AT1G11930	375		1	4419819	4424119	3.28514	4.02657	1	1	AT1G12970	479		1	3610021	3610256	2.27993	1.53416	1	0	AT1G10840	235
1	3882044	3883481	1.03555	1.64018	0	1	AT1G11570	201		1	4033660	4033981	1.8013	1.74952	0	1	AT1G11940	321		1	4428210	4431785	4.34628	4.86068	1	1	AT1G12980	1247		1	3611894	3612964	2.12369	2.30123	1	1	AT1G10850	1070
1	3884385	3885169	3.16044	2.72963	1	1	AT1G11572	567		1	4045677	4046709	1.70829	1.32923	1	0	AT1G11980	178		1	4433761	4434364	2.10392	3.04671	0	1	AT1G12990	603		1	3623295	3623660	2.35549	1.88925	1	1	AT1G10870	365
1	3888678	3890498	4.44897	4.18296	1	1	AT1G11580	1808		1	4045677	4046709	1.70829	1.32923	1	0	AT1G11990	463		1	4443107	4443564	2.31088	2.70145	0	1	AT1G13020	457		1	3624393	3627933	2.83459	3.40088	1	1	AT1G10880	2689
1	3901814	3903600	5.18696	5.28201	1	1	AT1G11600	1588		1	4048631	4049324	2.12553	2.84835	1	1	AT1G11990	429		1	4446944	4447986	1.34124	1.99396	1	1	AT1G13030	462		1	3624393	3627933	2.83459	3.40088	1	1	AT1G10890	207
1	3907177	3909423	4.34237	4.65197	1	1	AT1G11610	2161		1	4055477	4057632	2.03474	2.90578	1	1	AT1G12010	1425		1	4446944	4447986	1.34124	1.99396	1	1	AT1G13040	339		1	3637610	3638538	1.97693	1.68418	1	1		0
1	3913946	3915314	2.0925	1.62083	1	1	AT1G11630	461		1	4064740	4067358	3.61971	4.20894	1	1	AT1G12030	1601		1	4456491	4457741	2.31052	1.6335	1	1	AT1G13070	608		1	3640008	3640179	3.40132	1.6954	1	0	AT1G10910	171
1	3913946	3915314	2.0925	1.62083	1	1	AT1G11640	71		1	4071837	4073274	1.4916	1.85138	1	1	AT1G12040	730		1	4462006	4462642	1.99041	1.66874	1	1	AT1G13090	636		1	3657849	3658205	2.64653	1.49824	1	0	AT1G10940	356
1	3913946	3915314	2.0925	1.62083	1	1	AT1G11650	540		1	4071837	4073274	1.4916	1.85138	1	1	AT1G12050	522		1	4473950	4477682	3.19598	3.49313	1	1	AT1G13130	2962		1	3659375	3659624	2.23771	1.82029	1	1	AT1G10950	249
1	3919181	3919700	2.94467	2.30249	1	1	AT1G11655	428		1	4076705	4080273	2.54857	3.62064	1	1	AT1G12060	276		1	4484800	4485113	1.94697	2.4948	0	1	AT1G13160	313		1	3670666	3670883	1.73423	1.88661	1	0	AT1G10990	217
1	3927043	3929458	2.20231	2.13144	1	1	AT1G11670	1296		1	4076705	4080273	2.54857	3.62064	1	1	AT1G12064	597		1	4492044	4492419	0.654796	2.223	0	1	AT1G13170	375		1	3676835	3677355	1.82173	1.47023	1	1	AT1G11020	520
1	3930176	3936311	2.23222	2.48617	1	1	AT1G11670	1400		1	4076705	4080273	2.54857	3.62064	1	1	AT1G12070	1193		1	4504527	4508694	2.11802	2.57211	1	1	AT1G13200	1307		1	3684747	3685250	3.16477	3.05503	1	1	AT1G11060	503
1	3941237	3941482	1.83347	1.11985	1	0	AT1G11684	63		1	4084169	4084967	2.67947	2.83034	1	1	AT1G12080	798		1	4529200	4529855	2.28123	2.2735	1	1	AT1G13250	655		1	3694544	3701809	2.46675	2.80921	1	1	AT1G11080	3341
1	3941237	3941482	1.83347	1.11985	1	0	AT1G11690	13		1	4086331	4086955	2.44848	2.87608	1	1		0		1	4532058	4533118	1.86416	3.17032	1	1		0		1	3702662	3703244	1.76137	3.64058	1	1	AT1G11090	582
1	3963389	3963580	2.11754	1.35227	1	0	AT1G11740	191		1	4088025	4088495	1.34244	1.85869	0	1		0		1	4542367	4543093	1.88836	2.35224	1	1	AT1G13260	726		1	3715252	3715443	1.09222	1.46485	1	0	AT1G11120	191
1	3964300	3966891	3.27597	2.9822	1	1	AT1G11740	2524		1	4089133	4090844	2.43273	2.79593	1	1	AT1G12090	878		1	4548186	4548479	1.98476	4.97828	0	1	AT1G13280	293		1	3718862	3719225	1.71119	2.48679	1	1	AT1G11125	363
1	3972931	3976731	2.82592	2.89186	1	1	AT1G11760	355		1	4092287	4092705	1.74224	2.54909	1	1		0		1	4549001	4553908	5.39097	5.15536	1	1	AT1G13290	1467		1	3730506	3731538	1.93695	2.49467	1	1	AT1G11150	1032
1	3972931	3976731	2.82592	2.89186	1	1	AT1G11765	634		1	4093779	4096458	2.74997	3.7087	1	1	AT1G12100	599		1	4554978	4560462	3.13364	3.82478	1	1	AT1G13300	1816		1	3751207	3752435	1.62563	1.44353	1	0	AT1G11190	1228
1	3972931	3976731	2.82592	2.89186	1	1	AT1G11770	1052		1	4097438	4101174	2.53592	2.55301	1	1		0		1	4587890	4588704	1.86465	3.20823	1	1	AT1G13370	723		1	3752692	3753599	1.0483	1.49777	0	1	AT1G11200	234
1	3978978	3979169	3.09698	0.861421	1	0	AT1G11780	191		1	4101198	4103229	1.80021	1.20367	1	0		0		1	4596238	4601041	4.12935	5.17361	1	1	AT1G13400	1284		1	3752692	3753599	1.0483	1.49777	0	1	AT1G11190	88
1	3981346	3981932	1.84539	2.01572	1	1	AT1G11790	586		1	4103942	4109738	3.5178	3.43502	1	1	AT1G12110	4312		1	4604843	4607312	2.60544	2.99309	1	1	AT1G13420	1210		1	3756475	3757038	1.94328	1.73577	1	1	AT1G11210	523
1	3988937	3990135	2.76618	1.99973	1	1	AT1G11806	461		1	4116949	4117338	1.7289	3.0627	0	1	AT1G12120	389		1	4604843	4607312	2.60544	2.99309	1	1	AT1G13430	812		1	3759188	3761990	1.58314	1.36561	1	1	AT1G11220	1303
1	3988937	3990135	2.76618	1.99973	1	1	AT1G11810	372		1	4118525	4119074	3.88005	2.68304	1	1	AT1G12130	480		1	4609356	4610220	2.02744	1.99028	1	1	AT1G13440	864		1	3762956	3766328	3.73693	4.39511	1	1	AT1G11230	1215
1	3992931	3993334	1.3112	2.04559	0	1	AT1G11820	403		1	4126010	4135555	3.01014	3.64748	1	1	AT1G12160	2244		1	4614666	4615070	2.0808	3.36034	1	1	AT1G13450	404		1	3767907	3771085	2.14938	2.38298	1	1	AT1G11240	387
1	3998318	3999786	2.45531	2.63828	1	1	AT1G11850	587		1	4126010	4135555	3.01014	3.64748	1	1	AT1G12180	716		1	4647567	4648246	2.99751	5.54723	1	1	AT1G13590	297		1	3767907	3771085	2.14938	2.38298	1	1	AT1G11250	982
1	4001767	4001984	0.963638	1.75202	0	1	AT1G11860	217		1	4126010	4135555	3.01014	3.64748	1	1	AT1G12190	1127		1	4650892	4651284	1.37343	2.22376	0	1	AT1G13600	392		1	3777912	3778159	1.82139	1.26757	1	0	AT1G11260	247
1	4009964	4010303	2.66165	1.43764	1	0	AT1G11880	339		1	4126010	4135555	3.01014	3.64748	1	1	AT1G12170	1094		1	4663422	4664376	1.06019	1.48104	0	1	AT1G13610	545		1	3803295	3803970	1.47938	1.62606	1	1	AT1G11310	675
1	4014391	4015384	1.6714	1.42606	1	0	AT1G11905	537		1	4136901	4139807	3.78945	4.61266	1	1	AT1G12200	2274		1	4665732	4666003	1.12043	3.36034	0	1	AT1G13610	271		1	3822236	3822874	1.64935	1.52469	1	1	AT1G11360	638
1	4014391	4015384	1.6714	1.42606	1	0	AT1G11900	290		1	4148068	4148378	2.72806	3.27069	1	1	AT1G12230	310		1	4668391	4669307	2.32704	1.97957	1	1	AT1G13620	864		1	3827186	3831060	2.76511	2.84242	1	1	AT1G11370	2847
1	4021931	4026669	3.73577	3.951	1	1	AT1G11915	1361		1	4159393	4159828	1.60588	1.95529	0	1	AT1G12250	435		1	4672712	4672946	2.95046	2.06642	1	0	AT1G13630	234		1	3832742	3833019	2.09488	1.89412	1	1	AT1G11380	277
1	4021931	4026669	3.73577	3.951	1	1	AT1G11920	1430		1	4162221	4166790	4.29277	5.07084	1	1	AT1G12260	3020		1	4687654	4691580	2.11118	2.52026	1	1	AT1G13670	810		1	3837016	3837429	1.36409	1.32021	0	1	AT1G11390	413
1	4021931	4026669	3.73577	3.951	1	1	AT1G11925	739		1	4167629	4170865	2.96513	4.01984	1	1		0		1	4687654	4691580	2.11118	2.52026	1	1	AT1G13680	1171		1	3846430	3847762	1.64821	1.72439	1	1	AT1G11420	442
1	4028793	4029115	2.1655	1.80513	1	1	AT1G11930	322		1	4172119	4172573	3.0727	2.43805	1	1	AT1G12270	454		1	4700098	4700985	1.31815	2.86251	1	1		0		1	3846430	3847762	1.64821	1.72439	1	1	AT1G11430	519
1	4045541	4046880	1.75587	1.65685	1	1	AT1G11980	236		1	4187268	4187954	2.37609	1.77713	1	1	AT1G12310	686		1	4701944	4704752	3.92301	3.10894	1	1	AT1G13710	1932		1	3852333	3855447	1.85764	2.59186	1	1	AT1G11450	2142
1	4045541	4046880	1.75587	1.65685	1	1	AT1G11990	634		1	4201100	4201413	2.68488	1.79951	0	1	AT1G12360	313		1	4713976	4714394	1.63262	1.77974	0	1	AT1G13740	418		1	3858943	3861988	3.60167	4.17675	1	1	AT1G11460	325
1	4048406	4049344	1.66461	1.70506	1	1	AT1G11990	654		1	4216037	4216971	2.25595	2.87922	1	1	AT1G12380	934		1	4721895	4722131	1.6591	2.52026	0	1	AT1G13770	236		1	3858943	3861988	3.60167	4.17675	1	1	AT1G11470	942
1	4053432	4053679	1.46857	1.88974	0	1	AT1G12000	247		1	4223143	4223433	1.58783	2.02331	1	1	AT1G12410	290		1	4742255	4742879	3.53366	2.07021	1	1		0		1	3866451	3868540	2.06678	3.03989	1	1	AT1G11482	1135
1	4055990	4057705	2.6232	3.42123	1	1	AT1G12010	1498		1	4238311	4238543	2.58459	4.60798	0	1	AT1G12430	232		1	4752091	4752488	2.20154	2.40024	1	1	AT1G13890	397		1	3866451	3868540	2.06678	3.03989	1	1	AT1G11480	518
1	4062813	4063190	1.49834	1.67977	1	1	AT1G12020	377		1	4242294	4242812	0.839026	1.70194	0	1	AT1G12440	518		1	4754786	4756235	2.12126	2.41037	1	1	AT1G13900	794		1	3871425	3873749	1.51865	1.91276	1	1	AT1G11500	145
1	4064745	4066612	5.40859	5.15871	1	1	AT1G12030	1596		1	4244456	4244787	1.8059	2.12027	1	1	AT1G12450	331		1	4754786	4756235	2.12126	2.41037	1	1	AT1G13910	451		1	3871425	3873749	1.51865	1.91276	1	1	AT1G11510	1058
1	4072260	4073169	1.74155	1.42251	1	1	AT1G12040	307		1	4259831	4262289	3.1049	5.20931	1	1	AT1G12490	1086		1	4776684	4776972	1.10006	1.6499	0	1	AT1G13960	288		1	3871425	3873749	1.51865	1.91276	1	1	AT1G11520	590
1	4072260	4073169	1.74155	1.42251	1	1	AT1G12050	417		1	4264081	4264920	2.86847	1.972	1	1	AT1G12500	839		1	4797582	4797887	0.986646	2.13522	0	1	AT1G14000	305		1	3882159	3882396	0.949333	2.87682	0	1	AT1G11560	237
1	4076616	4080251	2.97501	3.37834	1	1	AT1G12060	365		1	4268370	4268942	2.47713	2.06126	1	1	AT1G12520	556		1	4801508	4801740	2.99986	2.03657	0	1	AT1G14010	232		1	3884434	3885043	3.16723	2.43639	1	1	AT1G11572	518
1	4076616	4080251	2.97501	3.37834	1	1	AT1G12064	597		1	4272923	4275023	2.46451	2.53051	1	1	AT1G12540	1246		1	4802803	4803177	1.37899	3.81315	0	1	AT1G14020	374		1	3888662	3890433	3.2817	3.63269	1	1	AT1G11580	1743
1	4076616	4080251	2.97501	3.37834	1	1	AT1G12070	1193		1	4272923	4275023	2.46451	2.53051	1	1	AT1G12550	429		1	4806998	4808850	2.00037	1.43051	1	0	AT1G14030	519		1	3901834	3903570	4.15914	5.18326	1	1	AT1G11600	1558
1	4083402	4085134	2.11661	1.83833	1	1	AT1G12080	883		1	4276348	4281168	3.91546	4.93607	1	1	AT1G12560	1380		1	4810013	4811190	2.58984	2.9933	1	1	AT1G14040	702		1	3906307	3909482	2.74905	3.45534	1	1	AT1G11608	511
1	4086255	4090943	2.2364	2.09704	1	1	AT1G12090	878		1	4276348	4281168	3.91546	4.93607	1	1	AT1G12570	2869		1	4829010	4835556	3.27563	4.2929	1	1	AT1G14100	577		1	3906307	3909482	2.74905	3.45534	1	1	AT1G11610	2476
1	4091970	4093033	1.94366	2.20357	1	1		0		1	4286842	4288811	1.69227	1.94275	1	1	AT1G12600	1969		1	4829010	4835556	3.27563	4.2929	1	1	AT1G14110	1618		1	3913912	3915620	2.3865	1.75691	1	1	AT1G11630	495
1	4094397	4096465	3.38838	3.78178	1	1	AT1G12100	599		1	4291315	4291708	1.70749	1.89779	1	1		0		1	4829010	4835556	3.27563	4.2929	1	1	AT1G14120	1571		1	3913912	3915620	2.3865	1.75691	1	1	AT1G11640	71
1	4097580	4109742	3.40002	3.77246	1	1	AT1G12110	4312		1	4297778	4302307	3.61778	3.01945	1	1	AT1G12630	586		1	4839134	4839517	1.98371	2.40994	1	1	AT1G14140	383		1	3913912	3915620	2.3865	1.75691	1	1	AT1G11650	846
1	4117151	4117425	2.4861	0.69167	1	0	AT1G12120	274		1	4305276	4305654	1.31158	1.71498	0	1	AT1G12640	378		1	4854753	4855029	0.884549	1.6159	0	1	AT1G14200	276		1	3919184	3919725	3.25352	1.52175	1	1	AT1G11655	453
1	4118612	4119178	3.09588	3.05101	1	0	AT1G12130	566		1	4308677	4311253	3.2672	2.88396	1	1	AT1G12663	284		1	4858572	4860203	2.2519	2.56432	1	1	AT1G14220	959		1	3926972	3929456	2.22284	2.46996	1	1	AT1G11670	1294
1	4125977	4135300	3.62493	3.9057	1	1	AT1G12160	2244		1	4308677	4311253	3.2672	2.88396	1	1	AT1G12660	640		1	4861425	4861692	2.2148	2.80028	1	0	AT1G14230	267		1	3930292	3934479	2.48858	2.89464	1	1	AT1G11670	1284
1	4125977	4135300	3.62493	3.9057	1	1	AT1G12180	716		1	4312363	4315907	1.92012	1.88782	1	1	AT1G12665	572		1	4865088	4869732	2.91238	2.97681	1	1	AT1G14250	1280		1	3935487	3936439	2.43886	1.12018	1	0		0
1	4125977	4135300	3.62493	3.9057	1	1	AT1G12190	1127		1	4312363	4315907	1.92012	1.88782	1	1	AT1G12667	346		1	4865088	4869732	2.91238	2.97681	1	1	AT1G14240	2912		1	3938624	3938980	1.67829	2.24036	0	1	AT1G11680	356
1	4125977	4135300	3.62493	3.9057	1	1	AT1G12170	1094		1	4312363	4315907	1.92012	1.88782	1	1	AT1G12669	441		1	4881384	4881894	2.03856	1.55182	1	0	AT1G14290	510		1	3948894	3949088	2.00038	1.20419	1	0	AT1G11710	194
1	4136549	4139816	4.26777	4.76875	1	1	AT1G12200	2283		1	4316885	4317867	2.13765	3.40673	1	1	AT1G12670	120		1	4891387	4891794	1.06621	2.00848	0	1	AT1G14330	407		1	3963059	3966926	2.44724	2.64492	1	1	AT1G11740	3765
1	4157914	4158098	2.37351	0.895878	1	0	AT1G12244	184		1	4322631	4322846	2.78375	2.92365	1	0	AT1G12680	215		1	4897482	4897724	1.20446	2.09662	0	1	AT1G14340	242		1	3973011	3974875	2.42319	2.61178	1	1	AT1G11760	275
1	4159481	4159673	2.4091	1.39981	1	0	AT1G12250	192		1	4334666	4335063	2.67326	0.783787	1	0	AT1G12730	397		1	4928100	4928560	1.05731	3.28033	0	1	AT1G14400	460		1	3973011	3974875	2.42319	2.61178	1	1	AT1G11765	634
1	4162329	4166885	5.32922	5.83398	1	1	AT1G12260	3020		1	4340008	4342973	1.8645	1.82252	1	1	AT1G12740	691		1	4930566	4930800	1.73557	1.96591	1	0	AT1G14410	234		1	3975865	3976689	3.06679	2.66525	1	1	AT1G11770	824
1	4167615	4172579	3.52467	2.96395	1	1	AT1G12270	504		1	4347957	4349187	2.66514	1.79013	1	1	AT1G12750	371		1	4939219	4939749	1.42511	1.75451	0	1	AT1G14440	530		1	3981410	3981948	1.66612	2.5895	1	1	AT1G11790	538
1	4187501	4187962	2.68714	1.59578	1	1	AT1G12310	461		1	4347957	4349187	2.66514	1.79013	1	1	AT1G12760	689		1	4947254	4947543	3.44747	2.31023	1	1	AT1G14450	289		1	3988669	3990505	2.04152	2.01426	1	1	AT1G11806	729
1	4215850	4216898	2.194	1.64107	1	1	AT1G12380	1048		1	4357788	4358113	0.833076	2.07653	0	1	AT1G12780	325		1	4952432	4952716	1.39253	2.37683	1	0	AT1G14460	284		1	3988669	3990505	2.04152	2.01426	1	1	AT1G11810	742
1	4220271	4220587	1.5895	2.02119	0	1	AT1G12390	316		1	4364923	4367631	3.51026	4.89067	1	1	AT1G12800	408		1	4963680	4964258	1.96075	2.4741	1	1	AT1G14510	578		1	3992617	3993441	1.86476	2.47827	1	1	AT1G11820	824
1	4223142	4223409	2.01909	1.26775	1	0	AT1G12410	267		1	4364923	4367631	3.51026	4.89067	1	1	AT1G12805	522		1	4974222	4975509	1.78518	2.32639	1	1	AT1G14540	1287		1	3998265	3999681	2.25933	3.30088	1	1	AT1G11850	482
1	4241910	4242241	1.35136	0.892632	1	0	AT1G12440	331		1	4364923	4367631	3.51026	4.89067	1	1	AT1G12810	375		1	4977027	4980372	4.41169	4.89014	1	1	AT1G14549	113		1	4001774	4002029	2.07497	1.55102	1	0	AT1G11860	255
1	4244380	4244689	2.23389	1.45071	1	0	AT1G12450	309		1	4370341	4371041	1.48852	2.40382	0	1	AT1G12820	700		1	4977027	4980372	4.41169	4.89014	1	1	AT1G14550	1296		1	4003920	4004234	1.68595	1.41578	1	1	AT1G11870	314
1	4259890	4262317	4.31593	4.29788	1	1	AT1G12490	1086		1	4374712	4375875	2.11564	1.84622	1	1	AT1G12840	360		1	4989418	4997607	4.74878	5.15417	1	1	AT1G14580	3170		1	4009888	4010312	2.02179	1.68773	1	1	AT1G11880	424
1	4264051	4264935	1.52378	2.41497	1	1	AT1G12500	884		1	4374712	4375875	2.11564	1.84622	1	1	AT1G12830	458		1	5000372	5000636	1.38579	2.18422	0	1	AT1G14590	264		1	4014383	4015465	2.03184	1.23371	1	1	AT1G11905	618
1	4268493	4268796	0.808822	2.26404	0	1	AT1G12520	303		1	4381029	4381564	2.73319	2.64928	1	1	AT1G12850	535		1	5002693	5003548	3.36129	2.06149	1	1	AT1G14600	677		1	4014383	4015465	2.03184	1.23371	1	1	AT1G11900	298
1	4270466	4270742	2.43697	1.53704	1	0	AT1G12530	276		1	4382324	4383520	2.03852	2.1841	1	1	AT1G12855	1196		1	5006162	5006638	2.78964	1.49349	1	0		0		1	4021959	4026503	3.53351	4.03191	1	1	AT1G11915	1333
1	4273006	4274946	3.18405	2.82149	1	1	AT1G12540	1200		1	4384843	4385377	1.22838	1.66324	0	1	AT1G12860	534		1	5016196	5016413	2.27198	2.06203	0	1	AT1G14620	217		1	4021959	4026503	3.53351	4.03191	1	1	AT1G11920	1430
1	4273006	4274946	3.18405	2.82149	1	1	AT1G12550	352		1	4393349	4394239	2.24657	2.05166	1	1	AT1G12900	890		1	5037629	5037938	1.43753	3.65751	0	1	AT1G14670	309		1	4021959	4026503	3.53351	4.03191	1	1	AT1G11925	573
1	4276271	4281293	4.88472	4.82668	1	1	AT1G12560	1380		1	4395678	4395929	1.21193	4.47878	0	1	AT1G12910	251		1	5042718	5043374	1.14044	2.26755	0	1	AT1G14685	656		1	4028820	4029253	1.68639	3.00788	1	1	AT1G11930	433
1	4276271	4281293	4.88472	4.82668	1	1	AT1G12570	2869		1	4397594	4398034	1.53821	1.62242	1	1	AT1G12920	440		1	5054598	5055041	2.68547	2.54115	1	1	AT1G14690	443		1	4033588	4034024	2.09334	2.35237	1	1	AT1G11940	436
1	4282957	4283390	2.44073	1.3687	1	0	AT1G12580	433		1	4404698	4405432	2.00683	1.14534	0	1	AT1G12930	734		1	5058637	5059985	1.63945	2.98012	1	1	AT1G14700	1305		1	4045633	4046544	1.68616	1.77712	1	1	AT1G11980	222
1	4286795	4288873	1.91087	1.73036	1	1	AT1G12600	2078		1	4416210	4416986	3.07349	1.8638	1	1	AT1G12940	581		1	5064326	5064938	2.2848	2.44623	1	1	AT1G14710	612		1	4045633	4046544	1.68616	1.77712	1	1	AT1G11990	298
1	4291304	4292672	1.43198	1.7528	1	1		0		1	4419798	4424260	3.24384	4.04275	1	1	AT1G12950	2840		1	5067713	5068418	1.62269	3.08788	1	1	AT1G14720	705		1	4047804	4049356	1.4398	2.7154	1	1	AT1G11990	1256
1	4296651	4302477	3.70198	3.13057	1	1	AT1G12620	433		1	4419798	4424260	3.24384	4.04275	1	1	AT1G12960	448		1	5073204	5073405	0.491416	1.23375	0	1	AT1G14730	201		1	4053243	4053786	1.98159	1.09943	1	0	AT1G12000	543
1	4296651	4302477	3.70198	3.13057	1	1	AT1G12630	586		1	4419798	4424260	3.24384	4.04275	1	1	AT1G12970	620		1	5076679	5077622	2.10481	2.84219	1	1	AT1G14740	943		1	4056209	4058358	2.07225	2.27053	1	1	AT1G12010	1724
1	4305258	4306200	1.49224	1.35093	1	1	AT1G12640	540		1	4427717	4431617	4.19457	4.78457	1	1	AT1G12980	1247		1	5083749	5085294	1.55641	2.39765	1	1	AT1G14755	593		1	4056209	4058358	2.07225	2.27053	1	1	AT1G12013	71
1	4305258	4306200	1.49224	1.35093	1	1	AT1G12650	267		1	4433778	4434455	1.36144	1.91809	0	1	AT1G12990	677		1	5083749	5085294	1.55641	2.39765	1	1	AT1G14760	861		1	4062905	4063240	1.61471	3.14196	1	1	AT1G12020	335
1	4308489	4311247	3.35752	2.84341	1	1	AT1G12663	278		1	4438954	4439314	2.45254	1.72101	1	0	AT1G13000	360		1	5092406	5092640	0.983233	2.53499	0	1	AT1G14780	234		1	4064795	4066507	4.45562	4.25972	1	1	AT1G12030	1546
1	4308489	4311247	3.35752	2.84341	1	1	AT1G12660	640		1	4442872	4443586	1.73798	2.55464	1	1	AT1G13020	714		1	5103818	5104633	1.20394	1.77818	0	1	AT1G14810	815		1	4068948	4069405	1.59602	1.48595	0	1		0
1	4312496	4315799	1.86753	2.55698	1	1	AT1G12665	439		1	4456656	4457503	2.67556	1.84468	1	1	AT1G13070	443		1	5123155	5123401	3.10072	1.40918	1	0	AT1G14850	104		1	4071708	4073164	2.18976	2.05887	1	1	AT1G12040	859
1	4312496	4315799	1.86753	2.55698	1	1	AT1G12667	346		1	4461910	4462423	2.97207	1.58969	1	1	AT1G13090	513		1	5124993	5127048	1.59737	1.69617	1	1	AT1G14860	1158		1	4071708	4073164	2.18976	2.05887	1	1	AT1G12050	412
1	4312496	4315799	1.86753	2.55698	1	1	AT1G12669	333		1	4472903	4477704	2.61772	3.86496	1	1	AT1G13130	2984		1	5128499	5129733	2.0087	1.51736	1	1	AT1G14870	1024		1	4076605	4076832	1.67829	1.09286	1	0	AT1G12060	227
1	4316823	4318738	2.40813	2.87528	1	0	AT1G12670	182		1	4472903	4477704	2.61772	3.86496	1	1	AT1G13120	310		1	5130545	5131020	2.30225	1.78685	1	1		0		1	4077668	4080314	2.96234	3.74019	1	1	AT1G12064	427
1	4316823	4318738	2.40813	2.87528	1	0	AT1G12672	429		1	4484711	4485061	1.47896	1.83831	0	1	AT1G13160	350		1	5132585	5135418	2.82238	3.20916	1	1	AT1G14880	1131		1	4077668	4080314	2.96234	3.74019	1	1	AT1G12070	1193
1	4327813	4328318	2.44742	1.52925	1	1	AT1G12710	505		1	4492038	4492422	1.83305	1.77907	0	1	AT1G13170	384		1	5137372	5137627	2.56454	1.8616	1	0	AT1G14890	255		1	4084271	4085057	2.26568	4.35449	1	1	AT1G12080	774
1	4338566	4338776	1.9622	1.92614	1	0		0		1	4495201	4495500	1.05021	3.57756	0	1	AT1G13180	299		1	5138842	5139324	2.68903	1.74529	1	1	AT1G14900	482		1	4089549	4090681	3.33276	2.75029	1	1	AT1G12090	834
1	4340849	4343825	1.71393	2.30856	1	1	AT1G12740	1543		1	4498966	4499401	1.84959	2.78733	1	1	AT1G13190	435		1	5149431	5150563	1.88372	3.17366	1	1	AT1G14920	1132		1	4092208	4092855	0.805577	1.54616	0	1		0
1	4348616	4349307	2.23389	2.21915	1	1	AT1G12760	691		1	4504507	4508595	2.38439	2.85959	1	1	AT1G13200	1307		1	5152136	5160462	6.16953	6.03787	1	1	AT1G14930	821		1	4094533	4096504	2.36472	3.45292	1	1	AT1G12100	599
1	4364897	4367652	4.89614	4.34501	1	1	AT1G12800	434		1	4515787	4515992	1.50682	2.70365	0	1	AT1G13220	205		1	5152136	5160462	6.16953	6.03787	1	1	AT1G14940	1027		1	4097849	4101124	1.83387	2.24036	1	1		0
1	4364897	4367652	4.89614	4.34501	1	1	AT1G12805	522		1	4529074	4529783	1.37624	2.22819	0	1	AT1G13250	709		1	5152136	5160462	6.16953	6.03787	1	1	AT1G14950	933		1	4103894	4106754	2.97114	2.94429	1	1	AT1G12110	1521
1	4364897	4367652	4.89614	4.34501	1	1	AT1G12810	396		1	4532141	4533037	1.9602	2.03581	1	1		0		1	5152136	5160462	6.16953	6.03787	1	1	AT1G14960	884		1	4108238	4109394	2.73498	3.58171	1	1	AT1G12110	1156
1	4370220	4371145	2.55075	1.88568	1	1	AT1G12820	925		1	4542365	4543296	2.09111	2.11195	1	1	AT1G13260	931		1	5166348	5166555	1.55136	1.88552	0	1	AT1G14980	207		1	4116808	4117428	2.20219	1.46727	1	0	AT1G12120	620
1	4374512	4375957	2.02181	1.2471	1	1	AT1G12840	442		1	4548225	4554016	4.71057	5.92194	1	1	AT1G13280	650		1	5169028	5169391	1.72812	2.39704	0	1	AT1G15000	363		1	4118638	4119167	2.83285	2.45486	1	1	AT1G12130	529
1	4374512	4375957	2.02181	1.2471	1	1	AT1G12830	658		1	4548225	4554016	4.71057	5.92194	1	1	AT1G13290	1467		1	5175753	5176057	1.40054	3.93737	0	1	AT1G15020	304		1	4125997	4135252	3.28362	3.68058	1	1	AT1G12160	2244
1	4381068	4381525	1.61862	1.48276	1	1	AT1G12850	457		1	4554795	4560209	3.35979	3.69177	1	1	AT1G13300	1816		1	5177621	5178053	1.20142	1.33279	0	1	AT1G15030	432		1	4125997	4135252	3.28362	3.68058	1	1	AT1G12180	716
1	4382324	4383523	1.92138	2.25327	1	1	AT1G12855	1199		1	4587673	4588653	2.86455	3.84036	1	1	AT1G13370	833		1	5186578	5186923	2.16359	1.71129	0	1	AT1G15060	345		1	4125997	4135252	3.28362	3.68058	1	1	AT1G12190	1127
1	4384996	4385220	1.18675	1.01804	1	0	AT1G12860	224		1	4589989	4590388	1.03879	2.31404	0	1	AT1G13380	399		1	5193830	5194185	1.98621	2.3149	0	1	AT1G15100	355		1	4125997	4135252	3.28362	3.68058	1	1	AT1G12170	1094
1	4393506	4394123	1.59418	1.72904	1	1	AT1G12900	617		1	4593122	4593610	2.31731	3.13515	1	1	AT1G13390	488		1	5199664	5199902	2.37805	2.19153	0	1	AT1G15110	238		1	4137129	4139846	3.47614	5.09257	1	1	AT1G12200	2313
1	4395788	4396183	2.31819	2.11527	1	0	AT1G12910	395		1	4596329	4601117	2.86629	4.87777	1	1	AT1G13400	1284		1	5209419	5209766	1.54289	2.69846	0	1	AT1G15130	347		1	4148074	4148353	1.71972	3.50415	1	1	AT1G12230	279
1	4415958	4416857	2.41222	2.58788	1	0	AT1G12940	452		1	4604400	4607423	2.26602	2.99385	1	1	AT1G13420	1212		1	5211376	5212131	2.20822	2.93719	1	1	AT1G15140	755		1	4153737	4153960	1.36749	1.42823	1	0	AT1G12240	223
1	4419750	4423891	4.2303	5.03356	1	1	AT1G12950	2868		1	4604400	4607423	2.26602	2.99385	1	1	AT1G13430	923		1	5242965	5243923	1.47379	2.525	0	1	AT1G15240	473		1	4159356	4159853	1.81633	2.76208	1	1	AT1G12250	497
1	4419750	4423891	4.2303	5.03356	1	1	AT1G12960	448		1	4609383	4610505	2.01661	2.10984	1	1	AT1G13440	1122		1	5242965	5243923	1.47379	2.525	0	1	AT1G15230	262		1	4162352	4166765	4.56013	4.72385	1	1	AT1G12260	3020
1	4419750	4423891	4.2303	5.03356	1	1	AT1G12970	251		1	4614857	4615085	3.14753	1.06508	1	0	AT1G13450	228		1	5252442	5252674	0.686714	2.33556	0	1	AT1G15280	232		1	4168498	4170914	3.67624	5.39466	1	1		0
1	4423963	4424168	1.83179	0.822388	1	0	AT1G12970	205		1	4647575	4648244	1.76637	3.29418	1	1	AT1G13590	295		1	5263841	5264790	2.15219	2.12195	1	1	AT1G15290	949		1	4172106	4172553	1.93496	2.98714	1	1	AT1G12270	447
1	4427623	4431765	4.67342	4.59546	1	1	AT1G12980	1247		1	4650857	4651221	1.95773	1.72894	1	1	AT1G13600	364		1	5272395	5274541	2.13986	2.46982	1	1	AT1G15320	1679		1	4176891	4177234	1.1369	2.04477	0	1	AT1G12280	343
1	4433763	4434548	2.12219	1.5697	1	1	AT1G12990	785		1	4658395	4659477	1.76678	1.14377	1	0	AT1G13605	568		1	5272395	5274541	2.13986	2.46982	1	1	AT1G15330	195		1	4187506	4187996	2.3935	1.67259	1	1	AT1G12310	490
1	4443076	4443682	2.04944	2.72783	1	1	AT1G13020	606		1	4662863	4663078	2.79675	0.922102	1	0	AT1G13609	215		1	5277135	5277533	1.89611	2.70427	0	1	AT1G15340	398		1	4201115	4201516	2.23771	1.5098	1	0	AT1G12360	401
1	4447756	4447954	2.1751	1.94326	1	0	AT1G13040	198		1	4664234	4666292	2.29487	1.54388	1	1	AT1G13610	1797		1	5280205	5281545	2.8288	3.15103	1	1		0		1	4215844	4217077	1.64315	2.04051	1	1	AT1G12380	1233
1	4456613	4457918	1.72414	1.64244	1	1	AT1G13070	486		1	4668214	4669296	2.52271	2.84525	1	1	AT1G13620	853		1	5282493	5286357	5.28625	6.42915	1	1	AT1G15360	1135		1	4220330	4220587	1.77152	1.79228	1	0	AT1G12390	257
1	4472709	4477684	3.38253	3.27706	1	1	AT1G13130	2964		1	4672730	4672970	1.50936	1.61956	0	1	AT1G13630	227		1	5287161	5287455	0.42683	3.28309	0	1	AT1G15370	294		1	4223150	4223423	2.79714	2.06802	1	1	AT1G12410	273
1	4472709	4477684	3.38253	3.27706	1	1	AT1G13120	504		1	4687268	4691672	3.21537	2.18695	1	1	AT1G13670	810		1	5294916	5295132	2.30488	1.52166	0	1	AT1G15390	216		1	4238126	4238493	1.61115	1.42768	1	0	AT1G12430	367
1	4484719	4485146	1.80152	1.82427	1	1	AT1G13160	427		1	4687268	4691672	3.21537	2.18695	1	1	AT1G13680	1263		1	5296376	5296787	0.954439	2.57804	0	1	AT1G15400	411		1	4244522	4244757	2.40554	1.57739	1	0	AT1G12450	235
1	4491932	4492468	1.99208	1.47724	1	1	AT1G13170	536		1	4692091	4692278	1.3899	2.83656	0	1	AT1G13680	187		1	5303115	5303306	1.29868	3.23588	0	1	AT1G15420	191		1	4259927	4262323	3.69051	3.97044	1	1	AT1G12490	1086
1	4498989	4499423	2.43334	1.85895	1	0	AT1G13190	434		1	4693361	4693685	3.20001	2.01545	1	1	AT1G13690	324		1	5313913	5314934	1.96342	1.55403	1	1	AT1G15460	181		1	4263869	4264945	2.38748	2.62515	1	1	AT1G12500	1076
1	4504504	4508525	2.62597	2.6828	1	1	AT1G13200	1304		1	4699906	4704737	3.43589	3.0261	1	1	AT1G13710	1932		1	5323290	5323591	1.50057	1.60016	0	1	AT1G15490	301		1	4268417	4268875	2.39755	2.38038	1	1	AT1G12520	458
1	4529076	4529725	1.6369	1.5067	1	1	AT1G13250	649		1	4713706	4714552	2.1111	1.76352	1	1	AT1G13740	846		1	5326410	5327026	1.76067	4.00186	1	1	AT1G15500	616		1	4270583	4271327	1.40211	1.30468	1	0	AT1G12530	204
1	4532225	4533285	2.32184	2.72567	1	1		0		1	4720205	4720427	1.72546	2.34502	0	1	AT1G13760	184		1	5341092	5341988	1.79984	2.40686	1	1	AT1G15530	839		1	4272835	4275074	2.46688	2.85211	1	1	AT1G12540	1246
1	4542363	4543356	2.40573	2.57078	1	1	AT1G13260	993		1	4742164	4742920	2.01551	2.36684	1	1		0		1	5342736	5343426	1.6399	1.62059	1	1	AT1G15540	690		1	4272835	4275074	2.46688	2.85211	1	1	AT1G12550	480
1	4545078	4545257	1.88484	0.53326	1	0	AT1G13270	179		1	4754989	4756329	1.59006	2.13423	1	1	AT1G13900	591		1	5367281	5369739	2.75065	2.16262	1	1	AT1G15590	1373		1	4276394	4281233	3.90517	4.24553	1	1	AT1G12560	1380
1	4547986	4548196	2.61904	1.31582	1	0	AT1G13280	210		1	4754989	4756329	1.59006	2.13423	1	1	AT1G13910	545		1	5367281	5369739	2.75065	2.16262	1	1	AT1G15600	816		1	4276394	4281233	3.90517	4.24553	1	1	AT1G12570	2869
1	4549089	4554118	6.49213	6.2379	1	1	AT1G13290	1467		1	4776680	4776907	1.87857	1.20583	0	1	AT1G13960	227		1	5370672	5372347	2.96706	2.52597	1	1	AT1G15610	1182		1	4286874	4288748	2.12821	1.84808	1	1	AT1G12600	1874
1	4554787	4560313	4.41193	4.06373	1	1	AT1G13300	1816		1	4788747	4788934	3.47597	1.80395	0	1	AT1G13980	187		1	5373443	5375839	3.10325	2.67742	1	1	AT1G15620	1071		1	4291428	4291744	2.26968	1.35355	1	1		0
1	4576198	4576562	1.8967	1.34706	1	0	AT1G13350	364		1	4794849	4795160	0.92508	1.65201	0	1	AT1G13990	311		1	5377179	5378267	1.87313	2.6398	1	1	AT1G15630	848		1	4298707	4302118	2.30283	2.90149	1	1	AT1G12630	586
1	4577453	4577797	2.15943	1.55252	1	0	AT1G13360	344		1	4797637	4798150	1.33067	3.35909	0	1	AT1G14000	513		1	5390344	5390641	1.4994	2.52621	0	1	AT1G15670	297		1	4305375	4306163	1.49586	1.39451	1	1	AT1G12640	423
1	4587684	4588629	4.95341	3.13957	1	1	AT1G13370	833		1	4801443	4801747	1.75796	1.6321	0	1	AT1G14010	304		1	5393196	5395519	3.64139	4.45549	1	1	AT1G15680	1232		1	4305375	4306163	1.49586	1.39451	1	1	AT1G12650	230
1	4590162	4590418	2.31981	2.05305	1	0	AT1G13380	256		1	4806914	4811178	1.82736	2.07649	1	1	AT1G14030	603		1	5399154	5400184	1.4142	2.17401	1	1	AT1G15690	1030		1	4308547	4311368	2.8113	2.91699	1	1	AT1G12663	399
1	4596280	4601106	4.07939	4.24086	1	1	AT1G13400	1284		1	4806914	4811178	1.82736	2.07649	1	1	AT1G14040	690		1	5403439	5403630	1.35882	2.80028	0	1	AT1G15700	191		1	4308547	4311368	2.8113	2.91699	1	1	AT1G12660	640
1	4604135	4607415	3.00606	3.00214	1	1	AT1G13420	1212		1	4828561	4835576	3.11923	3.90301	1	1	AT1G14100	1026		1	5404487	5405132	1.71013	3.2472	0	1	AT1G15710	645		1	4312537	4315868	1.84059	1.9207	1	1	AT1G12665	398
1	4604135	4607415	3.00606	3.00214	1	1	AT1G13430	915		1	4828561	4835576	3.11923	3.90301	1	1	AT1G14110	1618		1	5409703	5409953	0.694666	2.79046	0	1	AT1G15730	250		1	4312537	4315868	1.84059	1.9207	1	1	AT1G12667	346
1	4609286	4610493	1.48236	1.80149	1	1	AT1G13440	1207		1	4828561	4835576	3.11923	3.90301	1	1	AT1G14120	1571		1	5420380	5420571	1.34451	3.78705	0	1	AT1G15750	191		1	4312537	4315868	1.84059	1.9207	1	1	AT1G12669	402
1	4614701	4615059	1.99761	1.3687	1	0	AT1G13450	358		1	4839198	4839589	2.96886	2.16348	1	1	AT1G14140	391		1	5436146	5436337	1.54059	4.25643	0	1	AT1G15780	191		1	4316598	4319076	2.23771	2.28945	1	1	AT1G12670	304
1	4647423	4648288	2.54559	2.64797	1	0	AT1G13590	339		1	4858737	4859926	2.63263	2.19511	1	1	AT1G14220	864		1	5444663	5445081	1.739	2.06391	1	1	AT1G15810	418		1	4316598	4319076	2.23771	2.28945	1	1	AT1G12672	767
1	4650725	4651389	2.07583	1.88856	1	1	AT1G13600	602		1	4861447	4861821	0.599304	2.89085	0	1	AT1G14230	374		1	5446989	5447701	1.87768	4.12727	1	1	AT1G15820	712		1	4322395	4322895	1.58722	2.11048	1	1	AT1G12680	500
1	4658116	4659723	1.42625	1.48038	1	1	AT1G13605	568		1	4865174	4869663	2.19701	2.98766	1	1	AT1G14250	1211		1	5451482	5452367	3.71779	4.05184	1	1	AT1G15840	885		1	4327871	4328223	2.12583	1.15518	1	0	AT1G12710	352
1	4664085	4666321	2.34088	1.8351	1	1	AT1G13610	1946		1	4865174	4869663	2.19701	2.98766	1	1	AT1G14240	2826		1	5488025	5488754	1.95171	1.30424	1	1	AT1G15970	729		1	4338404	4338659	2.61067	1.74857	1	0		0
1	4668202	4669326	2.32946	2.40438	1	1	AT1G13620	883		1	4881592	4881803	0.936056	2.54085	0	1	AT1G14290	211		1	5503976	5504947	1.36839	2.42992	0	1	AT1G16030	559		1	4340975	4343666	2.04395	2.5061	1	1	AT1G12740	1384
1	4672651	4672948	0.918036	1.97973	0	1	AT1G13630	297		1	4891413	4891903	3.94742	2.3043	1	1	AT1G14330	490		1	5503976	5504947	1.36839	2.42992	0	1	AT1G16040	212		1	4348675	4349376	2.54905	2.01486	1	1	AT1G12760	701
1	4686788	4693732	2.66507	2.34914	1	1	AT1G13670	810		1	4899201	4899709	1.80235	2.02843	1	1	AT1G14345	508		1	5514465	5514758	1.7691	2.94548	0	1	AT1G16080	293		1	4364877	4367706	3.3302	4.03703	1	1	AT1G12800	454
1	4686788	4693732	2.66507	2.34914	1	1	AT1G13680	2432		1	4928183	4928584	2.15634	2.46333	1	1	AT1G14400	401		1	5547094	5547474	1.68983	2.14283	0	1	AT1G16210	380		1	4364877	4367706	3.3302	4.03703	1	1	AT1G12805	522
1	4686788	4693732	2.66507	2.34914	1	1	AT1G13690	443		1	4930467	4930790	2.87391	1.41711	1	0	AT1G14410	323		1	5570107	5570386	2.98034	1.33014	1	0	AT1G16280	279		1	4364877	4367706	3.3302	4.03703	1	1	AT1G12810	450
1	4697408	4697724	1.70827	1.17317	1	0		0		1	4939171	4939733	2.29334	2.2763	0	1	AT1G14440	562		1	5572107	5572759	1.28418	2.43985	0	1	AT1G16290	652		1	4370050	4371094	2.25253	2.10125	1	1	AT1G12820	1044
1	4700163	4704918	4.15884	3.46244	1	1	AT1G13710	1932		1	4947249	4947580	1.83922	2.35851	1	1	AT1G14450	327		1	5572993	5573680	2.22998	1.08039	1	0	AT1G16290	545		1	4374426	4376048	2.0912	1.54244	1	1	AT1G12840	533
1	4714027	4714414	1.82168	1.03586	1	0	AT1G13740	387		1	4952157	4952606	1.3513	1.95609	0	1	AT1G14460	449		1	5590271	5591324	2.08945	2.39297	0	1	AT1G16340	380		1	4374426	4376048	2.0912	1.54244	1	1	AT1G12830	744
1	4720229	4720573	1.81126	1.72722	1	1	AT1G13760	330		1	4963543	4964200	1.38416	1.93513	0	1	AT1G14510	657		1	5590271	5591324	2.08945	2.39297	0	1	AT1G16350	373		1	4380843	4383508	1.55577	1.94485	1	1	AT1G12850	769
1	4721798	4721977	1.50787	1.94326	1	0	AT1G13770	179		1	4974268	4975521	1.87965	2.34328	1	1	AT1G14540	1253		1	5601229	5608078	3.52943	4.08223	1	1	AT1G16380	138		1	4380843	4383508	1.55577	1.94485	1	1	AT1G12855	1348
1	4735623	4735802	2.76808	1.3687	1	0	AT1G13820	179		1	4977172	4980920	4.22936	4.84235	1	1	AT1G14549	113		1	5601229	5608078	3.52943	4.08223	1	1	AT1G16400	2314		1	4393434	4394252	1.92613	2.70849	1	1	AT1G12900	818
1	4742089	4742865	2.28245	2.22233	1	1		0		1	4977172	4980920	4.22936	4.84235	1	1	AT1G14550	1296		1	5601229	5608078	3.52943	4.08223	1	1	AT1G16390	1790		1	4395643	4396162	1.79017	2.00647	1	1	AT1G12910	519
1	4752170	4752594	1.36865	2.40258	1	1	AT1G13890	424		1	4977172	4980920	4.22936	4.84235	1	1	AT1G14560	248		1	5608950	5611340	3.51471	3.98483	1	1	AT1G16410	2390		1	4397671	4397936	2.38493	2.17034	1	0	AT1G12920	265
1	4754900	4756270	2.37958	1.92322	1	1	AT1G13900	680		1	4983804	4983991	1.47465	1.90651	0	1	AT1G14570	187		1	5622364	5623254	1.39797	1.94435	0	1	AT1G16470	468		1	4405043	4405381	1.83233	1.17052	1	0	AT1G12930	338
1	4754900	4756270	2.37958	1.92322	1	1	AT1G13910	486		1	4989392	4998083	4.55974	5.49583	1	1	AT1G14580	3170		1	5622364	5623254	1.39797	1.94435	0	1	AT1G16460	299		1	4415864	4416933	2.01081	1.86899	1	1	AT1G12940	528
1	4761137	4761556	1.61336	1.4418	1	1	AT1G13930	419		1	5000355	5001783	1.3808	1.36502	1	1	AT1G14590	288		1	5632779	5634358	1.92884	2.14958	1	1		0		1	4419762	4424057	3.27887	4.29983	1	1	AT1G12950	2868
1	4765939	4766490	1.75714	1.75976	1	0	AT1G13940	551		1	5000355	5001783	1.3808	1.36502	1	1	AT1G14600	772		1	5648941	5649191	0.640245	3.21735	0	1	AT1G16520	250		1	4419762	4424057	3.27887	4.29983	1	1	AT1G12960	448
1	4776592	4776994	1.69287	1.66111	1	0	AT1G13960	402		1	5002565	5003386	1.90275	3.44815	1	1	AT1G14600	805		1	5652500	5654265	1.99666	1.34707	1	0	AT1G16530	383		1	4419762	4424057	3.27887	4.29983	1	1	AT1G12970	417
1	4788656	4788951	1.25098	2.06052	0	1	AT1G13980	295		1	5014069	5014306	2.56483	0.954494	1	0	AT1G14610	237		1	5697501	5697747	2.21353	2.04256	0	1	AT1G16670	246		1	4428127	4431896	4.01443	3.96902	1	1	AT1G12980	1247
1	4797541	4797916	2.68427	1.37315	1	1	AT1G14000	375		1	5016124	5016477	1.79581	2.54676	0	1	AT1G14620	353		1	5709879	5710194	1.93177	1.81125	0	1	AT1G16700	315		1	4433773	4434641	1.88389	1.53535	1	1	AT1G12990	868
1	4801367	4801760	1.76633	1.58501	1	1	AT1G14010	393		1	5027778	5028080	2.36648	1.44268	1	0	AT1G14650	302		1	5712243	5713262	1.57394	2.58658	0	1	AT1G16705	1019		1	4442963	4443642	2.50358	2.5484	1	1	AT1G13020	679
1	4802955	4803215	1.77799	1.56779	1	0	AT1G14020	260		1	5037762	5038071	2.44716	2.23939	0	1	AT1G14670	309		1	5723359	5723550	1.16711	1.55571	0	1	AT1G16720	191		1	4446956	4447930	1.89758	1.61803	1	1	AT1G13030	450
1	4806925	4811256	2.15902	1.94454	1	1	AT1G14030	592		1	5054427	5055117	2.11183	2.99872	1	1	AT1G14690	690		1	5733715	5735258	2.17183	1.63418	1	1	AT1G16760	1024		1	4446956	4447930	1.89758	1.61803	1	1	AT1G13040	283
1	4806925	4811256	2.15902	1.94454	1	1	AT1G14040	768		1	5058717	5060051	2.19229	2.37112	1	1	AT1G14700	1334		1	5763502	5764049	2.3878	3.65074	1	1	AT1G16840	547		1	4456637	4457830	1.91804	1.87814	1	1	AT1G13070	462
1	4817432	4817923	1.73359	1.80999	1	1	AT1G14060	491		1	5064221	5064824	1.94513	1.88949	1	1	AT1G14710	603		1	5767352	5767869	0.995937	2.86696	0	1	AT1G16858	517		1	4461924	4462254	2.67553	1.98673	1	0	AT1G13090	330
1	4820157	4820424	1.86157	1.53242	1	0	AT1G14071	19		1	5067869	5068287	1.79899	2.87922	0	1	AT1G14720	418		1	5767352	5767869	0.995937	2.86696	0	1	AT1G16860	517		1	4472778	4473070	2.79714	2.14701	1	0	AT1G13120	292
1	4827198	4827397	2.2724	1.52706	1	0	AT1G14090	199		1	5073199	5073409	1.1187	2.28604	0	1	AT1G14730	210		1	5773018	5774012	2.07149	2.2524	1	1	AT1G16870	233		1	4473791	4477821	2.57903	3.80083	1	1	AT1G13130	3101
1	4828524	4835598	3.82721	4.24614	1	1	AT1G14100	1063		1	5076767	5077720	2.29806	3.35909	1	1	AT1G14740	953		1	5773018	5774012	2.07149	2.2524	1	1	AT1G16880	420		1	4484720	4485100	1.5664	1.4288	1	1	AT1G13160	380
1	4828524	4835598	3.82721	4.24614	1	1	AT1G14110	1618		1	5083919	5085429	2.62593	1.98062	1	1	AT1G14755	423		1	5778006	5778307	1.52503	1.38367	0	1	AT1G16890	301		1	4491910	4492461	2.01812	3.19038	1	1	AT1G13170	551
1	4828524	4835598	3.82721	4.24614	1	1	AT1G14120	1571		1	5083919	5085429	2.62593	1.98062	1	1	AT1G14760	861		1	5781973	5782240	1.95526	3.10185	0	1	AT1G16900	267		1	4495251	4495643	1.7582	1.22519	1	0	AT1G13180	392
1	4839183	4839583	3.97136	2.04323	1	0	AT1G14140	400		1	5092232	5092442	2.38022	2.15157	0	1	AT1G14780	210		1	5783065	5785985	2.68787	3.33329	1	1	AT1G16910	924		1	4498970	4499472	2.49591	1.45494	1	0	AT1G13190	502
1	4858314	4860075	2.6226	2.44481	1	1	AT1G14220	959		1	5093198	5093699	3.75957	2.11498	1	1	AT1G14780	501		1	5783065	5785985	2.68787	3.33329	1	1	AT1G16905	775		1	4504608	4508553	2.09949	2.464	1	1	AT1G13200	1307
1	4865087	4869605	3.34879	2.99783	1	1	AT1G14250	1153		1	5104041	5104627	2.8748	1.90881	1	1	AT1G14810	586		1	5788679	5798260	4.11439	4.83534	1	1	AT1G16920	570		1	4529237	4530001	1.53748	2.7789	1	1	AT1G13250	764
1	4865087	4869605	3.34879	2.99783	1	1	AT1G14240	2913		1	5111057	5111576	1.75976	3.22927	1	1	AT1G14830	519		1	5788679	5798260	4.11439	4.83534	1	1	AT1G16930	1547		1	4532155	4532964	2.10761	1.97455	1	1		0
1	4876763	4877087	1.56372	1.19328	1	0	AT1G14270	324		1	5123031	5123313	1.94557	2.36186	0	1	AT1G14850	228		1	5788679	5798260	4.11439	4.83534	1	1	AT1G16940	1508		1	4542353	4543351	2.14675	2.53981	1	1	AT1G13260	998
1	4888359	4888618	2.30835	1.50161	1	0	AT1G14320	259		1	5125039	5126417	2.3839	2.08938	1	1	AT1G14860	1112		1	5788679	5798260	4.11439	4.83534	1	1	AT1G16950	550		1	4544984	4545190	1.80461	1.69833	1	0	AT1G13270	206
1	4891241	4891909	2.45007	1.72742	1	1	AT1G14330	668		1	5126879	5127220	1.46715	2.42601	0	1		0		1	5806734	5807497	1.27107	1.62683	0	1	AT1G16980	186		1	4547801	4553865	4.73616	4.99072	1	1	AT1G13280	1074
1	4899376	4899638	2.3386	1.53242	1	1	AT1G14345	262		1	5128513	5131008	2.06028	1.9787	1	1	AT1G14870	1010		1	5808300	5813806	1.98382	2.08114	1	1	AT1G16980	3188		1	4547801	4553865	4.73616	4.99072	1	1	AT1G13290	1467
1	4902354	4903075	1.73875	1.72284	1	0		0		1	5132483	5135293	2.79171	3.0934	1	1	AT1G14880	1181		1	5808300	5813806	1.98382	2.08114	1	1	AT1G17000	1078		1	4554993	4560624	2.88528	3.15719	1	1	AT1G13300	1816
1	4903810	4904225	1.95465	1.32085	1	0		0		1	5136576	5137728	1.65212	1.71368	1	1	AT1G14890	714		1	5814681	5819038	2.37333	2.41492	1	1	AT1G17010	1471		1	4576301	4576506	1.52289	2.61375	0	1	AT1G13350	205
1	4905199	4905514	2.29268	0.559923	1	0		0		1	5138620	5139005	0.425422	1.59956	0	1	AT1G14900	385		1	5814681	5819038	2.37333	2.41492	1	1	AT1G17000	1981		1	4587821	4588572	2.43574	2.54665	1	1	AT1G13370	751
1	4912845	4913064	1.80429	1.77309	0	1	AT1G14360	219		1	5143256	5143541	1.70136	1.91592	0	1	AT1G14910	285		1	5834979	5836220	1.46785	2.39256	0	1	AT1G17060	477		1	4590010	4590352	1.63353	1.34054	1	0	AT1G13380	342
1	4928150	4928468	1.85413	1.19551	1	1	AT1G14400	318		1	5149605	5150634	2.86934	2.00583	1	1	AT1G14920	1029		1	5837706	5837941	0.892842	3.09249	0	1	AT1G17070	235		1	4593415	4593612	2.88547	1.20214	1	0	AT1G13390	197
1	4930503	4930826	2.31227	2.08599	1	1	AT1G14410	323		1	5152198	5160552	5.8203	7.06451	1	1	AT1G14930	821		1	5852104	5852452	1.48292	2.50552	0	1	AT1G17120	348		1	4596244	4601090	4.20309	4.40187	1	1	AT1G13400	1284
1	4939037	4939884	1.85365	1.83175	1	1	AT1G14440	847		1	5152198	5160552	5.8203	7.06451	1	1	AT1G14940	1027		1	5854204	5854498	1.72733	1.91438	0	1	AT1G17130	294		1	4604703	4607418	2.57146	3.41915	1	1	AT1G13420	1212
1	4947186	4947504	2.05153	1.29213	1	0	AT1G14450	318		1	5152198	5160552	5.8203	7.06451	1	1	AT1G14950	933		1	5865678	5865894	1.23962	2.14688	0	1	AT1G17150	187		1	4604703	4607418	2.57146	3.41915	1	1	AT1G13430	918
1	4952384	4952769	1.90538	1.6633	1	1	AT1G14460	385		1	5152198	5160552	5.8203	7.06451	1	1	AT1G14960	884		1	5867767	5868079	3.05317	4.53379	1	1	AT1G17160	312		1	4608810	4610566	1.59463	1.30348	1	1	AT1G13440	1756
1	4974244	4975637	2.59291	1.81543	1	1	AT1G14540	1393		1	5164566	5164942	1.76566	2.03581	0	1	AT1G14970	351		1	5874518	5879786	4.20207	4.5317	1	1	AT1G17190	1195		1	4614624	4615092	1.71558	2.11589	1	1	AT1G13450	468
1	4977149	4980424	5.89415	6.42646	1	1	AT1G14549	113		1	5166309	5166692	2.8148	2.58815	1	1	AT1G14980	383		1	5874518	5879786	4.20207	4.5317	1	1	AT1G17200	1386		1	4616070	4616269	2.50624	2.43517	1	0	AT1G13460	199
1	4977149	4980424	5.89415	6.42646	1	1	AT1G14550	1296		1	5167835	5168033	0.999373	2.3907	0	1	AT1G14990	198		1	5884252	5885766	1.73523	2.64166	0	1	AT1G17220	683		1	4647574	4648276	1.2346	2.53207	0	1	AT1G13590	327
1	4983668	4984128	2.05753	1.71477	1	1	AT1G14570	460		1	5169188	5169377	1.1516	1.77513	0	1	AT1G15000	189		1	5884252	5885766	1.73523	2.64166	0	1	AT1G17210	504		1	4650773	4651234	1.73193	2.08033	1	1	AT1G13600	447
1	4989398	4998075	5.49648	5.6151	1	1	AT1G14580	3170		1	5171172	5171676	2.64309	2.87699	1	1	AT1G15010	469		1	5922804	5923125	1.33905	1.58134	0	1	AT1G17290	321		1	4664273	4664527	1.35554	1.99684	0	1	AT1G13610	254
1	5000212	5007641	1.89102	1.6812	1	1	AT1G14590	431		1	5175715	5176080	3.78044	1.66936	1	1	AT1G15020	365		1	5927034	5930130	2.66917	2.96557	1	1	AT1G17300	750		1	4665779	4665984	1.30533	2.46439	0	1	AT1G13610	205
1	5000212	5007641	1.89102	1.6812	1	1	AT1G14600	2359		1	5177795	5178253	3.03886	2.15326	1	1	AT1G15030	458		1	5927034	5930130	2.66917	2.96557	1	1	AT1G17310	653		1	4668273	4669343	1.71604	2.97453	1	1	AT1G13620	900
1	5016127	5016453	1.77829	2.23969	1	1	AT1G14620	326		1	5186512	5186843	1.54897	3.00631	0	1	AT1G15060	331		1	5927034	5930130	2.66917	2.96557	1	1	AT1G17330	221		1	4672693	4673012	2.18799	1.28278	1	0	AT1G13630	264
1	5020330	5021262	1.60639	0.952393	1	0	AT1G14630	932		1	5193694	5194112	2.25316	2.04389	1	1	AT1G15100	418		1	5932273	5934132	2.3659	2.83988	1	1	AT1G17340	262		1	4687949	4692171	2.3031	2.47324	1	1	AT1G13670	810
1	5027777	5028209	3.35083	1.42996	1	0	AT1G14650	432		1	5199339	5200003	1.29534	1.91366	0	1	AT1G15110	664		1	5940384	5941906	1.93646	2.27018	1	1	AT1G17345	787		1	4687949	4692171	2.3031	2.47324	1	1	AT1G13680	1762
1	5037671	5038000	2.59036	2.33968	1	0	AT1G14670	329		1	5209346	5209841	1.30711	2.08388	1	1	AT1G15130	495		1	5940384	5941906	1.93646	2.27018	1	1	AT1G17350	122		1	4692571	4693481	1.24896	1.73447	0	1	AT1G13680	270
1	5042717	5043171	2.48424	1.21317	1	0	AT1G14685	454		1	5211574	5212097	1.8758	2.27938	0	1	AT1G15140	523		1	5954171	5954711	2.17974	2.06936	0	1	AT1G17370	540		1	4692571	4693481	1.24896	1.73447	0	1	AT1G13690	192
1	5054443	5055030	1.93037	1.74198	1	1	AT1G14690	587		1	5219782	5220044	1.48517	2.34863	0	1	AT1G15165	262		1	5979988	5981043	1.92836	2.28331	0	1	AT1G17420	1055		1	4693520	4693757	1.96556	1.90939	1	0	AT1G13690	237
1	5058709	5059911	3.25697	2.04416	1	0	AT1G14700	1202		1	5230690	5230893	2.07759	2.05277	0	1	AT1G15200	203		1	5986818	5987485	1.78081	2.00687	1	1	AT1G17440	667		1	4701339	4704764	2.87938	3.23195	1	1	AT1G13710	1932
1	5064149	5064938	2.6062	1.63108	1	1	AT1G14710	789		1	5242787	5244021	1.41749	1.89395	0	1	AT1G15240	571		1	5996514	5997421	2.84909	1.81352	0	1	AT1G17455	241		1	4710098	4710342	2.10861	1.19245	1	0	AT1G13730	244
1	5067670	5068402	2.11798	1.53579	1	1	AT1G14720	732		1	5242787	5244021	1.41749	1.89395	0	1	AT1G15230	440		1	5996514	5997421	2.84909	1.81352	0	1	AT1G17450	271		1	4713917	4714351	1.61115	2.24036	1	1	AT1G13740	434
1	5073276	5074481	1.51349	1.36392	1	0	AT1G14730	1205		1	5252353	5252739	2.77171	1.42334	1	0	AT1G15280	386		1	6027061	6028276	1.52996	2.39744	0	1	AT1G17520	324		1	4720189	4720511	2.136	1.42732	1	0	AT1G13760	268
1	5076674	5077693	2.50018	2.16602	1	1	AT1G14740	1019		1	5264045	5264959	1.83838	1.73746	1	1	AT1G15290	897		1	6027061	6028276	1.52996	2.39744	0	1	AT1G17530	645		1	4721837	4722073	1.66811	1.71321	1	0	AT1G13770	236
1	5083687	5085749	2.3021	2.25622	1	1	AT1G14755	600		1	5272298	5274994	1.8805	2.24237	1	1	AT1G15320	1776		1	6034664	6034941	1.65629	2.50906	0	1	AT1G17550	277		1	4742046	4742719	2.00162	2.77917	1	1	AT1G13840	25
1	5083687	5085749	2.3021	2.25622	1	1	AT1G14760	861		1	5272298	5274994	1.8805	2.24237	1	1	AT1G15330	648		1	6059196	6059569	2.81126	1.70319	1	0	AT1G17615	128		1	4754865	4756330	2.314	2.1849	1	1	AT1G13900	715
1	5092239	5092775	1.96059	1.77414	1	0	AT1G14780	536		1	5280332	5281588	3.00892	3.17077	1	1		0		1	6062366	6062854	0.807516	2.86696	0	1	AT1G17620	488		1	4754865	4756330	2.314	2.1849	1	1	AT1G13910	546
1	5103999	5104617	2.37765	1.89574	1	1	AT1G14810	618		1	5282558	5286445	4.5296	5.6753	1	1	AT1G15360	1135		1	6071566	6071972	1.27321	1.56081	1	1	AT1G17650	406		1	4761168	4761495	2.33294	1.64598	1	0	AT1G13930	327
1	5111222	5111543	2.43334	1.79176	1	0	AT1G14830	321		1	5287318	5287583	2.01366	1.91948	1	0	AT1G15370	265		1	6087972	6088256	0.84998	3.53006	0	1	AT1G17690	284		1	4765813	4766749	1.86476	1.85565	1	1	AT1G13940	936
1	5123090	5123368	2.23389	1.51675	1	0	AT1G14850	169		1	5292563	5293161	0.904482	2.08263	0	1	AT1G15385	405		1	6089478	6091706	3.16876	3.25533	1	1	AT1G17700	806		1	4788657	4788946	1.61115	2.47618	0	1	AT1G13980	289
1	5124930	5127236	1.92195	1.76175	1	1	AT1G14860	1221		1	5296515	5296780	2.78534	1.58302	1	0	AT1G15400	265		1	6089478	6091706	3.16876	3.25533	1	1	AT1G17710	1146		1	4794893	4795098	1.21019	2.91246	0	1	AT1G13990	205
1	5128588	5129649	2.4602	2.53485	1	1	AT1G14870	935		1	5309005	5309432	0.827533	1.83851	0	1	AT1G15440	427		1	6097798	6098228	0.949516	4.12297	0	1	AT1G17720	430		1	4797530	4798054	2.01394	3.64476	1	1	AT1G14000	524
1	5130505	5130879	2.02646	1.05397	1	0		0		1	5310328	5311236	1.53085	1.72051	1	1	AT1G15460	908		1	6099330	6099526	1.26785	1.56546	0	1	AT1G17730	196		1	4801297	4801762	1.4837	2.40687	1	1	AT1G14010	465
1	5132561	5135337	2.67068	3.41028	1	1	AT1G14880	1155		1	5314100	5315716	1.8205	1.79298	1	1	AT1G15470	209		1	6116335	6119399	2.07411	2.7024	1	1	AT1G17760	282		1	4802878	4803113	1.90402	1.46485	1	0	AT1G14020	235
1	5137082	5137759	2.04458	2.28156	1	1	AT1G14890	677		1	5323238	5323618	1.13323	2.15214	0	1	AT1G15490	380		1	6120224	6122456	3.87919	3.39544	1	1	AT1G17770	1715		1	4806804	4808651	1.82097	1.45385	1	1	AT1G14030	713
1	5138662	5139255	1.40735	0.907984	1	1	AT1G14900	593		1	5326350	5326895	1.98315	2.32636	1	1	AT1G15500	545		1	6126886	6127392	1.21284	2.41767	0	1	AT1G17790	506		1	4809384	4809589	0.900543	2.17812	0	1		0
1	5143061	5143620	2.10978	1.87096	1	1	AT1G14910	559		1	5341109	5341955	1.71048	2.13589	0	1	AT1G15530	822		1	6128825	6130882	2.4696	2.2524	1	1	AT1G17800	683		1	4809657	4811270	2.00483	2.62662	1	1	AT1G14040	782
1	5149462	5150683	2.11399	1.65091	1	1	AT1G14920	1221		1	5342673	5343396	1.67805	1.77368	1	1	AT1G15540	723		1	6128825	6130882	2.4696	2.2524	1	1	AT1G17810	857		1	4817637	4817953	1.79751	1.58862	1	0	AT1G14060	316
1	5152128	5160588	6.37971	6.48975	1	1	AT1G14930	821		1	5345674	5345901	2.68022	1.94614	1	0	AT1G15550	227		1	6134948	6135182	2.65702	1.98174	1	0	AT1G17820	234		1	4828354	4835485	3.07908	3.91286	1	1	AT1G14100	1233
1	5152128	5160588	6.37971	6.48975	1	1	AT1G14940	1027		1	5353296	5353799	1.89162	1.42507	1	0	AT1G15560	503		1	6153518	6153709	1.85827	1.70351	0	1	AT1G17880	191		1	4828354	4835485	3.07908	3.91286	1	1	AT1G14110	1618
1	5152128	5160588	6.37971	6.48975	1	1	AT1G14950	933		1	5362216	5362585	0.734148	2.26965	0	1	AT1G15570	369		1	6159237	6161380	2.56098	2.67529	1	1	AT1G17910	2143		1	4828354	4835485	3.07908	3.91286	1	1	AT1G14120	1571
1	5152128	5160588	6.37971	6.48975	1	1	AT1G14960	884		1	5367160	5369731	2.45816	2.81162	1	1	AT1G15590	1373		1	6168381	6168654	3.06784	2.05354	1	0	AT1G17930	273		1	4839178	4840083	1.94898	1.7331	1	1	AT1G14140	455
1	5164520	5164968	1.7249	1.99973	1	1	AT1G14970	397		1	5367160	5369731	2.45816	2.81162	1	1	AT1G15600	808		1	6175126	6181728	3.95545	4.32997	1	1	AT1G17950	1672		1	4839178	4840083	1.94898	1.7331	1	1	AT1G14150	230
1	5166243	5166659	2.15523	1.67116	1	1	AT1G14980	416		1	5370670	5372405	2.53908	2.44297	1	1	AT1G15610	1182		1	6175126	6181728	3.95545	4.32997	1	1	AT1G17960	832		1	4847255	4847509	1.75457	3.06182	1	0	AT1G14180	254
1	5167772	5167951	1.52095	1.14932	1	0	AT1G14990	179		1	5373250	5375804	2.25904	3.36797	1	1	AT1G15620	1071		1	6185101	6185623	2.76732	1.05585	1	0	AT1G17970	522		1	4858603	4860064	2.17438	2.03032	1	1	AT1G14220	959
1	5171249	5171801	1.81353	1.5429	1	1	AT1G15010	493		1	5376906	5378193	2.17525	2.80759	1	1	AT1G15630	1121		1	6204521	6204814	2.48735	2.26458	1	1	AT1G18030	293		1	4861364	4861845	1.57143	1.19198	1	1	AT1G14230	481
1	5175764	5176123	1.88347	2.4582	1	1	AT1G15020	359		1	5390280	5390621	2.09069	1.53312	0	1	AT1G15670	341		1	6220355	6220771	6.22826	1.01083	1	0	AT1G18075	123		1	4865147	4869669	2.23595	3.01513	1	1	AT1G14250	1217
1	5177658	5178086	2.4787	1.70708	1	1	AT1G15030	428		1	5393116	5395139	4.25652	5.72495	1	1	AT1G15680	1232		1	6222290	6223200	2.45872	2.80328	1	1	AT1G18080	910		1	4865147	4869669	2.23595	3.01513	1	1	AT1G14240	2853
1	5186475	5186928	2.00812	2.17833	1	1	AT1G15060	453		1	5399120	5400200	1.668	1.67954	1	1	AT1G15690	1080		1	6228327	6230251	3.06945	2.43867	1	1	AT1G18100	1861		1	4881686	4881857	1.91024	2.63571	1	0	AT1G14290	171
1	5193684	5194122	1.80429	1.2291	1	1	AT1G15100	438		1	5404452	5405121	2.1186	2.41465	1	1	AT1G15710	669		1	6239901	6243038	4.15888	4.04286	1	1	AT1G18140	1535		1	4888433	4888714	2.05124	3.54723	0	1	AT1G14320	281
1	5209477	5209730	2.11632	1.40884	1	1	AT1G15130	253		1	5406095	5406293	1.69317	2.62244	0	1	AT1G15720	198		1	6248949	6249225	0.989712	2.65701	0	1	AT1G18160	276		1	4891245	4891728	1.50091	2.15799	1	1	AT1G14330	483
1	5211471	5212193	2.35146	2.50522	1	1	AT1G15140	722		1	5409659	5409977	2.77345	1.83799	1	0	AT1G15730	318		1	6261170	6262647	1.99729	2.47387	1	1	AT1G18191	276		1	4899226	4899650	2.50707	1.36766	1	0	AT1G14345	424
1	5230709	5230992	1.89021	3.32843	1	1	AT1G15200	283		1	5444500	5445032	2.21457	1.99698	1	1	AT1G15810	532		1	6261170	6262647	1.99729	2.47387	1	1	AT1G18190	287		1	4912768	4913101	3.44981	2.38038	1	1	AT1G14360	333
1	5242764	5243827	1.92446	1.32553	1	1	AT1G15240	377		1	5446982	5447727	1.9107	2.98902	1	1	AT1G15820	745		1	6265281	6266778	2.08884	2.24023	1	1	AT1G18200	1362		1	4928220	4928519	2.40985	3.02751	1	1	AT1G14400	299
1	5242764	5243827	1.92446	1.32553	1	1	AT1G15230	463		1	5451501	5453305	2.38426	3.09744	1	1	AT1G15840	873		1	6265281	6266778	2.08884	2.24023	1	1	AT1G18210	169		1	4930526	4930754	1.30988	2.59786	0	1	AT1G14410	228
1	5251775	5252642	1.65473	1.46905	1	0	AT1G15270	346		1	5451501	5453305	2.38426	3.09744	1	1	AT1G15850	60		1	6268431	6268683	2.023	2.04345	0	1	AT1G18210	252		1	4932805	4933076	1.3163	2.58503	0	1	AT1G14420	271
1	5251775	5252642	1.65473	1.46905	1	0	AT1G15280	327		1	5455090	5455459	1.87736	2.39443	1	1	AT1G15860	369		1	6269838	6273484	3.82238	5.31878	1	1	AT1G18230	641		1	4938760	4939792	1.59197	2.04847	1	1	AT1G14440	968
1	5263989	5264909	1.71678	2.26495	1	1	AT1G15290	920		1	5471483	5471765	3.23451	2.42295	1	1	AT1G15930	282		1	6281573	6282015	3.47719	4.4215	1	1	AT1G18260	442		1	4947145	4947474	1.93648	1.74028	1	0	AT1G14450	329
1	5272334	5274641	2.36646	2.04312	1	1	AT1G15320	1740		1	5488114	5488753	2.6103	1.30828	1	0	AT1G15970	639		1	6293522	6298148	3.03112	3.0269	1	1	AT1G18280	1031		1	4952336	4952725	1.57866	1.61359	1	1	AT1G14460	389
1	5272334	5274641	2.36646	2.04312	1	1	AT1G15330	295		1	5498294	5498656	1.97521	2.81289	0	1	AT1G16020	362		1	6293522	6298148	3.03112	3.0269	1	1	AT1G18290	784		1	4963679	4964207	2.1578	2.2207	1	1	AT1G14510	528
1	5279566	5281726	2.90158	2.3333	1	0	AT1G15350	311		1	5503825	5504328	2.56219	1.63245	1	1	AT1G16030	503		1	6293522	6298148	3.03112	3.0269	1	1	AT1G18270	349		1	4974194	4975588	2.0217	2.47351	1	1	AT1G14540	1394
1	5282702	5286380	6.0943	6.42424	1	1	AT1G15360	1135		1	5514376	5514809	3.76486	2.70449	1	1	AT1G16080	433		1	6313633	6313834	2.03078	2.91908	0	1	AT1G18340	201		1	4977209	4981004	4.73015	5.86016	1	1	AT1G14549	113
1	5287201	5287468	2.53851	1.02454	1	0	AT1G15370	267		1	5540811	5541008	1.23057	1.99306	0	1	AT1G16180	197		1	6315517	6316724	1.79371	3.79481	1	1	AT1G18350	1073		1	4977209	4981004	4.73015	5.86016	1	1	AT1G14550	1296
1	5292398	5293187	1.33719	1.71824	1	1	AT1G15385	431		1	5547109	5547358	2.01017	2.61929	0	1	AT1G16210	249		1	6315517	6316724	1.79371	3.79481	1	1	AT1G18360	29		1	4977209	4981004	4.73015	5.86016	1	1	AT1G14560	332
1	5292398	5293187	1.33719	1.71824	1	1	AT1G15380	137		1	5556427	5557417	1.56232	1.34963	1	0	AT1G16240	414		1	6318826	6319149	0.584571	1.81085	0	1	AT1G18360	323		1	4983749	4984041	1.90977	1.31697	1	0	AT1G14570	292
1	5308940	5311258	1.79536	1.35374	1	1	AT1G15450	71		1	5556427	5557417	1.56232	1.34963	1	0	AT1G16250	428		1	6331606	6331797	1.60494	3.5937	0	1	AT1G18400	191		1	4989452	4998104	4.33135	4.53735	1	1	AT1G14580	3170
1	5308940	5311258	1.79536	1.35374	1	1	AT1G15460	1257		1	5570095	5570480	2.06306	2.09334	1	1	AT1G16280	385		1	6344986	6346546	1.84871	1.60986	1	1	AT1G18420	703		1	5000277	5003470	1.59884	1.70852	1	1	AT1G14590	366
1	5308940	5311258	1.79536	1.35374	1	1	AT1G15440	574		1	5572019	5572451	2.6103	1.59172	1	1	AT1G16290	432		1	6344986	6346546	1.84871	1.60986	1	1	AT1G18430	71		1	5000277	5003470	1.59884	1.70852	1	1	AT1G14600	2359
1	5313949	5315863	1.7552	2.23367	1	1	AT1G15460	145		1	5573660	5573877	0.801736	1.74175	0	1		0		1	6344986	6346546	1.84871	1.60986	1	1	AT1G18440	572		1	5005274	5006635	1.04516	1.68027	0	1		0
1	5313949	5315863	1.7552	2.23367	1	1	AT1G15470	356		1	5580992	5581299	1.68532	1.80874	1	1	AT1G16320	307		1	6361734	6361945	0.914636	2.24023	0	1	AT1G18480	211		1	5014190	5014410	2.81643	2.53907	1	0	AT1G14610	220
1	5323200	5323582	1.30911	2.06117	0	1	AT1G15490	382		1	5590976	5591275	2.08934	3.05371	0	1	AT1G16350	299		1	6369419	6369794	2.0808	2.21075	1	1	AT1G18500	375		1	5016321	5016518	2.51743	1.18739	1	0	AT1G14620	197
1	5326425	5327242	2.31026	1.6274	1	0	AT1G15500	817		1	5600723	5608169	3.34617	3.70027	1	1	AT1G16380	644		1	6389672	6391324	2.84375	4.02585	1	1	AT1G18570	1595		1	5037692	5038112	1.7249	2.5941	1	1	AT1G14670	420
1	5341406	5343623	1.63892	1.77441	1	1	AT1G15540	1036		1	5600723	5608169	3.34617	3.70027	1	1	AT1G16400	2314		1	6394571	6396299	1.58846	1.45972	1	1	AT1G18580	435		1	5042748	5043151	1.42751	1.73821	1	1	AT1G14685	403
1	5341406	5343623	1.63892	1.77441	1	1	AT1G15530	525		1	5600723	5608169	3.34617	3.70027	1	1	AT1G16390	1790		1	6433129	6433865	1.35852	3.43502	0	1	AT1G18680	335		1	5054568	5055082	1.41129	1.72568	1	1	AT1G14690	514
1	5345427	5346127	1.83179	1.75156	1	1	AT1G15550	700		1	5608915	5611866	2.91866	2.99163	1	1	AT1G16410	2511		1	6433129	6433865	1.35852	3.43502	0	1	AT1G18690	291		1	5058702	5059538	2.01168	2.47757	1	1	AT1G14700	836
1	5349745	5353097	1.95222	1.65804	1	1	AT1G15560	442		1	5622402	5623188	2.02432	1.95609	1	0	AT1G16470	402		1	6446874	6447074	1.29734	3.00662	0	1		0		1	5064157	5065020	2.41635	2.78632	1	1	AT1G14710	863
1	5367022	5372479	2.73031	2.43167	1	1	AT1G15590	1373		1	5622402	5623188	2.02432	1.95609	1	0	AT1G16460	261		1	6448639	6453098	3.87581	4.2751	1	1	AT1G18710	2504		1	5067895	5068474	2.04882	2.52662	1	1	AT1G14720	579
1	5367022	5372479	2.73031	2.43167	1	1	AT1G15600	1421		1	5632972	5634566	1.91305	1.93116	1	1		0		1	6464315	6464669	2.43693	2.03657	0	1	AT1G18740	354		1	5076498	5077720	2.89283	2.61607	1	1	AT1G14740	1222
1	5367022	5372479	2.73031	2.43167	1	1	AT1G15610	1182		1	5648945	5649178	2.46623	2.0761	0	1	AT1G16520	233		1	6470459	6474053	3.51804	4.55447	1	1	AT1G18770	678		1	5083661	5085599	1.86042	2.93724	1	1	AT1G14755	600
1	5373336	5375876	2.77269	3.22587	1	1	AT1G15620	1071		1	5652743	5654201	1.73592	1.8315	1	1	AT1G16530	140		1	6470459	6474053	3.51804	4.55447	1	1	AT1G18760	674		1	5083661	5085599	1.86042	2.93724	1	1	AT1G14760	861
1	5376661	5378174	2.08775	2.02279	1	1	AT1G15630	1234		1	5668496	5668773	2.36405	2.63128	0	1	AT1G16560	277		1	6476654	6476980	2.09392	1.61016	0	1	AT1G18780	326		1	5092162	5093719	1.18265	2.20266	1	1	AT1G14780	1557
1	5390278	5390518	2.80928	1.01006	1	0	AT1G15670	240		1	5678232	5678631	1.33877	3.01595	0	1	AT1G16610	399		1	6478644	6479053	2.14617	2.60642	1	1	AT1G18790	202		1	5103836	5104730	1.87193	1.72154	1	1	AT1G14810	859
1	5393234	5395661	3.56441	4.46698	1	1	AT1G15680	1232		1	5709860	5710225	2.2374	2.32969	0	1	AT1G16700	365		1	6484933	6486771	1.65163	2.54108	1	1	AT1G18810	1175		1	5123145	5123434	2.39028	1.29105	1	0	AT1G14850	114
1	5399082	5400119	1.88895	1.72284	1	0	AT1G15690	1037		1	5712238	5712903	1.3809	2.08588	0	1	AT1G16705	665		1	6495860	6496521	1.6573	1.87695	0	1	AT1G18835	298		1	5124988	5127049	1.55154	2.17933	1	1	AT1G14860	1163
1	5403587	5404997	2.17134	1.96865	1	1	AT1G15700	231		1	5714109	5714296	0.966151	5.03863	0	1	AT1G16710	77		1	6507181	6511586	4.014	3.82619	1	1	AT1G18860	1735		1	5128590	5129777	2.1151	1.98431	1	1	AT1G14870	933
1	5403587	5404997	2.17134	1.96865	1	1	AT1G15710	639		1	5723184	5723581	1.00926	2.68341	0	1	AT1G16720	397		1	6529121	6529382	0.847153	3.7578	0	1	AT1G18900	261		1	5130582	5130949	1.55397	1.29132	1	0		0
1	5406098	5406352	1.93317	1.73871	1	0	AT1G15720	254		1	5733367	5734646	1.51194	2.0661	1	1	AT1G16760	412		1	6537734	6537989	1.9992	1.40014	0	1	AT1G18910	255		1	5132561	5135272	3.17131	2.77244	1	1	AT1G14880	1155
1	5409550	5409933	2.32963	1.18897	1	0	AT1G15730	383		1	5760802	5760996	1.8306	1.88024	0	1	AT1G16830	194		1	6546430	6546800	2.24086	2.99309	1	1	AT1G18950	370		1	5137204	5137630	1.90052	1.99743	1	1	AT1G14890	426
1	5436231	5436485	1.91823	1.28373	1	0	AT1G15780	181		1	5763537	5763997	3.31013	2.76425	1	1	AT1G16840	460		1	6553385	6554043	1.2836	2.16626	0	1	AT1G18960	555		1	5139086	5139306	1.33896	2.00032	1	0	AT1G14900	220
1	5444578	5444978	2.13676	2.98626	1	0	AT1G15810	400		1	5767537	5767895	2.78888	1.93107	1	1	AT1G16858	358		1	6554730	6555368	2.73227	3.50879	1	1	AT1G18970	638		1	5143123	5143420	2.32604	1.36022	1	0	AT1G14910	297
1	5446969	5448367	1.75008	1.53343	1	1	AT1G15820	890		1	5767537	5767895	2.78888	1.93107	1	1	AT1G16860	358		1	6562074	6562636	1.91802	1.94233	0	1	AT1G19000	562		1	5149581	5150566	2.51512	1.95313	1	1	AT1G14920	985
1	5446969	5448367	1.75008	1.53343	1	1	AT1G15825	218		1	5772836	5774497	1.21859	2.15489	0	1	AT1G16870	415		1	6572273	6573838	1.32414	1.81953	0	1	AT1G19030	664		1	5152233	5160553	4.99425	6.50942	1	1	AT1G14930	821
1	5451444	5452376	3.50721	4.77561	1	1	AT1G15840	930		1	5772836	5774497	1.21859	2.15489	0	1	AT1G16880	905		1	6582024	6583474	2.30446	2.29544	1	1	AT1G19060	1408		1	5152233	5160553	4.99425	6.50942	1	1	AT1G14940	1027
1	5453254	5454177	0.673534	1.36507	0	1	AT1G15850	834		1	5777802	5778324	1.36302	2.36154	0	1	AT1G16890	522		1	6595077	6595427	1.6433	1.84229	0	1	AT1G19100	350		1	5152233	5160553	4.99425	6.50942	1	1	AT1G14950	933
1	5459990	5460735	1.67542	1.81975	1	0	AT1G15880	343		1	5781926	5785911	1.97274	2.80785	1	1	AT1G16900	507		1	6602289	6602754	1.15863	3.29924	0	1	AT1G19110	465		1	5152233	5160553	4.99425	6.50942	1	1	AT1G14960	884
1	5459990	5460735	1.67542	1.81975	1	0	AT1G15885	258		1	5781926	5785911	1.97274	2.80785	1	1	AT1G16910	908		1	6608282	6608496	1.56339	2.37357	0	1	AT1G19120	214		1	5164520	5164950	1.43214	2.33598	0	1	AT1G14970	397
1	5469524	5469848	1.55907	1.42726	1	0	AT1G15920	324		1	5781926	5785911	1.97274	2.80785	1	1	AT1G16905	1385		1	6612125	6613099	1.02783	2.95183	0	1	AT1G19140	391		1	5166291	5166585	1.69633	2.04383	1	1	AT1G14980	294
1	5488364	5488667	1.92218	1.65977	1	1	AT1G15970	303		1	5788577	5798226	3.98462	4.8827	1	1	AT1G16920	672		1	6612125	6613099	1.02783	2.95183	0	1	AT1G19150	350		1	5167746	5168750	1.05466	1.31786	0	1	AT1G14990	518
1	5497368	5497603	2.39678	1.87845	1	0	AT1G16010	235		1	5788577	5798226	3.98462	4.8827	1	1	AT1G16930	1547		1	6614558	6614913	2.72537	1.89401	1	0	AT1G19160	355		1	5167746	5168750	1.05466	1.31786	0	1	AT1G15000	154
1	5503971	5505002	1.37044	1.25316	1	0	AT1G16030	564		1	5788577	5798226	3.98462	4.8827	1	1	AT1G16940	1508		1	6616759	6617189	1.77149	2.00687	0	1	AT1G19170	430		1	5168907	5169667	1.74755	0.813804	1	0	AT1G15000	760
1	5503971	5505002	1.37044	1.25316	1	0	AT1G16040	267		1	5788577	5798226	3.98462	4.8827	1	1	AT1G16950	550		1	6619219	6620738	1.62853	1.91078	1	1		0		1	5171182	5171692	1.98028	3.85184	1	1	AT1G15010	485
1	5514395	5514846	2.54415	1.84084	1	1	AT1G16080	451		1	5806887	5808316	1.39181	1.20264	1	1	AT1G16980	1005		1	6622312	6622513	1.45916	2.96501	0	1	AT1G19180	201		1	5175796	5175977	2.04027	1.63485	1	0	AT1G15020	181
1	5540593	5540969	1.24512	1.4873	0	1	AT1G16180	376		1	5809565	5819156	2.11571	2.60225	1	1	AT1G16980	1923		1	6624052	6624756	1.68064	2.09487	1	1	AT1G19190	704		1	5177695	5178370	2.18639	2.01834	1	1	AT1G15030	675
1	5547057	5547499	2.05463	1.85018	1	1	AT1G16210	442		1	5809565	5819156	2.11571	2.60225	1	1	AT1G17010	1589		1	6638952	6640112	1.94489	1.74479	1	1		0		1	5186432	5186895	1.30885	3.24851	0	1	AT1G15060	463
1	5556454	5557449	1.6498	1.37436	1	0	AT1G16240	387		1	5809565	5819156	2.11571	2.60225	1	1	AT1G17000	3934		1	6643696	6645149	4.44735	2.95393	1	1	AT1G19230	960		1	5193690	5194108	2.36934	1.65079	1	1	AT1G15100	418
1	5556454	5557449	1.6498	1.37436	1	0	AT1G16250	460		1	5829159	5829423	1.55741	2.66239	0	1	AT1G17050	264		1	6649955	6655032	3.53053	4.16514	1	1	AT1G19240	465		1	5199244	5199867	1.2274	2.08661	1	1	AT1G15110	623
1	5570007	5570432	2.23389	1.42526	1	0	AT1G16280	425		1	5834776	5836126	1.91694	1.80395	1	1	AT1G17060	680		1	6649955	6655032	3.53053	4.16514	1	1	AT1G19250	2549		1	5202969	5203301	1.80738	1.30253	1	0	AT1G15120	332
1	5571404	5572729	1.43931	1.79541	1	1	AT1G16290	1325		1	5837544	5837926	1.16734	3.33623	0	1	AT1G17070	336		1	6666170	6666482	1.23926	2.22326	0	1	AT1G19290	233		1	5209430	5209782	1.74248	2.20479	1	1	AT1G15130	352
1	5578524	5578727	1.55131	1.29405	1	0	AT1G16310	203		1	5850301	5850611	3.32667	2.2833	1	1	AT1G17110	310		1	6677307	6678564	1.69047	1.61907	1	1	AT1G19310	366		1	5211311	5212174	1.50374	2.58503	1	1	AT1G15140	863
1	5581094	5581360	2.38085	1.23898	1	0	AT1G16320	266		1	5852060	5852390	2.91285	1.79951	1	1	AT1G17120	330		1	6682594	6683072	2.39025	0.848571	1	0	AT1G19330	478		1	5236271	5236493	1.07091	2.65185	0	1	AT1G15210	222
1	5590967	5591500	2.23389	1.47556	1	1	AT1G16350	533		1	5854203	5854593	2.7145	2.14761	1	1	AT1G17130	390		1	6688749	6689612	1.98933	1.94546	1	1	AT1G19350	863		1	5242848	5243966	1.67829	1.7425	1	1	AT1G15240	516
1	5600599	5611795	3.88982	3.67763	1	1	AT1G16380	768		1	5862213	5862514	1.25372	2.01545	0	1	AT1G17145	301		1	6694331	6694803	1.53005	2.03114	0	1	AT1G19370	472		1	5242848	5243966	1.67829	1.7425	1	1	AT1G15230	379
1	5600599	5611795	3.88982	3.67763	1	1	AT1G16400	2314		1	5863754	5864067	2.53706	2.42601	0	1	AT1G17147	255		1	6699908	6703117	2.02077	2.67143	1	1	AT1G19390	2345		1	5251675	5252720	1.65353	2.05528	1	1	AT1G15270	446
1	5600599	5611795	3.88982	3.67763	1	1	AT1G16410	2619		1	5865564	5866388	1.86129	1.2544	1	1	AT1G17150	681		1	6719212	6720419	2.46619	1.9873	1	1	AT1G19415	971		1	5251675	5252720	1.65353	2.05528	1	1	AT1G15280	405
1	5600599	5611795	3.88982	3.67763	1	1	AT1G16390	1790		1	5867825	5868250	3.051	1.58924	1	1	AT1G17160	425		1	6727355	6727719	2.86067	1.68017	1	0	AT1G19430	364		1	5263260	5264880	1.46517	1.8425	1	1	AT1G15290	1620
1	5622270	5623242	1.78711	1.62593	1	1	AT1G16470	456		1	5874828	5879700	3.9123	4.20512	1	1	AT1G17190	1195		1	6729216	6729624	1.40376	2.8571	0	1	AT1G19440	408		1	5272238	5274799	2.18726	2.76995	1	1	AT1G15320	1818
1	5622270	5623242	1.78711	1.62593	1	1	AT1G16460	393		1	5874828	5879700	3.9123	4.20512	1	1	AT1G17200	1300		1	6738871	6739796	3.95382	2.3981	1	1	AT1G19460	863		1	5272238	5274799	2.18726	2.76995	1	1	AT1G15330	453
1	5632158	5634538	1.82006	2.06194	1	1		0		1	5884364	5884703	1.56232	2.84071	0	1	AT1G17210	339		1	6740729	6742264	1.31056	2.51289	0	1	AT1G19470	968		1	5277257	5277537	2.16312	2.06533	1	0	AT1G15340	280
1	5648889	5649185	1.41984	1.29902	1	0	AT1G16520	296		1	5885453	5885737	1.26786	2.10116	0	1	AT1G17220	284		1	6744803	6745148	1.43839	2.48373	0	1	AT1G19480	345		1	5280325	5281635	2.88158	3.03822	1	1		0
1	5651780	5654268	1.78613	1.56176	1	1	AT1G16530	1103		1	5911250	5911587	1.52375	2.42953	1	1	AT1G17270	337		1	6755043	6755776	2.37327	4.1877	1	1	AT1G19500	641		1	5282554	5286273	4.25834	5.65293	1	1	AT1G15360	1135
1	5678174	5678637	1.95794	1.90641	1	1	AT1G16610	463		1	5919662	5919927	1.2204	2.48821	0	1	AT1G17280	265		1	6756769	6757955	2.36833	3.09329	1	1	AT1G19510	608		1	5287106	5287372	3.18444	1.83585	1	0	AT1G15370	266
1	5688034	5688237	3.02232	1.06652	1	0	AT1G16650	203		1	5922866	5923232	2.82107	2.5753	0	1	AT1G17290	366		1	6774136	6775169	1.4481	2.11577	0	1	AT1G19570	392		1	5292038	5293194	1.84478	2.20063	1	1	AT1G15385	438
1	5709935	5710206	2.32149	1.96595	1	1	AT1G16700	271		1	5926978	5930218	3.38675	3.71472	1	1	AT1G17300	790		1	6774136	6775169	1.4481	2.11577	0	1	AT1G19580	409		1	5292038	5293194	1.84478	2.20063	1	1	AT1G15380	497
1	5712148	5713206	1.74352	2.12335	1	1	AT1G16705	1058		1	5926978	5930218	3.38675	3.71472	1	1	AT1G17310	653		1	6779009	6779523	1.95753	3.47565	0	1	AT1G19600	514		1	5294804	5295155	2.35933	1.94446	1	0	AT1G15390	351
1	5723099	5723503	2.23389	2.11527	1	1	AT1G16720	404		1	5926978	5930218	3.38675	3.71472	1	1	AT1G17330	309		1	6781610	6782150	2.46094	2.2825	1	1	AT1G19610	429		1	5296114	5296739	3.08049	3.7981	1	1	AT1G15400	625
1	5733626	5735026	1.78585	1.86183	1	1	AT1G16760	792		1	5932300	5933339	2.62617	3.28388	1	1		0		1	6783946	6785119	2.12611	3.93994	1	1	AT1G19620	1055		1	5310454	5311240	1.03996	1.53506	0	1	AT1G15460	786
1	5744755	5744937	2.52955	1.84233	1	0	AT1G16790	182		1	5940114	5941022	1.83142	2.63928	1	1	AT1G17345	599		1	6787741	6788020	1.83003	3.59616	0	1	AT1G19630	226		1	5313999	5314967	1.37403	1.99392	0	1	AT1G15460	95
1	5755183	5755755	1.48926	1.35154	1	0	AT1G16810	167		1	5969720	5969932	1.79581	2.23939	0	1	AT1G17410	212		1	6789089	6794673	2.99117	3.12163	1	1	AT1G19640	2757		1	5323210	5323669	1.40164	1.69329	1	1	AT1G15490	459
1	5755183	5755755	1.48926	1.35154	1	0	AT1G16800	80		1	5980640	5980946	1.49709	1.47472	1	1	AT1G17420	306		1	6803611	6805022	5.58294	4.13756	1	1	AT1G19670	1411		1	5326365	5327112	1.87998	2.55894	1	1	AT1G15500	747
1	5760751	5761078	1.6599	1.1475	1	0	AT1G16830	306		1	5986989	5987687	1.67805	2.501	1	1	AT1G17440	698		1	6814905	6815208	1.89454	2.6136	0	1	AT1G19710	303		1	5341036	5341974	1.16572	2.06033	1	1	AT1G15530	895
1	5763428	5763959	1.39618	1.78902	1	1	AT1G16840	531		1	6018222	6018434	1.2204	2.65528	0	1		0		1	6822151	6822498	2.10326	1.99472	0	1	AT1G19720	347		1	5342879	5343480	1.67263	1.74367	1	1	AT1G15540	601
1	5765453	5765643	3.2168	0.716702	1	0	AT1G16850	190		1	6027050	6028081	2.04405	1.67005	1	1	AT1G17520	335		1	6823874	6825235	2.65795	1.87083	1	1	AT1G19730	197		1	5367162	5369723	2.41208	2.56041	1	1	AT1G15590	1373
1	5767417	5767848	2.32544	2.20173	1	1	AT1G16858	431		1	6027050	6028081	2.04405	1.67005	1	1	AT1G17530	450		1	6823874	6825235	2.65795	1.87083	1	1	AT1G19740	913		1	5367162	5369723	2.41208	2.56041	1	1	AT1G15600	800
1	5767417	5767848	2.32544	2.20173	1	1	AT1G16860	431		1	6034575	6035104	2.40457	1.96569	1	1	AT1G17550	529		1	6832629	6833226	1.40998	1.92486	0	1	AT1G19770	597		1	5370731	5375875	2.55498	2.80522	1	1	AT1G15610	1128
1	5772725	5774226	2.14906	1.80642	1	1	AT1G16870	526		1	6059600	6059787	0.204833	1.81284	0	1	AT1G17615	187		1	6837044	6845826	5.56839	5.93118	1	1	AT1G19790	2173		1	5370731	5375875	2.55498	2.80522	1	1	AT1G15620	1071
1	5772725	5774226	2.14906	1.80642	1	1	AT1G16880	634		1	6062440	6062945	3.19451	1.72358	1	1	AT1G17620	505		1	6850096	6851221	1.5254	1.33614	1	0		0		1	5376911	5379324	1.95706	2.09152	1	1	AT1G15630	1116
1	5778040	5778287	1.5358	1.9464	0	1	AT1G16890	247		1	6087978	6091989	2.73679	3.19478	1	1	AT1G17690	362		1	6852202	6855390	1.6877	1.89689	1	1	AT1G19830	670		1	5376911	5379324	1.95706	2.09152	1	1	AT1G15640	438
1	5781895	5785915	2.67943	2.67496	1	1	AT1G16900	538		1	6087978	6091989	2.73679	3.19478	1	1	AT1G17700	806		1	6872696	6873135	1.62318	2.30246	0	1	AT1G19840	341		1	5381180	5381647	1.63033	1.07817	1	0	AT1G15660	467
1	5781895	5785915	2.67943	2.67496	1	1	AT1G16910	912		1	6087978	6091989	2.73679	3.19478	1	1	AT1G17710	1429		1	6877720	6879339	1.39262	1.36841	1	1		0		1	5390107	5390813	1.58422	1.22118	1	1	AT1G15670	706
1	5781895	5785915	2.67943	2.67496	1	1	AT1G16905	1385		1	6097767	6098096	3.31542	2.37935	1	1	AT1G17720	329		1	6881656	6882289	2.47225	5.28402	1	1		0		1	5393258	5395493	3.79035	4.71912	1	1	AT1G15680	1232
1	5788685	5798545	4.62065	4.58725	1	1	AT1G16920	564		1	6099204	6099465	1.34244	2.28086	0	1	AT1G17730	261		1	6903518	6903901	1.53034	2.4675	0	1	AT1G19880	383		1	5399076	5400000	1.96129	2.10033	1	1	AT1G15690	924
1	5788685	5798545	4.62065	4.58725	1	1	AT1G16930	1547		1	6116261	6119600	1.65941	3.04122	1	1	AT1G17760	356		1	6904982	6912107	4.17128	4.73291	1	1	AT1G19890	984		1	5404425	5405075	1.51775	2.66709	1	1	AT1G15710	650
1	5788685	5798545	4.62065	4.58725	1	1	AT1G16940	1508		1	6120079	6122516	3.66471	3.2598	1	1	AT1G17770	1775		1	6904982	6912107	4.17128	4.73291	1	1	AT1G19900	1842		1	5406268	5406473	1.20492	1.88518	0	1	AT1G15720	205
1	5788685	5798545	4.62065	4.58725	1	1	AT1G16950	550		1	6127033	6127408	2.37724	2.50285	1	1	AT1G17790	371		1	6913414	6913648	1.73157	1.28694	1	0	AT1G19910	234		1	5409537	5409856	2.19913	1.74058	1	1	AT1G15730	319
1	5806632	5819194	2.09391	2.20746	1	1	AT1G16980	4177		1	6128816	6130815	2.07928	3.00503	1	1	AT1G17800	685		1	6916097	6917822	2.59218	2.12822	1	1	AT1G19920	708		1	5436276	5436489	2.52779	1.54691	1	0	AT1G15780	136
1	5806632	5819194	2.09391	2.20746	1	1	AT1G17010	1627		1	6128816	6130815	2.07928	3.00503	1	1	AT1G17810	790		1	6916097	6917822	2.59218	2.12822	1	1	AT1G19930	802		1	5443190	5443415	1.11886	1.69724	0	1	AT1G15800	225
1	5806632	5819194	2.09391	2.20746	1	1	AT1G17000	3934		1	6153399	6153803	2.09929	1.38709	1	0	AT1G17880	404		1	6921307	6922165	1.68064	2.21968	0	1		0		1	5444606	5445104	1.68864	1.70799	1	1	AT1G15810	498
1	5834887	5836213	2.59105	2.65657	1	1	AT1G17060	569		1	6155433	6155659	2.72684	2.85013	1	0	AT1G17890	226		1	6932581	6933287	0.459663	1.17969	0	1	AT1G19970	108		1	5446761	5447691	1.98638	2.61375	1	1	AT1G15820	930
1	5837677	5837893	1.08258	1.6503	0	1	AT1G17070	216		1	6159262	6160970	1.89867	2.20314	1	1	AT1G17910	1708		1	6932581	6933287	0.459663	1.17969	0	1	AT1G19980	271		1	5451446	5452292	2.46481	4.06731	1	1	AT1G15840	846
1	5841229	5841499	1.93317	1.49313	1	0	AT1G17080	270		1	6175154	6181798	3.66969	4.79129	1	1	AT1G17950	1672		1	6935352	6935579	1.75067	4.72396	0	1	AT1G19990	227		1	5455006	5455321	2.17438	2.24036	1	1	AT1G15860	315
1	5850188	5850543	2.75633	2.19578	1	0	AT1G17110	355		1	6175154	6181798	3.66969	4.79129	1	1	AT1G17960	902		1	6942920	6943230	1.08542	1.51545	0	1	AT1G20020	310		1	5460008	5460208	2.70069	1.94698	1	0	AT1G15880	200
1	5852012	5852401	2.14453	2.11697	1	1	AT1G17120	389		1	6185111	6185391	2.25212	2.36615	1	1	AT1G17970	280		1	6958147	6961188	5.21811	6.5881	1	1	AT1G20070	976		1	5471544	5471764	3.2388	2.36211	0	1	AT1G15930	220
1	5854235	5854554	2.61323	1.40577	1	0	AT1G17130	319		1	6204456	6204737	1.14599	2.49132	0	1	AT1G18030	281		1	6962183	6964780	1.61809	2.26866	1	1	AT1G20080	2597		1	5488179	5488755	0.960757	1.19346	0	1	AT1G15970	576
1	5863740	5864013	1.67542	2.69912	1	1	AT1G17147	269		1	6209173	6210263	2.62895	2.12261	1	1	AT1G18040	327		1	6967065	6967498	2.40383	2.25695	1	1	AT1G20090	433		1	5497362	5498413	1.61877	1.62935	1	1	AT1G16010	361
1	5865620	5866225	1.41088	1.50646	1	1	AT1G17150	518		1	6209173	6210263	2.62895	2.12261	1	1	AT1G18050	492		1	6970444	6970687	1.4939	3.564	0	1	AT1G20100	243		1	5497362	5498413	1.61877	1.62935	1	1	AT1G16020	248
1	5867749	5868104	1.26263	1.99706	0	1	AT1G17160	355		1	6217930	6218126	1.94025	1.66652	0	1	AT1G18070	196		1	6971495	6972607	1.75791	3.33234	1	1	AT1G20110	1112		1	5503970	5505031	1.91097	1.04918	1	1	AT1G16030	565
1	5874658	5879678	4.10157	3.599	1	1	AT1G17190	1195		1	6220465	6221107	1.97344	3.09471	1	1	AT1G18075	185		1	6976077	6985710	2.71356	2.72386	1	1	AT1G20120	1187		1	5503970	5505031	1.91097	1.04918	1	1	AT1G16040	296
1	5874658	5879678	4.10157	3.599	1	1	AT1G17200	1278		1	6222273	6223368	1.85849	2.84415	1	1	AT1G18080	1095		1	6976077	6985710	2.71356	2.72386	1	1	AT1G20132	2363		1	5514487	5514763	2.80811	2.1525	1	0	AT1G16080	276
1	5884230	5885597	2.05937	1.82542	1	1	AT1G17220	514		1	6228168	6230251	2.3228	3.01849	1	1	AT1G18100	2020		1	6976077	6985710	2.71356	2.72386	1	1	AT1G20135	1374		1	5547086	5547452	1.82173	1.18382	1	0	AT1G16210	366
1	5884230	5885597	2.05937	1.82542	1	1	AT1G17210	526		1	6232522	6232810	2.85563	1.98587	1	1	AT1G18120	288		1	6976077	6985710	2.71356	2.72386	1	1	AT1G20130	2488		1	5556370	5557270	1.958	1.25411	1	0	AT1G16240	471
1	5926977	5930070	3.54728	3.44215	1	1	AT1G17300	790		1	6240417	6242718	4.55988	5.34113	1	1	AT1G18140	1019		1	6995710	6997784	1.64304	2.29767	1	1	AT1G20180	1574		1	5556370	5557270	1.958	1.25411	1	0	AT1G16250	281
1	5926977	5930070	3.54728	3.44215	1	1	AT1G17310	653		1	6246936	6247466	1.16571	2.17254	0	1	AT1G18150	530		1	7007323	7007514	2.18189	3.88039	0	1	AT1G20220	191		1	5561654	5561899	1.67829	1.211	1	0	AT1G16260	245
1	5926977	5930070	3.54728	3.44215	1	1	AT1G17330	161		1	6248887	6249360	2.67245	1.48919	1	1	AT1G18160	473		1	7009052	7009978	2.00154	1.13003	1	1	AT1G20225	281		1	5570053	5573103	1.54377	1.70166	1	1	AT1G16280	434
1	5932130	5934214	1.8961	2.15937	1	1	AT1G17340	344		1	6262056	6262553	2.78203	1.99057	1	1	AT1G18191	274		1	7009052	7009978	2.00154	1.13003	1	1	AT1G20230	408		1	5570053	5573103	1.54377	1.70166	1	1	AT1G16290	2350
1	5940185	5941206	2.69082	2.9396	1	1	AT1G17345	783		1	6265393	6266620	1.90916	3.16333	1	1	AT1G18200	1204		1	7014526	7015515	1.98029	2.44051	1	1	AT1G20240	690		1	5580897	5581603	1.36163	2.13615	1	1	AT1G16320	706
1	5954355	5954793	1.78711	1.64866	1	1	AT1G17370	438		1	6265393	6266620	1.90916	3.16333	1	1	AT1G18210	11		1	7022573	7022870	1.68983	2.76917	0	1	AT1G20270	297		1	5590932	5591412	2.51284	3.26227	1	1	AT1G16350	461
1	5969546	5969860	2.04377	1.45791	1	0	AT1G17410	314		1	6268200	6268682	2.46688	3.4855	1	1	AT1G18210	482		1	7024873	7026098	2.08555	1.96805	1	1	AT1G20290	550		1	5601107	5607991	3.22333	3.19564	1	1	AT1G16380	260
1	5980089	5981227	1.30874	1.39256	1	1	AT1G17420	1138		1	6269696	6273355	4.09132	5.10703	1	1	AT1G18220	111		1	7032266	7034022	2.13783	1.68246	1	1	AT1G20310	918		1	5601107	5607991	3.22333	3.19564	1	1	AT1G16400	2314
1	5987043	5987609	2.18403	1.93204	1	1	AT1G17440	566		1	6269696	6273355	4.09132	5.10703	1	1	AT1G18230	641		1	7032266	7034022	2.13783	1.68246	1	1	AT1G20320	365		1	5601107	5607991	3.22333	3.19564	1	1	AT1G16390	1790
1	5996423	5996690	1.68428	1.44588	1	0	AT1G17450	267		1	6281370	6281917	2.28884	2.49075	0	1	AT1G18260	547		1	7039039	7039999	2.14343	9.34095	1	1	AT1G20330	960		1	5608972	5611571	3.21856	3.82205	1	1	AT1G16410	2454
1	6018188	6018432	1.78107	2.66787	0	1		0		1	6294383	6298075	3.26826	3.69076	1	1	AT1G18280	981		1	7042737	7043300	3.58887	1.86181	1	1	AT1G20340	563		1	5622377	5623297	2.09226	1.74961	1	1	AT1G16470	511
1	6027120	6027975	1.55784	1.6503	1	0	AT1G17520	265		1	6294383	6298075	3.26826	3.69076	1	1	AT1G18290	711		1	7053152	7053540	2.24086	2.28595	1	1	AT1G20370	388		1	5622377	5623297	2.09226	1.74961	1	1	AT1G16460	286
1	6027120	6027975	1.55784	1.6503	1	0	AT1G17530	344		1	6315660	6316662	3.06926	2.9217	1	1	AT1G18350	1002		1	7056890	7059645	2.932	3.29753	1	1	AT1G20375	116		1	5628650	5628919	2.02955	1.3321	1	0	AT1G16480	6
1	6034540	6035036	1.40239	1.70581	1	0	AT1G17550	496		1	6318959	6319242	0.958887	2.01545	0	1	AT1G18360	283		1	7061585	7061915	2.29551	1.84197	1	0	AT1G20380	250		1	5632810	5634265	1.87375	2.28906	1	1		0
1	6039459	6039702	1.10143	2.51966	0	1	AT1G17580	243		1	6331584	6332065	1.921	2.88764	1	1	AT1G18400	481		1	7082010	7082403	1.27184	4.64847	0	1	AT1G20410	393		1	5648904	5649316	1.46759	1.45623	1	1	AT1G16520	412
1	6062327	6062929	2.18253	1.98468	1	1	AT1G17620	602		1	6345140	6346262	1.09571	2.08296	0	1	AT1G18420	549		1	7088505	7089108	2.11112	1.85837	1	1	AT1G20450	603		1	5659413	5659678	2.6405	1.75332	1	0	AT1G16540	263
1	6074142	6074402	1.45203	1.41454	1	0	AT1G17665	260		1	6345140	6346262	1.09571	2.08296	0	1	AT1G18430	71		1	7091340	7091579	1.30336	1.44597	0	1	AT1G20460	218		1	5678244	5678663	2.33586	1.49357	1	0	AT1G16610	419
1	6087966	6088224	2.11991	1.59363	1	0	AT1G17690	258		1	6345140	6346262	1.09571	2.08296	0	1	AT1G18440	288		1	7096607	7096966	0.735804	1.84989	0	1	AT1G20480	359		1	5709880	5710317	2.00038	1.52469	1	1	AT1G16700	437
1	6089390	6091972	3.44344	3.71318	1	1	AT1G17700	806		1	6352676	6353124	2.43393	1.25542	1	0	AT1G18460	448		1	7101776	7102727	2.20921	2.43748	1	1	AT1G20500	951		1	5712113	5713206	1.53707	1.8648	1	1	AT1G16705	1093
1	6089390	6091972	3.44344	3.71318	1	1	AT1G17710	1412		1	6378048	6378516	2.3248	2.92458	1	1	AT1G18540	468		1	7104786	7105788	2.15986	2.31275	1	1	AT1G20510	1002		1	5723097	5723649	1.53545	2.03372	1	1	AT1G16720	552
1	6097860	6098119	2.00119	1.37648	1	0	AT1G17720	259		1	6389548	6393077	3.04923	2.78136	1	1	AT1G18570	1719		1	7111638	7111829	1.40054	2.37201	0	1		0		1	5727827	5728058	2.66804	2.01058	1	0	AT1G16740	231
1	6099274	6099599	1.69051	1.4769	0	1	AT1G17730	325		1	6394182	6395271	1.8169	2.21092	1	1		0		1	7128276	7129284	1.85259	2.37541	1	1	AT1G20580	400		1	5733822	5734859	1.99673	2.38647	1	1	AT1G16760	625
1	6116338	6122692	3.29638	3.05341	1	1	AT1G17770	1951		1	6395994	6396236	1.59104	1.4836	0	1	AT1G18580	242		1	7128276	7129284	1.85259	2.37541	1	1	AT1G20575	469		1	5763498	5763958	2.36033	2.16363	1	1	AT1G16840	460
1	6116338	6122692	3.29638	3.05341	1	1	AT1G17760	279		1	6400765	6401022	1.38719	1.94473	0	1	AT1G18600	257		1	7150990	7151952	1.97259	2.00985	1	1		0		1	5767424	5767755	2.50097	2.35704	1	1	AT1G16858	331
1	6126845	6127329	1.39972	1.83975	1	1	AT1G17790	484		1	6437665	6437918	0.888831	3.12336	0	1	AT1G18700	253		1	7152841	7153278	1.5756	0.813233	1	0		0		1	5767424	5767755	2.50097	2.35704	1	1	AT1G16860	331
1	6128854	6130918	2.28538	2.41758	1	1	AT1G17800	654		1	6448527	6453088	3.7174	5.20623	1	1	AT1G18710	2494		1	7161648	7163408	5.88954	6.01575	1	1	AT1G20657	1186		1	5772813	5774593	2.24441	1.72738	1	1	AT1G16870	438
1	6128854	6130918	2.28538	2.41758	1	1	AT1G17810	893		1	6464144	6464548	1.10417	2.88218	0	1	AT1G18740	404		1	7167534	7167731	1.93177	1.51545	0	1	AT1G20670	197		1	5772813	5774593	2.24441	1.72738	1	1	AT1G16880	1001
1	6134902	6135182	1.79444	1.23373	1	0	AT1G17820	280		1	6470541	6474983	3.28479	4.12464	1	1	AT1G18770	678		1	7172633	7173408	1.93024	2.10213	1	1		0		1	5777914	5778331	2.73077	2.0876	1	1	AT1G16890	417
1	6153437	6153834	1.51375	1.78841	0	1	AT1G17880	397		1	6470541	6474983	3.28479	4.12464	1	1	AT1G18773	181		1	7176896	7177148	0.591337	4.91876	0	1	AT1G20693	252		1	5781840	5785932	2.29942	2.6538	1	1	AT1G16900	593
1	6159203	6161279	1.64173	1.70514	1	1	AT1G17910	2076		1	6470541	6474983	3.28479	4.12464	1	1	AT1G18760	674		1	7195229	7195767	1.14377	2.29114	0	1	AT1G20730	346		1	5781840	5785932	2.29942	2.6538	1	1	AT1G16910	924
1	6175037	6181790	4.58622	4.27108	1	1	AT1G17950	1672		1	6476545	6479552	2.05967	2.03453	1	1	AT1G18780	690		1	7197553	7198501	1.98316	1.96335	1	1	AT1G20735	948		1	5781840	5785932	2.29942	2.6538	1	1	AT1G16905	1385
1	6175037	6181790	4.58622	4.27108	1	1	AT1G17960	894		1	6476545	6479552	2.05967	2.03453	1	1	AT1G18790	701		1	7200678	7201649	1.63522	2.48831	1	1	AT1G20740	860		1	5788634	5798388	3.72952	4.4359	1	1	AT1G16920	615
1	6182806	6183310	0.910739	1.4558	0	1	AT1G17960	504		1	6484769	6486828	2.34817	2.29672	1	1	AT1G18810	1232		1	7209374	7209758	2.3972	3.64688	0	1	AT1G20760	384		1	5788634	5798388	3.72952	4.4359	1	1	AT1G16930	1547
1	6185085	6185460	2.10334	2.42085	1	0	AT1G17970	375		1	6495452	6496609	2.51314	2.99615	1	1	AT1G18835	298		1	7221039	7221664	1.61746	2.11361	1	1	AT1G20790	625		1	5788634	5798388	3.72952	4.4359	1	1	AT1G16940	1508
1	6209158	6210562	1.84793	1.49662	1	1	AT1G18040	342		1	6498069	6498956	2.87172	1.96762	1	1		0		1	7223810	7232495	3.26661	4.12688	1	1	AT1G20795	1256		1	5788634	5798388	3.72952	4.4359	1	1	AT1G16950	550
1	6209158	6210562	1.84793	1.49662	1	1	AT1G18050	791		1	6506957	6511485	2.86144	4.67168	1	1	AT1G18860	1735		1	7223810	7232495	3.26661	4.12688	1	1	AT1G20800	2882		1	5807118	5807441	0.813714	1.9688	0	1	AT1G16980	130
1	6217929	6218231	2.48774	1.36198	1	1	AT1G18070	302		1	6537782	6538060	1.32418	1.83398	0	1	AT1G18910	278		1	7223810	7232495	3.26661	4.12688	1	1	AT1G20810	489		1	5808930	5819217	2.00359	2.58727	1	1	AT1G16980	2558
1	6220389	6220983	2.29959	1.50107	1	1	AT1G18075	185		1	6546474	6546785	1.2204	2.66664	0	1	AT1G18950	311		1	7254741	7255052	1.71799	1.54682	0	1	AT1G20860	311		1	5808930	5819217	2.00359	2.58727	1	1	AT1G17010	1650
1	6222286	6223256	2.93198	2.63817	1	0	AT1G18080	970		1	6553178	6555325	2.03824	2.35273	1	1	AT1G18970	757		1	7257975	7258571	2.0506	1.95302	1	1	AT1G20860	596		1	5808930	5819217	2.00359	2.58727	1	1	AT1G17000	3934
1	6228006	6230343	2.87055	2.997	1	1	AT1G18100	2182		1	6553178	6555325	2.03824	2.35273	1	1	AT1G18960	762		1	7268606	7276215	3.79231	4.44751	1	1	AT1G20900	1516		1	5829203	5829498	1.96919	2.04722	1	1	AT1G17050	295
1	6232607	6232791	1.65946	1.82301	1	0	AT1G18120	184		1	6561850	6562776	2.54571	1.94686	1	1	AT1G19000	926		1	7280809	7281136	1.43415	3.15291	0	1	AT1G20910	327		1	5834891	5836145	1.58623	1.46544	1	1	AT1G17060	565
1	6240316	6243539	4.40207	4.20998	1	1	AT1G18140	1120		1	6572243	6573832	2.12553	1.58895	1	1	AT1G19030	694		1	7285220	7285542	0.883718	2.86029	0	1	AT1G20920	322		1	5837594	5837962	2.94971	2.05705	1	1	AT1G17070	368
1	6247070	6247312	1.27371	2.45744	0	1	AT1G18150	242		1	6578456	6579134	1.84077	2.37112	1	1	AT1G19050	678		1	7295643	7296387	1.91311	2.42385	1	1	AT1G20940	744		1	5841158	5841454	1.55548	2.5798	0	1	AT1G17080	296
1	6248876	6249092	1.02638	1.57927	0	1	AT1G18160	216		1	6582130	6583541	2.84552	3.08391	1	1	AT1G19060	1411		1	7324675	7325075	1.84663	3.3029	1	1	AT1G20980	400		1	5850205	5850424	1.65591	3.08049	1	0	AT1G17110	219
1	6254455	6254667	1.75859	0.781289	1	0	AT1G18170	212		1	6595071	6595404	1.8645	2.73895	0	1	AT1G19100	333		1	7330287	7335793	4.0701	4.91063	1	1	AT1G20990	1422		1	5851998	5852471	1.6013	2.88661	1	1	AT1G17120	473
1	6261123	6262712	1.93342	1.54836	1	1	AT1G18191	276		1	6602168	6602631	2.19382	1.82687	1	1	AT1G19110	463		1	7341098	7343262	2.29632	2.41832	1	1		0		1	5854180	5854565	1.45306	2.66272	1	1	AT1G17130	385
1	6261123	6262712	1.93342	1.54836	1	1	AT1G18190	334		1	6612026	6613067	1.35016	2.20807	0	1	AT1G19140	490		1	7346326	7346690	1.60061	3.7155	0	1	AT1G21010	364		1	5863654	5864005	1.41722	2.56557	1	1	AT1G17147	351
1	6264186	6266680	2.24495	1.75878	1	1	AT1G18200	1264		1	6612026	6613067	1.35016	2.20807	0	1	AT1G19150	318		1	7366870	7368595	2.64576	2.5416	1	1	AT1G21050	808		1	5865663	5865932	1.29099	3.36053	0	1	AT1G17150	225
1	6264186	6266680	2.24495	1.75878	1	1	AT1G18210	71		1	6614497	6615172	1.91381	2.25586	0	1	AT1G19160	675		1	7374498	7374774	1.48381	2.43625	0	1	AT1G21065	276		1	5874801	5879706	3.87549	4.00794	1	1	AT1G17190	1195
1	6268339	6268565	2.36277	2.97644	1	0	AT1G18210	226		1	6616697	6617154	2.09398	2.43609	1	1	AT1G19170	457		1	7389389	7390173	2.3365	2.74937	0	1	AT1G21110	192		1	5874801	5879706	3.87549	4.00794	1	1	AT1G17200	1306
1	6269607	6273539	4.40414	4.45628	1	1	AT1G18220	137		1	6618821	6620900	2.94177	2.9623	1	1	AT1G19170	165		1	7401817	7405476	3.6383	4.57538	1	1	AT1G21140	898		1	5884117	5885800	2.02691	1.24094	1	1	AT1G17220	717
1	6269607	6273539	4.40414	4.45628	1	1	AT1G18230	641		1	6622334	6624506	1.34117	1.82225	1	1	AT1G19180	1286		1	7439598	7440596	1.24208	1.81693	1	1	AT1G21250	998		1	5884117	5885800	2.02691	1.24094	1	1	AT1G17210	639
1	6277521	6277807	2.19174	1.34839	1	0	AT1G18250	286		1	6622334	6624506	1.34117	1.82225	1	1	AT1G19190	630		1	7442375	7442796	1.10371	2.0566	0	1	AT1G21260	421		1	5891482	5892177	1.36053	1.16106	1	0	AT1G17230	695
1	6281541	6281994	2.00477	2.03066	1	1	AT1G18260	453		1	6632317	6632609	1.02349	2.03581	0	1	AT1G19220	292		1	7447970	7458406	3.00349	3.49004	1	1	AT1G21280	493		1	5911166	5911624	1.20277	1.608	1	1	AT1G17270	458
1	6294346	6298379	3.21505	3.28441	1	1	AT1G18280	1018		1	6638599	6640189	1.68092	1.04438	1	1		0		1	7447970	7458406	3.00349	3.49004	1	1	AT1G21281	131		1	5922862	5923369	2.41133	1.57606	1	0	AT1G17290	507
1	6294346	6298379	3.21505	3.28441	1	1	AT1G18290	964		1	6643338	6645190	3.55791	3.83706	1	1	AT1G19230	1001		1	7447970	7458406	3.00349	3.49004	1	1	AT1G21286	192		1	5926783	5930087	2.70952	3.49033	1	1	AT1G17300	790
1	6299804	6300102	2.45728	1.06894	1	0	AT1G18300	298		1	6650681	6654984	3.52433	3.99062	1	1	AT1G19250	2397		1	7447970	7458406	3.00349	3.49004	1	1	AT1G21290	731		1	5926783	5930087	2.70952	3.49033	1	1	AT1G17310	653
1	6313604	6313854	1.74918	2.47724	1	1	AT1G18340	250		1	6666241	6666573	2.86794	2.50405	1	1	AT1G19290	324		1	7447970	7458406	3.00349	3.49004	1	1	AT1G21300	557		1	5926783	5930087	2.70952	3.49033	1	1	AT1G17330	178
1	6315706	6316681	2.65514	2.78644	1	1	AT1G18350	975		1	6671903	6672375	1.4602	1.54518	0	1	AT1G19300	472		1	7447970	7458406	3.00349	3.49004	1	1	AT1G21310	1773		1	5932229	5933300	2.29546	2.81143	1	1		0
1	6331495	6332096	2.25899	2.22515	1	1	AT1G18400	601		1	6678270	6678493	1.48604	2.47266	0	1		0		1	7460908	7461590	1.74446	1.41553	1	0		0		1	5933983	5934195	2.27381	1.2602	1	0	AT1G17340	212
1	6345089	6346385	1.72252	1.63078	1	1	AT1G18420	600		1	6682837	6683405	1.44773	3.659	0	1	AT1G19330	568		1	7462606	7465461	2.30775	2.31023	1	1	AT1G21320	2627		1	5940233	5941206	2.32905	2.5941	1	1	AT1G17345	783
1	6345089	6346385	1.72252	1.63078	1	1	AT1G18430	71		1	6688977	6689344	2.42046	0.850401	1	0	AT1G19350	367		1	7466722	7469687	2.80496	2.05676	1	1	AT1G21323	637		1	5941926	5942152	1.74333	1.22201	1	0	AT1G17350	226
1	6345089	6346385	1.72252	1.63078	1	1	AT1G18440	411		1	6692028	6692306	2.486	2.69875	0	1	AT1G19360	278		1	7466722	7469687	2.80496	2.05676	1	1	AT1G21326	685		1	5954402	5954777	3.27266	2.08585	1	1	AT1G17370	375
1	6348144	6348476	1.77115	1.86641	1	1	AT1G18450	332		1	6700719	6703208	1.44194	2.78458	1	1	AT1G19390	2436		1	7471875	7475706	2.83416	3.04596	1	1	AT1G21327	263		1	5969483	5969863	2.19775	1.23382	1	1	AT1G17410	380
1	6359754	6360061	1.59563	0.886545	1	0	AT1G18470	307		1	6719207	6720374	2.40001	3.16529	1	1	AT1G19415	926		1	7471875	7475706	2.83416	3.04596	1	1	AT1G21330	980		1	5980076	5981237	1.20262	2.16128	1	1	AT1G17420	1161
1	6361711	6361951	1.38222	1.2976	1	0	AT1G18480	240		1	6729144	6729883	2.34602	2.16246	1	1	AT1G19440	739		1	7478813	7483058	2.20271	2.04402	1	1	AT1G21350	229		1	5982518	5982825	1.25049	1.06322	1	0	AT1G17430	307
1	6369342	6369819	1.80986	2.22346	1	1	AT1G18500	472		1	6738839	6740924	1.66452	2.20238	1	1	AT1G19460	895		1	7478813	7483058	2.20271	2.04402	1	1	AT1G21360	1806		1	5986886	5987655	1.68925	2.13168	1	1	AT1G17440	769
1	6377973	6378511	1.47642	2.12771	1	1	AT1G18540	538		1	6738839	6740924	1.66452	2.20238	1	1	AT1G19464	91		1	7497283	7497663	2.06657	2.18001	0	1	AT1G21410	380		1	5996374	5997397	1.62649	1.80524	1	1	AT1G17455	217
1	6389604	6393476	2.8536	3.04071	1	1	AT1G18570	1663		1	6744560	6744975	1.2543	3.79897	0	1	AT1G19480	415		1	7503668	7503915	2.21702	2.26568	0	1	AT1G21440	247		1	5996374	5997397	1.62649	1.80524	1	1	AT1G17450	411
1	6393973	6396328	2.57321	1.67977	1	1	AT1G18580	464		1	6753647	6753971	2.76925	1.75257	1	1	AT1G19490	324		1	7514721	7518510	3.43217	4.34326	1	1	AT1G21470	470		1	6018214	6018516	1.79017	1.57256	1	1		0
1	6418287	6418632	1.66353	0.833929	1	0	AT1G18640	345		1	6755159	6758923	1.76042	1.90272	1	1	AT1G19500	525		1	7523208	7528016	3.65604	4.1453	1	1	AT1G21475	545		1	6026932	6028016	2.03689	1.42708	1	1	AT1G17520	453
1	6430378	6430691	0.955281	1.94389	0	1	AT1G18670	313		1	6755159	6758923	1.76042	1.90272	1	1	AT1G19510	1093		1	7523208	7528016	3.65604	4.1453	1	1	AT1G21490	937		1	6026932	6028016	2.03689	1.42708	1	1	AT1G17530	385
1	6433229	6433898	1.21623	1.31395	1	0	AT1G18680	235		1	6760000	6760516	2.00885	2.1946	1	1	AT1G19520	516		1	7537073	7537658	2.99521	2.16079	1	1	AT1G21525	562		1	6034578	6035017	1.73876	2.25814	1	1	AT1G17550	439
1	6433229	6433898	1.21623	1.31395	1	0	AT1G18690	324		1	6774114	6775225	1.76989	1.68425	1	1	AT1G19570	414		1	7546116	7547142	2.05818	1.94153	1	1	AT1G21530	820		1	6059491	6060039	1.34468	1.68514	1	0	AT1G17615	548
1	6448507	6453103	4.36201	4.29487	1	1	AT1G18710	2509		1	6774114	6775225	1.76989	1.68425	1	1	AT1G19580	465		1	7549661	7554088	3.71165	4.13332	1	1	AT1G21540	904		1	6062399	6062947	1.90924	1.88441	1	1	AT1G17620	548
1	6459068	6459528	1.88197	1.73226	1	1	AT1G18720	460		1	6781499	6782221	2.79197	3.18119	1	1	AT1G19610	540		1	7549661	7554088	3.71165	4.13332	1	1	AT1G21550	775		1	6071519	6071825	1.94087	1.2602	1	0	AT1G17650	306
1	6464079	6464812	1.61336	1.40781	1	1	AT1G18740	733		1	6783472	6785673	3.29263	2.43811	1	1	AT1G19620	1055		1	7565184	7565631	1.41921	2.75607	0	1	AT1G21580	447		1	6087948	6088233	2.02346	1.9203	1	1	AT1G17690	285
1	6466070	6466956	1.7299	0.631186	1	0	AT1G18750	195		1	6783472	6785673	3.29263	2.43811	1	1	AT1G19630	246		1	7569548	7569824	1.56339	2.2164	0	1	AT1G21590	276		1	6089339	6091965	2.90319	3.59456	1	1	AT1G17700	806
1	6470393	6474151	4.48691	5.46782	1	1	AT1G18770	678		1	6787624	6787892	1.40255	2.89482	0	1	AT1G19630	268		1	7573261	7573723	1.90888	2.72028	0	1	AT1G21600	462		1	6089339	6091965	2.90319	3.59456	1	1	AT1G17710	1405
1	6470393	6474151	4.48691	5.46782	1	1	AT1G18760	674		1	6789088	6793345	3.12415	4.19715	1	1	AT1G19640	2758		1	7588774	7588985	1.72733	2.60426	0	1	AT1G21640	211		1	6097945	6098241	1.74044	2.14152	1	1	AT1G17720	296
1	6476476	6480014	1.93954	1.86198	1	1	AT1G18780	759		1	6794427	6795067	2.35313	1.44145	1	1		0		1	7605794	7606241	1.81246	3.67331	1	1	AT1G21660	447		1	6099226	6099610	2.06819	2.66466	1	1	AT1G17730	384
1	6476476	6480014	1.93954	1.86198	1	1	AT1G18790	1163		1	6803391	6805796	2.93941	3.95626	1	1	AT1G19670	1433		1	7610561	7610970	2.16972	2.75849	1	1	AT1G21670	409		1	6116336	6119347	2.81046	2.91436	1	1	AT1G17760	281
1	6484758	6487085	2.52163	2.43147	1	1	AT1G18810	1434		1	6803391	6805796	2.93941	3.95626	1	1	AT1G19680	339		1	7623670	7624586	1.27215	1.88225	0	1	AT1G21700	466		1	6120677	6122754	3.14797	2.82306	1	1	AT1G17770	2013
1	6495371	6496641	2.99231	2.3383	1	1	AT1G18835	298		1	6809171	6809481	2.74192	1.34363	1	0	AT1G19690	310		1	7623670	7624586	1.27215	1.88225	0	1	AT1G21710	190		1	6126801	6127397	1.98787	2.54395	1	1	AT1G17790	596
1	6497864	6498959	3.71384	2.30705	1	1		0		1	6814912	6815212	1.66824	2.10609	0	1	AT1G19710	300		1	7630425	7630674	2.14749	2.94767	0	1	AT1G21730	249		1	6128840	6130937	2.92473	3.23607	1	1	AT1G17800	668
1	6506003	6511585	3.39662	3.42757	1	1	AT1G18850	421		1	6822176	6822572	1.97589	2.8173	0	1	AT1G19720	396		1	7641721	7642723	1.51169	1.41362	1	0	AT1G21740	1002		1	6128840	6130937	2.92473	3.23607	1	1	AT1G17810	912
1	6506003	6511585	3.39662	3.42757	1	1	AT1G18860	1735		1	6824406	6825190	2.26071	2.8423	1	1	AT1G19740	784		1	7668968	7675558	4.2026	4.31107	1	1	AT1G21850	1562		1	6134826	6135189	1.59602	1.6954	1	0	AT1G17820	363
1	6525461	6525760	2.75099	0.957288	1	0	AT1G18890	299		1	6832588	6833296	1.66001	2.72572	0	1	AT1G19770	708		1	7668968	7675558	4.2026	4.31107	1	1	AT1G21860	3187		1	6153561	6153865	2.54011	1.28701	1	0	AT1G17880	304
1	6537731	6537935	1.85365	1.04875	1	0	AT1G18910	204		1	6836324	6846550	4.87875	6.06898	1	1	AT1G19780	254		1	7668968	7675558	4.2026	4.31107	1	1	AT1G21864	56		1	6155338	6155550	3.00057	1.59314	1	0	AT1G17890	212
1	6546526	6547022	1.93942	2.02258	1	1	AT1G18950	496		1	6836324	6846550	4.87875	6.06898	1	1	AT1G19790	2173		1	7680684	7681248	1.69121	3.08654	0	1	AT1G21880	564		1	6159346	6161602	1.67006	1.96506	1	1	AT1G17910	2256
1	6553023	6555337	1.7685	1.6634	1	1	AT1G18970	769		1	6836324	6846550	4.87875	6.06898	1	1	AT1G19800	181		1	7684017	7689377	3.99645	4.79076	1	1	AT1G21890	1645		1	6175140	6183411	3.0105	3.29995	1	1	AT1G17950	1672
1	6553023	6555337	1.7685	1.6634	1	1	AT1G18960	917		1	6850341	6852875	1.19936	1.7265	1	1	AT1G19830	717		1	7693982	7697932	2.28079	3.37096	1	1	AT1G21910	1163		1	6175140	6183411	3.0105	3.29995	1	1	AT1G17960	2515
1	6562314	6562653	2.34558	1.85354	1	0	AT1G19000	339		1	6854323	6855357	2.17302	2.0184	1	1		0		1	7705181	7706144	3.10452	1.93725	1	1	AT1G21920	959		1	6185062	6185617	2.71722	1.98343	1	1	AT1G17970	555
1	6572155	6573895	1.81947	2.0387	1	1	AT1G19030	782		1	6859572	6859820	1.07483	2.10766	0	1	AT1G19835	248		1	7707929	7708196	1.24492	2.30077	0	1		0		1	6209352	6210242	1.84935	1.67227	1	1	AT1G18040	148
1	6581927	6583664	2.25342	2.88781	1	1	AT1G19060	1535		1	6881660	6882239	3.63578	2.38868	1	1		0		1	7715013	7717193	2.38325	2.63132	1	1	AT1G21940	1805		1	6209352	6210242	1.84935	1.67227	1	1	AT1G18050	471
1	6594962	6595194	2.79236	1.35423	1	0	AT1G19100	232		1	6884138	6884404	3.12059	0.388466	1	0		0		1	7723416	7726524	2.38206	2.85973	1	1	AT1G21950	538		1	6218140	6218343	2.3123	1.79228	1	0	AT1G18070	200
1	6602275	6602640	2.6062	1.23619	1	1	AT1G19110	365		1	6903516	6903905	2.44224	2.11069	1	1	AT1G19880	389		1	7723416	7726524	2.38206	2.85973	1	1	AT1G21960	552		1	6220563	6221005	2.1578	1.29475	1	0	AT1G18075	185
1	6608241	6608420	1.91823	2.12771	1	0	AT1G19120	179		1	6904890	6912199	4.49667	5.31701	1	1	AT1G19890	984		1	7727722	7733650	2.52016	2.26823	1	1	AT1G21970	1895		1	6222264	6223252	2.33362	2.53052	1	1	AT1G18080	988
1	6612122	6613136	1.47596	1.78502	1	1	AT1G19140	394		1	6904890	6912199	4.49667	5.31701	1	1	AT1G19900	1842		1	7727722	7733650	2.52016	2.26823	1	1	AT1G21973	233		1	6228096	6230252	2.472	2.51033	1	1	AT1G18100	2092
1	6612122	6613136	1.47596	1.78502	1	1	AT1G19150	387		1	6913374	6913829	0.862119	2.22622	0	1	AT1G19910	455		1	7727722	7733650	2.52016	2.26823	1	1	AT1G21975	188		1	6239766	6242792	3.35306	3.56391	1	1	AT1G18140	1670
1	6614311	6615227	1.72035	1.70103	1	1	AT1G19160	903		1	6916245	6918119	1.55353	2.86838	1	1	AT1G19920	560		1	7734927	7735789	1.86271	2.84029	1	1	AT1G21980	862		1	6247263	6247486	2.48246	1.66928	1	0	AT1G18150	223
1	6616842	6617211	1.58794	1.27777	1	1	AT1G19170	369		1	6916245	6918119	1.55353	2.86838	1	1	AT1G19930	1099		1	7740168	7745707	3.60186	4.56407	1	1	AT1G21990	1576		1	6249009	6249231	1.72693	1.90219	1	0	AT1G18160	222
1	6619027	6620815	2.93065	2.79962	1	1		0		1	6921126	6922741	1.44177	2.13331	1	1		0		1	7740168	7745707	3.60186	4.56407	1	1	AT1G22000	1518		1	6261141	6262626	1.7355	1.88661	1	1	AT1G18191	276
1	6622289	6624752	1.7062	2.35274	1	1	AT1G19180	1331		1	6924283	6924497	1.43486	2.27671	0	1	AT1G19950	214		1	7747481	7754948	3.08224	3.59198	1	1	AT1G22000	304		1	6261141	6262626	1.7355	1.88661	1	1	AT1G18190	316
1	6622289	6624752	1.7062	2.35274	1	1	AT1G19190	876		1	6927970	6929455	2.40626	1.94864	1	1	AT1G19960	424		1	7747481	7754948	3.08224	3.59198	1	1	AT1G22015	2517		1	6264298	6266595	2.12152	2.0563	1	1	AT1G18200	1179
1	6632411	6632613	2.80928	1.46442	1	0	AT1G19220	202		1	6932572	6933197	0.756305	1.67954	0	1	AT1G19970	117		1	7747481	7754948	3.08224	3.59198	1	1	AT1G22020	627		1	6268068	6268792	2.79714	1.82766	1	1	AT1G18210	724
1	6638289	6640047	1.65014	1.79278	1	1		0		1	6932572	6933197	0.756305	1.67954	0	1	AT1G19980	181		1	7747481	7754948	3.08224	3.59198	1	1	AT1G22010	491		1	6269759	6273469	3.2693	4.391	1	1	AT1G18220	48
1	6643373	6645247	4.24262	3.86449	1	1	AT1G19230	1058		1	6942820	6943099	3.57985	1.66519	1	0	AT1G20020	279		1	7793522	7797263	2.1645	2.61429	1	1	AT1G22080	1918		1	6269759	6273469	3.2693	4.391	1	1	AT1G18230	641
1	6650086	6654726	4.38972	4.47748	1	1	AT1G19240	334		1	6949262	6949577	1.03644	2.73464	0	1	AT1G20050	315		1	7793522	7797263	2.1645	2.61429	1	1	AT1G22090	1555		1	6277527	6277745	1.27869	2.60441	0	1	AT1G18250	218
1	6650086	6654726	4.38972	4.47748	1	1	AT1G19250	2549		1	6958190	6964962	2.7664	3.28109	1	1	AT1G20070	933		1	7801521	7804831	3.4089	4.02139	1	1	AT1G22110	1041		1	6281546	6281961	2.51061	2.95653	1	1	AT1G18260	415
1	6666190	6666444	2.26491	1.58645	1	0	AT1G19290	195		1	6958190	6964962	2.7664	3.28109	1	1	AT1G20080	2830		1	7806349	7808988	2.3509	2.50339	1	1	AT1G22120	2639		1	6293641	6298219	3.16209	3.52633	1	1	AT1G18280	1031
1	6671942	6672158	1.78013	1.59716	1	0	AT1G19300	216		1	6967076	6967565	1.76861	2.13015	0	1	AT1G20090	489		1	7816674	7818606	2.25004	3.0248	1	1	AT1G22150	245		1	6293641	6298219	3.16209	3.52633	1	1	AT1G18290	855
1	6679667	6679970	2.02205	0.809735	1	0	AT1G19320	303		1	6970147	6972342	2.60726	3.11699	1	1	AT1G20100	809		1	7836414	7837022	2.06848	2.27756	0	1	AT1G22190	608		1	6293641	6298219	3.16209	3.52633	1	1	AT1G18270	230
1	6683030	6683352	1.17573	1.65977	0	1	AT1G19330	322		1	6970147	6972342	2.60726	3.11699	1	1	AT1G20110	857		1	7840387	7840707	1.06621	3.7539	0	1	AT1G22200	320		1	6303349	6303520	1.65396	0.685823	1	0	AT1G18310	171
1	6688889	6689379	2.34026	2.38145	1	0	AT1G19350	490		1	6975854	6986653	2.44798	2.85326	1	1	AT1G20120	1410		1	7841335	7843810	2.72001	2.60042	1	1	AT1G22210	2292		1	6313512	6313863	3.17991	1.79228	1	0	AT1G18340	351
1	6692041	6692319	3.96249	1.48445	1	0	AT1G19360	278		1	6975854	6986653	2.44798	2.85326	1	1	AT1G20132	2363		1	7846766	7847262	2.30488	2.09355	1	1	AT1G22220	496		1	6315568	6316652	2.16676	3.18395	1	1	AT1G18350	1001
1	6694409	6694764	1.75126	1.70051	1	1	AT1G19370	355		1	6975854	6986653	2.44798	2.85326	1	1	AT1G20135	1374		1	7854526	7858718	2.56254	3.24439	1	1	AT1G22240	437		1	6318829	6319176	1.4416	2.5475	0	1	AT1G18360	347
1	6699967	6703269	1.88599	2.11178	1	1	AT1G19390	2497		1	6975854	6986653	2.44798	2.85326	1	1	AT1G20140	295		1	7883211	7883514	1.63583	3.21296	0	1	AT1G22310	303		1	6331483	6331957	2.46563	1.32653	1	0	AT1G18400	474
1	6719347	6720416	2.72041	2.26916	1	1	AT1G19415	968		1	6975854	6986653	2.44798	2.85326	1	1	AT1G20130	2488		1	7886706	7887551	1.9823	1.54498	0	1	AT1G22330	845		1	6345238	6346408	2.30764	2.24918	1	1	AT1G18420	451
1	6728941	6729710	1.92424	2.03609	1	1	AT1G19440	726		1	6996269	6997727	1.40404	1.96069	1	1	AT1G20180	1458		1	7890704	7895856	1.91843	2.28069	1	1	AT1G22340	1386		1	6345238	6346408	2.30764	2.24918	1	1	AT1G18430	71
1	6738852	6740767	1.74152	2.05847	1	1	AT1G19460	882		1	7003794	7004198	2.11693	2.3016	0	1	AT1G20200	404		1	7890704	7895856	1.91843	2.28069	1	1	AT1G22350	1620		1	6345238	6346408	2.30764	2.24918	1	1	AT1G18440	434
1	6738852	6740767	1.74152	2.05847	1	1	AT1G19464	91		1	7009045	7009961	1.85877	1.71834	1	1	AT1G20225	288		1	7890704	7895856	1.91843	2.28069	1	1	AT1G22360	998		1	6348154	6348482	2.91876	2.55479	1	1	AT1G18450	328
1	6741851	6742366	2.00119	2.3781	1	1	AT1G19470	515		1	7009045	7009961	1.85877	1.71834	1	1	AT1G20230	391		1	7897148	7897418	1.98933	2.41109	0	1	AT1G22360	270		1	6352677	6353445	1.3559	1.46282	1	1	AT1G18460	768
1	6744564	6745087	1.86611	1.99473	1	1	AT1G19480	523		1	7014557	7015360	2.48889	2.069	1	1	AT1G20240	659		1	7898413	7902606	2.66013	2.90775	1	1	AT1G22370	1466		1	6361721	6362080	1.25871	0.929509	1	0	AT1G18480	359
1	6753724	6753947	2.02314	1.24427	1	0	AT1G19490	223		1	7016822	7017096	1.45017	2.08315	0	1	AT1G20260	274		1	7898413	7902606	2.66013	2.90775	1	1	AT1G22380	1945		1	6375274	6375605	1.01972	1.66379	0	1	AT1G18520	331
1	6755193	6758731	2.1146	2.28021	1	1	AT1G19500	491		1	7022537	7022961	1.45691	1.78451	0	1	AT1G20270	424		1	7903909	7904653	1.746	1.70488	1	1	AT1G22400	744		1	6378073	6378501	1.6311	3.14511	1	1	AT1G18540	428
1	6755193	6758731	2.1146	2.28021	1	1	AT1G19510	1093		1	7025295	7025962	1.87458	1.81391	1	1	AT1G20290	414		1	7905628	7906687	3.19819	3.50539	1	1	AT1G22400	1045		1	6389699	6391748	2.78116	3.02977	1	1	AT1G18570	1568
1	6760024	6760563	1.98056	1.96624	1	1	AT1G19520	539		1	7032333	7032854	1.90059	2.28125	1	1	AT1G20310	521		1	7909374	7909570	1.55767	7.36075	0	1		0		1	6392721	6392926	0.915428	2.63571	0	1		0
1	6772287	6772598	1.29645	1.28699	0	1		0		1	7033673	7034264	2.12266	1.39147	1	0	AT1G20320	591		1	7912108	7912762	1.16437	2.40169	1	1	AT1G22410	654		1	6394359	6395236	1.53283	2.43872	1	1		0
1	6774034	6775371	1.94117	1.00305	1	1	AT1G19570	494		1	7039036	7040039	2.21876	2.22982	1	1	AT1G20330	1003		1	7915971	7917209	2.19958	1.94373	1	1	AT1G22420	1133		1	6396066	6396271	2.09427	1.4532	0	1	AT1G18580	205
1	6774034	6775371	1.94117	1.00305	1	1	AT1G19580	611		1	7042689	7044131	2.55617	1.78605	1	1	AT1G20340	674		1	7922332	7922612	1.15778	2.22058	0	1	AT1G22440	184		1	6400706	6401032	2.63731	1.58993	1	1	AT1G18600	326
1	6779007	6779365	1.96988	1.49313	1	1	AT1G19600	358		1	7042689	7044131	2.55617	1.78605	1	1	AT1G20350	418		1	7925454	7925645	2.54994	3.70499	0	1	AT1G22450	191		1	6405746	6406154	1.83661	2.57444	1	1	AT1G18610	408
1	6781539	6782354	2.80045	2.82809	1	1	AT1G19610	500		1	7053127	7053589	1.70043	2.60164	1	1	AT1G20370	462		1	7939129	7940438	1.54262	2.18578	1	1	AT1G22490	1309		1	6430499	6430690	1.93753	1.52024	1	0	AT1G18670	191
1	6783487	6785953	3.11401	2.78925	1	1	AT1G19620	1055		1	7054854	7059783	2.80238	2.96708	1	1	AT1G20375	116		1	7949490	7949961	2.48196	2.77424	1	1	AT1G22500	471		1	6433149	6433894	1.09343	1.94813	0	1	AT1G18680	315
1	6783487	6785953	3.11401	2.78925	1	1	AT1G19630	526		1	7061606	7062503	2.46478	1.43961	1	0	AT1G20380	838		1	7958001	7958344	1.74787	0.634281	1	0	AT1G22530	343		1	6433149	6433894	1.09343	1.94813	0	1	AT1G18690	320
1	6787506	6795192	3.1317	3.27751	1	1	AT1G19630	461		1	7082146	7082382	1.62941	1.91948	0	1	AT1G20410	236		1	7964425	7964700	1.32051	1.77527	0	1	AT1G22540	275		1	6445397	6446038	1.50467	1.12018	1	0		0
1	6787506	6795192	3.1317	3.27751	1	1	AT1G19640	2961		1	7091277	7091617	2.96699	1.23881	1	0	AT1G20460	256		1	7967538	7968480	2.47241	1.75784	1	1	AT1G22550	942		1	6448527	6453118	3.96961	3.96145	1	1	AT1G18710	2520
1	6803453	6805713	3.6474	3.76349	1	1	AT1G19670	1433		1	7096410	7096923	2.54815	1.50915	1	0	AT1G20480	513		1	7976604	7978753	3.31501	3.01764	1	1	AT1G22570	1953		1	6459173	6459578	1.11886	1.51297	0	1	AT1G18720	405
1	6803453	6805713	3.6474	3.76349	1	1	AT1G19680	256		1	7101925	7102646	2.38723	2.64048	1	1	AT1G20500	721		1	7988641	7989112	1.76346	2.80644	1	1	AT1G22600	471		1	6464090	6464639	2.18314	2.27023	1	1	AT1G18740	549
1	6809255	6809519	2.33543	1.67977	0	1	AT1G19690	264		1	7104766	7105702	2.60237	1.9936	1	1	AT1G20510	936		1	7994454	7995794	1.90588	2.08496	1	1	AT1G22610	1340		1	6470420	6474119	3.49643	4.42097	1	1	AT1G18770	678
1	6822140	6822572	1.38558	1.85527	0	1	AT1G19720	432		1	7109848	7110193	1.25031	3.08599	0	1	AT1G20530	345		1	8025181	8026061	4.02089	3.59656	1	1	AT1G22680	880		1	6470420	6474119	3.49643	4.42097	1	1	AT1G18760	674
1	6824520	6825167	2.0919	1.9717	1	1	AT1G19740	647		1	7121239	7121688	1.96231	1.92969	0	1	AT1G20560	449		1	8026875	8027570	1.2997	2.41567	0	1	AT1G22690	276		1	6476726	6477055	1.39329	2.9222	0	1	AT1G18780	329
1	6832476	6833252	1.34893	1.77858	1	1	AT1G19770	776		1	7128353	7129238	1.69374	1.8251	1	1	AT1G20580	354		1	8029619	8029830	0.867429	2.52826	0	1	AT1G22700	211		1	6478442	6480182	1.33445	2.16824	1	1	AT1G18790	1192
1	6835566	6846568	5.48653	5.98198	1	1	AT1G19780	1012		1	7128353	7129238	1.69374	1.8251	1	1	AT1G20575	392		1	8031755	8033065	3.23138	2.64668	1	1	AT1G22710	1310		1	6484713	6486876	1.55994	2.04352	1	1	AT1G18810	1280
1	6835566	6846568	5.48653	5.98198	1	1	AT1G19790	2173		1	7144188	7144456	1.88145	0.666485	1	0	AT1G20620	268		1	8043389	8043923	2.12292	0.553619	1	0		0		1	6495524	6496282	1.44519	2.03872	1	1	AT1G18835	184
1	6835566	6846568	5.48653	5.98198	1	1	AT1G19800	199		1	7150953	7151881	2.6442	2.35522	1	1		0		1	8054802	8057699	2.69194	2.75554	1	1	AT1G22760	2374		1	6506272	6511636	3.203	3.52106	1	1	AT1G18850	152
1	6848517	6849861	1.34365	1.52706	1	1	AT1G19810	1344		1	7161639	7163329	4.59597	6.58719	1	1	AT1G20657	1186		1	8068049	8068240	3.90218	2.0162	0	1	AT1G22780	191		1	6506272	6511636	3.203	3.52106	1	1	AT1G18860	1735
1	6850960	6851226	1.51585	1.93925	0	1		0		1	7167409	7167794	2.2374	2.86144	0	1	AT1G20670	385		1	8074653	8074942	1.05183	3.14119	0	1	AT1G22810	289		1	6525466	6525807	1.39427	2.6017	1	1	AT1G18890	341
1	6852137	6853020	2.13511	1.85501	1	1	AT1G19830	717		1	7172548	7173857	2.06241	2.23939	1	1		0		1	8079387	8079578	2.43571	3.24447	0	1	AT1G22840	191		1	6537645	6538104	1.69382	2.41123	1	1	AT1G18910	459
1	6854336	6855522	1.97181	1.65572	1	0		0		1	7179629	7179869	2.73725	1.67954	1	0	AT1G20696	240		1	8082385	8083730	1.36341	2.06584	1	1	AT1G22850	490		1	6546464	6547062	1.87119	2.31966	1	1	AT1G18950	598
1	6859617	6860004	2.21155	0.933206	1	0	AT1G19835	387		1	7197550	7198370	2.18413	2.64655	1	1	AT1G20735	820		1	8082385	8083730	1.36341	2.06584	1	1	AT1G22860	330		1	6553043	6553885	1.75587	1.90956	1	1	AT1G18960	842
1	6869533	6870012	2.04458	0.597252	1	0		0		1	7200898	7201711	2.17374	1.86286	1	1	AT1G20740	640		1	8098778	8099043	1.93529	1.93123	1	0	AT1G22882	265		1	6554681	6555359	2.24788	2.17957	1	1	AT1G18970	678
1	6878061	6879527	1.31551	1.53046	1	1		0		1	7221050	7221594	2.50137	2.77959	1	1	AT1G20790	544		1	8103717	8108718	3.75757	4.8736	1	1	AT1G22900	788		1	6562009	6562689	2.38891	2.57936	1	1	AT1G19000	680
1	6880787	6882326	1.83002	2.08955	1	1		0		1	7223796	7232378	3.44615	3.98846	1	1	AT1G20795	1256		1	8103717	8108718	3.75757	4.8736	1	1	AT1G22910	2575		1	6572152	6573768	1.62129	1.30253	1	1	AT1G19030	785
1	6883610	6884347	2.25383	1.4798	1	1		0		1	7223796	7232378	3.44615	3.98846	1	1	AT1G20800	2882		1	8111396	8111907	1.03911	2.02541	0	1	AT1G22920	511		1	6578612	6579027	1.73876	2.18435	1	1	AT1G19050	415
1	6885078	6886096	1.84966	1.39522	1	1		0		1	7223796	7232378	3.44615	3.98846	1	1	AT1G20810	372		1	8129767	8130304	1.79556	2.9263	0	1	AT1G22960	475		1	6582235	6583584	2.23771	2.73269	1	1	AT1G19060	1349
1	6894302	6894523	1.67542	0.575921	1	0	AT1G19860	221		1	7236977	7237625	1.97327	0.956144	1	0		0		1	8138837	8140187	3.77693	5.36097	1	1	AT1G22990	1022		1	6594985	6595556	1.67829	1.4124	1	0	AT1G19100	571
1	6898157	6898574	2.01909	2.00914	1	1	AT1G19870	417		1	7257663	7258684	1.95194	2.89972	1	1	AT1G20860	1014		1	8156702	8157325	2.24086	1.668	1	1	AT1G23030	623		1	6602223	6602652	2.12583	2.17598	1	1	AT1G19110	429
1	6903537	6903881	1.54138	1.50936	1	1	AT1G19880	344		1	7266940	7267240	1.69317	1.63858	0	1	AT1G20890	300		1	8161986	8165471	2.81784	2.89787	1	1	AT1G23037	735		1	6608265	6608501	2.88737	2.7071	1	0	AT1G19120	236
1	6904893	6913937	4.73713	4.62128	1	1	AT1G19890	984		1	7268417	7276228	3.42904	4.94231	1	1	AT1G20900	1516		1	8161986	8165471	2.81784	2.89787	1	1	AT1G23040	512		1	6612094	6613130	1.40863	1.4907	1	1	AT1G19140	422
1	6904893	6913937	4.73713	4.62128	1	1	AT1G19900	1842		1	7280788	7281087	3.32546	1.4351	1	0	AT1G20910	299		1	8168654	8168954	1.01857	1.45615	0	1	AT1G23050	300		1	6612094	6613130	1.40863	1.4907	1	1	AT1G19150	381
1	6904893	6913937	4.73713	4.62128	1	1	AT1G19910	708		1	7285164	7285465	0.602378	2.60501	0	1	AT1G20920	301		1	8173544	8175786	1.73003	1.67557	1	1	AT1G23070	1963		1	6614426	6615022	1.97038	1.65822	1	1	AT1G19160	596
1	6916277	6918191	2.14469	1.99044	1	1	AT1G19920	528		1	7295389	7296449	1.53228	2.05915	1	1	AT1G20940	1060		1	8182479	8183537	1.5606	2.63138	1	1	AT1G23080	1058		1	6616714	6617249	1.82966	1.96346	1	1	AT1G19170	535
1	6916277	6918191	2.14469	1.99044	1	1	AT1G19930	1118		1	7314186	7314400	1.85747	3.16714	0	1	AT1G20970	214		1	8185953	8186478	1.48993	1.94983	0	1	AT1G23090	525		1	6619210	6620691	1.79287	2.82711	1	1		0
1	6921262	6922573	2.09102	1.94961	1	1		0		1	7321579	7321903	2.71685	1.92836	1	1		0		1	8194876	8195302	2.13312	1.66543	0	1		0		1	6622622	6624695	1.3687	2.12203	1	1	AT1G19180	998
1	6927904	6929734	2.11506	2.35669	1	1	AT1G19960	424		1	7324832	7325189	0.854564	2.41314	0	1	AT1G20980	357		1	8198624	8202385	3.43231	3.33865	1	1	AT1G23120	837		1	6622622	6624695	1.3687	2.12203	1	1	AT1G19190	819
1	6932409	6932703	2.23389	2.21933	1	1	AT1G19970	280		1	7330274	7336063	4.13307	5.22976	1	1	AT1G20990	1422		1	8198624	8202385	3.43231	3.33865	1	1	AT1G23130	852		1	6632364	6632723	2.13116	1.36022	1	1	AT1G19220	359
1	6940156	6940413	1.77696	1.86641	0	1	AT1G20010	257		1	7341103	7343263	1.83317	1.80668	1	1		0		1	8198624	8202385	3.43231	3.33865	1	1	AT1G23140	124		1	6638255	6640298	1.71145	1.64421	1	1		0
1	6942810	6943479	2.02291	1.26465	1	1	AT1G20020	669		1	7346255	7346629	1.31232	2.10609	0	1	AT1G21010	374		1	8203979	8204170	1.52058	2.04821	0	1	AT1G23145	191		1	6643416	6645040	3.59316	3.47391	1	1	AT1G19230	851
1	6949252	6949473	1.92218	1.32723	1	0	AT1G20050	221		1	7366787	7368565	2.43846	3.0611	1	1	AT1G21050	891		1	8208251	8211951	3.12136	3.04557	1	1	AT1G23160	2093		1	6650080	6654418	3.37509	4.76713	1	1	AT1G19240	340
1	6957861	6962913	3.95929	3.80921	1	1	AT1G20065	214		1	7389605	7390203	2.12033	2.75746	1	1	AT1G21110	222		1	8212880	8213121	1.30336	2.21737	0	1	AT1G23170	241		1	6650080	6654418	3.37509	4.76713	1	1	AT1G19250	2549
1	6957861	6962913	3.95929	3.80921	1	1	AT1G20070	1113		1	7394521	7395593	1.45509	1.6537	0	1	AT1G21120	365		1	8225230	8231078	4.49844	4.54029	1	1	AT1G23200	2404		1	6662723	6663059	1.80387	2.72407	0	1	AT1G19270	336
1	6957861	6962913	3.95929	3.80921	1	1	AT1G20080	781		1	7401762	7405517	3.28245	4.54479	1	1	AT1G21140	898		1	8225230	8231078	4.49844	4.54029	1	1	AT1G23201	566		1	6666269	6666519	2.05504	2.00453	1	1	AT1G19290	250
1	6963804	6965056	3.35083	3.56207	1	1	AT1G20080	1241		1	7413138	7413406	1.1187	2.09943	0	1	AT1G21170	268		1	8233601	8234901	2.38732	3.49399	1	1	AT1G23205	896		1	6682549	6683450	2.25206	2.29931	1	1	AT1G19330	901
1	6967063	6967694	1.75815	1.27206	1	1	AT1G20090	631		1	7420582	7421566	2.35241	1.57168	1	1	AT1G21190	321		1	8252536	8256263	2.7433	3.73182	1	1	AT1G23240	1910		1	6688757	6689541	2.59823	1.9376	1	1	AT1G19350	784
1	6970212	6970728	1.84296	2.29787	1	1	AT1G20100	516		1	7420582	7421566	2.35241	1.57168	1	1	AT1G21200	349		1	8252536	8256263	2.7433	3.73182	1	1	AT1G23250	1030		1	6692019	6692393	2.28975	2.77499	1	1	AT1G19360	374
1	6971606	6972206	2.12918	1.97093	1	1	AT1G20110	600		1	7439372	7440688	0.903119	1.50478	0	1	AT1G21250	1316		1	8258382	8258573	1.66133	1.91239	0	1	AT1G23260	191		1	6699989	6703157	1.98363	2.67959	1	1	AT1G19390	2385
1	6975585	6985976	2.53688	2.75599	1	1	AT1G20120	1679		1	7444901	7445689	1.95773	1.87355	1	1	AT1G21270	758		1	8259459	8259975	2.00946	2.57117	1	1	AT1G23270	373		1	6719336	6720644	2.03429	2.80044	1	1	AT1G19415	1196
1	6975585	6985976	2.53688	2.75599	1	1	AT1G20132	2363		1	7448191	7451825	3.14491	3.12778	1	1	AT1G21280	272		1	8262297	8263521	1.64538	2.18997	1	1	AT1G23280	475		1	6727246	6727719	2.18607	2.1066	1	1	AT1G19430	473
1	6975585	6985976	2.53688	2.75599	1	1	AT1G20135	1374		1	7448191	7451825	3.14491	3.12778	1	1	AT1G21281	131		1	8262297	8263521	1.64538	2.18997	1	1	AT1G23290	537		1	6729030	6729881	1.82747	1.99053	1	1	AT1G19440	851
1	6975585	6985976	2.53688	2.75599	1	1	AT1G20130	2488		1	7448191	7451825	3.14491	3.12778	1	1	AT1G21286	192		1	8265079	8266701	3.46775	4.07107	1	1	AT1G23300	969		1	6738840	6740827	2.02439	1.95918	1	1	AT1G19460	894
1	6995973	6997820	1.97707	1.77309	1	0	AT1G20180	1610		1	7448191	7451825	3.14491	3.12778	1	1	AT1G21290	731		1	8271232	8271561	2.16269	1.80556	0	1	AT1G23310	329		1	6738840	6740827	2.02439	1.95918	1	1	AT1G19464	91
1	7003980	7004243	2.38085	1.29902	1	0	AT1G20200	263		1	7448191	7451825	3.14491	3.12778	1	1	AT1G21300	557		1	8272643	8276940	4.26439	3.61118	1	1	AT1G23320	1927		1	6741089	6742351	2.15309	1.82766	1	1	AT1G19470	1055
1	7007211	7007413	2.05206	0.419943	1	0	AT1G20220	202		1	7452748	7458347	3.22624	3.35721	1	1	AT1G21310	1773		1	8284191	8287516	2.60983	2.80575	1	1	AT1G23340	2641		1	6744575	6745014	1.90714	2.22388	1	1	AT1G19480	439
1	7009090	7009931	1.22966	1.39651	1	0	AT1G20225	243		1	7461568	7465513	2.0646	2.14589	1	1	AT1G21320	2679		1	8292885	8294119	1.81992	4.39369	1	1	AT1G23350	524		1	6753634	6753987	1.28517	2.80044	1	1	AT1G19490	353
1	7009090	7009931	1.22966	1.39651	1	0	AT1G20230	361		1	7467887	7469786	2.04547	2.28155	1	1	AT1G21326	719		1	8301502	8302475	2.19128	4.30426	1	1	AT1G23380	973		1	6755290	6758799	2.26597	1.9392	1	1	AT1G19500	394
1	7014539	7015610	2.32752	2.21424	1	1	AT1G20240	677		1	7471625	7475478	2.96964	3.65639	1	1	AT1G21327	263		1	8310118	8310638	2.24086	2.73974	1	1	AT1G23390	520		1	6755290	6758799	2.26597	1.9392	1	1	AT1G19510	1093
1	7025282	7026557	1.43826	2.61619	1	1	AT1G20290	1009		1	7471625	7475478	2.96964	3.65639	1	1	AT1G21330	775		1	8314194	8320835	4.78494	5.68508	1	1	AT1G23400	550		1	6760018	6760514	1.61613	1.20803	1	0	AT1G19520	496
1	7029709	7030146	1.68095	2.10986	1	1	AT1G20300	437		1	7478720	7483328	1.90179	2.32687	1	1	AT1G21350	322		1	8314194	8320835	4.78494	5.68508	1	1	AT1G23410	607		1	6765753	6766391	1.55962	0.886111	1	0	AT1G19540	638
1	7032226	7034552	1.50804	2.04354	1	1	AT1G20310	918		1	7478720	7483328	1.90179	2.32687	1	1	AT1G21360	2076		1	8314194	8320835	4.78494	5.68508	1	1	AT1G23420	2087		1	6773766	6775258	1.64632	2.14819	1	1	AT1G19570	762
1	7032226	7034552	1.50804	2.04354	1	1	AT1G20320	895		1	7503697	7504089	1.64515	2.17719	0	1	AT1G21440	392		1	8340125	8340750	0.948055	2.62527	0	1	AT1G23500	625		1	6773766	6775258	1.64632	2.14819	1	1	AT1G19580	498
1	7039196	7040038	2.1624	1.58224	1	1	AT1G20330	842		1	7514863	7518500	3.44122	4.08235	1	1	AT1G21470	470		1	8343016	8344742	3.49337	3.72826	1	1	AT1G23520	1318		1	6779089	6779568	1.63525	2.04087	1	1	AT1G19600	479
1	7042659	7044266	2.28733	1.97306	1	1	AT1G20340	704		1	7521074	7521383	2.05095	3.01696	1	1	AT1G21480	309		1	8349428	8349768	1.59848	1.68017	1	0	AT1G23540	340		1	6781565	6782315	1.94764	2.55099	1	1	AT1G19610	474
1	7042659	7044266	2.28733	1.97306	1	1	AT1G20350	553		1	7522785	7528127	3.10733	3.53665	1	1	AT1G21475	545		1	8354934	8374323	3.8222	3.96443	1	1	AT1G23580	1359		1	6784068	6785580	1.8826	3.93412	1	1	AT1G19620	1007
1	7047142	7047487	1.35114	1.78476	1	1	AT1G20360	345		1	7522785	7528127	3.10733	3.53665	1	1	AT1G21490	1048		1	8354934	8374323	3.8222	3.96443	1	1	AT1G23590	1520		1	6784068	6785580	1.8826	3.93412	1	1	AT1G19630	153
1	7053055	7053604	2.62352	1.89065	1	0	AT1G20370	549		1	7536953	7537747	2.54483	3.35079	1	1	AT1G21525	562		1	8354934	8374323	3.8222	3.96443	1	1	AT1G23600	1481		1	6787731	6788066	1.29552	1.42732	0	1	AT1G19630	236
1	7054712	7059775	3.85961	3.24348	1	1	AT1G20375	116		1	7545563	7547179	2.09372	2.38521	1	1	AT1G21530	1373		1	8354934	8374323	3.8222	3.96443	1	1	AT1G23610	811		1	6788895	6793273	3.14705	3.51819	1	1	AT1G19640	2951
1	7060919	7061834	1.86157	1.77401	1	0	AT1G20380	169		1	7549233	7554002	3.26793	3.90341	1	1	AT1G21540	1332		1	8354934	8374323	3.8222	3.96443	1	1	AT1G23620	1787		1	6794354	6795088	1.958	2.15799	1	1		0
1	7082103	7082455	2.23389	1.18038	1	0	AT1G20410	352		1	7549233	7554002	3.26793	3.90341	1	1	AT1G21550	775		1	8354934	8374323	3.8222	3.96443	1	1	AT1G23640	3110		1	6803667	6805801	3.49845	3.94582	1	1	AT1G19670	1377
1	7083493	7083722	1.45463	1.7528	0	1	AT1G20430	229		1	7565249	7565644	1.35422	1.92969	0	1	AT1G21580	395		1	8354934	8374323	3.8222	3.96443	1	1	AT1G23650	86		1	6803667	6805801	3.49845	3.94582	1	1	AT1G19680	344
1	7091395	7091715	1.37623	2.86183	0	1	AT1G20460	320		1	7573155	7574376	2.47015	1.96284	1	1	AT1G21600	691		1	8354934	8374323	3.8222	3.96443	1	1	AT1G23670	1041		1	6822133	6822557	2.17092	2.7425	1	1	AT1G19720	424
1	7096479	7096927	1.4586	1.30243	1	0	AT1G20480	448		1	7573155	7574376	2.47015	1.96284	1	1	AT1G21610	454		1	8354934	8374323	3.8222	3.96443	1	1	AT1G23570	1527		1	6824385	6825130	1.59479	2.40979	1	1	AT1G19740	745
1	7101918	7102808	2.02114	2.04207	1	1	AT1G20500	890		1	7581194	7581683	2.93659	1.79151	1	1	AT1G21630	489		1	8354934	8374323	3.8222	3.96443	1	1	AT1G23660	1236		1	6832486	6833368	1.67458	2.23086	1	1	AT1G19770	882
1	7104859	7105802	1.53831	1.72816	1	1	AT1G20510	943		1	7588743	7589052	2.43777	2.05277	0	1	AT1G21640	309		1	8375248	8377755	2.09147	2.61682	1	1	AT1G23670	649		1	6837160	6846699	5.02869	5.62218	1	1	AT1G19790	2173
1	7111179	7112789	1.73875	1.11985	1	0	AT1G20540	178		1	7603930	7604175	1.15366	3.886	0	1	AT1G21650	245		1	8375248	8377755	2.09147	2.61682	1	1	AT1G23680	469		1	6837160	6846699	5.02869	5.62218	1	1	AT1G19800	330
1	7121332	7121694	3.14399	1.59436	1	1	AT1G20560	362		1	7603930	7604175	1.15366	3.886	0	1	AT1G21651	245		1	8375248	8377755	2.09147	2.61682	1	1	AT1G23690	493		1	6848863	6849341	1.73156	1.19415	1	0	AT1G19810	478
1	7128459	7129271	1.78928	1.50885	1	1	AT1G20580	387		1	7605824	7606240	1.92277	2.22522	1	1	AT1G21660	416		1	8382059	8382299	1.24971	3.24243	0	1		0		1	6850885	6851402	1.33968	1.34127	1	0		0
1	7128459	7129271	1.78928	1.50885	1	1	AT1G20575	286		1	7610653	7611119	1.27718	1.83439	0	1	AT1G21670	466		1	8389035	8389228	1.66367	1.96777	0	1	AT1G23720	193		1	6852145	6852818	2.10932	1.39628	1	1	AT1G19830	663
1	7150992	7151948	3.75417	2.88277	1	1		0		1	7623686	7624896	1.86223	2.53148	1	1	AT1G21700	450		1	8391579	8394073	2.29783	2.6751	1	1	AT1G23724	143		1	6854331	6855721	1.97952	2.17735	1	1		0
1	7152824	7153629	1.88117	1.0746	1	0		0		1	7623686	7624896	1.86223	2.53148	1	1	AT1G21710	500		1	8395485	8397381	2.12195	2.5486	1	1	AT1G23730	1824		1	6859594	6859871	2.27629	3.00411	1	0	AT1G19835	277
1	7159676	7160075	2.53639	0.99134	1	0	AT1G20650	399		1	7630441	7630707	2.3846	2.16597	0	1	AT1G21730	266		1	8399211	8399475	1.56393	0.662603	1	0	AT1G23740	264		1	6872635	6873290	1.78706	1.96831	1	1	AT1G19840	461
1	7161645	7163425	6.88242	6.41677	1	1	AT1G20657	1186		1	7641570	7642413	1.50142	2.28953	0	1	AT1G21740	833		1	8402411	8403166	2.25733	3.00331	1	1	AT1G23760	755		1	6878811	6879603	1.4837	1.16647	1	1		0
1	7167416	7167920	1.66301	1.51252	1	1	AT1G20670	504		1	7662240	7662579	2.51086	1.5058	1	0	AT1G21830	339		1	8404012	8406333	3.5981	3.69184	1	1	AT1G23760	289		1	6881595	6882281	2.22606	2.87568	1	1		0
1	7172667	7173600	1.73579	1.59743	1	0		0		1	7668771	7675442	3.36366	4.49317	1	1	AT1G21850	1759		1	8404012	8406333	3.5981	3.69184	1	1	AT1G23770	1052		1	6883767	6884190	2.27767	1.96437	1	0		0
1	7179687	7180165	1.21667	1.79505	1	1	AT1G20696	478		1	7668771	7675442	3.36366	4.49317	1	1	AT1G21860	3187		1	8407971	8408427	1.51409	3.1593	0	1	AT1G23780	456		1	6894384	6894606	1.58995	1.32858	0	1	AT1G19860	222
1	7197456	7198737	2.18509	2.09038	1	1	AT1G20735	1190		1	7680676	7681395	2.18577	2.46155	1	1	AT1G21880	719		1	8417463	8417950	2.50569	3.06654	0	1	AT1G23810	455		1	6898274	6898491	2.29987	1.02061	1	0	AT1G19870	217
1	7201191	7201773	2.60088	2.60032	1	1	AT1G20740	347		1	7683644	7690008	3.72193	3.78191	1	1	AT1G21890	2018		1	8424691	8424912	0.580222	2.48025	0	1	AT1G23840	221		1	6903659	6903907	2.16312	1.93808	1	0	AT1G19880	248
1	7209453	7209875	2.1395	2.17284	1	1	AT1G20760	422		1	7691919	7692275	2.91329	1.78133	1	0	AT1G21900	356		1	8436269	8436573	3.28126	1.9802	1	0	AT1G23880	304		1	6904932	6912201	3.8403	4.85657	1	1	AT1G19890	984
1	7220998	7221507	1.6506	2.32877	1	1	AT1G20790	509		1	7693564	7698302	2.90227	2.72684	1	1	AT1G21910	1163		1	8450347	8451208	1.40957	0.805475	1	0	AT1G23910	140		1	6904932	6912201	3.8403	4.85657	1	1	AT1G19900	1842
1	7223643	7232369	4.05023	4.24444	1	1	AT1G20795	1256		1	7705019	7706077	2.34434	2.21557	1	1	AT1G21920	1058		1	8463379	8464123	1.2997	1.75858	0	1	AT1G23935	744		1	6913353	6913797	2.37131	2.4139	1	1	AT1G19910	444
1	7223643	7232369	4.05023	4.24444	1	1	AT1G20800	2882		1	7715075	7715775	3.573	4.08743	1	1	AT1G21940	605		1	8485280	8485607	1.55459	1.65509	0	1	AT1G23980	327		1	6916082	6918062	1.97842	1.95251	1	1	AT1G19920	723
1	7223643	7232369	4.05023	4.24444	1	1	AT1G20810	363		1	7716554	7717266	2.63573	3.85976	1	1	AT1G21940	421		1	8487247	8487941	2.63923	1.13178	1	0		0		1	6916082	6918062	1.97842	1.95251	1	1	AT1G19930	1042
1	7257916	7258697	2.94195	2.16193	1	1	AT1G20860	761		1	7723500	7726596	1.8576	2.91627	1	1	AT1G21950	454		1	8494218	8495266	2.94113	1.38323	1	1		0		1	6921312	6922595	1.77498	1.25709	1	1		0
1	7268413	7271499	1.69906	2.02347	1	1		0		1	7723500	7726596	1.8576	2.91627	1	1	AT1G21960	614		1	8498024	8502080	2.98854	3.23117	1	1	AT1G24010	696		1	6927981	6929696	1.84216	1.31786	1	1	AT1G19960	424
1	7271515	7276249	5.66877	6.08942	1	1	AT1G20900	1516		1	7727777	7735601	2.01777	2.89699	1	1	AT1G21970	1840		1	8498024	8502080	2.98854	3.23117	1	1	AT1G24020	1665		1	6932453	6933282	1.05304	1.62656	0	1	AT1G19970	236
1	7280818	7281032	1.572	1.72643	0	1	AT1G20910	214		1	7727777	7735601	2.01777	2.89699	1	1	AT1G21973	233		1	8506432	8506735	2.72104	2.72028	0	1	AT1G24040	303		1	6932453	6933282	1.05304	1.62656	0	1	AT1G19980	266
1	7285187	7285536	1.53181	1.83086	1	1	AT1G20920	349		1	7727777	7735601	2.01777	2.89699	1	1	AT1G21975	188		1	8509760	8510192	1.73917	2.41377	0	1	AT1G24060	302		1	6935499	6935887	1.15382	3.26718	0	1	AT1G19990	388
1	7295375	7296364	2.17106	1.94233	1	1	AT1G20940	989		1	7727777	7735601	2.01777	2.89699	1	1	AT1G21980	862		1	8515709	8516821	1.96781	2.51469	1	1	AT1G24070	583		1	6942950	6943293	2.23771	2.10319	1	0	AT1G20020	343
1	7300939	7301224	1.40991	1.64777	0	1	AT1G20950	285		1	7739886	7744998	3.81111	5.45949	1	1	AT1G21990	1576		1	8518114	8519367	2.33554	1.71172	1	1	AT1G24070	1253		1	6949193	6949479	2.05124	2.26908	1	0	AT1G20050	286
1	7309858	7310069	1.85249	1.67977	0	1	AT1G20960	211		1	7739886	7744998	3.81111	5.45949	1	1	AT1G22000	809		1	8525666	8526928	2.02616	1.92983	1	1	AT1G24100	1262		1	6957784	6961376	3.44188	5.01754	1	1	AT1G20065	291
1	7314142	7314496	1.84296	1.68686	1	1	AT1G20970	354		1	7747247	7753520	3.48023	4.05765	1	1	AT1G22000	538		1	8527840	8528929	2.93883	3.23774	1	1	AT1G24110	978		1	6957784	6961376	3.44188	5.01754	1	1	AT1G20070	1113
1	7321613	7322321	2.73459	1.67977	1	1		0		1	7747247	7753520	3.48023	4.05765	1	1	AT1G22015	2517		1	8531603	8532099	2.46874	2.06421	1	1	AT1G24120	496		1	6962102	6965062	2.14707	2.61863	1	1	AT1G20080	2913
1	7324654	7325229	1.93604	2.30756	1	1	AT1G20980	575		1	7747247	7753520	3.48023	4.05765	1	1	AT1G22010	491		1	8534529	8537296	3.11534	2.5948	1	1	AT1G24130	901		1	6967108	6967562	1.91341	2.05645	1	1	AT1G20090	454
1	7330108	7335677	4.74481	5.38013	1	1	AT1G20990	1422		1	7754433	7754900	1.55819	3.03064	0	1	AT1G22020	467		1	8534529	8537296	3.11534	2.5948	1	1	AT1G24140	1251		1	6970018	6970765	2.66804	1.88545	1	1	AT1G20100	747
1	7341101	7343287	2.17438	1.92331	1	1		0		1	7762469	7763582	1.61061	0.993278	1	0		0		1	8540921	8546500	2.11715	2.01386	1	1	AT1G24145	712		1	6971598	6972415	2.02381	4.9197	1	1	AT1G20110	817
1	7346213	7346724	2.37572	1.33083	1	1	AT1G21010	511		1	7789608	7790094	1.70829	2.30399	0	1	AT1G22070	486		1	8540921	8546500	2.11715	2.01386	1	1	AT1G24147	1028		1	6975576	6986610	2.41263	2.95094	1	1	AT1G20120	1688
1	7366811	7368685	3.24496	2.60693	1	1	AT1G21050	867		1	7793213	7797142	2.24332	2.28892	1	1	AT1G22080	2227		1	8540921	8546500	2.11715	2.01386	1	1	AT1G24148	1301		1	6975576	6986610	2.41263	2.95094	1	1	AT1G20132	2363
1	7377648	7377966	1.22707	0.95696	1	0	AT1G21070	318		1	7793213	7797142	2.24332	2.28892	1	1	AT1G22090	1434		1	8557900	8558576	1.50522	1.77483	0	1	AT1G24170	676		1	6975576	6986610	2.41263	2.95094	1	1	AT1G20135	1374
1	7387754	7388198	1.981	1.50427	1	0	AT1G21100	444		1	7799983	7800264	1.84257	2.53516	0	1	AT1G22100	245		1	8563081	8563340	1.50615	2.82362	0	1	AT1G24180	259		1	6975576	6986610	2.41263	2.95094	1	1	AT1G20140	252
1	7389129	7390214	2.01877	2.09635	1	1	AT1G21110	233		1	7801512	7804360	3.91546	4.72573	1	1	AT1G22110	1050		1	8586489	8586911	0.451786	2.47717	0	1	AT1G24240	422		1	6975576	6986610	2.41263	2.95094	1	1	AT1G20130	2488
1	7391682	7391991	2.14333	1.51509	1	0		0		1	7806104	7809042	2.20289	2.63538	1	1	AT1G22120	2733		1	8592114	8600054	4.66284	4.99245	1	1	AT1G24256	875		1	6995873	6997688	1.51512	2.34765	1	1	AT1G20180	1478
1	7393772	7394489	1.31316	1.00127	1	0		0		1	7816585	7818588	2.40989	2.48914	1	1	AT1G22150	227		1	8592114	8600054	4.66284	4.99245	1	1	AT1G24260	2468		1	7003878	7004131	2.12944	1.3508	1	0	AT1G20200	253
1	7401849	7405885	4.77219	4.66331	1	1	AT1G21140	898		1	7836335	7836999	1.65507	3.18561	1	1	AT1G22190	664		1	8606859	8607251	1.75371	2.39211	0	1	AT1G24267	392		1	7007181	7007408	1.0796	2.49494	0	1	AT1G20220	227
1	7421334	7421647	1.77397	1.19328	1	0	AT1G21200	313		1	7840339	7844521	1.5312	2.11169	1	1	AT1G22200	449		1	8620158	8620513	1.35324	2.44766	1	1	AT1G24300	262		1	7014637	7015523	2.01924	1.98071	1	1	AT1G20240	579
1	7442478	7442898	1.93996	1.28699	1	1	AT1G21260	420		1	7840339	7844521	1.5312	2.11169	1	1	AT1G22210	2538		1	8624212	8624560	1.08223	3.21514	0	1	AT1G24310	348		1	7016836	7017091	1.41904	2.24036	0	1	AT1G20260	255
1	7448117	7458939	3.27155	3.69626	1	1	AT1G21280	346		1	7846756	7847267	2.03104	2.00035	1	1	AT1G22220	511		1	8639973	8641288	1.57519	1.84879	1	1	AT1G24350	852		1	7022549	7022881	1.69693	2.26768	1	1	AT1G20270	332
1	7448117	7458939	3.27155	3.69626	1	1	AT1G21281	131		1	7854500	7858455	1.87907	2.80038	1	1	AT1G22240	463		1	8639973	8641288	1.57519	1.84879	1	1	AT1G24360	706		1	7024863	7025786	1.6897	1.9115	1	1	AT1G20290	238
1	7448117	7458939	3.27155	3.69626	1	1	AT1G21286	192		1	7865704	7865918	2.50063	2.1376	0	1	AT1G22270	214		1	8650509	8653299	2.85351	3.13533	1	1	AT1G24400	1892		1	7029710	7030161	1.92443	3.4467	1	1	AT1G20300	451
1	7448117	7458939	3.27155	3.69626	1	1	AT1G21290	731		1	7883282	7883645	2.94735	3.25541	1	1	AT1G22310	363		1	8655234	8655491	0.493748	3.04671	0	1	AT1G24405	245		1	7032305	7032897	1.96584	3.16139	1	1	AT1G20310	592
1	7448117	7458939	3.27155	3.69626	1	1	AT1G21300	557		1	7886851	7888305	1.3774	1.14319	1	0	AT1G22330	1454		1	8660496	8661167	2.86754	1.00424	1	0		0		1	7033801	7034317	1.22644	2.33483	0	1	AT1G20320	516
1	7448117	7458939	3.27155	3.69626	1	1	AT1G21310	1773		1	7891030	7894502	2.18219	2.55566	1	1	AT1G22340	1060		1	8662361	8662660	2.97044	3.43759	0	1	AT1G24440	299		1	7039000	7039886	1.87432	1.59232	1	0	AT1G20330	886
1	7460619	7465432	1.96472	2.13827	1	1	AT1G21320	2598		1	7891030	7894502	2.18219	2.55566	1	1	AT1G22350	1620		1	8666072	8666264	0.819826	2.72028	0	1	AT1G24460	192		1	7042639	7044101	1.73869	1.91947	1	1	AT1G20340	724
1	7467849	7469706	2.31934	2.87874	1	1	AT1G21326	704		1	7895366	7896022	2.99302	2.77356	1	1	AT1G22360	656		1	8673908	8681132	3.86927	5.23928	1	1	AT1G24470	2352		1	7042639	7044101	1.73869	1.91947	1	1	AT1G20350	388
1	7471651	7475535	3.28213	2.96035	1	1	AT1G21327	263		1	7897064	7897430	2.02858	1.82422	1	1	AT1G22360	366		1	8673908	8681132	3.86927	5.23928	1	1	AT1G24480	799		1	7046725	7047156	1.61191	1.18329	1	0	AT1G20360	431
1	7471651	7475535	3.28213	2.96035	1	1	AT1G21330	832		1	7898155	7902548	2.1328	3.10263	1	1	AT1G22370	1724		1	8673908	8681132	3.86927	5.23928	1	1	AT1G24485	2274		1	7053065	7053559	1.91383	2.43022	1	1	AT1G20370	494
1	7478763	7483271	2.76914	2.35857	1	1	AT1G21350	279		1	7898155	7902548	2.1328	3.10263	1	1	AT1G22380	1945		1	8682377	8682938	2.11936	1.18699	1	1	AT1G24490	561		1	7056453	7059653	2.54995	3.35347	1	1	AT1G20375	116
1	7478763	7483271	2.76914	2.35857	1	1	AT1G21360	2019		1	7903913	7904861	2.0497	2.43514	1	1	AT1G22400	948		1	8687718	8689179	3.45932	3.99313	1	1	AT1G24510	529		1	7061449	7062423	1.55803	1.80349	1	1	AT1G20380	758
1	7484034	7484361	2.34375	0.993072	1	0	AT1G21370	327		1	7905680	7906664	3.24607	5.41021	1	1	AT1G22400	984		1	8687718	8689179	3.45932	3.99313	1	1	AT1G24520	550		1	7082082	7082373	1.51253	2.19727	0	1	AT1G20410	291
1	7497152	7497642	1.572	1.02307	1	0	AT1G21410	490		1	7912044	7912820	2.11123	2.75799	1	1	AT1G22410	774		1	8693250	8693862	2.52404	2.4953	1	1	AT1G24530	612		1	7083428	7083794	2.06105	2.80044	0	1	AT1G20430	366
1	7503721	7504042	1.46966	1.76316	1	1	AT1G21440	321		1	7916487	7917298	2.2374	1.85961	1	1	AT1G22420	811		1	8699095	8700610	2.12535	2.33222	1	1	AT1G24540	859		1	7088739	7089137	1.69758	2.42705	1	1	AT1G20450	398
1	7514542	7518456	4.26916	3.87534	1	1	AT1G21470	470		1	7919473	7919830	1.38053	1.62536	0	1	AT1G22430	357		1	8702416	8702951	2.48443	2.05354	1	1	AT1G24560	535		1	7091413	7091762	1.39857	0.757767	1	0	AT1G20460	349
1	7520923	7521257	1.86157	1.28316	1	0	AT1G21480	334		1	7922706	7922951	2.15135	1.84598	0	1	AT1G22440	245		1	8712428	8719034	5.93358	6.60338	1	1	AT1G24577	554		1	7096618	7096968	1.35962	1.36728	1	0	AT1G20480	350
1	7522817	7528187	4.00083	3.5268	1	1	AT1G21475	545		1	7925477	7925871	2.86179	1.50989	1	1	AT1G22450	394		1	8712428	8719034	5.93358	6.60338	1	1	AT1G24590	920		1	7101870	7102820	2.05026	2.71947	1	1	AT1G20500	950
1	7522817	7528187	4.00083	3.5268	1	1	AT1G21490	1108		1	7934366	7934999	1.69572	1.56517	0	1	AT1G22480	633		1	8722319	8722659	1.85302	2.47198	0	1	AT1G24610	340		1	7104930	7105788	2.02581	1.813	1	1	AT1G20510	858
1	7530264	7530949	1.58579	1.8353	1	1	AT1G21500	685		1	7939524	7940491	2.1898	1.67954	1	1	AT1G22490	967		1	8723775	8724448	2.72104	2.31151	1	1	AT1G24620	673		1	7121345	7121637	1.65677	1.58692	0	1	AT1G20560	292
1	7536805	7537887	3.19736	3.03958	1	1	AT1G21525	562		1	7948839	7950084	0.856213	1.83283	0	1	AT1G22500	608		1	8726368	8726621	1.17295	2.50498	0	1	AT1G24625	253		1	7128405	7129128	2.28781	1.88393	1	0	AT1G20580	244
1	7545369	7547210	1.71044	1.65295	1	1	AT1G21530	1567		1	7954053	7954288	1.88226	3.35909	0	1	AT1G22520	235		1	8736342	8740016	2.52623	2.23154	1	1	AT1G24650	973		1	7128405	7129128	2.28781	1.88393	1	0	AT1G20575	340
1	7549462	7554030	3.65718	3.91344	1	1	AT1G21540	1103		1	7957271	7958191	0.731691	1.42282	0	1	AT1G22530	920		1	8736342	8740016	2.52623	2.23154	1	1	AT1G24657	413		1	7150726	7151792	1.8094	1.50036	1	1		0
1	7549462	7554030	3.65718	3.91344	1	1	AT1G21550	775		1	7964176	7964701	2.12117	3.5457	1	1	AT1G22540	525		1	8740706	8742539	1.52323	1.611	1	1	AT1G24686	213		1	7159874	7160082	2.99854	1.24128	1	0	AT1G20650	208
1	7565129	7565589	2.14402	0.872093	1	0	AT1G21580	460		1	7967931	7968536	1.97105	1.44109	1	1	AT1G22550	605		1	8740706	8742539	1.52323	1.611	1	1	AT1G24706	599		1	7161578	7163428	4.46266	5.97834	1	1	AT1G20657	1186
1	7573119	7574271	2.34026	2.16027	1	1	AT1G21600	727		1	7976660	7978751	2.15993	3.07361	1	1	AT1G22570	1913		1	8757005	8758234	1.64227	2.38104	1	1	AT1G24733	293		1	7167301	7167795	2.20219	2.47442	1	1	AT1G20670	494
1	7573119	7574271	2.34026	2.16027	1	1	AT1G21610	349		1	7988616	7989180	1.97267	2.38868	0	1	AT1G22600	564		1	8757005	8758234	1.64227	2.38104	1	1	AT1G24735	370		1	7172351	7173964	1.59486	2.05715	1	1		0
1	7581234	7581719	2.04589	2.22552	1	1	AT1G21630	485		1	7994512	7995954	2.1427	2.38566	1	1	AT1G22610	1442		1	8762818	8763240	2.22413	2.9403	1	1	AT1G24764	422		1	7197526	7198754	2.12532	2.32867	1	1	AT1G20735	1155
1	7588795	7589034	2.15773	2.04061	1	0	AT1G21640	239		1	8017465	8017689	3.89947	1.22149	1	0	AT1G22660	224		1	8838810	8839512	0.774876	2.35101	0	1	AT1G25220	702		1	7200720	7201775	2.12512	1.93877	1	1	AT1G20740	818
1	7603871	7604128	1.84539	1.28316	1	0	AT1G21650	257		1	8024716	8026071	2.50765	3.10656	1	1	AT1G22680	1104		1	8841904	8842207	0.763929	2.10733	0	1	AT1G25230	303		1	7209503	7209780	2.44587	1.40022	1	1	AT1G20760	277
1	7603871	7604128	1.84539	1.28316	1	0	AT1G21651	257		1	8029283	8029560	2.42005	1.33877	1	0	AT1G22700	277		1	8844790	8851867	4.1831	4.3705	1	1	AT1G25240	1262		1	7221086	7221585	2.1906	2.46636	1	1	AT1G20790	499
1	7605746	7606362	3.0822	1.74198	1	1	AT1G21660	616		1	8031845	8033027	2.02902	3.00305	1	1	AT1G22710	1182		1	8844790	8851867	4.1831	4.3705	1	1	AT1G25250	2063		1	7223719	7232352	3.50627	4.13979	1	1	AT1G20795	1256
1	7610562	7611711	1.53744	1.31893	1	1	AT1G21670	1149		1	8043823	8044688	1.16531	1.77981	0	1	AT1G22720	456		1	8855641	8860185	1.94107	2.54764	1	1	AT1G25260	231		1	7223719	7232352	3.50627	4.13979	1	1	AT1G20800	2882
1	7613227	7613467	1.47342	1.37124	0	1	AT1G21680	240		1	8054782	8057894	2.05918	2.46529	1	1	AT1G22760	2569		1	8855641	8860185	1.94107	2.54764	1	1	AT1G25270	2183		1	7223719	7232352	3.50627	4.13979	1	1	AT1G20810	346
1	7623742	7624780	1.84089	1.59578	1	1	AT1G21700	394		1	8067967	8068457	1.84319	2.54304	1	1	AT1G22780	490		1	8861872	8862555	2.95099	2.55441	1	1		0		1	7254592	7255044	1.16108	2.22635	0	1	AT1G20860	452
1	7623742	7624780	1.84089	1.59578	1	1	AT1G21710	384		1	8074705	8074977	1.0858	2.28418	0	1	AT1G22810	272		1	8864114	8864820	1.7386	1.52822	1	1	AT1G25280	706		1	7257928	7258743	2.25506	2.89871	1	1	AT1G20860	749
1	7626516	7626786	2.35271	2.03401	1	0	AT1G21720	270		1	8079339	8079557	2.59699	1.21849	1	0	AT1G22840	218		1	8870497	8877191	3.5605	4.29116	1	1	AT1G25300	818		1	7264664	7265332	1.55762	1.24699	1	0	AT1G20880	668
1	7630335	7630646	2.56595	2.09717	1	0	AT1G21730	311		1	8082366	8083708	2.17987	2.46333	1	1	AT1G22850	509		1	8870497	8877191	3.5605	4.29116	1	1	AT1G25310	710		1	7269154	7276249	3.83248	5.02403	1	1	AT1G20900	1516
1	7641551	7642586	1.87617	1.56226	1	0	AT1G21740	1006		1	8082366	8083708	2.17987	2.46333	1	1	AT1G22860	308		1	8878088	8878503	1.17443	4.06041	0	1	AT1G25320	415		1	7280817	7281075	1.54267	1.81362	1	1	AT1G20910	258
1	7645789	7646028	2.43437	2.4056	1	0	AT1G21750	239		1	8089485	8089912	0.811059	2.27007	0	1	AT1G22870	411		1	8880634	8882080	3.20674	3.98477	1	1	AT1G25330	1446		1	7285094	7285489	3.52031	2.46439	1	1	AT1G20920	395
1	7668864	7675930	4.70869	4.45453	1	1	AT1G21850	1666		1	8103795	8108873	3.02369	4.46182	1	1	AT1G22900	710		1	8885105	8886638	3.18202	2.53921	1	1	AT1G25340	1293		1	7295528	7296398	1.79017	2.57553	1	1	AT1G20940	870
1	7668864	7675930	4.70869	4.45453	1	1	AT1G21860	3187		1	8103795	8108873	3.02369	4.46182	1	1	AT1G22910	2575		1	8910809	8912256	1.2652	2.28533	0	1	AT1G25400	1126		1	7301123	7301295	4.01472	2.18701	1	0	AT1G20950	172
1	7668864	7675930	4.70869	4.45453	1	1	AT1G21864	428		1	8111443	8111953	2.58544	3.6868	1	1	AT1G22920	510		1	8914018	8915528	3.83205	3.753	1	1	AT1G25410	1028		1	7309840	7310105	1.13884	1.94164	0	1	AT1G20960	265
1	7680622	7681431	1.69746	1.80595	1	1	AT1G21880	809		1	8117470	8117949	1.6159	2.12153	0	1	AT1G22930	479		1	8916132	8916393	0.393664	3.27633	0	1	AT1G25420	261		1	7314120	7314429	2.16055	1.69894	1	1	AT1G20970	309
1	7683975	7689618	4.50512	4.27051	1	1	AT1G21890	1687		1	8122400	8122753	5.22061	2.07419	1	0	AT1G22940	353		1	8918931	8920156	2.60444	2.67255	1	1	AT1G25422	961		1	7321481	7322296	1.46452	1.48774	1	1		0
1	7691940	7692130	2.91377	1.90035	1	0	AT1G21900	190		1	8129842	8130221	3.56827	3.3198	1	1	AT1G22960	379		1	8934595	8935320	2.62312	3.15668	1	1	AT1G25440	725		1	7324782	7325033	2.21391	1.79651	1	0	AT1G20980	251
1	7693677	7697919	3.18553	3.29901	1	1	AT1G21910	1163		1	8136789	8137538	1.39581	1.8235	0	1		0		1	8938665	8941137	2.0796	2.00093	1	1	AT1G25450	1722		1	7330202	7336033	4.03982	5.00844	1	1	AT1G20990	1422
1	7705112	7706058	1.50938	1.96656	1	1	AT1G21920	946		1	8138644	8140426	4.66486	4.43029	1	1	AT1G22990	1037		1	8941448	8941798	1.40854	2.77362	0	1		0		1	7341092	7343259	2.1903	2.14138	1	1		0
1	7707849	7708293	1.68401	1.21866	1	0		0		1	8156764	8157313	1.77749	2.79924	0	1	AT1G23030	549		1	8945984	8946352	1.56229	3.13971	0	1	AT1G25470	368		1	7346253	7346626	1.8026	2.02178	1	0	AT1G21010	373
1	7715065	7717324	2.79583	2.80892	1	1	AT1G21940	1805		1	8162001	8163857	1.90316	3.03813	1	1	AT1G23037	735		1	8945984	8946352	1.56229	3.13971	0	1	AT1G25472	368		1	7366836	7368697	2.95973	3.10861	1	1	AT1G21050	842
1	7723405	7726629	2.41816	2.39363	1	1	AT1G21950	549		1	8164970	8165477	2.93521	3.16743	1	1	AT1G23040	507		1	8959844	8960365	0.888268	2.48314	0	1	AT1G25510	521		1	7377568	7378037	1.42695	1.37476	1	0	AT1G21070	469
1	7723405	7726629	2.41816	2.39363	1	1	AT1G21960	614		1	8168715	8168964	2.38516	1.49925	1	0	AT1G23050	249		1	8974286	8974590	0.31123	2.74314	0	1	AT1G25540	304		1	7381994	7382250	1.04893	1.7629	0	1	AT1G21080	256
1	7727731	7735614	2.59011	2.62171	1	1	AT1G21970	1886		1	8173153	8175519	2.07988	2.45432	1	1	AT1G23070	1696		1	8976765	8977482	2.44601	2.08021	1	1	AT1G25550	717		1	7389493	7390212	1.54919	2.38174	1	1	AT1G21110	231
1	7727731	7735614	2.59011	2.62171	1	1	AT1G21973	233		1	8182987	8183450	1.67292	2.01545	0	1	AT1G23080	463		1	8982600	8982906	1.51725	2.51454	0	1	AT1G25560	306		1	7394580	7395697	1.32917	1.29463	1	1	AT1G21120	469
1	7727731	7735614	2.59011	2.62171	1	1	AT1G21975	188		1	8186125	8186361	1.3673	1.90545	0	1	AT1G23090	236		1	8986532	8990739	3.52525	3.42952	1	1		0		1	7401915	7405462	3.33881	3.42928	1	1	AT1G21140	898
1	7727731	7735614	2.59011	2.62171	1	1	AT1G21980	875		1	8191204	8191425	1.25295	2.61262	0	1		0		1	8994577	8995321	2.2316	2.36542	1	1	AT1G25570	744		1	7412946	7413335	2.08037	1.53091	1	1	AT1G21170	285
1	7739925	7745345	5.08867	4.91602	1	1	AT1G21990	1576		1	8194334	8195084	1.26877	1.62492	0	1		0		1	9015715	9017503	3.72004	3.37411	1	1	AT1G25988	1198		1	7439607	7440803	1.49382	1.87757	1	1	AT1G21250	1196
1	7739925	7745345	5.08867	4.91602	1	1	AT1G22000	1156		1	8198670	8202155	3.07429	3.9406	1	1	AT1G23120	837		1	9023539	9023834	2.51413	1.66999	1	1	AT1G26100	295		1	7442781	7442971	1.87808	2.19887	1	0	AT1G21260	190
1	7747259	7753580	4.21911	4.08202	1	1	AT1G22000	526		1	8198670	8202155	3.07429	3.9406	1	1	AT1G23130	852		1	9027291	9027579	2.09562	2.30811	0	1	AT1G26110	288		1	7448109	7451830	2.68315	3.21657	1	1	AT1G21280	354
1	7747259	7753580	4.21911	4.08202	1	1	AT1G22015	2517		1	8203483	8204419	2.49165	1.9936	1	1	AT1G23145	293		1	9030912	9031226	2.61433	2.68306	0	1	AT1G26120	314		1	7448109	7451830	2.68315	3.21657	1	1	AT1G21281	131
1	7747259	7753580	4.21911	4.08202	1	1	AT1G22010	491		1	8205438	8206631	2.00308	1.58697	1	1	AT1G23147	334		1	9046705	9046896	1.84248	3.67148	0	1	AT1G26160	191		1	7448109	7451830	2.68315	3.21657	1	1	AT1G21286	192
1	7754366	7754825	1.86595	1.48343	1	1	AT1G22020	459		1	8205438	8206631	2.00308	1.58697	1	1	AT1G23149	82		1	9063114	9064377	1.88436	2.19776	1	1	AT1G26200	906		1	7448109	7451830	2.68315	3.21657	1	1	AT1G21290	731
1	7762255	7762925	1.72897	1.29958	1	0		0		1	8205438	8206631	2.00308	1.58697	1	1	AT1G23150	82		1	9071081	9071712	2.0481	1.77962	0	1	AT1G26220	572		1	7448109	7451830	2.68315	3.21657	1	1	AT1G21300	557
1	7763102	7763473	1.33174	1.68866	0	1		0		1	8208062	8212146	2.52002	3.14189	1	1	AT1G23160	2093		1	9080141	9085585	3.42613	4.25577	1	1	AT1G26250	1626		1	7452733	7458356	3.0932	3.30659	1	1	AT1G21310	1773
1	7793213	7797169	2.22277	2.55325	1	1	AT1G22080	2227		1	8212919	8213151	1.39039	2.17832	0	1	AT1G23170	232		1	9092145	9092336	2.36535	2.95303	0	1	AT1G26270	191		1	7462615	7465699	1.98979	2.01029	1	1	AT1G21320	2865
1	7793213	7797169	2.22277	2.55325	1	1	AT1G22090	1461		1	8225182	8231385	3.64193	5.03587	1	1	AT1G23200	2404		1	9099118	9107201	5.0016	4.95944	1	1	AT1G26300	636		1	7466791	7469717	1.74081	2.15727	1	1	AT1G21323	568
1	7801608	7805125	3.66378	3.79403	1	1	AT1G22110	954		1	8225182	8231385	3.64193	5.03587	1	1	AT1G23201	566		1	9099118	9107201	5.0016	4.95944	1	1	AT1G26310	3450		1	7466791	7469717	1.74081	2.15727	1	1	AT1G21326	715
1	7806301	7809083	2.09565	2.18651	1	1	AT1G22120	2774		1	8233479	8234919	2.90752	2.58762	1	1	AT1G23205	896		1	9099118	9107201	5.0016	4.95944	1	1	AT1G26320	2151		1	7471676	7475460	2.86929	3.28304	1	1	AT1G21327	263
1	7816846	7818615	2.47733	2.5944	1	1	AT1G22150	254		1	8240452	8240705	2.26684	1.04505	1	0	AT1G23210	253		1	9116534	9118689	1.75326	3.26853	1	1	AT1G26350	247		1	7471676	7475460	2.86929	3.28304	1	1	AT1G21330	757
1	7836298	7836973	1.76598	1.96939	1	1	AT1G22190	675		1	8244658	8244855	1.36109	1.69256	0	1	AT1G23230	197		1	9116534	9118689	1.75326	3.26853	1	1	AT1G26355	661		1	7478669	7483090	2.58648	1.7425	1	1	AT1G21350	373
1	7840382	7844343	2.0784	2.03972	1	1	AT1G22200	406		1	8252535	8255893	2.47845	3.33184	1	1	AT1G23240	1910		1	9120594	9121011	1.71702	2.56967	0	1	AT1G26360	417		1	7478669	7483090	2.58648	1.7425	1	1	AT1G21360	1838
1	7840382	7844343	2.0784	2.03972	1	1	AT1G22210	2538		1	8252535	8255893	2.47845	3.33184	1	1	AT1G23250	660		1	9125194	9125431	1.1935	3.66934	0	1	AT1G26370	237		1	7484055	7484396	1.36501	3.04048	0	1	AT1G21370	341
1	7846615	7847355	2.55036	2.58271	1	1	AT1G22220	740		1	8259428	8260077	1.76861	2.20885	1	1	AT1G23270	475		1	9127210	9134674	2.81259	2.21977	1	1	AT1G26380	1318		1	7488117	7488353	1.94468	1.01516	1	0	AT1G21380	236
1	7854620	7858725	2.54074	2.65671	1	1	AT1G22240	343		1	8262442	8263656	2.02151	2.36684	1	1	AT1G23280	330		1	9127210	9134674	2.81259	2.21977	1	1	AT1G26390	1762		1	7490261	7490438	1.89345	1.09864	1	0	AT1G21390	177
1	7865506	7865835	2.50786	1.31182	1	1	AT1G22270	329		1	8262442	8263656	2.02151	2.36684	1	1	AT1G23290	603		1	9127210	9134674	2.81259	2.21977	1	1	AT1G26400	1383		1	7497256	7497693	2.15664	2.03669	1	1	AT1G21410	437
1	7880734	7881053	2.1807	1.2265	1	0	AT1G22300	319		1	8264969	8266547	2.96745	3.82723	1	1	AT1G23300	1079		1	9139175	9143229	2.93321	2.8797	1	1	AT1G26410	1264		1	7503326	7504071	2.39245	2.10857	1	1	AT1G21440	745
1	7883234	7883610	1.33048	1.37711	1	1	AT1G22310	376		1	8271414	8271629	1.61855	1.72753	1	0	AT1G23310	215		1	9139175	9143229	2.93321	2.8797	1	1	AT1G26420	1662		1	7514714	7518437	3.11881	4.77588	1	1	AT1G21470	470
1	7886737	7887539	1.71572	1.7993	1	1	AT1G22330	802		1	8272988	8276354	3.6808	4.48896	1	1	AT1G23320	1927		1	9151739	9152190	3.14506	2.11577	1	1	AT1G26460	451		1	7520987	7521408	1.80066	2.36037	1	1	AT1G21480	421
1	7890732	7895956	2.10947	2.60961	1	1	AT1G22340	1358		1	8284085	8287393	2.22253	2.44684	1	1	AT1G23340	2747		1	9155190	9155384	1.32051	1.78787	0	1	AT1G26470	194		1	7522804	7528195	3.00466	3.56815	1	1	AT1G21475	545
1	7890732	7895956	2.10947	2.60961	1	1	AT1G22350	1620		1	8292726	8294284	3.26339	2.24849	1	1	AT1G23350	669		1	9158445	9158727	2.33423	2.52621	0	1	AT1G26500	282		1	7522804	7528195	3.00466	3.56815	1	1	AT1G21490	1116
1	7890732	7895956	2.10947	2.60961	1	1	AT1G22360	1098		1	8296537	8296732	1.37686	2.91121	0	1	AT1G23360	195		1	9159956	9163016	4.29904	6.33749	1	1	AT1G26510	1088		1	7530219	7530972	1.30128	2.60226	1	1	AT1G21500	753
1	7897028	7904835	2.29316	2.5878	1	1	AT1G22370	1866		1	8299320	8300271	1.89319	2.68727	1	1	AT1G23380	951		1	9159956	9163016	4.29904	6.33749	1	1	AT1G26515	1100		1	7536886	7537812	2.15456	2.44039	1	1	AT1G21525	562
1	7897028	7904835	2.29316	2.5878	1	1	AT1G22380	1945		1	8300826	8304563	2.41064	1.8399	1	1	AT1G23380	1825		1	9170413	9170606	1.05986	1.70563	0	1	AT1G26540	193		1	7545288	7547096	1.4455	2.10033	1	1	AT1G21530	1648
1	7897028	7904835	2.29316	2.5878	1	1	AT1G22400	1175		1	8310045	8310566	2.33261	2.22785	1	1	AT1G23390	521		1	9191590	9192349	3.04116	3.84941	1	1	AT1G26600	742		1	7549590	7555060	3.0992	3.40986	1	1	AT1G21540	975
1	7897028	7904835	2.29316	2.5878	1	1	AT1G22360	563		1	8314172	8320811	4.11712	6.22526	1	1	AT1G23400	572		1	9205908	9206294	2.84416	6.33564	1	1	AT1G26630	386		1	7549590	7555060	3.0992	3.40986	1	1	AT1G21550	775
1	7905577	7906701	3.34262	4.21352	1	1	AT1G22400	1096		1	8314172	8320811	4.11712	6.22526	1	1	AT1G23410	607		1	9209760	9210493	1.78934	1.93162	0	1	AT1G26650	404		1	7549590	7555060	3.0992	3.40986	1	1	AT1G21560	276
1	7912108	7912553	1.53063	1.82642	1	1	AT1G22410	445		1	8314172	8320811	4.11712	6.22526	1	1	AT1G23420	2087		1	9209760	9210493	1.78934	1.93162	0	1	AT1G26640	142		1	7565182	7565649	1.62234	2.593	1	1	AT1G21580	467
1	7916081	7917392	1.70799	2.03484	1	1	AT1G22420	1311		1	8321814	8322149	1.97418	2.1376	1	0	AT1G23440	335		1	9216018	9216354	1.19195	4.62499	0	1	AT1G26670	336		1	7569339	7569839	1.88644	3.04048	0	1	AT1G21590	500
1	7919135	7919885	2.38941	1.83891	1	1	AT1G22430	741		1	8336790	8337236	2.35944	1.88749	0	1	AT1G23490	446		1	9225576	9227667	2.48984	3.51259	1	1	AT1G26690	199		1	7573158	7574341	1.92151	2.09296	1	1	AT1G21600	688
1	7922464	7923436	2.00191	1.84173	1	1	AT1G22440	972		1	8342839	8344828	2.95393	3.93699	1	1	AT1G23520	1404		1	9228697	9229845	1.64119	2.48373	1	1	AT1G26700	1148		1	7573158	7574341	1.92151	2.09296	1	1	AT1G21610	419
1	7925375	7925973	2.44433	1.51509	1	1	AT1G22450	598		1	8353879	8374527	3.40364	4.04323	1	1	AT1G23560	383		1	9230936	9235583	1.60656	1.92103	1	1	AT1G26700	1304		1	7581243	7581664	2.10608	1.83053	1	1	AT1G21630	421
1	7933096	7933297	1.72619	1.39981	1	0	AT1G22470	201		1	8353879	8374527	3.40364	4.04323	1	1	AT1G23580	1359		1	9230936	9235583	1.60656	1.92103	1	1	AT1G26710	816		1	7588743	7589066	2.61067	2.32997	1	1	AT1G21640	323
1	7939158	7940565	2.40778	2.63493	1	1	AT1G22490	1407		1	8353879	8374527	3.40364	4.04323	1	1	AT1G23590	1520		1	9230936	9235583	1.60656	1.92103	1	1	AT1G26720	509		1	7603780	7604067	1.94328	2.57226	0	1	AT1G21650	287
1	7949468	7950136	2.41222	2.48437	1	1	AT1G22500	660		1	8353879	8374527	3.40364	4.04323	1	1	AT1G23600	1481		1	9237067	9237964	1.79735	1.21346	1	1		0		1	7603780	7604067	1.94328	2.57226	0	1	AT1G21651	287
1	7953917	7954272	1.34606	1.49313	0	1	AT1G22520	355		1	8353879	8374527	3.40364	4.04323	1	1	AT1G23610	811		1	9254158	9254930	1.31018	1.68983	0	1	AT1G26762	9		1	7605770	7606454	1.91449	2.50654	1	1	AT1G21660	684
1	7957540	7957778	0.74463	1.29067	0	1	AT1G22530	238		1	8353879	8374527	3.40364	4.04323	1	1	AT1G23620	1787		1	9269961	9272371	2.99723	3.77117	1	1	AT1G26780	1342		1	7610444	7611756	1.53777	2.07096	1	1	AT1G21670	1312
1	7957985	7958333	1.54654	0.872439	1	0	AT1G22530	348		1	8353879	8374527	3.40364	4.04323	1	1	AT1G23640	3110		1	9276240	9279640	2.52577	2.77881	1	1	AT1G26795	573		1	7623583	7624884	1.52114	2.06047	1	1	AT1G21700	553
1	7964176	7964725	1.70827	2.1917	1	1	AT1G22540	549		1	8353879	8374527	3.40364	4.04323	1	1	AT1G23650	86		1	9276240	9279640	2.52577	2.77881	1	1	AT1G26796	529		1	7623583	7624884	1.52114	2.06047	1	1	AT1G21710	488
1	7967923	7968280	1.35114	2.56273	0	1	AT1G22550	357		1	8353879	8374527	3.40364	4.04323	1	1	AT1G23670	1245		1	9281050	9282925	2.7236	2.72028	1	1	AT1G26797	510		1	7626295	7626708	1.72132	1.81265	0	1	AT1G21720	413
1	7976625	7978727	3.05346	3.42845	1	1	AT1G22570	1948		1	8353879	8374527	3.40364	4.04323	1	1	AT1G23570	1655		1	9281050	9282925	2.7236	2.72028	1	1	AT1G26798	550		1	7630360	7630764	2.62501	2.58659	1	1	AT1G21730	404
1	7988502	7989190	1.7908	2.08492	1	1	AT1G22600	688		1	8353879	8374527	3.40364	4.04323	1	1	AT1G23660	1236		1	9291574	9294909	2.53117	2.69566	1	1	AT1G26820	1338		1	7641354	7642647	1.52778	1.71357	1	1	AT1G21740	1067
1	7994348	7996158	1.95804	1.58873	1	1	AT1G22610	1810		1	8375298	8377721	1.73632	2.17413	1	1	AT1G23670	599		1	9295911	9296220	4.22315	1.39049	1	0	AT1G26830	309		1	7645842	7646190	1.78104	0.746785	1	0	AT1G21750	348
1	8002479	8002832	2.46141	1.33895	1	0	AT1G22620	353		1	8375298	8377721	1.73632	2.17413	1	1	AT1G23680	469		1	9303488	9304044	1.32958	3.04031	0	1	AT1G26850	556		1	7651988	7652808	1.33776	1.59038	0	1	AT1G21770	300
1	8006363	8007161	1.47521	1.63255	1	1	AT1G22640	798		1	8375298	8377721	1.73632	2.17413	1	1	AT1G23690	459		1	9308831	9314000	3.85181	4.6802	1	1	AT1G26870	1144		1	7651988	7652808	1.33776	1.59038	0	1	AT1G21780	820
1	8017473	8017808	1.84145	1.78783	1	1	AT1G22660	335		1	8382058	8382270	1.6611	2.35603	0	1		0		1	9316241	9316628	1.74944	2.53611	0	1	AT1G26880	387		1	7662079	7662378	2.1538	1.92775	0	1	AT1G21830	299
1	8024817	8026067	3.19852	3.94508	1	1	AT1G22680	1100		1	8383614	8383901	0.372901	2.3016	0	1		0		1	9317627	9317818	1.09015	1.73109	0	1	AT1G26890	191		1	7666479	7666787	2.40724	1.39174	1	0	AT1G21840	308
1	8029499	8029819	1.46966	1.34105	1	0	AT1G22700	320		1	8388395	8389207	2.10803	2.21413	1	1	AT1G23720	552		1	9325924	9326504	1.225	1.779	0	1		0		1	7668897	7676002	4.049	4.6999	1	1	AT1G21850	1633
1	8031795	8033043	2.1826	2.01964	1	1	AT1G22710	1248		1	8391976	8397560	2.49825	2.45052	1	1	AT1G23724	143		1	9329570	9330563	3.36838	3.36034	1	1	AT1G26920	828		1	7668897	7676002	4.049	4.6999	1	1	AT1G21860	3187
1	8038151	8038414	1.88285	0.88409	1	0		0		1	8391976	8397560	2.49825	2.45052	1	1	AT1G23730	2003		1	9343259	9343505	1.04226	1.88819	0	1	AT1G26940	246		1	7668897	7676002	4.049	4.6999	1	1	AT1G21864	469
1	8044443	8044698	1.09801	1.41454	0	1	AT1G22720	255		1	8399036	8399600	1.26001	2.65741	0	1	AT1G23740	564		1	9347013	9353388	3.03305	3.6843	1	1	AT1G26945	1307		1	7680649	7681357	1.70159	1.94164	1	1	AT1G21880	708
1	8055215	8057936	2.57136	2.34849	1	1	AT1G22760	2611		1	8402312	8406310	2.71164	3.11426	1	1	AT1G23760	1989		1	9360975	9361730	1.93529	2.99219	1	1	AT1G26970	755		1	7683596	7689913	3.28984	3.95611	1	1	AT1G21890	2066
1	8068044	8068468	2.01344	2.1797	1	1	AT1G22780	424		1	8402312	8406310	2.71164	3.11426	1	1	AT1G23770	1052		1	9362578	9363037	1.75672	1.61016	1	0		0		1	7693443	7697555	2.35986	2.89725	1	1	AT1G21910	1019
1	8072009	8072446	1.63109	1.07044	1	0	AT1G22800	437		1	8408080	8408424	1.96061	1.77729	1	1	AT1G23780	344		1	9379530	9380266	1.89433	2.69027	1	1	AT1G27020	736		1	7705216	7706075	2.19384	1.74786	1	1	AT1G21920	859
1	8074696	8075008	1.42011	1.89805	0	1	AT1G22810	312		1	8417372	8417882	3.19909	3.78791	1	1	AT1G23810	387		1	9382100	9382618	1.55886	1.9602	1	1	AT1G27030	518		1	7715109	7717239	2.56453	3.64885	1	1	AT1G21940	1805
1	8079384	8079586	2.26774	1.298	1	0	AT1G22840	202		1	8420423	8420867	4.0361	1.98656	1	1	AT1G23820	444		1	9386770	9390353	2.86995	3.22033	1	1	AT1G27040	3258		1	7723456	7726685	2.81774	2.60651	1	1	AT1G21950	498
1	8082342	8083636	1.92991	1.66577	1	1	AT1G22850	533		1	8436447	8436733	0.859003	1.95351	0	1	AT1G23880	286		1	9393862	9394139	0.832318	2.92108	0	1	AT1G27050	277		1	7723456	7726685	2.81774	2.60651	1	1	AT1G21960	614
1	8082342	8083636	1.92991	1.66577	1	1	AT1G22860	236		1	8450692	8451664	1.41702	2.51383	0	1	AT1G23910	221		1	9405241	9406087	2.1834	2.91386	1	1	AT1G27090	846		1	7727755	7729829	2.4932	3.57207	1	1	AT1G21970	1862
1	8089390	8089754	2.08977	1.59363	1	0	AT1G22870	253		1	8462163	8463650	1.2777	1.00869	1	1	AT1G23935	1487		1	9408066	9408466	2.03337	2.27523	0	1	AT1G27100	400		1	7730550	7732091	2.41236	1.90015	1	1	AT1G21973	233
1	8098713	8099110	1.3882	1.4398	1	1	AT1G22882	343		1	8487941	8488835	2.44516	1.89923	1	1		0		1	9421296	9422042	2.30525	3.36034	1	1	AT1G27120	746		1	7732959	7733420	2.16002	1.69873	1	1		0
1	8103751	8108925	3.88158	4.46672	1	1	AT1G22900	754		1	8494510	8496737	1.88063	2.13376	1	1	AT1G24000	509		1	9448095	9448525	1.78701	3.80839	0	1	AT1G27190	430		1	7734839	7735662	1.99902	2.0338	1	1	AT1G21980	823
1	8103751	8108925	3.88158	4.46672	1	1	AT1G22910	2575		1	8497659	8501788	2.85996	3.53575	1	1	AT1G24010	696		1	9453204	9454019	1.67498	1.70684	1	1		0		1	7740127	7745571	3.67542	4.14646	1	1	AT1G21990	1576
1	8111591	8111879	1.92763	1.49313	1	0	AT1G22920	288		1	8497659	8501788	2.85996	3.53575	1	1	AT1G24020	1388		1	9457304	9457654	3.02516	1.61962	1	0	AT1G27210	350		1	7740127	7745571	3.67542	4.14646	1	1	AT1G22000	1382
1	8122539	8122750	1.55853	1.35315	0	1	AT1G22940	211		1	8506388	8507280	1.78414	1.83137	0	1	AT1G24040	415		1	9459583	9461333	2.19039	2.48254	1	1	AT1G27213	152		1	7747441	7754840	2.98248	3.70698	1	1	AT1G22000	344
1	8129865	8130262	2.17612	2.0057	1	1	AT1G22960	377		1	8506388	8507280	1.78414	1.83137	0	1	AT1G24050	270		1	9463344	9463919	3.9215	2.68827	1	1	AT1G27220	113		1	7747441	7754840	2.98248	3.70698	1	1	AT1G22015	2517
1	8136723	8140357	3.73486	3.33811	1	1	AT1G22990	1037		1	8509528	8510631	1.2002	2.42731	1	1	AT1G24060	534		1	9465818	9466322	1.53235	1.16265	1	0	AT1G27240	85		1	7747441	7754840	2.98248	3.70698	1	1	AT1G22020	519
1	8156707	8157279	3.02751	1.51979	1	1	AT1G23030	572		1	8509528	8510631	1.2002	2.42731	1	1	AT1G24062	230		1	9478211	9478974	0.821648	1.86316	0	1	AT1G27285	763		1	7747441	7754840	2.98248	3.70698	1	1	AT1G22010	491
1	8161966	8165541	2.6616	2.90389	1	1	AT1G23037	735		1	8514634	8517121	2.14246	1.87998	1	1	AT1G24070	883		1	9481909	9482403	0.982832	3.16722	0	1	AT1G27290	494		1	7759708	7760150	1.37879	1.9043	1	1	AT1G22030	442
1	8161966	8165541	2.6616	2.90389	1	1	AT1G23040	582		1	8518251	8519515	2.02524	2.00867	1	1	AT1G24070	1264		1	9485309	9485765	1.29383	3.66583	0	1	AT1G27310	456		1	7793066	7797224	2.42481	2.58941	1	1	AT1G22080	2374
1	8168695	8169034	1.07657	2.25666	0	1	AT1G23050	339		1	8525850	8527007	0.832755	1.76165	0	1	AT1G24100	1157		1	9487785	9488161	1.48579	2.11748	0	1	AT1G27320	376		1	7793066	7797224	2.42481	2.58941	1	1	AT1G22090	1516
1	8173569	8175724	1.75927	2.07091	1	1	AT1G23070	1901		1	8527880	8528789	4.45343	3.99225	1	1	AT1G24110	909		1	9495697	9496069	1.58354	1.53407	0	1	AT1G27340	372		1	7801544	7804878	2.59696	3.4671	1	1	AT1G22110	1018
1	8182490	8183444	1.43108	1.51928	1	1	AT1G23080	954		1	8531670	8532066	2.49557	3.21304	0	1	AT1G24120	396		1	9507901	9508246	1.12043	3.30824	0	1	AT1G27370	345		1	7806033	7809132	2.16009	2.3054	1	1	AT1G22120	2823
1	8185394	8186364	0.932126	1.3116	1	1	AT1G23090	970		1	8534627	8537440	2.84996	3.37497	1	1	AT1G24130	803		1	9512550	9512741	1.65823	2.0162	0	1	AT1G27385	191		1	7813028	7813282	1.46695	0.816796	1	0	AT1G22130	254
1	8198724	8202288	3.65507	3.98675	1	1	AT1G23120	833		1	8534627	8537440	2.84996	3.37497	1	1	AT1G24140	1342		1	9514804	9515497	0.946381	2.3214	0	1	AT1G27390	197		1	7816899	7818612	2.45244	2.65849	1	1	AT1G22150	251
1	8198724	8202288	3.65507	3.98675	1	1	AT1G23130	852		1	8541283	8546538	1.93637	2.28837	1	1	AT1G24145	456		1	9514804	9515497	0.946381	2.3214	0	1	AT1G27400	362		1	7836423	7836798	1.61804	1.66026	1	0	AT1G22190	375
1	8198724	8202288	3.65507	3.98675	1	1	AT1G23140	27		1	8541283	8546538	1.93637	2.28837	1	1	AT1G24147	1028		1	9526639	9527009	1.44298	2.51595	0	1	AT1G27430	289		1	7840374	7843860	1.90568	1.63735	1	1	AT1G22200	414
1	8204025	8204549	2.17432	1.35781	1	0	AT1G23145	230		1	8541283	8546538	1.93637	2.28837	1	1	AT1G24148	1301		1	9537861	9539724	4.07923	4.56167	1	1	AT1G27461	1152		1	7840374	7843860	1.90568	1.63735	1	1	AT1G22210	2342
1	8205824	8206187	2.45728	1.90612	1	0	AT1G23147	315		1	8557743	8558652	3.03914	2.278	1	1	AT1G24170	909		1	9546402	9547134	1.79269	2.22286	1	1	AT1G27490	671		1	7846659	7847303	2.33207	2.62398	1	1	AT1G22220	644
1	8208042	8211907	3.32985	3.38708	1	1	AT1G23160	2093		1	8562961	8563288	1.58362	1.73474	0	1	AT1G24180	327		1	9557960	9558977	1.54619	1.45358	1	1	AT1G27510	407		1	7854547	7858648	2.02932	2.68504	1	1	AT1G22240	416
1	8212830	8213091	1.19241	1.13762	1	0	AT1G23170	261		1	8592463	8600064	4.10485	5.42809	1	1	AT1G24256	526		1	9557960	9558977	1.54619	1.45358	1	1	AT1G27520	342		1	7865593	7865963	1.74949	1.54227	1	0	AT1G22270	370
1	8216157	8216402	2.4452	1.50295	1	0	AT1G23180	245		1	8592463	8600064	4.10485	5.42809	1	1	AT1G24260	2468		1	9567573	9572082	4.31967	4.54072	1	1	AT1G27540	333		1	7880554	7880971	2.0871	1.94475	1	1	AT1G22300	417
1	8225053	8231963	4.6161	4.3865	1	1	AT1G23200	2404		1	8607057	8607369	1.71175	2.70966	0	1	AT1G24267	312		1	9567573	9572082	4.31967	4.54072	1	1	AT1G27550	517		1	7883098	7883682	2.5884	1.54024	1	0	AT1G22310	584
1	8225053	8231963	4.6161	4.3865	1	1	AT1G23201	566		1	8620206	8620508	1.33576	2.0901	0	1	AT1G24300	214		1	9567573	9572082	4.31967	4.54072	1	1	AT1G27560	1132		1	7886699	7887637	2.02711	1.80258	1	1	AT1G22330	938
1	8233217	8234851	2.56764	2.57287	1	1	AT1G23205	854		1	8624166	8624678	2.09021	3.7883	1	1	AT1G24310	512		1	9587411	9588694	2.84884	2.81465	1	1		0		1	7890801	7894478	2.08225	2.20782	1	1	AT1G22340	1289
1	8240349	8240665	1.53129	0.843521	1	0	AT1G23210	316		1	8640154	8641323	2.3617	2.79924	1	1	AT1G24350	671		1	9589454	9589819	0.918129	1.72818	0	1		0		1	7890801	7894478	2.08225	2.20782	1	1	AT1G22350	1600
1	8242737	8242931	1.56976	0.943029	1	0	AT1G23220	194		1	8640154	8641323	2.3617	2.79924	1	1	AT1G24360	741		1	9590924	9592557	1.69338	1.83699	0	1	AT1G27580	151		1	7895168	7895974	2.13043	1.9488	1	1	AT1G22360	806
1	8244506	8244723	3.03669	1.38648	1	0	AT1G23230	217		1	8649831	8653251	2.31908	2.6693	1	1	AT1G24400	1844		1	9590924	9592557	1.69338	1.83699	0	1	AT1G27590	429		1	7897261	7902570	2.61706	2.76064	1	1	AT1G22370	1866
1	8252458	8256167	3.15232	3.39916	1	1	AT1G23240	1910		1	8662237	8662556	2.31876	1.75178	1	1	AT1G24440	319		1	9605327	9605819	1.32622	2.40824	0	1	AT1G27600	492		1	7897261	7902570	2.61706	2.76064	1	1	AT1G22380	1945
1	8252458	8256167	3.15232	3.39916	1	1	AT1G23250	934		1	8673832	8681446	3.51444	4.47347	1	1	AT1G24470	2352		1	9606932	9610684	3.97721	4.84922	1	1	AT1G27610	466		1	7897261	7902570	2.61706	2.76064	1	1	AT1G22360	330
1	8258234	8258586	2.28353	0.71263	1	0	AT1G23260	352		1	8673832	8681446	3.51444	4.47347	1	1	AT1G24480	799		1	9606932	9610684	3.97721	4.84922	1	1	AT1G27620	2124		1	7903947	7905050	1.44827	2.13125	1	1	AT1G22400	1103
1	8259297	8260037	1.65343	2.33948	1	1	AT1G23270	435		1	8673832	8681446	3.51444	4.47347	1	1	AT1G24485	2588		1	9614677	9615138	1.97329	2.20522	0	1	AT1G27640	229		1	7905546	7906778	2.31811	4.51805	1	1	AT1G22400	1127
1	8262297	8263552	1.8533	1.93277	1	1	AT1G23280	475		1	8687597	8689273	2.29477	2.80873	1	1	AT1G24510	650		1	9614677	9615138	1.97329	2.20522	0	1	AT1G27650	461		1	7909144	7909502	1.59837	1.53416	1	0		0
1	8262297	8263552	1.8533	1.93277	1	1	AT1G23290	568		1	8687597	8689273	2.29477	2.80873	1	1	AT1G24520	639		1	9617500	9629066	3.03986	3.83673	1	1	AT1G27660	4434		1	7912004	7912639	2.14272	2.80772	1	1	AT1G22410	593
1	8265044	8266600	3.79117	3.19067	1	1	AT1G23300	1004		1	8693228	8694091	2.99149	2.2044	1	1	AT1G24530	863		1	9617500	9629066	3.03986	3.83673	1	1	AT1G27670	924		1	7916027	7917271	2.01285	3.06384	1	1	AT1G22420	1195
1	8271012	8271822	1.18934	2.38634	1	1	AT1G23310	810		1	8698474	8700398	2.18838	2.36228	1	1	AT1G24540	647		1	9617500	9629066	3.03986	3.83673	1	1	AT1G27671	40		1	7919240	7919985	1.73423	1.89644	1	1	AT1G22430	745
1	8272707	8276333	3.83429	4.19257	1	1	AT1G23320	1927		1	8702383	8703139	2.39843	2.06103	1	1	AT1G24560	754		1	9631689	9632125	2.80107	1.34414	1	0	AT1G27680	436		1	7922386	7923346	0.965919	1.57001	1	1	AT1G22440	918
1	8284305	8287476	2.67107	2.40708	1	1	AT1G23340	2527		1	8712635	8718959	5.52368	6.77718	1	1	AT1G24577	397		1	9636796	9637121	2.34045	2.48148	1	1	AT1G27690	325		1	7925433	7926105	1.57657	1.72242	1	1	AT1G22450	672
1	8292820	8294278	3.01342	2.56498	1	1	AT1G23350	669		1	8712635	8718959	5.52368	6.77718	1	1	AT1G24590	920		1	9641443	9641787	1.97293	2.31023	0	1	AT1G27700	344		1	7933003	7933389	1.06148	1.89271	0	1	AT1G22470	386
1	8296581	8296768	2.05753	1.11985	1	0	AT1G23360	187		1	8722284	8722631	2.46494	2.66821	0	1	AT1G24610	347		1	9648318	9648889	0.756289	1.80114	0	1	AT1G27730	571		1	7939485	7940452	1.50346	1.84443	1	1	AT1G22490	967
1	8298825	8304975	2.42404	1.85425	1	1	AT1G23380	3826		1	8723841	8724277	1.31922	2.8287	0	1	AT1G24620	436		1	9650755	9657693	3.09093	4.07521	1	1	AT1G27740	1401		1	7949462	7950285	2.46955	2.95602	1	1	AT1G22500	809
1	8310131	8310581	1.81503	1.41147	1	1	AT1G23390	450		1	8726068	8726932	1.11035	1.4804	0	1	AT1G24625	864		1	9650755	9657693	3.09093	4.07521	1	1	AT1G27750	308		1	7953995	7954316	2.40797	1.2427	1	0	AT1G22520	321
1	8314214	8320889	5.11977	5.72077	1	1	AT1G23400	530		1	8736190	8737331	2.50661	1.63086	1	1	AT1G24650	1125		1	9662273	9662547	1.39016	1.63039	0	1	AT1G27752	274		1	7957507	7958361	1.79553	1.72387	1	1	AT1G22530	854
1	8314214	8320889	5.11977	5.72077	1	1	AT1G23410	607		1	8738201	8740131	2.74811	3.05661	1	1	AT1G24657	164		1	9675588	9676065	2.22279	1.75796	0	1	AT1G27770	477		1	7964301	7964659	1.62743	1.70875	1	1	AT1G22540	358
1	8314214	8320889	5.11977	5.72077	1	1	AT1G23420	2087		1	8742060	8742482	2.8823	2.72128	1	1	AT1G24706	422		1	9695839	9696239	1.4939	3.57814	0	1	AT1G27840	400		1	7967774	7968269	1.57339	1.58081	1	1	AT1G22550	495
1	8336787	8337052	1.82773	1.09831	1	0	AT1G23490	265		1	8756970	8757968	2.40951	2.35443	1	1	AT1G24733	293		1	9698464	9698841	2.024	4.24351	0	1	AT1G27850	377		1	7976658	7978725	2.95152	2.96984	1	1	AT1G22570	1915
1	8343194	8344790	4.09382	4.08874	1	1	AT1G23520	1366		1	8756970	8757968	2.40951	2.35443	1	1	AT1G24735	104		1	9704171	9707554	4.51596	4.94634	1	1	AT1G27860	1680		1	7988379	7989109	1.48918	1.6619	1	1	AT1G22600	730
1	8345942	8346480	1.17336	2.13014	1	1	AT1G23530	538		1	8762936	8763336	1.08964	2.54304	0	1	AT1G24764	400		1	9704171	9707554	4.51596	4.94634	1	1	AT1G27870	641		1	7994399	7996072	2.2167	1.93267	1	1	AT1G22610	1673
1	8349288	8349738	1.33841	2.03731	1	1	AT1G23540	450		1	8839088	8839336	2.79675	1.65008	1	0	AT1G25220	248		1	9738236	9738935	3.26982	1.91192	1	1		0		1	8017434	8017811	1.91223	2.11388	1	1	AT1G22660	377
1	8353082	8353386	1.09801	1.80547	0	1	AT1G23560	304		1	8841798	8842113	2.53291	1.06638	1	0	AT1G25230	315		1	9740668	9741146	2.36535	2.41068	1	1	AT1G27950	442		1	8024818	8026072	2.9816	2.82958	1	1	AT1G22680	1105
1	8354887	8378125	3.75783	3.90316	1	1	AT1G23580	1359		1	8844911	8852041	4.20693	4.32179	1	1	AT1G25240	1262		1	9747111	9747382	1.19906	2.74538	0	1	AT1G27970	271		1	8026903	8027230	1.46661	1.30381	1	0		0
1	8354887	8378125	3.75783	3.90316	1	1	AT1G23590	1520		1	8844911	8852041	4.20693	4.32179	1	1	AT1G25250	2063		1	9753682	9754132	1.00179	2.98697	0	1	AT1G27990	270		1	8029481	8029838	1.60059	2.26525	1	1	AT1G22700	357
1	8354887	8378125	3.75783	3.90316	1	1	AT1G23600	1481		1	8856716	8859756	2.64347	3.16471	1	1	AT1G25270	2030		1	9768302	9774549	2.3207	2.4554	1	1	AT1G28020	2762		1	8031760	8032991	1.80521	2.87305	1	1	AT1G22710	1231
1	8354887	8378125	3.75783	3.90316	1	1	AT1G23610	811		1	8861977	8863005	2.57197	1.92214	1	1		0		1	9768302	9774549	2.3207	2.4554	1	1	AT1G28030	1552		1	8038111	8038358	1.58099	1.99392	1	0		0
1	8354887	8378125	3.75783	3.90316	1	1	AT1G23620	1787		1	8864105	8864694	2.09212	2.70845	0	1	AT1G25280	589		1	9768302	9774549	2.3207	2.4554	1	1	AT1G28040	969		1	8044050	8044652	1.73616	1.42356	1	0	AT1G22720	420
1	8354887	8378125	3.75783	3.90316	1	1	AT1G23640	3110		1	8870520	8877244	3.45642	4.36724	1	1	AT1G25300	818		1	9777283	9777500	2.12881	1.50143	0	1	AT1G28050	217		1	8045544	8046660	1.53962	2.29014	1	1	AT1G22730	511
1	8354887	8378125	3.75783	3.90316	1	1	AT1G23650	86		1	8870520	8877244	3.45642	4.36724	1	1	AT1G25310	710		1	9779286	9779953	1.24667	2.01415	0	1	AT1G28060	667		1	8045544	8046660	1.53962	2.29014	1	1	AT1G22720	121
1	8354887	8378125	3.75783	3.90316	1	1	AT1G23670	2615		1	8880573	8882831	2.95304	3.54491	1	1	AT1G25330	1527		1	9784751	9796093	4.21768	4.43175	1	1	AT1G28080	1720		1	8050925	8051104	2.32378	0.941967	1	0	AT1G22750	179
1	8354887	8378125	3.75783	3.90316	1	1	AT1G23680	469		1	8885053	8887773	2.34155	2.12814	1	1	AT1G25340	1317		1	9784751	9796093	4.21768	4.43175	1	1	AT1G28090	331		1	8055039	8057909	2.31685	2.62211	1	1	AT1G22760	2584
1	8354887	8378125	3.75783	3.90316	1	1	AT1G23690	863		1	8898676	8898983	1.49826	2.4861	0	1	AT1G25370	307		1	9819828	9822678	1.92167	2.06954	1	1		0		1	8067993	8068397	2.47326	3.01762	1	1	AT1G22780	404
1	8354887	8378125	3.75783	3.90316	1	1	AT1G23570	1574		1	8903067	8904016	1.98648	1.65386	0	1	AT1G25375	190		1	9825408	9825671	2.38091	1.81255	1	1	AT1G28130	263		1	8069647	8069876	2.90903	1.96031	1	0	AT1G22790	229
1	8354887	8378125	3.75783	3.90316	1	1	AT1G23660	1236		1	8903067	8904016	1.98648	1.65386	0	1	AT1G25380	546		1	9834088	9834338	2.29832	2.41447	0	1	AT1G28140	250		1	8072056	8072261	1.24673	2.55693	0	1	AT1G22800	205
1	8381853	8382300	1.07608	1.73871	0	1	AT1G23700	112		1	8908327	8908747	1.83582	1.57324	0	1	AT1G25390	420		1	9839331	9842353	2.43421	3.13355	1	1	AT1G28160	737		1	8074639	8074921	1.63685	1.19587	1	0	AT1G22810	282
1	8383746	8384248	1.25031	2.1997	0	1		0		1	8911506	8912170	2.20796	2.5893	1	1	AT1G25400	664		1	9839331	9842353	2.43421	3.13355	1	1	AT1G28170	980		1	8076795	8077034	1.83607	2.37478	1	0	AT1G22830	239
1	8388542	8389385	1.55058	2.14346	1	1	AT1G23720	730		1	8913919	8916406	2.5496	3.15128	1	1	AT1G25410	1028		1	9851798	9852332	1.68064	2.78222	0	1	AT1G28200	534		1	8079333	8079668	2.25806	3.1645	1	1	AT1G22840	335
1	8391920	8394358	2.86725	2.43556	1	1	AT1G23724	143		1	8913919	8916406	2.5496	3.15128	1	1	AT1G25420	347		1	9863907	9864452	1.48433	2.11772	0	1	AT1G28230	545		1	8082395	8083698	2.16474	1.34879	1	1	AT1G22850	480
1	8395122	8397208	3.21343	2.93085	1	1	AT1G23730	1651		1	8919022	8919699	2.76492	3.26	1	1	AT1G25422	677		1	9871617	9871851	2.19318	1.14048	1	0	AT1G28240	234		1	8082395	8083698	2.16474	1.34879	1	1	AT1G22860	298
1	8402364	8406376	2.8624	2.39323	1	1	AT1G23760	1937		1	8922810	8923187	4.00495	1.28978	1	0	AT1G25425	377		1	9882092	9883795	2.86621	2.68637	1	1	AT1G28270	757		1	8089508	8089806	1.6998	1.7331	1	0	AT1G22870	298
1	8402364	8406376	2.8624	2.39323	1	1	AT1G23770	1052		1	8934155	8935377	2.96569	2.43223	1	1	AT1G25440	1222		1	9886640	9887173	1.62971	2.24933	1	1	AT1G28280	533		1	8098879	8099174	1.99639	1.40467	1	0	AT1G22882	295
1	8408027	8408353	1.23723	1.89805	1	1	AT1G23780	326		1	8937467	8937873	1.95224	1.32705	0	1		0		1	9890115	9890686	1.27861	2.06421	0	1	AT1G28290	571		1	8103701	8108827	3.30436	4.8336	1	1	AT1G22900	804
1	8417371	8418005	2.24859	2.73932	1	1	AT1G23810	510		1	8938748	8939854	2.35279	3.50405	1	1	AT1G25450	1106		1	9896987	9901610	4.25994	4.39602	1	1	AT1G28300	2889		1	8103701	8108827	3.30436	4.8336	1	1	AT1G22910	2575
1	8420383	8420798	2.09427	1.24427	1	1	AT1G23820	415		1	8940997	8941615	1.68338	2.59372	0	1		0		1	9902522	9909835	2.74461	3.10675	1	1	AT1G28304	443		1	8111416	8111874	1.73656	1.55732	1	1	AT1G22920	458
1	8436276	8436620	1.97613	1.29582	1	1	AT1G23880	344		1	8951261	8951587	1.87007	1.93574	1	1	AT1G25490	326		1	9902522	9909835	2.74461	3.10675	1	1	AT1G28305	782		1	8117478	8118157	2.15258	1.73861	1	1	AT1G22930	679
1	8450214	8451679	1.83498	1.97516	1	1	AT1G23910	221		1	8957538	8957894	1.8013	3.02057	1	1	AT1G25500	356		1	9902522	9909835	2.74461	3.10675	1	1	AT1G28306	413		1	8122416	8122784	1.79017	3.07012	0	1	AT1G22940	368
1	8462277	8463913	1.00744	1.42055	1	1	AT1G23935	1636		1	8960034	8960768	2.66174	1.29118	1	0	AT1G25510	734		1	9902522	9909835	2.74461	3.10675	1	1	AT1G28307	107		1	8129961	8130350	2.14126	2.58629	1	1	AT1G22960	281
1	8479906	8480201	1.95465	1.76272	0	1	AT1G23960	295		1	8962179	8962539	1.54779	2.40978	0	1	AT1G25520	360		1	9910830	9913603	1.84309	3.59806	1	1	AT1G28310	1705		1	8136797	8137050	2.85128	1.51553	1	0		0
1	8485414	8485856	1.36515	1.39981	1	0	AT1G23980	442		1	8976756	8977604	2.00135	2.88088	1	1	AT1G25550	848		1	9928631	9928916	1.8207	3.31462	0	1	AT1G28323	285		1	8138730	8140558	3.61412	3.82295	1	1	AT1G22990	1037
1	8487304	8488322	1.82966	1.92614	1	1		0		1	8982361	8982905	1.64922	2.22652	1	1	AT1G25560	544		1	9940208	9940477	3.22548	2.06978	1	0	AT1G28340	269		1	8156736	8157423	1.92524	1.74454	1	1	AT1G23030	687
1	8494598	8501852	2.80037	3.12378	1	1	AT1G24000	509		1	8986157	8990789	2.91365	3.23753	1	1		0		1	9951772	9953448	3.45242	3.27563	1	1	AT1G28360	892		1	8162035	8165522	2.38136	3.30572	1	1	AT1G23037	735
1	8494598	8501852	2.80037	3.12378	1	1	AT1G24010	696		1	8994493	8995466	3.3487	2.78045	1	1	AT1G25570	973		1	9961112	9961981	2.27141	2.93547	1	1	AT1G28375	591		1	8162035	8165522	2.38136	3.30572	1	1	AT1G23040	563
1	8494598	8501852	2.80037	3.12378	1	1	AT1G24020	1452		1	9001211	9001779	1.45918	1.74874	0	1		0		1	9967317	9968184	2.4084	2.09518	1	1	AT1G28390	867		1	8168651	8169077	1.73286	2.09633	1	1	AT1G23050	426
1	8506340	8507561	1.87617	1.26623	1	1	AT1G24040	463		1	9015750	9017625	2.63224	3.97882	1	1	AT1G25988	1198		1	9972722	9973659	1.46663	3.00937	1	1	AT1G28400	937		1	8173550	8175668	1.88078	2.03777	1	1	AT1G23070	1845
1	8506340	8507561	1.87617	1.26623	1	1	AT1G24050	551		1	9027227	9027683	2.60621	2.25689	1	1	AT1G26110	456		1	9979973	9980268	2.02164	2.87666	0	1	AT1G28420	295		1	8182430	8183405	1.60136	2.45639	1	1	AT1G23080	975
1	8509755	8510739	1.95238	1.7088	1	1	AT1G24060	307		1	9030981	9031387	2.62144	2.30046	1	1	AT1G26120	406		1	9992660	9995109	1.92546	2.05606	1	1	AT1G28430	1656		1	8191099	8191794	1.56897	1.43675	1	0		0
1	8509755	8510739	1.95238	1.7088	1	1	AT1G24062	338		1	9046567	9046898	1.05982	3.05172	0	1	AT1G26160	331		1	9996886	9998177	1.55952	2.45661	1	1	AT1G28440	1291		1	8193889	8196033	1.39175	1.45489	1	1	AT1G23100	257
1	8514961	8517106	2.3397	2.34759	1	1	AT1G24070	868		1	9062921	9064431	2.23241	2.55618	1	1	AT1G26200	960		1	10002614	10004588	2.64653	4.12905	1	1	AT1G28447	390		1	8198644	8202205	3.36832	3.7948	1	1	AT1G23120	837
1	8518016	8519794	2.12058	2.63493	1	1	AT1G24070	1718		1	9071232	9071661	2.11646	3.39202	0	1	AT1G26220	429		1	10002614	10004588	2.64653	4.12905	1	1	AT1G28450	557		1	8198644	8202205	3.36832	3.7948	1	1	AT1G23130	852
1	8525890	8526903	1.58287	1.51675	1	1	AT1G24100	1013		1	9076456	9076643	2.3052	2.39383	0	1	AT1G26230	187		1	10009144	10011831	1.87019	2.54513	1	1	AT1G28470	1650		1	8205930	8206171	1.83812	2.39311	0	1	AT1G23147	241
1	8527747	8528911	3.81322	3.88728	1	1	AT1G24110	980		1	9079950	9085781	3.85124	5.48548	1	1	AT1G26250	1626		1	10013748	10016079	2.36106	2.84126	1	1	AT1G28480	325		1	8208122	8211688	2.69842	3.44055	1	1	AT1G23160	2093
1	8531739	8532127	2.07433	1.18897	1	1	AT1G24120	388		1	9091821	9092295	1.6322	1.84254	0	1	AT1G26270	474		1	10013748	10016079	2.36106	2.84126	1	1	AT1G28490	160		1	8212725	8213104	1.68777	2.58659	1	1	AT1G23170	379
1	8534243	8537354	3.22176	2.97136	1	1	AT1G24130	1187		1	9099335	9107150	4.24287	5.56098	1	1	AT1G26300	419		1	10018609	10020908	5.64216	4.48514	1	1	AT1G28500	1659		1	8225291	8231293	3.48655	3.76298	1	1	AT1G23200	2404
1	8534243	8537354	3.22176	2.97136	1	1	AT1G24140	1309		1	9099335	9107150	4.24287	5.56098	1	1	AT1G26310	3450		1	10023259	10024133	1.93529	1.32377	1	0	AT1G28510	257		1	8225291	8231293	3.48655	3.76298	1	1	AT1G23201	566
1	8540618	8543948	2.242	2.40767	1	1	AT1G24145	712		1	9099335	9107150	4.24287	5.56098	1	1	AT1G26320	2112		1	10035342	10035935	1.75371	2.3071	0	1	AT1G28530	158		1	8234015	8234866	2.42891	4.01719	1	1	AT1G23205	851
1	8540618	8543948	2.242	2.40767	1	1	AT1G24147	1028		1	9116523	9118764	2.74431	3.61577	1	1	AT1G26350	258		1	10035342	10035935	1.75371	2.3071	0	1	AT1G28540	271		1	8244525	8244775	3.02091	2.97426	1	1	AT1G23230	250
1	8544878	8546571	2.22949	2.43419	1	1	AT1G24148	673		1	9116523	9118764	2.74431	3.61577	1	1	AT1G26355	661		1	10041104	10041295	1.91718	3.57036	0	1	AT1G28560	191		1	8252450	8256196	2.56041	3.25359	1	1	AT1G23240	1910
1	8557835	8558661	1.93249	1.9151	1	1	AT1G24170	826		1	9120222	9121022	2.1467	2.30311	1	1	AT1G26360	800		1	10047838	10049464	1.74988	3.00211	1	1	AT1G28590	1462		1	8252450	8256196	2.56041	3.25359	1	1	AT1G23250	963
1	8562952	8563351	2.11542	1.30649	1	1	AT1G24180	399		1	9125168	9125456	3.88882	2.4679	1	1	AT1G26370	288		1	10052724	10053070	1.62779	2.11342	1	1	AT1G28600	346		1	8259591	8260057	1.94898	2.13367	1	1	AT1G23270	455
1	8592121	8600165	5.44243	5.54112	1	1	AT1G24256	868		1	9127352	9129279	1.99693	3.34461	1	1	AT1G26380	1176		1	10057259	10057810	1.65556	3.07436	0	1	AT1G28620	551		1	8262529	8263588	2.05971	2.49182	1	1	AT1G23280	243
1	8592121	8600165	5.44243	5.54112	1	1	AT1G24260	2468		1	9129851	9132121	2.99054	3.15926	1	1	AT1G26390	1762		1	10058655	10059795	1.7523	1.83172	1	1	AT1G28630	1140		1	8262529	8263588	2.05971	2.49182	1	1	AT1G23290	603
1	8606889	8607292	1.85413	2.20576	1	1	AT1G24267	403		1	9133386	9134695	2.20944	3.03917	1	1	AT1G26400	1309		1	10067547	10073447	2.31685	2.69587	1	1	AT1G28640	1614		1	8264813	8266413	2.53748	3.68242	1	1	AT1G23300	1235
1	8613864	8614106	1.73986	1.0883	1	0	AT1G24290	242		1	9139018	9143328	2.66286	3.01501	1	1	AT1G26410	1421		1	10067547	10073447	2.31685	2.69587	1	1	AT1G28650	1717		1	8271301	8271608	2.67282	1.36178	1	0	AT1G23310	307
1	8620049	8620519	2.05374	2.05997	1	1	AT1G24300	371		1	9139018	9143328	2.66286	3.01501	1	1	AT1G26420	1737		1	10067547	10073447	2.31685	2.69587	1	1	AT1G28660	1699		1	8272576	8276275	2.86308	3.43287	1	1	AT1G23320	1927
1	8624174	8624652	1.4666	1.61121	1	1	AT1G24310	478		1	9151861	9152276	2.53859	1.55513	1	0	AT1G26460	415		1	10081845	10085469	4.80215	4.99627	1	1	AT1G28695	1228		1	8283305	8287443	2.07665	2.02561	1	1	AT1G23340	3188
1	8640089	8641227	1.59563	1.49038	1	1	AT1G24350	736		1	9160199	9163007	5.26551	5.67521	1	1	AT1G26510	845		1	10081845	10085469	4.80215	4.99627	1	1	AT1G28700	1530		1	8292850	8294277	2.21095	3.58716	1	1	AT1G23350	669
1	8640089	8641227	1.59563	1.49038	1	1	AT1G24360	645		1	9160199	9163007	5.26551	5.67521	1	1	AT1G26515	1100		1	10102584	10103363	1.92312	1.50227	0	1	AT1G28760	205		1	8296586	8296844	2.59104	1.58993	1	0	AT1G23360	258
1	8649758	8653688	2.36836	3.17448	1	1	AT1G24400	2281		1	9184936	9185182	2.32346	2.26738	0	1	AT1G26580	246		1	10111193	10119188	3.13543	3.83055	1	1	AT1G28960	467		1	8301536	8302499	2.49345	2.19248	1	1	AT1G23380	963
1	8664242	8664515	2.76133	1.23983	1	0	AT1G24450	273		1	9191521	9192443	4.89432	4.16076	1	1	AT1G26600	794		1	10111193	10119188	3.13543	3.83055	1	1	AT1G29000	1322		1	8310118	8310595	1.68307	1.47023	1	0	AT1G23390	477
1	8665965	8666242	1.79096	2.10948	1	1	AT1G24460	277		1	9205953	9206199	1.55527	2.0626	0	1	AT1G26630	246		1	10111193	10119188	3.13543	3.83055	1	1	AT1G29010	1370		1	8314266	8320790	4.27959	4.81848	1	1	AT1G23400	478
1	8673782	8681470	4.43396	5.14656	1	1	AT1G24470	2352		1	9209694	9210652	1.68309	1.53827	1	1	AT1G26650	563		1	10119964	10122819	1.50909	1.9602	1	1	AT1G29020	2322		1	8314266	8320790	4.27959	4.81848	1	1	AT1G23410	607
1	8673782	8681470	4.43396	5.14656	1	1	AT1G24480	799		1	9209694	9210652	1.68309	1.53827	1	1	AT1G26640	208		1	10134171	10134490	2.13243	2.54075	0	1	AT1G29040	319		1	8314266	8320790	4.27959	4.81848	1	1	AT1G23420	2087
1	8673782	8681470	4.43396	5.14656	1	1	AT1G24485	2612		1	9211848	9212124	3.59341	1.29649	1	0	AT1G26660	276		1	10138698	10139075	1.96832	2.1384	1	1	AT1G29050	377		1	8321806	8322011	1.32436	2.41958	0	1	AT1G23440	205
1	8682335	8682701	1.7685	2.1837	0	1	AT1G24490	366		1	9215984	9216283	4.53369	2.23939	1	0	AT1G26670	299		1	10141178	10142707	0.872117	1.50347	0	1		0		1	8336733	8337202	1.81078	2.24036	1	1	AT1G23490	469
1	8687622	8689368	3.21883	3.18853	1	1	AT1G24510	625		1	9225319	9233277	2.15445	2.66426	1	1	AT1G26700	4005		1	10149814	10150296	1.81587	3.81232	0	1	AT1G29070	482		1	8341493	8341878	1.32496	1.2322	1	0	AT1G23510	385
1	8687622	8689368	3.21883	3.18853	1	1	AT1G24520	639		1	9225319	9233277	2.15445	2.66426	1	1	AT1G26710	816		1	10157375	10158860	3.04444	2.96789	1	1	AT1G29080	1180		1	8343078	8344782	3.09971	4.17078	1	1	AT1G23520	1358
1	8693163	8694004	3.11939	2.39154	1	1	AT1G24530	777		1	9225319	9233277	2.15445	2.66426	1	1	AT1G26690	456		1	10162489	10173623	3.85987	4.30858	1	1	AT1G29090	1469		1	8350956	8351358	1.10614	2.19835	0	1	AT1G23550	402
1	8696603	8696782	2.06205	0.472824	1	0		0		1	9234162	9236099	1.9036	1.51991	1	1	AT1G26720	509		1	10162489	10173623	3.85987	4.30858	1	1	AT1G29100	535		1	8354842	8374525	3.31617	3.8764	1	1	AT1G23580	1359
1	8698423	8701221	2.08794	1.95402	1	1	AT1G24540	1470		1	9246236	9247006	1.74654	1.66109	1	1	AT1G26740	367		1	10162489	10173623	3.85987	4.30858	1	1	AT1G29110	1388		1	8354842	8374525	3.31617	3.8764	1	1	AT1G23590	1520
1	8702455	8702917	1.76083	1.40603	1	1	AT1G24560	462		1	9246236	9247006	1.74654	1.66109	1	1	AT1G26750	219		1	10178965	10179796	2.58858	2.30246	1	1	AT1G29140	831		1	8354842	8374525	3.31617	3.8764	1	1	AT1G23600	1481
1	8712423	8718969	7.11095	7.50718	1	1	AT1G24577	554		1	9251123	9251472	1.68693	1.1924	1	0	AT1G26761	349		1	10183750	10184257	2.52897	1.91139	1	1	AT1G29160	460		1	8354842	8374525	3.31617	3.8764	1	1	AT1G23610	811
1	8712423	8718969	7.11095	7.50718	1	1	AT1G24590	920		1	9253787	9254898	1.33179	1.76053	0	1	AT1G26762	380		1	10187233	10188687	2.51665	2.70303	1	1		0		1	8354842	8374525	3.31617	3.8764	1	1	AT1G23620	1787
1	8722280	8722628	1.66072	1.82427	1	1	AT1G24610	348		1	9265035	9265647	2.56124	0.854201	1	0		0		1	10198024	10199346	1.37709	2.10638	1	1	AT1G29179	582		1	8354842	8374525	3.31617	3.8764	1	1	AT1G23640	3110
1	8723817	8724479	1.59695	2.14161	1	1	AT1G24620	642		1	9269860	9272723	3.48323	3.24194	1	1	AT1G26780	1434		1	10202711	10203285	1.74896	3.16144	1	1	AT1G29195	574		1	8354842	8374525	3.31617	3.8764	1	1	AT1G23650	86
1	8726132	8726808	1.62555	1.66436	1	1	AT1G24625	676		1	9275838	9277975	2.71893	3.1456	1	1	AT1G26795	573		1	10206305	10206645	1.82521	2.65381	0	1		0		1	8354842	8374525	3.31617	3.8764	1	1	AT1G23670	1243
1	8736130	8740725	2.095	2.21612	1	1	AT1G24650	1185		1	9278874	9279638	1.68394	2.17994	0	1	AT1G26796	529		1	10212191	10212437	3.15283	2.72028	0	1	AT1G29220	246		1	8354842	8374525	3.31617	3.8764	1	1	AT1G23570	1619
1	8736130	8740725	2.095	2.21612	1	1	AT1G24657	413		1	9280897	9282861	2.74297	3.85612	1	1	AT1G26797	605		1	10224316	10225047	1.17136	2.83083	0	1	AT1G29260	232		1	8354842	8374525	3.31617	3.8764	1	1	AT1G23660	1236
1	8736130	8740725	2.095	2.21612	1	1	AT1G24686	219		1	9280897	9282861	2.74297	3.85612	1	1	AT1G26798	550		1	10224316	10225047	1.17136	2.83083	0	1	AT1G29250	411		1	8375237	8378216	2.17738	2.82299	1	1	AT1G23670	660
1	8742100	8742575	1.53181	1.55407	1	1	AT1G24706	475		1	9291085	9294927	2.14709	2.61615	1	1	AT1G26815	197		1	10232102	10232503	1.73557	1.57516	1	1		0		1	8375237	8378216	2.17738	2.82299	1	1	AT1G23680	469
1	8756180	8758106	2.24468	2.35281	1	1	AT1G24733	293		1	9291085	9294927	2.14709	2.61615	1	1	AT1G26820	1338		1	10233900	10238790	3.32944	3.95346	1	1	AT1G29280	1100		1	8375237	8378216	2.17738	2.82299	1	1	AT1G23690	954
1	8756180	8758106	2.24468	2.35281	1	1	AT1G24735	242		1	9295988	9296221	2.3269	1.18825	1	0	AT1G26830	233		1	10245222	10245413	0.805308	3.0361	0	1	AT1G29290	191		1	8381868	8382292	1.04667	1.39693	1	1	AT1G23700	97
1	8762860	8763343	1.82238	1.99473	1	1	AT1G24764	483		1	9303552	9303992	1.954	1.63043	1	1	AT1G26850	440		1	10264384	10265071	2.41777	2.47948	1	1	AT1G29340	676		1	8383678	8384142	2.56254	1.53201	1	0		0
1	8839195	8839456	1.99454	1.60674	1	0	AT1G25220	261		1	9308852	9313985	3.48021	3.85565	1	1	AT1G26870	1129		1	10293325	10294429	1.36552	1.52388	1	1	AT1G29400	1104		1	8388355	8389759	1.38117	1.95901	1	1	AT1G23720	1104
1	8841435	8842364	1.64304	1.36966	1	1	AT1G25230	882		1	9316303	9316630	3.47183	3.0361	1	1	AT1G26880	327		1	10313519	10313830	2.75565	3.97131	0	1	AT1G29470	311		1	8391932	8394228	2.34405	1.89776	1	1	AT1G23724	143
1	8843920	8852307	4.08743	4.14501	1	1	AT1G25240	1262		1	9321016	9321856	1.75647	1.55638	1	1	AT1G26900	458		1	10364941	10366347	2.10697	1.84229	1	1		0		1	8395456	8397314	3.01583	3.36053	1	1	AT1G23730	1757
1	8843920	8852307	4.08743	4.14501	1	1	AT1G25250	2063		1	9321016	9321856	1.75647	1.55638	1	1	AT1G26910	206		1	10370627	10371639	1.91843	2.5106	1	1		0		1	8399099	8399515	1.97548	1.65786	1	1	AT1G23740	416
1	8855591	8859901	2.80911	2.3725	1	1	AT1G25260	281		1	9329323	9330685	3.5756	4.58124	1	1	AT1G26920	886		1	10376046	10378908	1.75275	2.14561	1	1	AT1G29670	1825		1	8402016	8406359	2.69313	2.69319	1	1	AT1G23760	2255
1	8855591	8859901	2.80911	2.3725	1	1	AT1G25270	2175		1	9343134	9343425	2.587	1.89487	1	0	AT1G26940	291		1	10376046	10378908	1.75275	2.14561	1	1	AT1G29680	1118		1	8402016	8406359	2.69313	2.69319	1	1	AT1G23770	1052
1	8861928	8863059	1.92694	1.86356	1	1		0		1	9347042	9349816	2.40442	3.20453	1	1		0		1	10392347	10394404	1.25147	1.96607	1	1	AT1G29715	321		1	8408007	8408439	1.30533	2.13615	0	1	AT1G23780	432
1	8864084	8864529	2.31663	1.5457	1	1	AT1G25280	445		1	9351006	9353432	3.63768	4.37969	1	1	AT1G26945	1307		1	10392347	10394404	1.25147	1.96607	1	1	AT1G29720	607		1	8417360	8417860	1.82023	2.79026	1	1	AT1G23810	365
1	8870955	8878347	3.49845	3.91563	1	1	AT1G25300	818		1	9361003	9363507	1.83582	1.95806	1	1	AT1G26970	830		1	10395214	10397221	2.04707	1.83699	1	1	AT1G29720	2007		1	8420426	8420818	1.77818	1.27528	1	0	AT1G23820	392
1	8870955	8878347	3.49845	3.91563	1	1	AT1G25310	710		1	9361003	9363507	1.83582	1.95806	1	1	AT1G26973	92		1	10422334	10422801	1.86738	2.78515	1	1	AT1G29760	467		1	8432256	8432778	2.08107	1.77361	1	0	AT1G23870	522
1	8870955	8878347	3.49845	3.91563	1	1	AT1G25320	490		1	9379394	9380363	2.52102	3.4835	1	1	AT1G27020	969		1	10428418	10428886	1.24648	3.64037	0	1		0		1	8436323	8436641	2.06558	1.77505	1	1	AT1G23880	318
1	8880499	8882067	3.31784	3.09313	1	0	AT1G25330	1568		1	9381924	9383837	1.48981	1.93019	1	1	AT1G27030	1913		1	10429947	10431076	2.27155	2.95303	1	1	AT1G29790	1100		1	8441227	8441456	2.42419	2.67598	0	1	AT1G23900	229
1	8885084	8887057	3.10163	2.769	1	1	AT1G25340	1314		1	9386881	9390419	2.84863	3.3958	1	1	AT1G27040	3161		1	10451443	10458946	3.0836	3.6721	1	1	AT1G29860	1303		1	8450772	8451652	2.31577	1.89897	1	1	AT1G23910	221
1	8902892	8904010	1.74789	1.4523	1	1	AT1G25375	365		1	9393840	9394146	1.06543	2.6912	0	1	AT1G27050	306		1	10451443	10458946	3.0836	3.6721	1	1	AT1G29870	1880		1	8462891	8463141	1.22375	2.13615	0	1	AT1G23935	250
1	8902892	8904010	1.74789	1.4523	1	1	AT1G25380	540		1	9405410	9406189	2.01651	2.69172	1	1	AT1G27090	779		1	10462360	10462655	1.90473	3.68393	0	1	AT1G29880	295		1	8479927	8480243	2.21228	2.76933	1	1	AT1G23960	316
1	8908436	8908901	2.44664	1.30649	1	0	AT1G25390	418		1	9408096	9408430	2.04285	3.30932	0	1	AT1G27100	334		1	10463446	10463645	1.43311	5.60057	0	1	AT1G29890	199		1	8485463	8485960	1.87088	1.29777	1	1	AT1G23980	497
1	8911490	8912357	2.56061	2.6503	1	1	AT1G25400	867		1	9421353	9422145	2.22792	2.34721	1	1	AT1G27120	792		1	10468232	10468780	1.7652	2.28266	0	1	AT1G29900	548		1	8494929	8495342	2.7705	1.86696	1	1		0
1	8913853	8916474	3.56086	3.2623	1	1	AT1G25410	1028		1	9441296	9441532	1.92079	2.23939	0	1	AT1G27180	236		1	10501034	10501369	1.10442	2.06521	0	1	AT1G29970	335		1	8496083	8496757	2.90298	1.86696	1	1	AT1G24000	483
1	8913853	8916474	3.56086	3.2623	1	1	AT1G25420	415		1	9448145	9448808	2.84337	2.36894	1	1	AT1G27190	663		1	10512005	10512384	2.49386	2.29233	0	1	AT1G30000	379		1	8497512	8502200	2.98897	2.96413	1	1	AT1G24010	696
1	8918845	8919961	3.44657	2.43335	1	1	AT1G25422	1040		1	9451101	9451478	2.79675	2.01195	1	1	AT1G27200	377		1	10513489	10513714	0.820314	4.37863	0	1	AT1G30010	225		1	8497512	8502200	2.98897	2.96413	1	1	AT1G24020	1665
1	8922579	8923176	1.96735	1.52153	1	0	AT1G25425	476		1	9453545	9454133	2.10832	1.56757	1	0		0		1	10517151	10518943	3.6644	3.10262	1	1		0		1	8506295	8506500	1.00019	1.88393	0	1	AT1G24040	205
1	8934417	8935325	1.56372	2.43912	1	1	AT1G25440	908		1	9457419	9457760	1.32334	2.51526	0	1	AT1G27210	341		1	10522158	10523267	1.69338	2.43743	1	1		0		1	8506524	8507463	2.07053	1.54633	1	0	AT1G24040	279
1	8937473	8940109	2.053	2.49449	1	1	AT1G25450	1630		1	9459480	9462143	1.8266	2.83609	1	1	AT1G27213	152		1	10548983	10549817	1.62599	1.92188	0	1		0		1	8506524	8507463	2.07053	1.54633	1	0	AT1G24050	453
1	8940981	8941842	1.15831	2.56523	0	1		0		1	9463378	9465738	1.30357	1.85777	1	1	AT1G27220	1638		1	10555428	10557092	1.55663	1.84396	1	1		0		1	8509492	8510725	1.3881	1.64801	1	1	AT1G24060	570
1	8945978	8946404	2.1113	2.29762	1	1	AT1G25470	426		1	9466530	9466954	1.89634	2.15941	0	1	AT1G27240	424		1	10562230	10564727	3.26026	2.92057	1	1		0		1	8509492	8510725	1.3881	1.64801	1	1	AT1G24062	324
1	8945978	8946404	2.1113	2.29762	1	1	AT1G25472	426		1	9481806	9482274	1.67805	1.72565	1	1	AT1G27290	468		1	10565602	10568108	2.60114	2.74975	1	1		0		1	8515665	8516851	1.91804	2.40143	1	1	AT1G24070	613
1	8951379	8951585	2.15115	2.20576	1	0	AT1G25490	206		1	9485297	9485776	2.486	2.84534	0	1	AT1G27310	479		1	10569826	10572546	2.10998	2.76528	1	1	AT1G30100	1206		1	8518565	8519718	2.39402	1.71934	1	1	AT1G24070	1153
1	8959810	8960197	1.67542	2.56547	0	1	AT1G25510	387		1	9487477	9488192	1.25083	3.01365	1	1	AT1G27320	412		1	10576309	10579321	2.96093	3.20156	1	1		0		1	8525674	8526990	1.65372	1.90964	1	1	AT1G24100	1316
1	8966478	8967306	1.63888	1.11044	1	1	AT1G25530	828		1	9495633	9496136	1.2652	1.86223	0	1	AT1G27340	503		1	10587724	10587958	1.92073	1.8876	1	0	AT1G30130	234		1	8527817	8528870	2.52665	4.86172	1	1	AT1G24110	980
1	8976709	8977553	1.87897	2.02692	1	1	AT1G25550	844		1	9499011	9499351	1.65654	2.45267	0	1	AT1G27350	340		1	10596445	10597284	2.29485	1.84154	0	1	AT1G30135	747		1	8531722	8532039	2.19468	1.86696	1	0	AT1G24120	317
1	8982326	8982915	2.19934	1.61121	1	1	AT1G25560	589		1	9507935	9508323	3.07134	2.58152	1	1	AT1G27370	388		1	10598695	10603161	3.88217	4.60395	1	1	AT1G30140	1001		1	8534261	8537327	2.50169	2.90443	1	1	AT1G24130	1169
1	8986118	8990910	4.00483	3.2894	1	1		0		1	9514707	9515593	1.43676	1.60829	0	1	AT1G27390	294		1	10598695	10603161	3.88217	4.60395	1	1	AT1G30150	983		1	8534261	8537327	2.50169	2.90443	1	1	AT1G24140	1282
1	8994479	8995438	2.20286	2.23295	1	0	AT1G25570	959		1	9514707	9515593	1.43676	1.60829	0	1	AT1G27400	458		1	10606309	10608581	1.95903	2.42282	1	1	AT1G30160	1501		1	8541294	8546407	2.03116	2.44385	1	1	AT1G24145	445
1	8999288	8999472	1.77566	1.58946	1	0	AT1G25580	184		1	9526777	9527133	1.33179	3.95187	0	1	AT1G27430	151		1	10606309	10608581	1.95903	2.42282	1	1	AT1G30170	693		1	8541294	8546407	2.03116	2.44385	1	1	AT1G24147	1028
1	9001203	9001769	1.27052	1.25074	1	0		0		1	9528510	9528726	1.40956	1.92358	1	0	AT1G27435	216		1	10610518	10619867	3.47641	3.43287	1	1	AT1G30180	3328		1	8541294	8546407	2.03116	2.44385	1	1	AT1G24148	1301
1	9015980	9017521	2.9693	3.27878	1	1	AT1G25988	1198		1	9530937	9531266	0.598742	1.9737	0	1	AT1G27440	329		1	10610518	10619867	3.47641	3.43287	1	1	AT1G30190	836		1	8547467	8547754	1.78484	1.17527	1	0		0
1	9020547	9020818	2.36686	2.50099	1	1	AT1G26090	271		1	9532482	9532711	0.848048	3.56267	0	1	AT1G27450	229		1	10625175	10626030	1.8184	2.50378	1	1	AT1G30200	855		1	8555840	8556199	1.87343	1.16784	1	0	AT1G24160	359
1	9023782	9024032	2.11632	1.31582	1	0	AT1G26100	250		1	9534685	9535008	3.3561	1.59341	1	0	AT1G27460	323		1	10630029	10630442	3.38618	2.52444	1	1	AT1G30210	413		1	8557754	8558671	2.15716	2.84561	1	1	AT1G24170	917
1	9027323	9027667	2.38425	1.41847	1	1	AT1G26110	344		1	9537866	9539645	3.8713	4.94765	1	1	AT1G27461	1147		1	10637378	10637718	0.323679	3.50036	0	1		0		1	8562889	8563357	1.60836	2.34456	1	1	AT1G24180	468
1	9030978	9031178	1.77254	1.53046	1	0	AT1G26120	200		1	9543795	9544144	1.69985	2.37744	0	1	AT1G27470	349		1	10638291	10638940	1.74612	2.00687	1	0	AT1G30230	29		1	8570075	8570412	1.98694	1.59625	1	0	AT1G24190	337
1	9046705	9046925	1.90698	2.3385	0	1	AT1G26160	220		1	9546460	9547065	1.26239	1.92692	1	1	AT1G27490	605		1	10638982	10639304	2.39025	2.62027	0	1	AT1G30230	322		1	8581741	8582061	1.31344	2.06348	1	0	AT1G24220	320
1	9054414	9054932	2.94219	0.998782	1	0	AT1G26170	175		1	9557942	9558909	1.88145	1.73044	1	1	AT1G27510	425		1	10646252	10650452	2.81528	2.80581	1	1	AT1G30250	524		1	8586505	8586767	1.89867	1.99143	0	1	AT1G24240	262
1	9054414	9054932	2.94219	0.998782	1	0	AT1G26180	188		1	9557942	9558909	1.88145	1.73044	1	1	AT1G27520	274		1	10654998	10655472	0.865141	2.57626	0	1	AT1G30270	474		1	8592224	8600148	4.06205	4.99636	1	1	AT1G24256	765
1	9062994	9064912	2.05877	2.13024	1	1	AT1G26200	1441		1	9563600	9563932	1.83208	2.45345	0	1	AT1G27530	332		1	10672681	10673247	0.591337	2.0566	0	1	AT1G30290	59		1	8592224	8600148	4.06205	4.99636	1	1	AT1G24260	2468
1	9071326	9072041	1.63511	1.29666	1	1	AT1G26220	535		1	9567577	9572083	3.99369	5.15367	1	1	AT1G27540	329		1	10672681	10673247	0.591337	2.0566	0	1	AT1G30300	249		1	8606867	8607348	2.03537	2.46144	1	1	AT1G24267	481
1	9079801	9085837	3.97337	4.75817	1	1	AT1G26250	1626		1	9567577	9572083	3.99369	5.15367	1	1	AT1G27550	517		1	10684303	10684557	1.44411	2.6136	0	1		0		1	8620083	8620533	1.92365	2.49886	1	1	AT1G24300	337
1	9091874	9092287	2.01365	1.8732	1	0	AT1G26270	413		1	9567577	9572083	3.99369	5.15367	1	1	AT1G27560	1132		1	10689802	10690635	2.05237	2.2272	1	1	AT1G30330	833		1	8624213	8624707	1.77152	2.24036	1	1	AT1G24310	494
1	9099225	9107231	5.71907	5.35988	1	1	AT1G26300	529		1	9587384	9589249	1.94974	2.09558	1	1		0		1	10693552	10694847	2.33876	2.08141	1	1		0		1	8635297	8635539	1.1748	0.973269	1	0	AT1G24340	242
1	9099225	9107231	5.71907	5.35988	1	1	AT1G26310	3450		1	9592224	9592607	2.17255	1.59956	1	1	AT1G27590	383		1	10706513	10707136	1.10863	2.11063	0	1		0		1	8639976	8641226	1.82626	2.61375	1	1	AT1G24350	849
1	9099225	9107231	5.71907	5.35988	1	1	AT1G26320	2151		1	9605549	9610620	3.69658	3.86327	1	1	AT1G27600	552		1	10709891	10711956	4.56253	5.30133	1	1	AT1G30350	1585		1	8639976	8641226	1.82626	2.61375	1	1	AT1G24360	644
1	9116412	9118745	2.99019	3.16684	1	1	AT1G26350	369		1	9605549	9610620	3.69658	3.86327	1	1	AT1G27610	466		1	10715858	10716554	1.39544	1.8983	1	1	AT1G30360	696		1	8650096	8653561	2.74284	2.63632	1	1	AT1G24400	2154
1	9116412	9118745	2.99019	3.16684	1	1	AT1G26355	661		1	9605549	9610620	3.69658	3.86327	1	1	AT1G27620	2124		1	10722350	10722702	2.0808	2.41843	0	1	AT1G30380	352		1	8655268	8655808	1.36501	1.64354	1	0	AT1G24405	382
1	9120191	9120941	1.58315	1.19563	1	1	AT1G26360	750		1	9614602	9615176	2.41695	2.79177	1	1	AT1G27640	304		1	10728254	10728643	1.0931	3.00893	0	1	AT1G30400	389		1	8660810	8660981	2.94436	1.84829	1	0		0
1	9127378	9132139	2.64671	2.94789	1	1	AT1G26380	1150		1	9614602	9615176	2.41695	2.79177	1	1	AT1G27650	574		1	10775063	10775341	2.09343	2.11376	0	1	AT1G30460	278		1	8662239	8662591	1.8573	1.96997	1	1	AT1G24440	352
1	9127378	9132139	2.64671	2.94789	1	1	AT1G26390	1762		1	9617428	9628986	3.46927	3.83932	1	1	AT1G27660	4434		1	10779337	10779597	1.24693	2.18127	0	1	AT1G30470	260		1	8666007	8666258	1.0789	1.40571	0	1	AT1G24460	251
1	9133391	9134721	2.81664	2.38791	1	1	AT1G26400	1330		1	9617428	9628986	3.46927	3.83932	1	1	AT1G27670	924		1	10790305	10790650	1.71494	2.6136	0	1	AT1G30480	345		1	8673683	8681380	3.7331	4.57159	1	1	AT1G24470	2352
1	9138528	9143271	3.11391	2.87065	1	1	AT1G26410	1764		1	9636660	9637245	3.41895	2.33357	1	1	AT1G27690	585		1	10793811	10794623	1.3937	3.77605	1	1		0		1	8673683	8681380	3.7331	4.57159	1	1	AT1G24480	799
1	9138528	9143271	3.11391	2.87065	1	1	AT1G26420	1704		1	9641362	9641745	2.33611	1.95438	1	1	AT1G27700	383		1	10800612	10800930	1.78119	3.78038	0	1	AT1G30490	318		1	8673683	8681380	3.7331	4.57159	1	1	AT1G24485	2522
1	9151795	9152358	2.13994	2.26352	1	1	AT1G26460	563		1	9648253	9648892	2.069	1.65127	1	1	AT1G27730	639		1	10815015	10815542	1.47425	2.31408	1	1	AT1G30530	527		1	8682359	8682657	1.67829	1.46245	1	1	AT1G24490	298
1	9155116	9155463	3.09108	1.8411	1	0	AT1G26470	347		1	9650658	9657783	3.02868	3.48873	1	1	AT1G27740	1401		1	10828646	10828837	1.30717	1.54016	0	1		0		1	8687551	8689201	2.82716	2.75489	1	1	AT1G24510	696
1	9160093	9163000	5.76152	5.38356	1	1	AT1G26510	951		1	9650658	9657783	3.02868	3.48873	1	1	AT1G27750	398		1	10854759	10855132	2.01677	2.09413	1	0	AT1G30620	373		1	8687551	8689201	2.82716	2.75489	1	1	AT1G24520	572
1	9160093	9163000	5.76152	5.38356	1	1	AT1G26515	1100		1	9662467	9662748	2.80918	2.28011	0	1	AT1G27752	281		1	10859808	10860134	0.915017	2.02343	0	1	AT1G30630	326		1	8693211	8693975	2.01394	2.46723	1	1	AT1G24530	748
1	9191551	9192474	4.12525	4.53661	1	1	AT1G26600	794		1	9668682	9669322	1.2619	2.45787	1	1	AT1G27760	640		1	10866504	10866857	0.757046	2.43625	0	1		0		1	8699026	8700505	1.79967	2.39068	1	1	AT1G24540	754
1	9205943	9206457	2.45728	1.7135	1	1	AT1G26630	514		1	9675668	9676058	1.84829	2.07351	1	1	AT1G27770	390		1	10868380	10870981	2.83765	2.25271	1	1	AT1G30650	2601		1	8702419	8702858	2.12147	2.14953	1	1	AT1G24560	439
1	9209524	9210690	1.31871	1.50634	1	1	AT1G26650	601		1	9698614	9698847	1.6159	2.76191	0	1	AT1G27850	233		1	10892577	10893495	3.41221	4.8805	1	1	AT1G30700	918		1	8712521	8718999	5.44792	5.83858	1	1	AT1G24577	511
1	9209524	9210690	1.31871	1.50634	1	1	AT1G26640	378		1	9704323	9708309	3.95461	4.17029	1	1	AT1G27860	1680		1	10895068	10895965	2.06599	3.90737	1	1	AT1G30710	685		1	8712521	8718999	5.44792	5.83858	1	1	AT1G24590	920
1	9225232	9230230	2.75828	2.54303	1	1	AT1G26700	1995		1	9704323	9708309	3.95461	4.17029	1	1	AT1G27870	641		1	10897342	10899400	3.99332	3.95141	1	1	AT1G30720	1228		1	8722275	8722675	2.02016	1.38689	1	0	AT1G24610	400
1	9225232	9230230	2.75828	2.54303	1	1	AT1G26690	543		1	9724275	9724555	1.52965	2.38233	0	1	AT1G27910	280		1	10900704	10901773	4.94422	3.44721	1	1	AT1G30730	919		1	8723797	8724449	2.26078	2.4528	1	1	AT1G24620	652
1	9231022	9234969	2.27623	2.18195	1	1	AT1G26700	1218		1	9731622	9732312	1.81068	2.38495	1	1	AT1G27930	690		1	10902824	10903758	3.96331	2.57929	1	1	AT1G30740	729		1	8726409	8726860	1.52571	1.87188	1	1	AT1G24625	451
1	9231022	9234969	2.27623	2.18195	1	1	AT1G26710	816		1	9738354	9739036	2.2148	2.78451	1	1		0		1	10917939	10922453	2.76446	3.38639	1	1	AT1G30760	2399		1	8735761	8742503	1.91481	2.2669	1	1	AT1G24650	1554
1	9231022	9234969	2.27623	2.18195	1	1	AT1G26720	509		1	9740581	9741282	1.44468	3.6159	1	1	AT1G27950	578		1	10925474	10929334	3.45961	2.94435	1	1	AT1G30780	1087		1	8735761	8742503	1.91481	2.2669	1	1	AT1G24657	413
1	9237472	9237821	0.921479	1.77092	0	1		0		1	9746913	9747400	1.02435	2.8295	0	1	AT1G27970	487		1	10931844	10936698	3.30222	3.35367	1	1	AT1G30790	1353		1	8735761	8742503	1.91481	2.2669	1	1	AT1G24686	413
1	9246238	9247036	1.41967	1.7434	1	1	AT1G26740	365		1	9748856	9749089	0.414334	3.58302	0	1	AT1G27980	233		1	10931844	10936698	3.30222	3.35367	1	1	AT1G30795	595		1	8735761	8742503	1.91481	2.2669	1	1	AT1G24706	563
1	9246238	9247036	1.41967	1.7434	1	1	AT1G26750	249		1	9753811	9754098	1.98226	2.27232	0	1	AT1G27990	141		1	10943124	10943583	2.95793	1.8164	1	1	AT1G30814	459		1	8756261	8757851	2.43853	2.75547	1	1	AT1G24733	293
1	9253805	9255004	2.03296	1.28251	1	0	AT1G26762	362		1	9757276	9757671	2.10316	1.0688	1	0	AT1G28000	395		1	10958044	10958419	1.4307	2.16873	0	1		0		1	8762859	8763301	2.31357	1.82766	1	1	AT1G24764	442
1	9268658	9272848	3.56872	3.27039	1	1	AT1G26780	1434		1	9768608	9774100	2.4123	2.65303	1	1	AT1G28020	2549		1	10967288	10967611	3.41	1.41881	1	0	AT1G30835	323		1	8838932	8839471	1.57289	2.08525	1	1	AT1G25220	539
1	9275718	9279750	2.6684	2.89129	1	1	AT1G26795	573		1	9768608	9774100	2.4123	2.65303	1	1	AT1G28030	1552		1	10973608	10975673	3.13494	3.6239	1	1	AT1G30840	1228		1	8843922	8852144	3.278	4.01654	1	1	AT1G25240	1262
1	9275718	9279750	2.6684	2.89129	1	1	AT1G26796	529		1	9768608	9774100	2.4123	2.65303	1	1	AT1G28040	520		1	10979114	10979811	0.888616	1.79685	0	1	AT1G30845	165		1	8843922	8852144	3.278	4.01654	1	1	AT1G25250	2063
1	9280867	9284234	3.42821	2.98018	1	1	AT1G26797	605		1	9777259	9777670	1.10295	3.0934	0	1	AT1G28050	411		1	10985480	10986079	1.21753	1.78151	0	1	AT1G30850	599		1	8855553	8860026	2.40241	2.48598	1	1	AT1G25260	319
1	9280867	9284234	3.42821	2.98018	1	1	AT1G26798	550		1	9779187	9779894	2.09182	2.08388	1	1	AT1G28060	707		1	11003501	11018909	3.20468	3.8175	1	1	AT1G30920	1202		1	8855553	8860026	2.40241	2.48598	1	1	AT1G25270	2183
1	9280867	9284234	3.42821	2.98018	1	1	AT1G26799	361		1	9784483	9796119	4.26978	4.88366	1	1	AT1G28080	1720		1	11003501	11018909	3.20468	3.8175	1	1	AT1G30921	1126		1	8861845	8863156	2.43062	1.47536	1	1		0
1	9291128	9296196	2.56811	2.091	1	1	AT1G26815	154		1	9784483	9796119	4.26978	4.88366	1	1	AT1G28090	357		1	11003501	11018909	3.20468	3.8175	1	1	AT1G30930	1130		1	8864090	8864740	2.23771	2.09856	1	1	AT1G25280	650
1	9291128	9296196	2.56811	2.091	1	1	AT1G26820	1338		1	9815143	9815386	2.32346	2.49778	0	1	AT1G28120	243		1	11003501	11018909	3.20468	3.8175	1	1	AT1G30935	1473		1	8870259	8877113	3.45647	3.86192	1	1	AT1G25300	818
1	9291128	9296196	2.56811	2.091	1	1	AT1G26830	460		1	9819438	9822142	1.88717	2.103	1	1		0		1	11003501	11018909	3.20468	3.8175	1	1	AT1G30925	1904		1	8870259	8877113	3.45647	3.86192	1	1	AT1G25310	710
1	9303749	9304074	1.77077	1.57255	1	1	AT1G26850	325		1	9825477	9825922	2.25461	1.60956	1	1	AT1G28130	445		1	11021348	11028433	3.22897	3.57477	1	1	AT1G30940	1336		1	8878047	8878480	1.47293	2.19235	1	1	AT1G25320	433
1	9308750	9314751	4.23629	4.04697	1	1	AT1G26870	1895		1	9834012	9834342	1.27301	2.09943	0	1	AT1G28140	330		1	11021348	11028433	3.22897	3.57477	1	1	AT1G30945	446		1	8880376	8882107	2.99173	3.01981	1	1	AT1G25330	1724
1	9316122	9316498	2.07433	1.5788	1	0	AT1G26880	376		1	9839409	9842684	2.50046	3.06668	1	1	AT1G28160	715		1	11029366	11037319	4.07813	3.98186	1	1	AT1G30950	1139		1	8885106	8886670	2.57241	2.35199	1	1	AT1G25340	1292
1	9321106	9321919	1.4999	0.992854	1	0	AT1G26900	368		1	9839409	9842684	2.50046	3.06668	1	1	AT1G28170	980		1	11051547	11054547	3.1286	4.34453	1	1	AT1G30990	933		1	8893745	8894099	1.26271	2.81236	0	1	AT1G25350	354
1	9321106	9321919	1.4999	0.992854	1	0	AT1G26910	269		1	9851787	9852294	1.99025	2.62698	1	1	AT1G28200	507		1	11051547	11054547	3.1286	4.34453	1	1	AT1G31000	1170		1	8898730	8898992	2.26795	1.23606	1	0	AT1G25370	262
1	9329555	9330609	4.68964	3.5718	1	1	AT1G26920	843		1	9863569	9864332	1.68246	1.80244	1	1	AT1G28230	763		1	11071757	11073531	2.26075	2.73063	1	1	AT1G31040	534		1	8902789	8904032	1.79017	2.26054	1	1	AT1G25375	468
1	9346949	9350175	2.73784	2.74012	1	1		0		1	9871510	9872024	0.844977	2.03842	0	1	AT1G28240	514		1	11075412	11080502	2.61545	3.30046	1	1	AT1G31050	3613		1	8902789	8904032	1.79017	2.26054	1	1	AT1G25380	562
1	9350955	9353477	4.58831	3.96836	1	1	AT1G26945	1307		1	9874300	9874515	3.32503	1.49293	1	0	AT1G28250	215		1	11081801	11084068	3.62185	4.69506	1	1		0		1	8908378	8908665	0.854682	1.73397	0	1	AT1G25390	287
1	9360932	9361708	3.43434	3.2778	1	1	AT1G26970	776		1	9882045	9884060	2.85306	2.25516	1	1	AT1G28270	832		1	11094332	11095462	2.87834	3.58569	1	1	AT1G31090	1055		1	8911593	8912208	2.5557	3.06276	1	1	AT1G25400	615
1	9362467	9363397	1.86409	1.43869	1	1	AT1G26973	92		1	9886566	9887344	2.37724	2.16545	1	1	AT1G28280	778		1	11115480	11115901	2.53188	3.66583	1	1	AT1G31130	421		1	8914011	8915554	3.06395	3.61657	1	1	AT1G25410	1028
1	9379377	9380621	3.11199	2.40634	1	1	AT1G27020	1244		1	9889978	9890760	1.18862	3.64701	0	1	AT1G28290	782		1	11117935	11118126	1.66367	4.66714	0	1	AT1G31140	133		1	8918965	8919701	2.60038	3.69392	1	1	AT1G25422	736
1	9381986	9383962	2.42005	1.9717	1	1	AT1G27030	1976		1	9896605	9914098	3.30714	3.45714	1	1	AT1G28300	3009		1	11119993	11120421	2.17683	3.42892	0	1	AT1G31150	324		1	8922556	8922976	1.61804	1.4532	1	1	AT1G25425	276
1	9386521	9390388	3.3552	3.25149	1	1	AT1G27040	3258		1	9896605	9914098	3.30714	3.45714	1	1	AT1G28304	443		1	11128184	11133850	2.5235	3.77484	1	1	AT1G31163	1507		1	8934525	8935314	2.26795	3.93099	1	1	AT1G25440	789
1	9393869	9394089	1.83055	1.47724	1	0	AT1G27050	220		1	9896605	9914098	3.30714	3.45714	1	1	AT1G28305	782		1	11128184	11133850	2.5235	3.77484	1	1	AT1G31166	365		1	8937423	8937862	1.43853	1.98792	1	1		0
1	9405420	9406175	2.41527	1.84691	1	1	AT1G27090	755		1	9896605	9914098	3.30714	3.45714	1	1	AT1G28306	413		1	11128184	11133850	2.5235	3.77484	1	1	AT1G31170	440		1	8938730	8940093	2.5961	2.33759	1	1	AT1G25450	1363
1	9408091	9408397	2.38037	1.96501	1	1	AT1G27100	306		1	9896605	9914098	3.30714	3.45714	1	1	AT1G28307	107		1	11136078	11139015	2.21397	2.37629	1	1	AT1G31173	1604		1	8940998	8941837	1.84513	2.3494	1	1		0
1	9421354	9422176	2.1116	1.39782	1	1	AT1G27120	822		1	9896605	9914098	3.30714	3.45714	1	1	AT1G28310	1939		1	11144260	11145192	2.61433	2.40451	1	1	AT1G31180	373		1	8945878	8946324	1.92613	1.24988	1	1	AT1G25470	446
1	9441298	9441518	2.88544	0.953061	1	0	AT1G27180	220		1	9914641	9915479	2.2374	2.06974	1	1		0		1	11144260	11145192	2.61433	2.40451	1	1	AT1G31190	420		1	8945878	8946324	1.92613	1.24988	1	1	AT1G25472	446
1	9448040	9448738	2.07175	2.10498	1	1	AT1G27190	698		1	9928102	9928687	1.50403	1.77285	0	1	AT1G28323	286		1	11156870	11157411	1.70042	2.85567	0	1	AT1G31220	541		1	8951397	8951746	1.80461	2.09241	1	1	AT1G25490	349
1	9450986	9451434	1.6956	1.6633	1	1	AT1G27200	448		1	9940138	9940550	1.72341	3.18561	1	1	AT1G28340	375		1	11162266	11163160	1.81878	1.75718	1	1	AT1G31230	894		1	8957518	8957802	1.28549	1.54024	0	1	AT1G25500	284
1	9452575	9454019	1.71475	1.72212	1	1		0		1	9951814	9953239	3.94072	4.86511	1	1	AT1G28360	892		1	11165772	11167048	1.67493	2.34035	1	1	AT1G31245	58		1	8959700	8960636	1.58955	1.59441	1	1	AT1G25510	936
1	9457285	9457606	1.83967	1.58524	1	1	AT1G27210	321		1	9956487	9956771	0.791697	2.17887	0	1	AT1G28370	284		1	11165772	11167048	1.67493	2.34035	1	1	AT1G31250	491		1	8962210	8962440	3.64664	1.37476	1	0	AT1G25520	230
1	9459705	9462278	2.11115	2.07616	1	1	AT1G27213	152		1	9961100	9962463	1.86667	2.63608	1	1	AT1G28375	603		1	11168809	11170294	2.25486	2.82053	1	1		0		1	8974301	8974572	0.799183	2.67119	0	1	AT1G25540	271
1	9463377	9466992	1.59633	1.77124	1	1	AT1G27220	1638		1	9963703	9964029	2.1111	1.8475	1	1	AT1G28380	326		1	11175933	11178480	2.04417	2.72529	1	1	AT1G31260	1429		1	8976708	8977913	2.56187	2.13249	1	1	AT1G25550	1205
1	9463377	9466992	1.59633	1.77124	1	1	AT1G27240	755		1	9967454	9968109	1.71648	2.23939	1	1	AT1G28390	655		1	11175933	11178480	2.04417	2.72529	1	1	AT1G31270	131		1	8982238	8982902	2.32269	2.22733	1	1	AT1G25560	664
1	9478326	9478537	2.23389	1.36329	1	0	AT1G27285	211		1	9972576	9973428	2.82966	3.16931	1	1	AT1G28400	852		1	11181767	11182074	2.62228	2.06166	1	1	AT1G31280	307		1	8986618	8987162	2.26009	2.76989	0	1		0
1	9481861	9482213	2.28708	1.52531	1	0	AT1G27290	352		1	9978975	9980472	2.24457	1.87921	1	1	AT1G28420	670		1	11188153	11191775	2.14787	2.51141	1	1	AT1G31290	3482		1	8988314	8990828	3.19732	4.13797	1	1		0
1	9485269	9485781	0.930787	1.80026	1	1	AT1G27310	512		1	9978975	9980472	2.24457	1.87921	1	1	AT1G28410	292		1	11193769	11193960	1.28049	2.73806	0	1	AT1G31300	191		1	8994457	8995340	1.97785	3.1116	1	1	AT1G25570	883
1	9487305	9488128	1.65366	1.87388	1	1	AT1G27320	348		1	9992936	9995385	1.88848	2.39149	1	1	AT1G28430	1656		1	11197781	11204355	3.82462	4.9727	1	1	AT1G31310	1788		1	8999284	8999632	2.12117	0.828931	1	0	AT1G25580	348
1	9495679	9496079	2.04773	1.26591	1	1	AT1G27340	400		1	9996868	9998573	1.60011	2.57732	1	1	AT1G28440	1705		1	11215025	11215929	1.88327	3.02205	1	1	AT1G31330	904		1	9001116	9001821	1.5664	1.76028	1	1		0
1	9498998	9499310	1.50885	1.53122	1	1	AT1G27350	312		1	10003236	10004547	2.55267	3.75305	1	1	AT1G28447	304		1	11224346	11225842	2.35949	3.44215	1	1		0		1	9004198	9004495	0.976024	2.99919	0	1	AT1G25682	297
1	9512537	9512784	1.48166	1.23773	1	1	AT1G27385	247		1	10003236	10004547	2.55267	3.75305	1	1	AT1G28450	557		1	11240420	11245530	1.92902	2.31255	1	1	AT1G31380	648		1	9015763	9017544	2.64744	4.16358	1	1	AT1G25988	1198
1	9514681	9515629	2.4748	1.18038	1	0	AT1G27390	320		1	10009159	10012149	2.00326	3.02379	1	1	AT1G28470	1968		1	11240420	11245530	1.92902	2.31255	1	1	AT1G31390	1201		1	9020463	9020674	1.94898	1.14304	1	0	AT1G26090	211
1	9514681	9515629	2.4748	1.18038	1	0	AT1G27400	494		1	10012939	10016294	1.34105	2.07904	1	1	AT1G28480	599		1	11240420	11245530	1.92902	2.31255	1	1	AT1G31400	305		1	9023535	9024041	2.17092	2.69602	1	1	AT1G26100	506
1	9526656	9527154	1.78997	2.68763	1	1	AT1G27430	272		1	10012939	10016294	1.34105	2.07904	1	1	AT1G28490	375		1	11248967	11250065	1.37411	2.44596	0	1	AT1G31410	392		1	9027132	9027703	2.12441	2.27943	1	1	AT1G26110	571
1	9528497	9528717	2.17351	1.11985	1	0	AT1G27435	220		1	10018570	10021302	6.2927	5.6567	1	1	AT1G28500	1659		1	11248967	11250065	1.37411	2.44596	0	1	AT1G31420	465		1	9030936	9031353	2.38275	1.49862	1	1	AT1G26120	417
1	9537758	9539716	4.55636	5.19103	1	1	AT1G27461	1255		1	10023945	10024132	2.52744	2.29991	0	1	AT1G28510	187		1	11276975	11280028	2.82739	3.79972	1	1	AT1G31510	1045		1	9046479	9046932	1.66183	1.5837	1	1	AT1G26160	453
1	9543896	9544184	1.76061	1.32042	1	1	AT1G27470	288		1	10035118	10035810	2.04228	2.23939	0	1	AT1G28530	382		1	11276975	11280028	2.82739	3.79972	1	1	AT1G31520	656		1	9063195	9064285	2.17316	2.13479	1	1	AT1G26200	814
1	9546514	9547101	2.4492	1.98047	1	0	AT1G27490	559		1	10035118	10035810	2.04228	2.23939	0	1	AT1G28540	146		1	11281071	11282893	2.38238	2.95192	1	1	AT1G31530	1280		1	9071212	9072163	1.55222	1.90994	1	1	AT1G26220	649
1	9557932	9558889	2.04631	1.71088	1	1	AT1G27510	435		1	10041151	10041338	2.2374	1.70287	0	1	AT1G28560	187		1	11288969	11289456	1.54241	2.13706	0	1	AT1G31540	487		1	9080439	9085626	3.80476	4.38927	1	1	AT1G26250	1626
1	9557932	9558889	2.04631	1.71088	1	1	AT1G27520	254		1	10047834	10049763	2.26273	3.50513	1	1	AT1G28590	1466		1	11292607	11293495	2.64334	2.61008	1	1	AT1G31540	888		1	9091767	9092398	2.25304	2.59597	1	1	AT1G26270	631
1	9563590	9563903	2.04422	1.15597	1	0	AT1G27530	313		1	10047834	10049763	2.26273	3.50513	1	1	AT1G28591	278		1	11295781	11296245	1.36941	0.899485	1	0	AT1G31550	464		1	9099140	9107231	4.16452	5.61788	1	1	AT1G26300	614
1	9567605	9572085	5.2284	4.81357	1	1	AT1G27540	301		1	10051291	10051906	1.29318	2.76191	0	1	AT1G28600	615		1	11296547	11296984	0.878174	3.31056	0	1	AT1G31550	437		1	9099140	9107231	4.16452	5.61788	1	1	AT1G26310	3450
1	9567605	9572085	5.2284	4.81357	1	1	AT1G27550	517		1	10053028	10055107	1.70257	1.89609	1	1	AT1G28600	89		1	11316652	11319441	4.81878	4.42892	1	1	AT1G31620	953		1	9099140	9107231	4.16452	5.61788	1	1	AT1G26320	2151
1	9567605	9572085	5.2284	4.81357	1	1	AT1G27560	1132		1	10053028	10055107	1.70257	1.89609	1	1	AT1G28610	1490		1	11316652	11319441	4.81878	4.42892	1	1	AT1G31630	913		1	9116737	9118695	2.43351	2.66379	1	1	AT1G26350	44
1	9587175	9588959	2.21981	2.43731	1	1		0		1	10056332	10057821	1.54987	1.28707	1	1	AT1G28620	1487		1	11321872	11322072	1.37343	1.23402	0	1		0		1	9116737	9118695	2.43351	2.66379	1	1	AT1G26355	661
1	9592151	9592646	2.38281	2.09426	1	0	AT1G27590	495		1	10059214	10059891	1.243	2.90877	0	1	AT1G28630	677		1	11333030	11333464	1.66628	2.14461	0	1	AT1G31660	434		1	9120183	9121096	1.5517	2.10458	1	1	AT1G26360	913
1	9605433	9611692	4.05993	3.88807	1	1	AT1G27600	668		1	10066932	10073548	1.90459	2.66233	1	1	AT1G28640	1614		1	11336097	11348257	3.65796	4.47405	1	1	AT1G31690	3787		1	9127175	9132045	2.96627	2.97608	1	1	AT1G26380	1353
1	9605433	9611692	4.05993	3.88807	1	1	AT1G27610	466		1	10066932	10073548	1.90459	2.66233	1	1	AT1G28650	1717		1	11336097	11348257	3.65796	4.47405	1	1	AT1G31670	4331		1	9127175	9132045	2.96627	2.97608	1	1	AT1G26390	1762
1	9605433	9611692	4.05993	3.88807	1	1	AT1G27620	2124		1	10066932	10073548	1.90459	2.66233	1	1	AT1G28660	1699		1	11349959	11350889	2.66954	3.40821	1	1	AT1G31710	930		1	9133469	9134736	2.38131	2.02728	1	1	AT1G26400	1267
1	9605433	9611692	4.05993	3.88807	1	1	AT1G27630	589		1	10078367	10078867	1.99587	1.94674	1	1	AT1G28680	500		1	11355035	11358703	2.17821	2.03638	1	1	AT1G31720	979		1	9138435	9143261	2.50957	3.45703	1	1	AT1G26410	1764
1	9614669	9615107	1.83293	2.27415	1	1	AT1G27640	237		1	10081442	10085465	4.21469	4.97954	1	1	AT1G28690	162		1	11355035	11358703	2.17821	2.03638	1	1	AT1G31710	451		1	9138435	9143261	2.50957	3.45703	1	1	AT1G26420	1694
1	9614669	9615107	1.83293	2.27415	1	1	AT1G27650	438		1	10081442	10085465	4.21469	4.97954	1	1	AT1G28695	1228		1	11359698	11360182	1.3969	3.20525	0	1	AT1G31730	484		1	9145618	9145961	2.20575	1.13885	1	0	AT1G26440	343
1	9617353	9629159	4.04961	4.01994	1	1	AT1G27660	4434		1	10081442	10085465	4.21469	4.97954	1	1	AT1G28700	1530		1	11376663	11377538	1.56573	1.43467	1	1	AT1G31770	875		1	9151208	9152365	1.60231	1.4305	1	1	AT1G26460	633
1	9617353	9629159	4.04961	4.01994	1	1	AT1G27670	924		1	10103303	10103495	2.28944	1.63476	0	1	AT1G28760	192		1	11380975	11383345	2.1283	3.07175	1	1		0		1	9160140	9163027	4.16108	5.01198	1	1	AT1G26510	904
1	9617353	9629159	4.04961	4.01994	1	1	AT1G27671	133		1	10111156	10111535	2.25273	2.35298	1	1	AT1G28960	379		1	11423176	11423531	2.03196	0.923603	1	0	AT1G31835	355		1	9160140	9163027	4.16108	5.01198	1	1	AT1G26515	1100
1	9636678	9637340	2.30562	2.16643	1	1	AT1G27690	662		1	10112293	10119179	2.94403	3.24293	1	1	AT1G29000	1322		1	11440895	11441388	0.908137	2.14066	0	1		0		1	9170474	9171495	1.36845	2.35827	1	1	AT1G26540	460
1	9641398	9641733	1.68557	1.8042	1	0	AT1G27700	335		1	10112293	10119179	2.94403	3.24293	1	1	AT1G29010	1370		1	11443154	11444631	1.90757	1.30341	1	1		0		1	9170474	9171495	1.36845	2.35827	1	1	AT1G26550	365
1	9648317	9648934	1.60502	1.82584	1	1	AT1G27730	617		1	10120406	10121427	1.62635	1.66519	1	1	AT1G29020	930		1	11450732	11451492	1.41413	1.66476	0	1	AT1G31885	760		1	9179165	9179577	2.04313	3.68575	1	1	AT1G26560	412
1	9650615	9657848	3.68011	3.9577	1	1	AT1G27740	1401		1	10138638	10139240	2.64558	3.13231	1	1	AT1G29050	570		1	11453777	11453978	0.757046	2.04256	0	1		0		1	9191508	9192371	3.16133	3.99788	1	1	AT1G26600	764
1	9650615	9657848	3.68011	3.9577	1	1	AT1G27750	463		1	10141877	10142935	2.29628	1.213	1	0		0		1	11483618	11490929	2.52595	2.03618	1	1	AT1G31990	1271		1	9205894	9206412	2.0753	3.01203	1	1	AT1G26630	518
1	9662255	9662643	1.18934	2.14088	1	1	AT1G27752	388		1	10147675	10148185	1.94482	3.08487	1	1	AT1G29060	492		1	11494873	11502967	3.0809	3.59033	1	1	AT1G31983	1293		1	9209417	9210870	1.60914	1.64082	1	1	AT1G26650	781
1	9675663	9676133	1.9875	1.74356	1	1	AT1G27770	470		1	10149906	10150298	3.3561	1.82774	1	1	AT1G29070	392		1	11512938	11518530	3.50367	3.63726	1	1	AT1G32020	129		1	9209417	9210870	1.60914	1.64082	1	1	AT1G26640	485
1	9696028	9696260	2.10501	1.80898	1	0	AT1G27840	232		1	10157315	10158746	3.8755	3.36311	1	1	AT1G29080	1180		1	11512938	11518530	3.50367	3.63726	1	1	AT1G32030	1001		1	9225510	9235943	2.14247	2.30379	1	1	AT1G26700	4005
1	9698582	9698961	2.55302	0.843943	1	0	AT1G27850	379		1	10162360	10173568	3.64435	4.63412	1	1	AT1G29090	1469		1	11512938	11518530	3.50367	3.63726	1	1	AT1G32040	112		1	9225510	9235943	2.14247	2.30379	1	1	AT1G26710	816
1	9704272	9707605	5.02401	5.74644	1	1	AT1G27860	1680		1	10162360	10173568	3.64435	4.63412	1	1	AT1G29100	535		1	11521424	11521620	0.560214	1.99131	0	1		0		1	9225510	9235943	2.14247	2.30379	1	1	AT1G26720	509
1	9704272	9707605	5.02401	5.74644	1	1	AT1G27870	641		1	10162360	10173568	3.64435	4.63412	1	1	AT1G29110	1388		1	11523098	11524200	2.92405	3.67203	1	1		0		1	9225510	9235943	2.14247	2.30379	1	1	AT1G26690	265
1	9731614	9732347	2.09427	1.77485	1	1	AT1G27930	733		1	10178901	10179822	2.87047	2.28572	1	1	AT1G29140	920		1	11527615	11528882	5.24564	6.17893	1	1	AT1G32049	479		1	9246330	9247232	2.43662	1.14603	1	0	AT1G26740	273
1	9738239	9738956	1.83633	2.57232	1	1		0		1	10183731	10184298	2.31898	2.76516	1	1	AT1G29160	501		1	11527615	11528882	5.24564	6.17893	1	1	AT1G32050	437		1	9246330	9247232	2.43662	1.14603	1	0	AT1G26750	445
1	9740549	9741228	2.81798	2.29178	1	1	AT1G27950	524		1	10187166	10189670	2.5068	2.10045	1	1		0		1	11532698	11533254	2.12594	2.34104	1	1	AT1G32060	556		1	9253908	9255002	1.56778	1.79907	1	1	AT1G26762	259
1	9746859	9747236	1.78401	2.61298	1	1	AT1G27970	377		1	10198813	10199183	2.2374	1.67954	1	1	AT1G29179	370		1	11535854	11536207	1.61636	3.21514	0	1	AT1G32070	353		1	9268873	9272498	2.20663	3.19632	1	1	AT1G26780	1434
1	9753642	9754144	2.25957	1.86248	1	1	AT1G27990	310		1	10202697	10203377	3.71146	3.99891	1	1	AT1G29195	680		1	11546899	11548687	4.2447	3.53914	1	1	AT1G32100	1095		1	9274797	9279453	1.92512	2.78139	1	1	AT1G26790	515
1	9768520	9774566	2.08067	2.21145	1	1	AT1G28020	2637		1	10206224	10207130	1.58231	1.35136	1	1		0		1	11562400	11565980	4.10824	4.55704	1	1	AT1G32140	2091		1	9274797	9279453	1.92512	2.78139	1	1	AT1G26795	573
1	9768520	9774566	2.08067	2.21145	1	1	AT1G28030	1552		1	10212117	10212365	2.74082	1.85259	1	0	AT1G29220	248		1	11562400	11565980	4.10824	4.55704	1	1	AT1G32150	462		1	9274797	9279453	1.92512	2.78139	1	1	AT1G26796	500
1	9768520	9774566	2.08067	2.21145	1	1	AT1G28040	986		1	10225009	10225299	2.45676	1.72894	1	1	AT1G29260	290		1	11572552	11576418	2.53393	2.12488	1	1	AT1G32170	1098		1	9280922	9282916	2.82219	3.5337	1	1	AT1G26797	605
1	9776916	9777713	1.63038	1.87598	1	1	AT1G28050	797		1	10234786	10238542	3.78291	4.58981	1	1	AT1G29280	1100		1	11580333	11580699	1.53073	1.79548	0	1		0		1	9280922	9282916	2.82219	3.5337	1	1	AT1G26798	550
1	9779208	9779920	2.73334	1.53242	1	1	AT1G28060	712		1	10242290	10242895	0.994401	1.36252	0	1		0		1	11595421	11595698	1.37507	2.50552	0	1	AT1G32190	277		1	9285767	9285972	1.21531	1.24747	0	1	AT1G26800	205
1	9783138	9783498	2.01449	2.08699	1	1	AT1G28070	360		1	10245243	10245444	1.74517	2.31404	0	1	AT1G29290	201		1	11604419	11604903	1.4939	3.67016	0	1	AT1G32200	484		1	9291024	9294916	2.08339	2.03123	1	1	AT1G26815	258
1	9784603	9796184	5.93103	5.32404	1	1	AT1G28080	1720		1	10260699	10261029	0.779096	2.32826	0	1	AT1G29330	330		1	11607231	11608203	1.35519	2.84337	0	1	AT1G32210	537		1	9291024	9294916	2.08339	2.03123	1	1	AT1G26820	1338
1	9784603	9796184	5.93103	5.32404	1	1	AT1G28090	422		1	10264379	10265089	1.55315	3.60791	1	1	AT1G29340	694		1	11607231	11608203	1.35519	2.84337	0	1	AT1G32220	349		1	9295937	9296331	1.26416	1.78894	0	1	AT1G26830	394
1	9806323	9806705	1.3031	2.04662	0	1	AT1G28110	382		1	10275344	10275681	1.44773	1.60588	0	1	AT1G29355	195		1	11612267	11613073	0.904206	1.90311	0	1	AT1G32230	806		1	9303335	9304028	1.9645	1.61467	1	1	AT1G26850	693
1	9818551	9823246	1.89561	2.07262	1	1		0		1	10287402	10287727	1.4258	3.72364	0	1	AT1G29390	325		1	11623194	11624172	1.70101	2.26156	1	1		0		1	9308500	9314498	3.19783	3.70132	1	1	AT1G26870	1642
1	9824168	9824664	2.17096	0.928294	1	0		0		1	10293291	10294393	1.79134	1.78473	1	1	AT1G29400	1102		1	11626874	11630496	4.2558	4.37553	1	1	AT1G32240	3622		1	9316242	9316724	2.57141	1.86192	1	1	AT1G26880	482
1	9825405	9825787	2.1883	0.878867	1	0	AT1G28130	382		1	10363828	10364857	1.7289	1.13264	1	1		0		1	11632297	11634707	2.24886	2.71256	1	1		0		1	9317605	9318098	2.03732	2.01329	1	1	AT1G26890	493
1	9834010	9834280	1.74918	1.28782	1	0	AT1G28140	270		1	10365911	10366351	2.95407	3.131	1	1		0		1	11641749	11642965	3.7034	3.56608	1	1	AT1G32260	122		1	9320987	9321851	1.65591	2.10033	1	1	AT1G26900	487
1	9839323	9842521	2.41644	2.96918	1	1	AT1G28160	737		1	10367818	10368972	1.75293	1.87949	0	1		0		1	11641749	11642965	3.7034	3.56608	1	1	AT1G32270	372		1	9320987	9321851	1.65591	2.10033	1	1	AT1G26910	201
1	9839323	9842521	2.41644	2.96918	1	1	AT1G28170	980		1	10370651	10371637	1.40268	2.6442	0	1		0		1	11644060	11644688	1.1074	1.91412	0	1	AT1G32270	628		1	9329520	9330714	4.11976	4.4087	1	1	AT1G26920	878
1	9847328	9847832	2.26017	1.28175	1	1	AT1G28190	504		1	10373426	10373678	1.0848	2.34118	0	1	AT1G29660	252		1	11646158	11647338	2.10945	2.59977	1	1	AT1G32280	596		1	9343218	9343505	1.26169	2.65717	0	1	AT1G26940	287
1	9851814	9852320	1.90118	2.27831	1	1	AT1G28200	506		1	10376090	10378910	1.89371	1.92633	1	1	AT1G29670	1781		1	11659965	11660348	2.4917	1.9602	1	1	AT1G32330	383		1	9346870	9353251	2.71897	3.65763	1	1	AT1G26945	1307
1	9863719	9864116	1.97489	2.09971	1	1	AT1G28230	397		1	10376090	10378910	1.89371	1.92633	1	1	AT1G29680	1120		1	11666907	11668167	2.19878	4.13082	1	1	AT1G32350	1190		1	9360780	9361724	2.48026	3.33162	1	1	AT1G26970	944
1	9871604	9872024	1.78711	1.07837	1	0	AT1G28240	420		1	10392207	10392667	2.01128	1.44382	1	0	AT1G29715	460		1	11673252	11673756	1.18132	2.54075	0	1	AT1G32360	504		1	9362543	9363348	1.66091	1.62552	1	1	AT1G26973	92
1	9874365	9874564	2.14797	1.26916	1	0	AT1G28250	199		1	10393084	10394079	1.57317	1.81839	0	1	AT1G29720	282		1	11701861	11706527	4.42515	4.87962	1	1	AT1G32420	908		1	9379390	9380539	1.83868	2.36182	1	1	AT1G27020	1149
1	9881879	9884010	2.66511	2.81636	1	1	AT1G28270	832		1	10394981	10397222	1.36365	1.837	1	1	AT1G29720	2241		1	11701861	11706527	4.42515	4.87962	1	1	AT1G32430	1393		1	9382040	9383993	1.92953	1.71923	1	1	AT1G27030	1944
1	9886608	9887389	1.98354	2.08523	1	1	AT1G28280	781		1	10422398	10422903	1.35116	2.37594	0	1	AT1G29760	505		1	11717096	11720120	3.24665	3.21949	1	1	AT1G32450	2874		1	9386969	9390252	2.6866	4.05931	1	1	AT1G27040	3073
1	9889760	9890741	2.66165	1.61299	1	0	AT1G28290	981		1	10428486	10428987	2.80366	2.22539	1	1		0		1	11722511	11733266	4.48171	4.69403	1	1		0		1	9405287	9406142	2.10127	2.40944	1	1	AT1G27090	855
1	9896558	9915443	3.86249	3.79133	1	1	AT1G28300	3009		1	10430090	10431033	1.65708	1.95147	1	1	AT1G29790	943		1	11749409	11749677	2.40685	4.0656	0	1	AT1G32490	268		1	9408175	9408514	1.80738	1.8903	1	1	AT1G27100	339
1	9896558	9915443	3.86249	3.79133	1	1	AT1G28304	443		1	10447303	10447863	1.62019	2.59674	0	1	AT1G29840	250		1	11751630	11751944	3.33932	2.95825	0	1	AT1G32500	314		1	9410525	9410867	1.98343	0.941599	1	0	AT1G27100	342
1	9896558	9915443	3.86249	3.79133	1	1	AT1G28305	782		1	10447303	10447863	1.62019	2.59674	0	1	AT1G29850	109		1	11756879	11757610	0.9269	3.91178	0	1	AT1G32510	610		1	9421287	9422227	2.01565	2.232	1	1	AT1G27120	940
1	9896558	9915443	3.86249	3.79133	1	1	AT1G28306	413		1	10450867	10455899	2.9149	3.42044	1	1	AT1G29860	1303		1	11762318	11764630	2.92012	1.62205	1	0	AT1G32530	289		1	9448045	9448804	2.5305	1.96404	1	1	AT1G27190	759
1	9896558	9915443	3.86249	3.79133	1	1	AT1G28307	107		1	10456840	10458943	4.66843	5.25199	1	1	AT1G29870	1880		1	11768423	11768671	0.613065	2.41255	0	1	AT1G32540	248		1	9451093	9451432	1.50876	1.21353	1	0	AT1G27200	339
1	9896558	9915443	3.86249	3.79133	1	1	AT1G28310	1939		1	10462358	10462682	1.3809	2.0626	0	1	AT1G29880	324		1	11773598	11775028	2.80816	3.39353	1	1	AT1G32550	589		1	9457162	9457851	1.46954	1.72027	1	1	AT1G27210	689
1	9916278	9917443	2.44332	1.91815	1	1		0		1	10468244	10468729	2.70592	2.59506	1	1	AT1G29900	485		1	11773598	11775028	2.80816	3.39353	1	1	AT1G32560	544		1	9459558	9462555	1.77986	2.02997	1	1	AT1G27213	152
1	9924154	9924381	1.79176	1.4348	1	0	AT1G28320	227		1	10492089	10492413	1.44188	2.00612	0	1	AT1G29950	324		1	11784024	11784406	1.58178	1.949	1	1	AT1G32580	349		1	9463372	9466788	1.5043	1.68027	1	1	AT1G27220	1638
1	9927858	9928752	0.988326	1.29837	0	1	AT1G28323	351		1	10492089	10492413	1.44188	2.00612	0	1	AT1G29951	324		1	11799614	11800861	2.01364	2.91559	1	1	AT1G32640	1247		1	9463372	9466788	1.5043	1.68027	1	1	AT1G27240	551
1	9929904	9930541	1.59563	1.39472	1	1	AT1G28323	637		1	10492089	10492413	1.44188	2.00612	0	1	AT1G29952	324		1	11802305	11803071	3.21386	3.06814	1	1		0		1	9478299	9478554	1.38525	1.71082	0	1	AT1G27285	255
1	9934650	9935195	2.12918	2.02295	1	1	AT1G28330	545		1	10499074	10499267	1.57151	1.63415	0	1	AT1G29965	193		1	11810622	11813545	3.19585	3.34156	1	1	AT1G32650	9		1	9481872	9482220	1.84022	2.28516	1	1	AT1G27290	348
1	9940159	9940449	2.09672	2.47796	1	0	AT1G28340	274		1	10499074	10499267	1.57151	1.63415	0	1	AT1G29970	193		1	11810622	11813545	3.19585	3.34156	1	1	AT1G32660	1340		1	9485379	9485806	2.22299	2.01058	1	1	AT1G27310	427
1	9951745	9953715	3.52604	4.3674	1	1	AT1G28360	892		1	10512077	10512272	2.35313	1.71248	0	1	AT1G30000	195		1	11827793	11828076	0.834829	2.43789	0	1	AT1G32700	283		1	9487197	9488198	2.27796	2.17763	1	1	AT1G27320	418
1	9961125	9962562	2.12403	2.28635	1	1	AT1G28375	578		1	10513447	10513767	1.0529	2.45267	0	1	AT1G30010	320		1	11832984	11834297	3.36129	3.27693	1	1	AT1G32710	593		1	9495706	9496106	2.32163	1.56025	1	1	AT1G27340	400
1	9963680	9963936	1.52472	1.1675	1	0	AT1G28380	256		1	10517181	10519178	3.10487	4.05375	1	1		0		1	11832984	11834297	3.36129	3.27693	1	1	AT1G32713	112		1	9498915	9499244	1.57657	1.31434	0	1	AT1G27350	329
1	9967187	9968246	1.68797	1.80115	1	1	AT1G28390	1059		1	10521821	10524438	1.20313	1.47253	0	1		0		1	11856334	11856740	1.86738	2.49996	0	1	AT1G32750	406		1	9512456	9512774	1.64219	2.33692	0	1	AT1G27385	318
1	9971158	9971406	1.26925	1.69577	0	1	AT1G28395	248		1	10547872	10549476	1.95592	1.6675	1	1	AT1G30070	279		1	11864925	11867633	4.27244	5.01002	1	1	AT1G32770	1607		1	9514685	9515739	2.44446	1.56421	1	1	AT1G27390	316
1	9972659	9973704	2.91453	2.55505	1	1	AT1G28400	1045		1	10550395	10550859	2.48815	1.49997	1	0		0		1	11868514	11873353	3.3769	3.90382	1	1	AT1G32780	3101		1	9514685	9515739	2.44446	1.56421	1	1	AT1G27400	604
1	9979855	9980188	1.8785	2.31605	0	1	AT1G28420	333		1	10555430	10557115	1.76266	2.1026	1	1		0		1	11876703	11877330	2.82775	4.16042	1	1	AT1G32790	627		1	9517247	9517463	1.28259	1.51553	0	1	AT1G27410	216
1	9992719	9995258	2.31347	2.14484	1	1	AT1G28430	1656		1	10562146	10567354	2.81739	2.82523	1	1		0		1	11902404	11904395	2.12042	2.9102	1	1	AT1G32850	1766		1	9526650	9527114	1.94328	1.4669	1	1	AT1G27430	278
1	9996930	9998284	2.41423	2.17901	1	1	AT1G28440	1354		1	10570080	10572498	1.94808	2.3621	1	1	AT1G30100	1158		1	11923212	11923444	1.22465	1.98476	0	1	AT1G32900	232		1	9537922	9539734	3.10719	3.72864	1	1	AT1G27461	1091
1	10002617	10004616	2.51089	3.30447	1	1	AT1G28447	390		1	10574813	10579241	2.57874	2.40991	1	1		0		1	11925656	11926022	1.00839	1.66129	0	1	AT1G32910	366		1	9543864	9544258	2.2946	1.76466	1	1	AT1G27470	394
1	10002617	10004616	2.51089	3.30447	1	1	AT1G28450	557		1	10586117	10586473	2.29842	1.56757	0	1	AT1G30120	356		1	11937410	11937754	0.613065	2.33763	0	1	AT1G32940	158		1	9546348	9547137	1.57553	2.48833	1	1	AT1G27490	700
1	10009061	10012068	2.80055	2.36825	1	1	AT1G28470	1887		1	10587632	10588029	3.10281	2.37269	1	1	AT1G30130	397		1	11952629	11956298	2.32854	2.77727	1	1	AT1G32975	810		1	9557920	9559159	2.29185	2.00665	1	1	AT1G27510	447
1	10013685	10016322	2.19628	2.18761	1	1	AT1G28480	388		1	10596479	10597409	1.82883	1.87378	1	1	AT1G30135	747		1	11952629	11956298	2.32854	2.77727	1	1	AT1G32980	1084		1	9557920	9559159	2.29185	2.00665	1	1	AT1G27520	524
1	10013685	10016322	2.19628	2.18761	1	1	AT1G28490	403		1	10598727	10603031	3.91087	4.31599	1	1	AT1G30140	969		1	11952629	11956298	2.32854	2.77727	1	1	AT1G32990	513		1	9563703	9563976	2.99565	1.44803	1	0	AT1G27530	260
1	10018562	10021350	4.90672	4.94874	1	1	AT1G28500	1659		1	10598727	10603031	3.91087	4.31599	1	1	AT1G30150	853		1	11961637	11963798	2.30992	2.7906	1	1	AT1G33020	1052		1	9567547	9572038	3.53075	4.92133	1	1	AT1G27540	359
1	10022164	10022827	2.03964	1.10667	1	0		0		1	10604921	10608847	2.17763	2.26579	1	1	AT1G30150	238		1	11978194	11978385	1.41387	3.90343	0	1	AT1G33060	191		1	9567547	9572038	3.53075	4.92133	1	1	AT1G27550	517
1	10023935	10024253	1.63939	1.41454	1	0	AT1G28510	318		1	10604921	10608847	2.17763	2.26579	1	1	AT1G30160	1600		1	11985665	11986010	1.05374	2.57117	0	1	AT1G33080	303		1	9567547	9572038	3.53075	4.92133	1	1	AT1G27560	1132
1	10035065	10036149	2.00883	1.86935	1	1	AT1G28530	435		1	10604921	10608847	2.17763	2.26579	1	1	AT1G30170	959		1	11986980	11987808	3.20768	4.15376	1	1	AT1G33080	828		1	9587276	9588833	2.22669	2.06408	1	1		0
1	10035065	10036149	2.00883	1.86935	1	1	AT1G28540	485		1	10610477	10619429	3.15462	4.15114	1	1	AT1G30180	3328		1	11988682	11990665	3.84393	3.33449	1	1	AT1G33080	1800		1	9590869	9591417	2.58324	1.70534	1	1	AT1G27580	206
1	10047503	10049573	3.07367	2.64345	1	1	AT1G28590	1797		1	10610477	10619429	3.15462	4.15114	1	1	AT1G30190	463		1	11992740	12001097	4.12183	4.49884	1	1	AT1G33090	3414		1	9592152	9592592	1.89911	1.59729	1	1	AT1G27590	440
1	10047503	10049573	3.07367	2.64345	1	1	AT1G28591	88		1	10625154	10625694	1.9323	3.19913	1	1	AT1G30200	540		1	11992740	12001097	4.12183	4.49884	1	1	AT1G33100	3414		1	9605393	9611443	3.21337	3.75328	1	1	AT1G27600	708
1	10052859	10053095	2.15773	2.84269	1	0	AT1G28600	236		1	10630070	10630404	2.70492	3.21304	1	1	AT1G30210	334		1	12002029	12004060	4.00712	3.24671	1	1	AT1G33102	544		1	9605393	9611443	3.21337	3.75328	1	1	AT1G27610	466
1	10053941	10055568	1.63405	1.51595	1	1	AT1G28610	1627		1	10638164	10639312	1.23856	1.34186	1	1	AT1G30230	401		1	12027219	12027641	2.33745	1.18234	1	0	AT1G33170	422		1	9605393	9611443	3.21337	3.75328	1	1	AT1G27620	2124
1	10056892	10060047	1.49758	1.56583	1	1	AT1G28620	927		1	10645493	10645901	2.52102	1.47219	1	0	AT1G30240	408		1	12045467	12045699	1.35385	2.11772	0	1	AT1G33220	232		1	9605393	9611443	3.21337	3.75328	1	1	AT1G27630	340
1	10056892	10060047	1.49758	1.56583	1	1	AT1G28630	1591		1	10646966	10649623	3.17249	3.66594	1	1	AT1G30250	524		1	12046780	12047230	2.45708	1.52409	1	0	AT1G33230	450		1	9614623	9615029	1.30849	4.82299	1	1	AT1G27640	283
1	10065986	10073292	2.52337	2.57771	1	1	AT1G28640	1614		1	10650773	10651221	1.84586	1.06463	1	0	AT1G30260	170		1	12053313	12054454	2.06549	3.53049	1	1	AT1G33240	1141		1	9614623	9615029	1.30849	4.82299	1	1	AT1G27650	406
1	10065986	10073292	2.52337	2.57771	1	1	AT1G28650	1717		1	10654956	10655565	2.19597	2.08287	1	1	AT1G30270	609		1	12058939	12059326	1.73486	2.17434	0	1	AT1G33250	387		1	9618232	9628900	2.72046	3.55896	1	1	AT1G27660	4434
1	10065986	10073292	2.52337	2.57771	1	1	AT1G28660	1580		1	10672574	10673343	2.17311	1.46804	1	0	AT1G30290	166		1	12071846	12073791	2.69904	2.76014	1	1	AT1G33280	1050		1	9618232	9628900	2.72046	3.55896	1	1	AT1G27670	924
1	10078525	10078788	1.88817	1.09985	1	0	AT1G28680	263		1	10672574	10673343	2.17311	1.46804	1	0	AT1G30300	345		1	12081175	12081723	2.2556	1.92559	1	1	AT1G33320	548		1	9631598	9632051	1.31925	2.13695	1	1	AT1G27680	453
1	10081808	10085508	5.20204	5.94982	1	1	AT1G28695	1228		1	10683827	10684749	2.56769	1.65881	1	1		0		1	12083082	12083334	2.96447	2.28023	1	0	AT1G33320	252		1	9636725	9637228	1.94067	2.08508	1	1	AT1G27690	503
1	10081808	10085508	5.20204	5.94982	1	1	AT1G28700	1530		1	10689684	10690006	1.53584	2.70365	0	1	AT1G30330	322		1	12084963	12085338	2.64306	0.95104	1	0	AT1G33330	375		1	9641443	9641766	0.969676	2.73043	0	1	AT1G27700	323
1	10103171	10103490	2.70097	1.68959	1	1	AT1G28760	319		1	10693283	10695282	3.16756	1.95803	1	1		0		1	12108995	12109507	0.887468	1.92367	0	1	AT1G33400	512		1	9648426	9649024	1.44852	1.90981	1	1	AT1G27730	598
1	10111171	10121168	2.61778	2.93725	1	1	AT1G28960	489		1	10705801	10707216	1.73273	1.6091	1	1		0		1	12118345	12119145	0.935314	2.07115	0	1	AT1G33410	505		1	9650658	9657869	2.98995	3.6819	1	1	AT1G27740	1401
1	10111171	10121168	2.61778	2.93725	1	1	AT1G29000	1322		1	10709771	10711897	4.32298	6.35158	1	1	AT1G30350	1585		1	12122890	12123334	1.83865	3.18177	0	1	AT1G33420	444		1	9650658	9657869	2.98995	3.6819	1	1	AT1G27750	484
1	10111171	10121168	2.61778	2.93725	1	1	AT1G29010	1370		1	10715936	10716420	2.09263	0.977189	1	0	AT1G30360	484		1	12129042	12130158	1.00839	1.47152	1	1	AT1G33440	1116		1	9662231	9662589	1.30341	2.03032	1	1	AT1G27752	358
1	10111171	10121168	2.61778	2.93725	1	1	AT1G29020	671		1	10722365	10722672	4.01716	1.62865	1	0	AT1G30380	307		1	12131905	12132295	1.47194	1.04339	0	1		0		1	9668684	9669145	2.20481	2.29545	1	1	AT1G27760	461
1	10133545	10134435	1.36916	1.63735	1	1	AT1G29030	416		1	10762835	10763164	2.08965	4.00376	0	1	AT1G30450	329		1	12133349	12136522	1.72066	2.02006	1	1		0		1	9675673	9676125	1.87573	2.09424	1	1	AT1G27770	452
1	10133545	10134435	1.36916	1.63735	1	1	AT1G29040	366		1	10774998	10775331	1.53584	3.93259	1	1	AT1G30460	333		1	12144556	12145127	1.23502	2.10267	0	1	AT1G33470	571		1	9698537	9698888	1.28339	2.90046	0	1	AT1G27850	351
1	10138667	10139160	2.75411	3.17839	1	1	AT1G29050	493		1	10779305	10779672	1.98666	2.22216	0	1	AT1G30470	367		1	12155834	12156801	3.35462	3.39987	1	1	AT1G33510	956		1	9704221	9707610	4.09554	4.78306	1	1	AT1G27860	1680
1	10141336	10142906	1.61894	1.86175	1	1		0		1	10790393	10790941	2.06077	1.92898	1	1	AT1G30480	548		1	12158348	12167339	3.85282	4.31576	1	1	AT1G33520	605		1	9704221	9707610	4.09554	4.78306	1	1	AT1G27870	641
1	10147779	10148155	1.42157	1.02954	1	0	AT1G29060	376		1	10793861	10794671	2.85462	2.73367	1	1		0		1	12158348	12167339	3.85282	4.31576	1	1	AT1G33530	1430		1	9724120	9724678	1.57339	2.41638	0	1	AT1G27910	558
1	10149882	10150319	3.18448	1.32678	1	0	AT1G29070	437		1	10800505	10800948	1.45286	2.25539	0	1	AT1G30490	443		1	12158348	12167339	3.85282	4.31576	1	1	AT1G33540	2351		1	9731732	9732375	1.96348	2.80674	1	1	AT1G27930	643
1	10157324	10158826	2.77794	3.12515	1	1	AT1G29080	1180		1	10810953	10811239	1.82812	2.99453	0	1	AT1G30520	255		1	12158348	12167339	3.85282	4.31576	1	1	AT1G33550	223		1	9738256	9739027	2.20692	2.24036	1	1		0
1	10162307	10173674	4.93094	4.69761	1	1	AT1G29090	1469		1	10814995	10815346	1.04494	1.75132	0	1	AT1G30530	351		1	12169182	12169830	1.65893	2.52333	1	1	AT1G33560	648		1	9740499	9741224	2.67407	3.31481	1	1	AT1G27950	520
1	10162307	10173674	4.93094	4.69761	1	1	AT1G29100	535		1	10818856	10819259	1.80328	2.67677	0	1	AT1G30540	403		1	12177754	12178366	1.56518	2.30132	1	1	AT1G33590	589		1	9746868	9747315	1.84922	3.22678	1	1	AT1G27970	447
1	10162307	10173674	4.93094	4.69761	1	1	AT1G29110	1388		1	10828523	10829067	1.73494	2.08117	1	1	AT1G30570	134		1	12180931	12182267	1.87436	2.34004	1	1	AT1G33600	1336		1	9748862	9749145	1.98654	1.96031	1	0	AT1G27980	283
1	10179007	10179889	2.54697	2.12696	1	1	AT1G29140	882		1	10846717	10846932	2.76879	1.34938	1	0	AT1G30610	215		1	12188861	12190265	2.905	3.15892	1	1	AT1G33610	1355		1	9753674	9754079	1.38145	1.96031	0	1	AT1G27990	278
1	10180628	10180993	1.96885	1.20219	1	0	AT1G29150	365		1	10854748	10855354	1.7987	1.61576	0	1	AT1G30620	606		1	12202030	12203396	2.77103	3.15567	1	1	AT1G33670	1366		1	9768329	9774438	2.13588	3.03243	1	1	AT1G28020	2762
1	10183584	10184392	2.2875	3.13319	1	1	AT1G29160	527		1	10866214	10866498	1.1187	2.56286	0	1		0		1	12218415	12222251	3.73476	4.28089	1	1	AT1G33709	131		1	9768329	9774438	2.13588	3.03243	1	1	AT1G28030	1552
1	10186356	10189553	2.40945	2.23638	1	1		0		1	10868397	10871760	3.06185	2.32779	1	1	AT1G30650	2900		1	12218415	12222251	3.73476	4.28089	1	1	AT1G33710	632		1	9768329	9774438	2.13588	3.03243	1	1	AT1G28040	858
1	10198350	10199139	1.64749	1.69977	1	0	AT1G29179	375		1	10892644	10893326	3.66121	3.90144	1	1	AT1G30700	682		1	12218415	12222251	3.73476	4.28089	1	1	AT1G33720	1354		1	9777175	9777677	1.78368	1.96788	1	1	AT1G28050	502
1	10202704	10203346	3.7997	5.04575	1	0	AT1G29195	642		1	10894268	10896218	2.4855	2.4274	1	1	AT1G30700	304		1	12223226	12238592	4.3601	5.84064	1	1	AT1G33730	1181		1	9779224	9779869	1.78817	2.80044	1	1	AT1G28060	645
1	10206178	10206691	1.71412	2.3415	1	1		0		1	10894268	10896218	2.4855	2.4274	1	1	AT1G30710	938		1	12223226	12238592	4.3601	5.84064	1	1	AT1G33740	250		1	9784580	9796222	3.9121	4.46655	1	1	AT1G28080	1720
1	10212214	10212607	2.27426	2.20627	1	1	AT1G29220	393		1	10897266	10899805	3.51895	3.94146	1	1	AT1G30720	1633		1	12223226	12238592	4.3601	5.84064	1	1	AT1G33743	848		1	9784580	9796222	3.9121	4.46655	1	1	AT1G28090	460
1	10224415	10225327	1.57569	1.78765	0	1	AT1G29260	512		1	10900782	10903783	3.43273	3.59883	1	1	AT1G30730	1680		1	12223226	12238592	4.3601	5.84064	1	1	AT1G33750	2707		1	9805339	9805510	1.27425	0.634767	1	0	AT1G28110	171
1	10224415	10225327	1.57569	1.78765	0	1	AT1G29250	312		1	10900782	10903783	3.43273	3.59883	1	1	AT1G30740	754		1	12223226	12238592	4.3601	5.84064	1	1	AT1G33760	714		1	9815178	9815377	1.89345	1.56235	1	0	AT1G28120	199
1	10229352	10229764	1.90961	1.5337	1	0		0		1	10909173	10909360	1.1187	3.06879	0	1	AT1G30757	187		1	12223226	12238592	4.3601	5.84064	1	1	AT1G33720	774		1	9819555	9822144	1.72281	2.29655	1	1		0
1	10232287	10239053	3.33494	3.33859	1	1	AT1G29280	1100		1	10913213	10913641	0.483763	1.70388	0	1		0		1	12245585	12245939	1.45459	2.52991	0	1	AT1G33780	354		1	9822835	9823047	2.03429	1.76028	1	0		0
1	10241633	10242315	1.44413	1.73067	1	0		0		1	10917574	10922337	2.25416	2.869	1	1	AT1G30760	2399		1	12248430	12250912	3.52688	3.19016	1	1		0		1	9825398	9825837	1.69524	1.64999	1	1	AT1G28130	439
1	10244133	10245953	1.28498	1.84308	1	1	AT1G29290	606		1	10924392	10929468	2.45653	3.54895	1	1	AT1G30780	2169		1	12251848	12252918	1.77218	1.73437	1	1		0		1	9833928	9834341	1.50203	1.04239	1	0	AT1G28140	413
1	10249243	10249462	1.75157	0.846107	1	0	AT1G29300	219		1	10931892	10936747	3.42439	4.27824	1	1	AT1G30790	1353		1	12265135	12265406	1.96075	2.26263	0	1	AT1G33810	271		1	9838165	9842465	2.14007	2.37117	1	1	AT1G28160	737
1	10260776	10260977	2.02814	1.46824	1	0	AT1G29330	201		1	10931892	10936747	3.42439	4.27824	1	1	AT1G30795	595		1	12268017	12271557	3.4904	4.08602	1	1	AT1G33811	1896		1	9838165	9842465	2.14007	2.37117	1	1	AT1G28170	980
1	10264348	10265004	2.46903	2.04449	1	1	AT1G29340	609		1	10943015	10943689	1.56277	2.21335	1	1	AT1G30814	674		1	12276025	12287056	2.90905	3.38484	1	1	AT1G33817	738		1	9847268	9847606	1.78	1.43523	1	0	AT1G28190	338
1	10275363	10275676	1.4837	2.06741	1	1	AT1G29355	176		1	10961052	10961239	1.20476	2.35522	0	1	AT1G30825	187		1	12276025	12287056	2.90905	3.38484	1	1	AT1G33820	1013		1	9851748	9852285	1.91138	2.04764	1	1	AT1G28200	537
1	10287523	10287837	1.74523	1.46739	1	0	AT1G29390	314		1	10967247	10967768	1.90951	1.68598	1	1	AT1G30835	521		1	12276025	12287056	2.90905	3.38484	1	1	AT1G33830	1459		1	9863645	9864395	1.7138	1.42071	1	0	AT1G28230	750
1	10293466	10294433	1.71438	2.11527	1	1	AT1G29400	967		1	10970990	10971786	2.65856	1.17431	1	0		0		1	12276025	12287056	2.90905	3.38484	1	1	AT1G33835	450		1	9871462	9871983	2.66551	2.11925	1	1	AT1G28240	521
1	10313375	10313847	2.1898	1.13384	1	0	AT1G29470	472		1	10973830	10975755	4.24668	4.79805	1	1	AT1G30840	1310		1	12276025	12287056	2.90905	3.38484	1	1	AT1G33840	1444		1	9874390	9874658	2.28975	2.5484	1	1	AT1G28250	268
1	10363829	10364445	2.99713	1.74327	1	1		0		1	10977804	10978340	1.72777	2.41434	0	1		0		1	12287457	12288330	1.65762	1.13203	1	0	AT1G33850	297		1	9881996	9883872	2.69564	3.06306	1	1	AT1G28270	832
1	10365328	10366529	2.49473	2.69677	1	1		0		1	10993793	10994626	1.99332	1.95229	1	1	AT1G30890	305		1	12294439	12295149	2.36535	0.996799	1	0	AT1G33860	710		1	9886394	9887377	2.0766	3.8283	1	1	AT1G28280	983
1	10368790	10369340	1.44213	1.95125	0	1		0		1	10993793	10994626	1.99332	1.95229	1	1	AT1G30880	332		1	12296880	12297715	1.30535	0.850305	1	0		0		1	9890096	9890304	1.32436	3.1882	0	1	AT1G28290	208
1	10370774	10371589	2.19898	1.94835	1	1		0		1	11003660	11019007	3.15571	3.73341	1	1	AT1G30920	1202		1	12301025	12306608	3.26777	4.27114	1	1	AT1G33870	1142		1	9896956	9901877	3.77519	4.36923	1	1	AT1G28300	2920
1	10373441	10374779	1.61179	1.31787	1	0	AT1G29660	325		1	11003660	11019007	3.15571	3.73341	1	1	AT1G30921	1126		1	12301025	12306608	3.26777	4.27114	1	1	AT1G33880	1049		1	9902688	9909713	2.4646	3.2454	1	1	AT1G28304	443
1	10375923	10379094	1.74988	1.75505	1	1	AT1G29670	1948		1	11003660	11019007	3.15571	3.73341	1	1	AT1G30930	1130		1	12307644	12310063	3.48688	4.0357	1	1	AT1G33890	1402		1	9902688	9909713	2.4646	3.2454	1	1	AT1G28305	782
1	10375923	10379094	1.74988	1.75505	1	1	AT1G29680	1171		1	11003660	11019007	3.15571	3.73341	1	1	AT1G30935	1554		1	12311125	12315556	2.34403	2.55258	1	1	AT1G33900	2000		1	9902688	9909713	2.4646	3.2454	1	1	AT1G28306	413
1	10375923	10379094	1.74988	1.75505	1	1	AT1G29690	74		1	11003660	11019007	3.15571	3.73341	1	1	AT1G30925	1904		1	12311125	12315556	2.34403	2.55258	1	1	AT1G33910	652		1	9902688	9909713	2.4646	3.2454	1	1	AT1G28307	107
1	10387721	10387924	2.1794	1.69413	1	0	AT1G29710	203		1	11020648	11028436	2.93124	3.65342	1	1	AT1G30940	1336		1	12317885	12324791	2.63301	2.95796	1	1	AT1G33925	179		1	9910922	9913727	2.23771	2.70868	1	1	AT1G28310	1829
1	10392077	10393968	1.19002	1.61619	1	1	AT1G29715	591		1	11020648	11028436	2.93124	3.65342	1	1	AT1G30945	446		1	12317885	12324791	2.63301	2.95796	1	1	AT1G33930	903		1	9914912	9915410	1.47689	1.54024	1	1		0
1	10392077	10393968	1.19002	1.61619	1	1	AT1G29720	171		1	11029368	11037277	3.58845	4.46059	1	1	AT1G30950	1097		1	12317885	12324791	2.63301	2.95796	1	1	AT1G33920	965		1	9923877	9924314	1.77296	1.74748	1	1	AT1G28320	437
1	10394917	10396918	1.79193	1.45116	1	1	AT1G29720	2001		1	11051617	11054592	3.82487	5.06114	1	1	AT1G30990	933		1	12325822	12327791	3.85971	4.15078	1	1	AT1G33930	1262		1	9929696	9930531	1.05553	1.59483	0	1	AT1G28323	835
1	10398190	10398971	0.762791	1.33787	0	1	AT1G29720	781		1	11051617	11054592	3.82487	5.06114	1	1	AT1G31000	1184		1	12330891	12331600	1.20342	3.13018	0	1	AT1G33940	709		1	9934779	9935068	1.95149	1.93877	1	0	AT1G28330	289
1	10422312	10422827	1.50658	1.70924	1	1	AT1G29760	496		1	11056484	11057407	2.10067	1.83538	0	1	AT1G31010	437		1	12340229	12348419	2.25711	2.3146	1	1	AT1G33960	2187		1	9951779	9953745	3.75976	4.10893	1	1	AT1G28360	892
1	10428602	10428963	1.56372	1.61258	1	1		0		1	11056484	11057407	2.10067	1.83538	0	1	AT1G31020	302		1	12356118	12356475	4.54396	1.98877	1	0	AT1G33990	357		1	9960988	9962606	1.7345	2.22079	1	1	AT1G28375	648
1	10430045	10430988	1.63818	1.93625	1	1	AT1G29790	943		1	11070973	11073171	2.25712	2.80462	1	1	AT1G31040	1318		1	12358498	12358847	2.82775	2.81011	1	1	AT1G34000	349		1	9963695	9964056	1.76116	1.76028	1	1	AT1G28380	361
1	10447142	10447499	1.82989	0.977644	1	0	AT1G29840	357		1	11075576	11080735	2.72684	3.73544	1	1	AT1G31050	3613		1	12366990	12367222	1.9436	3.11446	0	1	AT1G34020	232		1	9967529	9968209	1.57273	2.19685	0	1	AT1G28390	680
1	10451066	10455988	4.0686	3.71299	1	1	AT1G29860	1303		1	11081857	11084266	3.77436	3.07916	1	1		0		1	12371920	12372769	3.66007	3.68345	1	1		0		1	9971215	9971388	2.38689	1.55379	1	0	AT1G28395	173
1	10456884	10458952	4.36805	5.61154	1	1	AT1G29870	1880		1	11094332	11096132	2.19248	3.088	1	1	AT1G31090	1242		1	12386345	12386752	2.15193	1.94464	0	1	AT1G34044	407		1	9972703	9973553	2.1392	2.48539	1	1	AT1G28400	850
1	10462273	10462774	1.81828	2.50712	1	1	AT1G29880	501		1	11094332	11096132	2.19248	3.088	1	1	AT1G31093	48		1	12388518	12391603	2.17733	2.40066	1	1	AT1G34046	852		1	9978770	9979081	2.136	1.6697	1	0	AT1G28410	311
1	10463571	10463768	2.20198	1.22402	1	0	AT1G29890	197		1	11115346	11115887	1.56838	3.40777	0	1	AT1G31130	541		1	12388518	12391603	2.17733	2.40066	1	1	AT1G34047	677		1	9979943	9980407	2.32942	1.8617	1	1	AT1G28420	464
1	10468101	10468861	2.03081	2.22298	1	1	AT1G29900	760		1	11119996	11120309	3.7057	1.71382	1	0	AT1G31150	212		1	12393196	12395972	2.57233	2.77778	1	1	AT1G34050	2477		1	9992760	9995256	1.94475	2.21392	1	1	AT1G28430	1656
1	10486362	10486767	2.01388	2.57565	1	0	AT1G29940	405		1	11123797	11124010	0.887246	1.82975	0	1	AT1G31160	213		1	12429998	12430521	2.21449	3.09587	0	1	AT1G34130	523		1	9996903	9998244	2.18092	2.69631	1	1	AT1G28440	1341
1	10487677	10488429	1.89395	0.691264	1	0		0		1	11128053	11133804	2.39204	3.03212	1	1	AT1G31163	1507		1	12433970	12436152	2.70298	2.51137	1	1	AT1G34140	765		1	10003263	10004508	2.71108	3.55147	1	1	AT1G28447	277
1	10498991	10499276	2.51907	1.45841	1	0	AT1G29965	285		1	11128053	11133804	2.39204	3.03212	1	1	AT1G31166	365		1	12433970	12436152	2.70298	2.51137	1	1	AT1G34150	198		1	10003263	10004508	2.71108	3.55147	1	1	AT1G28450	542
1	10498991	10499276	2.51907	1.45841	1	0	AT1G29970	285		1	11128053	11133804	2.39204	3.03212	1	1	AT1G31170	394		1	12447530	12447721	1.3165	2.9053	0	1		0		1	10006134	10006718	1.55304	1.19245	1	1	AT1G28460	488
1	10500991	10501331	1.96679	1.60582	1	1	AT1G29970	340		1	11136037	11138962	1.88581	2.62071	1	1	AT1G31173	1597		1	12451494	12452083	2.78671	3.34311	1	1	AT1G34190	589		1	10009069	10011925	2.54343	2.98482	1	1	AT1G28470	1744
1	10502714	10502949	2.53174	1.18984	1	0		0		1	11144177	11145247	2.37998	1.88723	1	1	AT1G31180	456		1	12455902	12456327	1.4551	3.21514	0	1	AT1G34200	425		1	10013821	10016201	1.93586	2.55989	1	1	AT1G28480	252
1	10512074	10512428	2.25134	1.33315	1	0	AT1G30000	354		1	11144177	11145247	2.37998	1.88723	1	1	AT1G31190	475		1	12472334	12473106	2.0711	2.73806	1	1	AT1G34245	238		1	10013821	10016201	1.93586	2.55989	1	1	AT1G28490	282
1	10513348	10513676	1.53782	2.15186	1	1	AT1G30010	328		1	11156838	11157291	2.92179	1.60097	1	1	AT1G31220	453		1	12478659	12481493	2.3678	2.56026	1	1		0		1	10018519	10021192	4.21436	5.29751	1	1	AT1G28500	1659
1	10517086	10519073	3.65977	4.02571	1	1		0		1	11162614	11162985	1.1865	2.88464	0	1	AT1G31230	371		1	12485424	12485724	2.64829	2.93363	0	1		0		1	10023899	10024381	2.00392	3.04287	1	1	AT1G28510	482
1	10521746	10523061	1.68959	1.556	1	1		0		1	11165676	11167190	2.64582	2.49778	1	1	AT1G31245	125		1	12494042	12494440	1.35714	2.73028	0	1	AT1G34270	398		1	10029432	10029670	1.62501	1.64732	1	0	AT1G28520	238
1	10523712	10524071	2.99341	0.803993	1	0		0		1	11165676	11167190	2.64582	2.49778	1	1	AT1G31250	633		1	12503473	12504088	2.9263	1.72534	1	1	AT1G34300	615		1	10035170	10036019	1.46674	2.09367	0	1	AT1G28530	330
1	10547966	10551151	2.12082	1.78282	1	1	AT1G30070	185		1	11168694	11170080	2.34858	2.99851	1	1		0		1	12515960	12516804	1.3359	2.24023	1	1	AT1G34315	561		1	10035170	10036019	1.46674	2.09367	0	1	AT1G28540	355
1	10547966	10551151	2.12082	1.78282	1	1	AT1G30080	204		1	11176064	11178206	1.88706	2.31404	1	1	AT1G31260	1298		1	12527563	12529622	3.067	3.31642	1	1	AT1G34330	1037		1	10041063	10041341	2.19549	2.35237	1	0	AT1G28560	278
1	10551996	10553003	1.40102	0.997459	1	0	AT1G30080	1007		1	11181791	11182138	1.66371	1.87088	0	1	AT1G31280	347		1	12531081	12531291	3.87482	4.53137	0	1	AT1G34340	210		1	10045729	10046247	1.7582	1.9003	1	1	AT1G28580	518
1	10555354	10557304	2.27786	2.02167	1	1		0		1	11188248	11191598	2.22412	2.62464	1	1	AT1G31290	3305		1	12534554	12534787	1.41271	3.23588	0	1	AT1G34350	233		1	10047913	10049636	2.40951	2.12407	1	1	AT1G28590	1387
1	10561132	10561315	2.01771	1.24783	1	0	AT1G30090	183		1	11193851	11194178	3.00015	1.70388	1	1	AT1G31300	327		1	12550708	12551081	0.766609	2.65418	0	1	AT1G34370	373		1	10047913	10049636	2.40951	2.12407	1	1	AT1G28591	151
1	10562105	10568050	3.00307	2.8937	1	1		0		1	11197704	11204566	3.06252	4.56853	1	1	AT1G31310	1788		1	12589306	12590103	1.30364	1.35214	0	1	AT1G34430	797		1	10052612	10053009	1.49181	1.58692	1	0	AT1G28600	397
1	10569792	10572674	2.20121	2.22552	1	1	AT1G30100	1334		1	11215122	11215958	2.167	3.13318	1	1	AT1G31330	836		1	12594694	12597926	2.12184	3.25887	1	1	AT1G34460	2816		1	10053859	10054117	1.5527	1.43675	1	0	AT1G28610	258
1	10576411	10579215	3.93688	3.78929	1	1		0		1	11224185	11228385	2.41367	2.43839	1	1		0		1	12607457	12610418	2.15862	2.84729	1	1	AT1G34480	1627		1	10057154	10057412	2.54636	1.90939	1	0	AT1G28620	258
1	10586028	10586400	2.03247	1.67028	1	0	AT1G30120	372		1	11240569	11241233	1.1068	2.80582	0	1	AT1G31380	530		1	12607457	12610418	2.15862	2.84729	1	1	AT1G34490	936		1	10058598	10059992	1.66283	2.17707	1	1	AT1G28630	1394
1	10587745	10587999	1.26587	1.45758	1	0	AT1G30130	254		1	11242368	11244949	1.64533	2.10254	1	1	AT1G31390	1201		1	12611030	12614468	1.62377	1.76652	1	1	AT1G34500	1025		1	10066865	10073704	1.9707	2.52417	1	1	AT1G28640	1614
1	10598730	10603257	3.84487	4.61937	1	1	AT1G30140	966		1	11245557	11246043	1.23057	2.47105	0	1	AT1G31400	486		1	12615647	12618217	3.48647	3.77638	1	1	AT1G34510	1299		1	10066865	10073704	1.9707	2.52417	1	1	AT1G28650	1717
1	10598730	10603257	3.84487	4.61937	1	1	AT1G30150	1079		1	11249084	11250223	1.65279	1.72328	1	1	AT1G31410	275		1	12621634	12624991	3.46132	3.81909	1	1	AT1G34520	1010		1	10066865	10073704	1.9707	2.52417	1	1	AT1G28660	1699
1	10604925	10609265	1.87028	2.32154	1	1	AT1G30150	234		1	11249084	11250223	1.65279	1.72328	1	1	AT1G31420	623		1	12637037	12637521	1.47767	0.689301	0	1	AT1G34540	467		1	10078348	10078948	1.60532	1.70746	1	1	AT1G28680	600
1	10604925	10609265	1.87028	2.32154	1	1	AT1G30160	1600		1	11277262	11283417	2.84324	3.15157	1	1	AT1G31510	1045		1	12638948	12642250	2.77964	3.51907	1	1	AT1G34545	1169		1	10081835	10085456	3.81456	5.52306	1	1	AT1G28695	1228
1	10604925	10609265	1.87028	2.32154	1	1	AT1G30170	1377		1	11277262	11283417	2.84324	3.15157	1	1	AT1G31520	656		1	12650556	12650929	2.86067	3.28219	0	1	AT1G34550	373		1	10081835	10085456	3.81456	5.52306	1	1	AT1G28700	1530
1	10610359	10619754	4.19549	4.64105	1	1	AT1G30180	3328		1	11277262	11283417	2.84324	3.15157	1	1	AT1G31530	1280		1	12657739	12664408	2.63446	3.16853	1	1	AT1G34575	993		1	10102503	10103551	1.45629	1.38598	1	1	AT1G28760	393
1	10610359	10619754	4.19549	4.64105	1	1	AT1G30190	788		1	11288906	11290289	1.19049	1.80703	1	1	AT1G31540	1383		1	12657739	12664408	2.63446	3.16853	1	1	AT1G34580	3319		1	10110920	10116705	2.82733	3.45403	1	1	AT1G28960	740
1	10625054	10625790	2.77205	2.2077	1	1	AT1G30200	736		1	11291535	11293727	1.65021	2.52491	1	1	AT1G31540	2192		1	12685331	12685552	1.34451	1.96986	0	1	AT1G34630	221		1	10110920	10116705	2.82733	3.45403	1	1	AT1G29000	1322
1	10629906	10630394	2.40573	2.46366	1	1	AT1G30210	488		1	11296687	11297183	1.84675	1.57984	0	1	AT1G31550	496		1	12690177	12690559	1.74711	1.10046	1	0		0		1	10117689	10119195	2.61067	3.12133	1	1	AT1G29010	1370
1	10637119	10637618	1.10506	1.79176	0	1		0		1	11316686	11319370	3.9995	5.04128	1	1	AT1G31620	953		1	12694558	12698038	2.59413	2.59901	1	1	AT1G34650	3276		1	10120015	10121124	1.68479	1.70694	1	1	AT1G29020	627
1	10639030	10639362	1.36267	1.67977	0	1	AT1G30230	332		1	11316686	11319370	3.9995	5.04128	1	1	AT1G31630	842		1	12702796	12703078	2.3031	2.58488	0	1		0		1	10122351	10122592	1.69633	0.656104	1	0	AT1G29020	241
1	10645557	10651158	2.80625	2.26374	1	1	AT1G30240	378		1	11321804	11322353	1.07512	2.36186	0	1		0		1	12704133	12711047	3.79846	4.73258	1	1	AT1G34670	1295		1	10138696	10139114	2.33607	2.84143	1	1	AT1G29050	418
1	10645557	10651158	2.80625	2.26374	1	1	AT1G30250	524		1	11333084	11333434	2.28156	3.20979	1	1	AT1G31660	350		1	12749718	12750113	0.91528	1.49853	0	1	AT1G34780	395		1	10141416	10143001	1.8044	1.74489	1	1		0
1	10645557	10651158	2.80625	2.26374	1	1	AT1G30260	107		1	11336149	11348208	3.56475	4.15586	1	1	AT1G31690	3787		1	12751675	12751953	1.7136	1.17027	0	1	AT1G34842	278		1	10147759	10148235	2.05935	0.770122	1	0	AT1G29060	476
1	10654978	10655471	2.7261	1.67286	1	1	AT1G30270	493		1	11336149	11348208	3.56475	4.15586	1	1	AT1G31670	4331		1	12762375	12765523	3.96701	4.39037	1	1	AT1G34790	1621		1	10149845	10150298	1.82001	2.68555	1	1	AT1G29070	453
1	10673062	10673482	2.75513	1.96464	1	1	AT1G30300	420		1	11349916	11350817	3.40938	4.08689	1	1	AT1G31710	901		1	12816869	12817990	2.17572	2.54248	1	1		0		1	10157324	10158873	2.84913	2.85307	1	1	AT1G29080	1180
1	10683679	10684805	3.78286	2.13954	1	1		0		1	11354564	11358996	2.2749	2.02455	1	1	AT1G31720	979		1	12840493	12841328	2.24086	2.85225	1	1	AT1G35110	504		1	10162400	10173630	3.73944	4.66468	1	1	AT1G29090	1469
1	10690093	10690722	2.27426	1.46442	1	0	AT1G30330	629		1	11354564	11358996	2.2749	2.02455	1	1	AT1G31710	922		1	12840493	12841328	2.24086	2.85225	1	1	AT1G35112	625		1	10162400	10173630	3.73944	4.66468	1	1	AT1G29100	535
1	10693464	10695200	3.0469	3.1123	1	0		0		1	11359780	11360416	2.16364	2.42035	1	1	AT1G31730	636		1	12851986	12853917	3.18673	3.10869	1	1	AT1G35140	1131		1	10162400	10173630	3.73944	4.66468	1	1	AT1G29110	1388
1	10704095	10704310	2.16819	1.0476	1	0		0		1	11376766	11377439	1.73556	2.49437	0	1	AT1G31770	673		1	12867321	12867906	2.27481	2.08532	0	1	AT1G35160	585		1	10178932	10179834	2.03672	2.26703	1	1	AT1G29140	902
1	10705098	10707190	2.26278	1.58645	1	1		0		1	11379009	11380131	0.92092	1.57587	0	1	AT1G31772	405		1	12871250	12872773	2.7137	1.88774	1	1	AT1G35170	944		1	10183702	10184284	2.04949	2.7071	1	1	AT1G29160	487
1	10709839	10712007	6.04053	5.10751	1	1	AT1G30350	1585		1	11381060	11383379	2.75712	2.38578	1	1		0		1	12879310	12881808	2.49148	1.88031	1	1	AT1G35181	160		1	10187269	10188998	2.28518	1.63471	1	1		0
1	10715947	10716558	1.53449	2.74736	1	1	AT1G30360	611		1	11391291	11391797	2.20675	2.58518	0	1	AT1G31780	506		1	12882753	12883505	0.963569	4.04486	0	1		0		1	10194556	10194877	1.3082	2.31673	1	1	AT1G29170	321
1	10719732	10720059	1.40299	1.8889	0	1	AT1G30370	327		1	11396518	11396866	2.2374	3.26578	1	1	AT1G31800	348		1	12884320	12885980	2.07609	2.31328	1	1	AT1G35183	152		1	10198849	10199313	1.57092	2.70443	1	1	AT1G29179	464
1	10722387	10722761	1.75157	2.48182	1	1	AT1G30380	374		1	11405877	11406216	0.994401	2.54201	0	1	AT1G31810	339		1	12884320	12885980	2.07609	2.31328	1	1	AT1G35186	374		1	10202627	10203395	3.56559	3.38901	1	1	AT1G29195	768
1	10762850	10763243	1.63939	1.506	1	0	AT1G30450	393		1	11414029	11414297	2.26071	3.04327	0	1	AT1G31814	268		1	12886075	12886282	1.1374	2.27953	0	1	AT1G35186	207		1	10206301	10207125	1.70864	1.61917	1	0		0
1	10774973	10775331	1.88117	1.24662	1	0	AT1G30460	358		1	11423065	11424232	1.00182	1.98176	0	1	AT1G31835	619		1	12896321	12897485	3.03227	3.18306	1	1	AT1G35210	750		1	10212087	10212512	1.08389	2.5798	1	1	AT1G29220	425
1	10779311	10779670	1.95465	1.74007	1	1	AT1G30470	359		1	11423065	11424232	1.00182	1.98176	0	1	AT1G31840	326		1	12917168	12918414	2.49295	3.01201	1	1	AT1G35230	595		1	10224291	10225368	1.71856	1.94893	1	1	AT1G29260	553
1	10790332	10790696	2.19252	1.25423	1	0	AT1G30480	364		1	11436002	11436913	1.29732	1.87714	1	1	AT1G31870	194		1	12933182	12934407	1.97195	1.94511	1	1	AT1G35250	1225		1	10224291	10225368	1.71856	1.94893	1	1	AT1G29250	436
1	10793610	10794715	3.42876	2.83048	1	1		0		1	11436002	11436913	1.29732	1.87714	1	1	AT1G31860	605		1	12936996	12937976	1.86738	2.70145	1	1	AT1G35260	791		1	10232269	10232488	1.54154	1.84029	1	0		0
1	10800575	10800880	1.50415	1.92322	1	1	AT1G30490	305		1	11443454	11444769	1.48697	2.25586	1	1		0		1	12939636	12940922	1.72418	2.38914	1	1	AT1G35270	1286		1	10233772	10238872	3.40557	3.63533	1	1	AT1G29280	1100
1	10811007	10811395	2.49451	2.12954	1	1	AT1G30520	388		1	11451265	11451650	2.25435	2.28879	1	1	AT1G31885	385		1	12947218	12949787	2.86571	2.78046	1	1	AT1G35290	1297		1	10241499	10242287	1.56883	1.111	1	0		0
1	10814921	10815324	2.09642	1.87574	1	1	AT1G30530	403		1	11457313	11457750	2.88507	3.41961	0	1	AT1G31910	437		1	12954173	12960174	2.63815	2.41717	1	1	AT1G35310	931		1	10245182	10245889	1.27143	1.89884	1	1	AT1G29290	390
1	10818912	10819263	1.93996	1.57978	1	0	AT1G30540	351		1	11463397	11463602	1.04653	1.95947	0	1	AT1G31920	205		1	12954173	12960174	2.63815	2.41717	1	1	AT1G35320	1117		1	10248811	10249434	1.25479	1.07061	0	1	AT1G29300	623
1	10828529	10828955	2.30481	1.9224	1	0	AT1G30570	22		1	11465488	11465680	2.79675	2.77684	0	1	AT1G31930	192		1	12962084	12967259	3.14863	3.95469	1	1	AT1G35330	1067		1	10260617	10260999	0.739245	2.1111	0	1	AT1G29330	382
1	10859787	10860151	3.27799	1.90163	1	0	AT1G30630	364		1	11470752	11471185	2.33729	1.97066	1	1	AT1G31940	433		1	12962084	12967259	3.14863	3.95469	1	1	AT1G35320	769		1	10264362	10265071	2.26534	1.70341	1	1	AT1G29340	676
1	10866315	10871671	2.77991	2.66453	1	1	AT1G30650	2994		1	11479851	11480315	2.55903	2.9567	0	1	AT1G31970	449		1	12977939	12978259	1.70219	5.05982	0	1	AT1G35340	320		1	10275236	10275576	1.70492	1.79228	1	0	AT1G29355	303
1	10872842	10873022	2.05753	1.15095	1	0		0		1	11484086	11485433	2.86256	2.84723	1	1		0		1	12986538	12993829	2.71946	2.78996	1	1	AT1G35360	754		1	10287437	10287846	1.958	2.93487	1	1	AT1G29390	409
1	10892579	10893688	3.43166	4.42245	1	1	AT1G30700	1109		1	11487751	11489715	2.22493	3.41362	1	1	AT1G31990	1271		1	12986538	12993829	2.71946	2.78996	1	1	AT1G35365	753		1	10293250	10294378	2.39111	1.93982	1	1	AT1G29400	1128
1	10894894	10896087	3.88644	3.90016	1	1	AT1G30710	807		1	11495018	11502837	2.81068	3.66446	1	1	AT1G31983	1163		1	13026547	13026798	0.755071	2.58312	0	1	AT1G35420	251		1	10299763	10300625	1.8026	1.38959	0	1	AT1G29410	242
1	10897095	10903803	3.57937	3.44966	1	1	AT1G30720	1740		1	11512802	11518338	3.22214	4.06174	1	1	AT1G32020	265		1	13033851	13038178	3.13799	3.81315	1	1	AT1G35440	743		1	10313443	10313654	1.76662	2.20035	0	1	AT1G29470	211
1	10897095	10903803	3.57937	3.44966	1	1	AT1G30730	1680		1	11512802	11518338	3.22214	4.06174	1	1	AT1G32030	1001		1	13033851	13038178	3.13799	3.81315	1	1	AT1G35450	768		1	10315839	10316197	1.8246	1.10504	1	0	AT1G29475	358
1	10897095	10903803	3.57937	3.44966	1	1	AT1G30740	774		1	11523168	11524339	2.03207	3.11494	1	1		0		1	13040079	13040408	1.14533	1.452	0	1	AT1G35460	329		1	10326529	10326702	2.23771	1.15218	1	0	AT1G29530	173
1	10897095	10903803	3.57937	3.44966	1	1	AT1G30710	14		1	11527627	11528904	3.77099	5.26031	1	1	AT1G32049	479		1	13045036	13045868	2.22906	3.21326	1	1		0		1	10363828	10364341	2.3858	1.91567	1	1		0
1	10910887	10911282	1.03103	1.94853	0	1		0		1	11527627	11528904	3.77099	5.26031	1	1	AT1G32050	459		1	13061599	13062771	1.58117	2.48148	1	1	AT1G35490	1133		1	10365257	10366475	1.70355	1.68773	1	1		0
1	10917033	10921991	2.68507	3.08218	1	1	AT1G30760	2399		1	11532675	11533247	1.9888	2.62786	1	1	AT1G32060	572		1	13071506	13071844	1.68876	3.01569	0	1	AT1G35510	338		1	10368580	10369437	1.78438	2.26036	1	1		0
1	10925434	10929282	3.66358	3.91176	1	1	AT1G30780	1127		1	11543721	11543967	1.7228	1.62242	0	1	AT1G32090	246		1	13078820	13079323	1.13346	2.51013	0	1	AT1G35515	503		1	10370882	10371689	1.76852	1.75896	1	1		0
1	10931891	10936743	3.99851	4.25542	1	1	AT1G30790	1353		1	11546770	11548488	3.97433	3.3735	1	1	AT1G32100	1224		1	13078820	13079323	1.13346	2.51013	0	1	AT1G35516	503		1	10373357	10373861	1.67829	2.50616	1	1	AT1G29660	409
1	10931891	10936743	3.99851	4.25542	1	1	AT1G30795	595		1	11561344	11561713	3.33327	2.18246	1	0	AT1G32130	369		1	13101657	13103281	2.11354	2.42544	1	1	AT1G35535	588		1	10375920	10378909	1.65883	1.76205	1	1	AT1G29670	1951
1	10942890	10943626	2.04217	1.89216	1	1	AT1G30814	736		1	11562599	11565778	3.72901	4.77605	1	1	AT1G32140	2091		1	13112080	13114144	3.57488	4.97526	1	1	AT1G35550	630		1	10375920	10378909	1.65883	1.76205	1	1	AT1G29680	1119
1	10948803	10949272	1.07798	1.27983	1	1	AT1G30820	469		1	11562599	11565778	3.72901	4.77605	1	1	AT1G32150	260		1	13116446	13117138	1.92073	2.39234	1	1	AT1G35560	692		1	10391883	10397047	1.53589	1.83024	1	1	AT1G29715	785
1	10967105	10967888	1.92316	2.48855	1	1	AT1G30835	783		1	11568824	11569110	1.82612	2.4222	0	1	AT1G32160	286		1	13119579	13119862	1.07007	1.94411	0	1	AT1G35570	243		1	10391883	10397047	1.53589	1.83024	1	1	AT1G29720	3250
1	10970817	10971654	2.11528	2.16359	1	1		0		1	11572516	11576366	1.96353	2.51167	1	1	AT1G32170	1046		1	13125023	13125219	2.56098	3.31367	0	1	AT1G35580	196		1	10398473	10399537	1.10546	1.43327	0	1	AT1G29720	1064
1	10973397	10975760	4.01708	4.42111	1	1	AT1G30840	1315		1	11579887	11580827	1.45956	1.42437	1	1		0		1	13163866	13164704	1.50185	2.50378	0	1	AT1G35630	646		1	10422358	10422899	2.30431	2.33118	1	1	AT1G29760	541
1	10977412	10979255	1.64391	1.3124	1	0		0		1	11595439	11595867	1.44842	2.67155	0	1	AT1G32190	428		1	13167926	13171341	2.517	3.30689	1	1		0		1	10428581	10429035	1.75457	2.54413	1	1		0
1	10985319	10985540	1.61048	0.697876	1	0	AT1G30850	221		1	11604412	11604997	2.19648	2.60363	1	1	AT1G32200	585		1	13208745	13209313	1.74896	3.93907	0	1	AT1G35680	568		1	10430023	10430918	2.04506	2.09692	1	1	AT1G29790	895
1	11003354	11018921	3.60639	3.42167	1	1	AT1G30920	1202		1	11607335	11608228	1.32113	1.96248	1	1	AT1G32210	433		1	13214147	13215168	2.78507	2.75116	1	1	AT1G35690	969		1	10447220	10448121	2.27967	1.98645	1	0	AT1G29840	333
1	11003354	11018921	3.60639	3.42167	1	1	AT1G30921	1126		1	11607335	11608228	1.32113	1.96248	1	1	AT1G32220	374		1	13253560	13255479	1.95573	1.92449	1	1	AT1G35750	1919		1	10447220	10448121	2.27967	1.98645	1	0	AT1G29850	367
1	11003354	11018921	3.60639	3.42167	1	1	AT1G30930	1130		1	11612565	11612803	2.2374	2.87489	0	1	AT1G32230	238		1	13257044	13259041	2.37531	2.5942	1	1		0		1	10451382	10455987	3.07528	3.7252	1	1	AT1G29860	1303
1	11003354	11018921	3.60639	3.42167	1	1	AT1G30935	1485		1	11621833	11624496	1.75853	1.54833	1	1		0		1	13279946	13283547	4.1853	4.25	1	1	AT1G35780	343		1	10456872	10458934	3.67391	4.44347	1	1	AT1G29870	1880
1	11003354	11018921	3.60639	3.42167	1	1	AT1G30925	1904		1	11625885	11630714	4.01405	3.59567	1	1	AT1G32240	4741		1	13314872	13316368	2.51111	2.08748	1	1		0		1	10462251	10463687	1.85411	1.80829	1	1	AT1G29880	550
1	11020317	11028510	3.19589	3.65733	1	1	AT1G30940	1336		1	11632346	11635386	1.85176	2.4858	1	1		0		1	13317809	13322253	2.48768	3.15393	1	1	AT1G35830	908		1	10462251	10463687	1.85411	1.80829	1	1	AT1G29890	284
1	11020317	11028510	3.19589	3.65733	1	1	AT1G30945	446		1	11641566	11643097	2.3269	3.06904	1	1	AT1G32260	305		1	13339826	13340402	3.19945	3.09985	1	1	AT1G35880	551		1	10468266	10468863	1.74466	1.51655	1	1	AT1G29900	597
1	11029305	11037417	4.69636	4.12129	1	1	AT1G30950	1237		1	11641566	11643097	2.3269	3.06904	1	1	AT1G32270	504		1	13341369	13342701	1.99944	2.80381	1	1	AT1G35890	584		1	10487429	10488404	1.57509	0.80423	1	0		0
1	11051456	11054631	3.78652	4.43414	1	1	AT1G30990	933		1	11646271	11647345	2.70126	2.60034	1	1	AT1G32280	545		1	13358395	13359443	1.99187	2.14688	1	1		0		1	10498919	10499268	1.67829	1.04648	1	0	AT1G29965	349
1	11051456	11054631	3.78652	4.43414	1	1	AT1G31000	1184		1	11651406	11651789	1.96572	0.450312	1	0	AT1G32300	383		1	13360949	13361412	0.583237	1.87497	0	1		0		1	10498919	10499268	1.67829	1.04648	1	0	AT1G29970	349
1	11056484	11056715	1.93138	1.23373	1	0	AT1G31010	231		1	11659963	11660329	0.826866	2.44771	0	1	AT1G32330	366		1	13362692	13364799	2.99309	3.14864	1	1	AT1G35910	1796		1	10501060	10501386	1.86476	1.41889	1	1	AT1G29970	326
1	11071460	11072700	1.76185	2.64626	1	1	AT1G31040	831		1	11665702	11666048	1.70237	1.59721	0	1	AT1G32340	346		1	13366776	13370512	2.67628	3.16334	1	1		0		1	10505694	10505947	1.76935	1.68027	1	0	AT1G29980	253
1	11075435	11085155	3.01324	3.20544	1	1	AT1G31050	3613		1	11666856	11668313	2.34789	2.82204	1	1	AT1G32350	1336		1	13403339	13403940	1.16271	2.3561	0	1	AT1G35970	219		1	10513363	10513717	1.37705	1.88587	1	1	AT1G30010	354
1	11075435	11085155	3.01324	3.20544	1	1	AT1G31070	296		1	11673145	11673789	2.11194	2.04516	1	1	AT1G32360	644		1	13455336	13458717	2.93289	2.88888	1	1	AT1G36060	995		1	10517144	10518925	2.79206	3.76973	1	1		0
1	11094313	11096400	2.34346	2.59477	1	1	AT1G31090	1242		1	11677053	11677261	1.94737	2.30525	0	1	AT1G32370	208		1	13461846	13462910	1.29806	2.11437	0	1		0		1	10522217	10524344	1.98675	1.58692	1	1		0
1	11094313	11096400	2.34346	2.59477	1	1	AT1G31093	316		1	11681909	11682186	2.17286	1.73667	0	1	AT1G32380	277		1	13463254	13464762	1.80641	1.21411	1	0		0		1	10549008	10549286	1.05892	3.39165	0	1		0
1	11115470	11115945	1.64257	1.66464	1	1	AT1G31130	475		1	11684837	11685199	0.982275	2.07351	0	1	AT1G32385	84		1	13471008	13473453	3.14896	2.55037	1	1		0		1	10555456	10557256	1.80844	2.46717	1	1		0
1	11117510	11118229	1.51116	1.38001	1	0	AT1G31140	236		1	11691104	11691350	1.0473	2.67927	0	1	AT1G32400	246		1	13529022	13529398	3.43131	3.08603	1	1	AT1G36150	376		1	10561062	10561267	1.1483	3.92062	0	1	AT1G30090	205
1	11119976	11120303	1.68488	1.757	1	1	AT1G31150	206		1	11701898	11706590	3.53177	4.71581	1	1	AT1G32420	908		1	13603065	13605329	3.03045	3.58103	1	1		0		1	10562141	10564019	3.01026	3.09749	1	1		0
1	11128254	11133835	2.54725	3.15399	1	1	AT1G31163	1507		1	11701898	11706590	3.53177	4.71581	1	1	AT1G32430	1393		1	13671865	13672088	1.45656	6.19357	0	1	AT1G36320	223		1	10565690	10567261	2.91408	2.46157	1	1		0
1	11128254	11133835	2.54725	3.15399	1	1	AT1G31166	365		1	11712268	11712475	2.09757	3.2891	0	1	AT1G32440	207		1	13698019	13698584	1.36941	2.0892	0	1	AT1G36370	565		1	10569789	10572499	2.3594	2.48648	1	1	AT1G30100	1159
1	11128254	11133835	2.54725	3.15399	1	1	AT1G31170	425		1	11716559	11720007	2.72739	3.12097	1	1	AT1G32450	3411		1	13838220	13838849	2.87577	3.52896	1	1		0		1	10576171	10579095	3.0598	2.70585	1	1		0
1	11136153	11139122	2.73392	2.66332	1	1	AT1G31173	1604		1	11722642	11732090	4.14833	5.15931	1	1		0		1	13900296	13900754	1.57775	4.56889	0	1	AT1G36730	458		1	10586052	10586485	1.94328	1.55487	1	1	AT1G30120	433
1	11140657	11140908	1.83498	1.87845	1	0	AT1G31175	251		1	11733079	11733947	0.910316	1.31275	0	1		0		1	13900296	13900754	1.57775	4.56889	0	1	AT1G36732	458		1	10587645	10588089	1.62371	1.92592	1	1	AT1G30130	444
1	11144162	11145229	1.88311	1.77119	1	1	AT1G31180	471		1	11751197	11751907	2.39247	2.22637	1	1	AT1G32500	710		1	14004135	14004542	0.982832	1.84388	0	1	AT1G36940	407		1	10596713	10597619	2.62048	1.5162	1	1	AT1G30135	526
1	11144162	11145229	1.88311	1.77119	1	1	AT1G31190	457		1	11756942	11757614	1.98601	1.73162	1	1	AT1G32510	614		1	14030147	14030338	1.20888	1.78787	0	1	AT1G36990	191		1	10598699	10603211	3.48367	4.08406	1	1	AT1G30140	997
1	11156833	11157399	1.79587	2.23969	1	1	AT1G31220	566		1	11762094	11765499	1.90998	2.19562	1	1	AT1G32530	513		1	14158702	14160526	2.01041	2.54722	1	1	AT1G37130	1824		1	10598699	10603211	3.48367	4.08406	1	1	AT1G30150	1033
1	11162671	11163145	1.52311	2.22192	1	0	AT1G31230	474		1	11773649	11775139	2.41099	2.98788	1	1	AT1G32550	538		1	14170047	14172879	5.30652	5.91481	1	1	AT1G37140	1690		1	10604965	10608718	1.3631	2.04211	1	1	AT1G30150	194
1	11165585	11167571	2.61383	2.60554	1	1	AT1G31245	125		1	11773649	11775139	2.41099	2.98788	1	1	AT1G32560	655		1	14295643	14295935	2.32873	3.07436	0	1	AT1G38131	292		1	10604965	10608718	1.3631	2.04211	1	1	AT1G30160	1600
1	11165585	11167571	2.61383	2.60554	1	1	AT1G31250	990		1	11784065	11784369	2.40012	1.40718	1	1	AT1G32580	304		1	15083743	15084724	0.413314	0.269907	1	0	AT1G40104	981		1	10604965	10608718	1.3631	2.04211	1	1	AT1G30170	830
1	11168439	11170371	2.29785	1.97036	1	1		0		1	11796993	11797646	1.68753	2.31048	0	1	AT1G32620	37		1	15604559	15605056	4.21717	2.24023	1	1	AT1G41830	497		1	10610470	10619487	3.04583	3.70584	1	1	AT1G30180	3328
1	11176008	11178476	2.00257	2.41758	1	1	AT1G31260	1354		1	11796993	11797646	1.68753	2.31048	0	1	AT1G32630	311		1	15891468	15891935	1.12043	2.1384	0	1	AT1G42430	467		1	10610470	10619487	3.04583	3.70584	1	1	AT1G30190	521
1	11176008	11178476	2.00257	2.41758	1	1	AT1G31270	127		1	11796993	11797646	1.68753	2.31048	0	1	AT1G32610	148		1	15899647	15899914	1.43604	2.71628	0	1	AT1G42440	267		1	10625112	10626149	2.14681	1.98801	1	1	AT1G30200	1037
1	11181734	11182155	1.33788	2.39717	1	1	AT1G31280	421		1	11799575	11800814	2.02806	2.16519	1	1	AT1G32640	1239		1	15923670	15925446	1.50458	1.42656	1	0		0		1	10629907	10630483	2.32942	2.56982	1	1	AT1G30210	576
1	11188124	11191778	2.41813	2.65202	1	1	AT1G31290	3485		1	11802307	11803141	2.84176	2.24835	1	1		0		1	15936225	15936494	1.24848	3.64037	0	1	AT1G42480	269		1	10637076	10637509	1.64538	1.48023	1	0		0
1	11193798	11194083	2.10744	1.91033	1	0	AT1G31300	285		1	11810869	11814143	2.54159	3.53843	1	1	AT1G32660	1340		1	15973378	15973623	1.0504	2.71687	0	1	AT1G42540	245		1	10639107	10639403	2.03429	1.45208	1	0	AT1G30230	296
1	11197837	11204392	4.18962	4.64807	1	1	AT1G31310	1788		1	11827699	11828466	2.21568	1.30309	1	1	AT1G32700	767		1	15980956	15983518	2.27318	2.89164	1	1	AT1G42560	2372		1	10646810	10651370	2.15878	2.96147	1	1	AT1G30250	524
1	11215136	11215970	1.72824	2.20651	1	1	AT1G31330	834		1	11832924	11834177	3.59532	3.05216	1	1	AT1G32710	593		1	16125965	16126281	0.832318	2.04899	0	1	AT1G42960	316		1	10646810	10651370	2.15878	2.96147	1	1	AT1G30260	319
1	11222218	11222464	1.81503	0.725827	1	0	AT1G31350	246		1	11832924	11834177	3.59532	3.05216	1	1	AT1G32713	109		1	16131673	16132479	2.36818	4.14103	1	1		0		1	10654994	10655512	1.96811	2.21368	1	1	AT1G30270	518
1	11223834	11228690	2.75039	2.33933	1	1		0		1	11858254	11858754	2.32846	2.83536	1	1	AT1G32760	500		1	16136919	16137476	1.10292	3.20525	0	1	AT1G42990	544		1	10672614	10673329	1.62625	1.76241	1	1	AT1G30290	126
1	11240585	11245967	1.2304	2.02119	1	1	AT1G31380	514		1	11860562	11860963	1.67805	2.26092	0	1	AT1G32763	329		1	16149870	16157853	3.93172	3.956	1	1	AT1G43005	1145		1	10672614	10673329	1.62625	1.76241	1	1	AT1G30300	331
1	11240585	11245967	1.2304	2.02119	1	1	AT1G31390	1201		1	11864797	11867790	4.13727	4.84232	1	1	AT1G32770	1607		1	16149870	16157853	3.93172	3.956	1	1	AT1G43010	859		1	10680501	10681042	2.51743	1.55379	1	0	AT1G30320	541
1	11240585	11245967	1.2304	2.02119	1	1	AT1G31400	742		1	11868583	11873247	3.00024	3.57675	1	1	AT1G32780	3101		1	16149870	16157853	3.93172	3.956	1	1	AT1G43020	2450		1	10689512	10690671	1.50107	1.68418	1	1	AT1G30330	1159
1	11249059	11250122	1.94292	1.74535	1	1	AT1G31410	300		1	11876588	11877222	3.36764	2.09943	1	1	AT1G32790	634		1	16230786	16236741	4.38636	6.05776	1	1	AT1G43130	447		1	10693960	10694999	2.12706	2.08898	1	1		0
1	11249059	11250122	1.94292	1.74535	1	1	AT1G31420	522		1	11902292	11904178	1.64798	2.57568	1	1	AT1G32850	1549		1	16230786	16236741	4.38636	6.05776	1	1	AT1G43140	3324		1	10706538	10706944	1.65247	1.81362	1	1		0
1	11276915	11283248	3.44236	3.38802	1	1	AT1G31510	1045		1	11906077	11906350	1.51176	1.47704	0	1	AT1G32850	273		1	16263827	16264027	1.35744	2.0162	0	1	AT1G43160	200		1	10710087	10712039	4.17249	4.53369	1	1	AT1G30350	1577
1	11276915	11283248	3.44236	3.38802	1	1	AT1G31520	656		1	11923167	11923495	1.08261	1.75676	0	1	AT1G32900	328		1	16266821	16267065	1.86738	3.68554	0	1	AT1G43170	244		1	10715833	10716251	3.05143	2.94565	1	1	AT1G30360	418
1	11276915	11283248	3.44236	3.38802	1	1	AT1G31530	1280		1	11928925	11929187	3.2544	3.35909	0	1	AT1G32920	262		1	16270487	16272950	2.0532	2.70579	1	1	AT1G43180	1597		1	10719815	10720152	2.23771	1.87375	1	0	AT1G30370	337
1	11285579	11285841	1.07398	1.85895	0	1		0		1	11945698	11946042	0.835087	1.67954	0	1	AT1G32960	344		1	16270487	16272950	2.0532	2.70579	1	1	AT1G43171	26		1	10722426	10722954	1.73423	1.30381	1	0	AT1G30380	528
1	11288860	11290416	2.0005	2.06186	1	1	AT1G31540	1556		1	11951758	11956334	1.84124	2.77507	1	1	AT1G32970	224		1	16408772	16409569	1.11213	2.12923	0	1		0		1	10727697	10728305	1.31176	1.63581	0	1	AT1G30400	608
1	11291189	11293431	1.50809	1.74643	1	1	AT1G31540	2242		1	11951758	11956334	1.84124	2.77507	1	1	AT1G32975	810		1	16436627	16437235	1.47141	1.32236	0	1	AT1G43630	608		1	10759265	10759492	1.39857	1.02683	1	0	AT1G30440	17
1	11296181	11297140	1.8219	1.1677	1	0	AT1G31550	959		1	11951758	11956334	1.84124	2.77507	1	1	AT1G32980	1084		1	16439118	16441913	1.84557	2.62956	1	1	AT1G43640	2409		1	10762946	10763167	1.80109	2.20535	1	0	AT1G30450	221
1	11311437	11311705	1.28449	1.41101	0	1	AT1G31580	268		1	11951758	11956334	1.84124	2.77507	1	1	AT1G32990	549		1	16444292	16444526	2.19513	1.69884	1	0	AT1G43650	234		1	10775008	10775344	2.25923	2.02699	1	1	AT1G30460	336
1	11316339	11319459	4.7952	4.65819	1	1	AT1G31600	134		1	11961558	11963767	3.37338	2.73268	1	1	AT1G33020	1021		1	16445715	16447649	1.79948	2.83356	1	1	AT1G43650	1171		1	10779381	10779654	2.04407	2.1814	1	1	AT1G30470	273
1	11316339	11319459	4.7952	4.65819	1	1	AT1G31620	953		1	11978198	11978476	0.839026	2.68727	0	1	AT1G33060	278		1	16478453	16478919	0.817254	3.05486	0	1	AT1G43690	466		1	10790241	10790669	1.25448	2.78238	1	1	AT1G30480	428
1	11316339	11319459	4.7952	4.65819	1	1	AT1G31630	931		1	11985562	11985811	1.42813	1.8195	0	1	AT1G33080	104		1	16484384	16484777	1.42054	3.36034	0	1	AT1G43700	393		1	10793200	10794676	2.74961	2.94683	1	1		0
1	11332996	11333463	2.47154	1.8042	1	1	AT1G31660	467		1	11986692	11990839	3.10531	3.81404	1	1	AT1G33080	3790		1	16487743	16488272	2.3588	1.97667	0	1	AT1G43710	529		1	10800503	10800918	2.31577	2.49583	1	1	AT1G30490	415
1	11335816	11348273	4.22747	4.22819	1	1	AT1G31690	3787		1	11992184	12004018	3.38796	4.53894	1	1	AT1G33090	3414		1	16566171	16566941	1.26552	2.77483	0	1	AT1G43780	770		1	10814991	10815415	1.80951	2.34578	1	1	AT1G30530	424
1	11335816	11348273	4.22747	4.22819	1	1	AT1G31670	4331		1	11992184	12004018	3.38796	4.53894	1	1	AT1G33100	3625		1	16575869	16576478	1.91073	3.08916	1	1	AT1G43790	522		1	10818935	10819221	2.42874	1.43807	1	1	AT1G30540	286
1	11349804	11351388	2.96611	2.70968	1	1	AT1G31710	1548		1	11992184	12004018	3.38796	4.53894	1	1	AT1G33102	544		1	16577660	16579945	2.65956	4.52127	1	1	AT1G43800	2062		1	10828564	10829035	2.08192	2.14918	1	1	AT1G30570	102
1	11354806	11360409	2.21638	2.08523	1	1	AT1G31720	979		1	12005025	12005212	0.975278	2.40904	0	1	AT1G33110	187		1	16617463	16617864	2.3317	2.08748	0	1	AT1G43850	401		1	10854604	10855439	1.46987	2.37285	1	1	AT1G30620	835
1	11354806	11360409	2.21638	2.08523	1	1	AT1G31730	767		1	12027318	12027906	0.934062	1.99188	0	1	AT1G33170	588		1	16624121	16624457	2.19858	3.07436	0	1	AT1G43860	336		1	10859757	10860170	2.18358	2.40631	1	1	AT1G30630	413
1	11354806	11360409	2.21638	2.08523	1	1	AT1G31710	680		1	12046888	12047286	1.1187	2.38544	0	1	AT1G33230	398		1	16643115	16644501	1.65823	2.77148	1	1	AT1G43886	1386		1	10868288	10870856	2.33808	2.43565	1	1	AT1G30650	2553
1	11379070	11384165	2.45884	2.17824	1	1	AT1G31772	344		1	12053193	12054475	1.87673	2.84633	1	1	AT1G33240	1282		1	16654212	16654511	1.0127	2.80028	0	1	AT1G43900	299		1	10881601	10881851	2.33644	2.38038	1	0	AT1G30680	250
1	11391294	11391728	2.72792	1.40632	1	1	AT1G31780	434		1	12058930	12059350	1.35999	1.8395	0	1	AT1G33250	420		1	16714650	16715138	1.12043	2.68827	0	1	AT1G44010	488		1	10891733	10891968	2.06558	1.08284	1	0		0
1	11395870	11396924	1.60881	1.53242	1	1	AT1G31790	148		1	12071844	12074309	2.36595	2.45076	1	1	AT1G33280	1098		1	16738998	16741439	3.57082	4.44033	1	1	AT1G44050	2178		1	10892577	10893369	3.06811	4.24649	1	1	AT1G30700	792
1	11395870	11396924	1.60881	1.53242	1	1	AT1G31800	522		1	12071844	12074309	2.36595	2.45076	1	1	AT1G33290	210		1	16754232	16755975	3.95262	5.51322	1	1	AT1G44080	1438		1	10894288	10896070	2.45964	2.69038	1	1	AT1G30700	284
1	11411832	11412013	1.88484	0.671908	1	0	AT1G31812	181		1	12081069	12081953	1.08604	1.93574	0	1	AT1G33320	884		1	16760317	16763245	2.63423	3.23215	1	1	AT1G44090	1809		1	10894288	10896070	2.45964	2.69038	1	1	AT1G30710	790
1	11413965	11414293	1.86157	1.35093	1	0	AT1G31814	328		1	12083041	12083270	0.488161	2.73703	0	1	AT1G33320	229		1	16786399	16788856	1.44737	1.55437	1	1	AT1G44120	1015		1	10897561	10899989	3.48171	4.01885	1	1	AT1G30720	1740
1	11423194	11423603	2.03572	2.03401	1	1	AT1G31835	409		1	12084933	12085324	2.4839	1.27965	1	0	AT1G33330	373		1	16786399	16788856	1.44737	1.55437	1	1	AT1G44130	1348		1	10900809	10903847	3.68937	3.94844	1	1	AT1G30730	1680
1	11443611	11444650	2.11528	1.83809	1	1		0		1	12092073	12092590	1.86874	2.40167	1	1	AT1G33360	517		1	16792547	16792981	2.10974	2.31838	1	1	AT1G44150	286		1	10900809	10903847	3.68937	3.94844	1	1	AT1G30740	818
1	11450476	11451743	1.82933	1.61961	1	1	AT1G31885	1267		1	12118370	12119206	1.4916	2.47784	0	1	AT1G33410	480		1	16799517	16799991	1.65556	2.19356	1	1	AT1G44170	474		1	10916261	10921970	2.48582	2.63874	1	1	AT1G30760	2399
1	11479925	11480497	1.78502	2.37144	1	1	AT1G31970	572		1	12122734	12123123	1.3744	2.71926	0	1	AT1G33420	389		1	16808263	16819163	4.40949	5.82347	1	1	AT1G44191	1079		1	10924509	10929277	2.72372	3.3443	1	1	AT1G30780	2052
1	11483586	11485504	2.41595	2.88739	1	1		0		1	12129858	12130233	2.71685	1.33711	1	0	AT1G33440	375		1	16808263	16819163	4.40949	5.82347	1	1	AT1G44180	2150		1	10931894	10936736	3.01811	3.6748	1	1	AT1G30790	1353
1	11486706	11487001	2.25496	2.1697	1	1		0		1	12133197	12136562	1.54939	2.14914	1	1		0		1	16820878	16824009	3.32981	4.28922	1	1	AT1G44224	862		1	10931894	10936736	3.01811	3.6748	1	1	AT1G30795	595
1	11487742	11490237	2.97739	3.12908	1	1	AT1G31990	1271		1	12144660	12145129	2.10493	2.13275	0	1	AT1G33470	469		1	16820878	16824009	3.32981	4.28922	1	1	AT1G44286	384		1	10942836	10943707	1.89205	2.49817	1	1	AT1G30814	871
1	11494780	11503413	3.53833	3.50098	1	1	AT1G31983	1563		1	12149861	12150174	1.90376	1.10637	1	0	AT1G33480	313		1	16828835	16838241	3.78039	4.68872	1	1	AT1G44318	2900		1	10948382	10948991	1.57523	1.19797	1	0	AT1G30820	609
1	11512671	11518445	3.9851	3.8303	1	1	AT1G32020	396		1	12155806	12156802	2.486	3.83125	1	1	AT1G33510	957		1	16828835	16838241	3.78039	4.68872	1	1	AT1G44350	4031		1	10960947	10961131	2.66804	2.24036	1	0	AT1G30825	184
1	11512671	11518445	3.9851	3.8303	1	1	AT1G32030	1001		1	12158532	12167138	3.36669	3.97373	1	1	AT1G33520	421		1	16846808	16847911	1.89406	1.97105	1	1	AT1G44382	517		1	10967081	10967745	2.86787	1.83617	1	1	AT1G30835	664
1	11512671	11518445	3.9851	3.8303	1	1	AT1G32040	27		1	12158532	12167138	3.36669	3.97373	1	1	AT1G33530	1430		1	16846808	16847911	1.89406	1.97105	1	1	AT1G44414	130		1	10970796	10971831	1.24136	1.93164	1	1		0
1	11523043	11524663	3.14186	2.93027	1	1		0		1	12158532	12167138	3.36669	3.97373	1	1	AT1G33540	2351		1	16850518	16851034	1.94674	1.6696	1	1	AT1G44446	516		1	10972892	10975721	3.0702	3.86243	1	1	AT1G30840	1276
1	11527591	11528809	4.8957	5.53159	1	1	AT1G32049	479		1	12158532	12167138	3.36669	3.97373	1	1	AT1G33550	223		1	16852424	16853097	2.28274	2.08811	1	1	AT1G44478	673		1	10977693	10979175	1.54968	1.78885	1	1		0
[truncated: 15,274 more rows]
