# Supplementary material for: Temporal dynamics of gene expression and histone marks at the Arabidopsis shoot meristem during flowering
Source: Nat Commun. 2017 May 17;8:15120. doi: 10.1038/ncomms15120 (PMC5442315; doi:10.1038/ncomms15120)
Supplement: Supplementary Data 8 — Genes with significant H3K27me3 signal changes in pair-wise comparison between 0LD, 1LD, 2LD and 3LD samples [file ncomms15120-s9.xlsx]

## Sheet: Diff_H3K27me3
Supplementary Data 8. Genes with significant H3K27me3 signal changes in pair-wise comparisons between 0LD, 1LD, 2LD and 3LD samples
Note:	Signal fold change: log2-ratio of binding affinity in two conditions estimated by DiffBind; positive value indicated higher affinity in condition 2; FDR < 0.01
Gene ID	Signal fold change from 0LD to 1LD	Signal fold change from 0LD to 2LD	Signal fold change from 0LD to 3LD	Signal fold change from 1LD to 2LD	Signal fold change from 1LD to 3LD	Signal fold change from 2LD to 3LD
AT1G31770	6.98645	6.25428	6.78221
AT1G44575	6.94432	6.86324	6.83499
AT1G04090	6.56175	7.38142	6.5436
AT1G04100	6.56175	7.38142	6.5436
AT4G39710	6.55417		5.49854
AT1G06820	6.52526	5.55283	6.21884
AT1G06830	6.52526	5.55283	6.21884
AT2G14750	6.40557		6.35778
AT5G11450	6.34587	5.88595
AT1G44120	6.30679	6.99977	7.0791
AT1G44130	6.30679	6.99977	7.0791
AT3G12320	6.23811	6.6295	6.18658
AT1G13090	6.18536	6.068	5.46332
AT1G72640	6.11615		5.08161
AT1G72645	6.11615		5.08161
AT3G19400	6.11472		6.13711
AT2G28320	5.92211		5.30533
AT1G54360	5.8182	6.15968	6.37969
AT2G47680	5.79095	4.93063	6.24321
AT2G47690	5.79095	4.93063	6.24321
AT5G07970	5.77545
AT1G73390	5.76262	6.1536
AT4G29730	5.75996		5.28832
AT3G10690	5.72108
AT3G52200	5.69176
AT4G25450	5.66202		4.54208
AT1G09740	5.65062
AT1G69060	5.53821		4.09792
AT2G33170	5.5339	6.26591	5.60922
AT1G63660	5.52509	5.27224	4.75286
AT4G10170	5.51148
AT3G26420	5.42505	5.33099	6.19687
AT3G26430	5.42505	5.33099	6.19687
AT4G35920	5.40351		3.84803
AT5G48180	5.39788
AT1G17270	5.38677		4.57193
AT5G54130	5.28286	5.12492
AT3G08690	5.28162
AT2G30010	5.22994	5.41319	5.3634
AT1G75820	5.2109	6.8915	5.29747
AT5G41020	5.17066		4.4318
AT5G42780	5.16337		5.3255
AT2G36350	5.07339	6.4994	5.34246
AT4G33140	4.9905		4.23115	-5.88637		5.13868
AT1G04050	4.9194	6.09032	5.93329
AT1G03610	4.87686		4.49732
AT3G13830	4.69823
AT1G19310	4.55085	4.52037
AT3G04680	4.47705
AT3G04690	4.47705
AT1G72830	4.38567	4.54748
AT1G02660	4.27886	4.56934	3.75582
AT4G34770	-4.64244	-6.9149	-6.93014
AT4G34780	-4.64244	-6.9149	-6.93014
AT5G24470	-4.79004	-6.19491	-4.80321
AT1G54210	-5.01213
AT4G31290	-5.10021
AT4G31300	-5.10021
AT2G22340	-5.10319
AT3G59150	-5.11571
AT3G16810	-5.1395	-5.61467
AT4G14930	-5.14333				5.38985
AT5G66580	-5.16627	-5.12352			5.37336
AT1G51650	-5.22782				5.63416
AT4G27490	-5.23055				5.72873
AT1G67880	-5.24567			6.03043	6.45711
AT1G31140	-5.24757				5.69728
AT1G54590	-5.26454		-5.23703
AT1G22640	-5.45814			5.33555
AT4G26030	-5.59006				5.72263
AT5G48290	-5.59591				5.27656
AT1G19370	-5.75195			5.80613
AT2G30840	-5.91184				5.68839
AT3G27886	-6.18017			5.8608
AT4G12530	-6.27326
AT3G02380		6.67042	6.63475
AT4G38960		6.5721	6.16528
AT1G66340		6.56646	5.66691
AT1G20450		6.44822	5.66219
AT2G33735		6.40269	5.42676
AT2G33740		6.40269	5.42676
AT5G39660		6.29391	4.97035	6.24905	4.94594
AT3G30775		6.28588	5.02022
AT4G37300		6.27647	4.63871
AT3G29770		6.27479
AT3G19040		6.20261	7.2459		-5.22054
AT2G38646		6.16375	5.43039
AT4G37870		6.08744	4.87566
AT5G42870		6.04359	5.74492
AT5G17300		6.03732	6.71118
AT4G17500		5.97589	5.02496
AT1G17615		5.97067	5.6783
AT3G23760		5.88944	5.26585
AT5G10030		5.85194	5.65744
AT5G10050		5.85194	5.65744
AT1G32900		5.77452	4.97903
AT5G35753		5.74972				-6.67567
AT5G15860		5.74875
AT5G14060		5.74316	6.03543
AT3G49540		5.71021	6.05071	5.66138	6.02504
AT5G37770		5.65299	4.86627
AT1G70710		5.54802	4.75351
AT1G74890		5.49223	6.42241
AT1G48050		5.44197	5.2022
AT4G30600		5.41474	6.05948
AT1G60950		5.39414	6.05051
AT1G60960		5.39414	6.05051
AT1G05560		5.3881	5.35504		5.32959
AT2G47160		5.36278	5.96434
AT5G03240		5.28272	4.53275
AT5G24870		5.2361
AT1G26560		5.13266	5.89472
AT5G54510		4.93891
AT5G38380		4.9388
AT3G01470		4.7761
AT3G01472		4.7761
AT1G76040		4.73596	3.95942
AT5G06980		4.71098	3.9554
AT3G56730		4.69133	4.74702		4.6107
AT3G56740		4.69133	4.74702		4.6107
AT3G53420		4.63319	4.24528
AT1G10570		4.26188	3.89043
AT3G30530		-4.03504
AT1G69900		-4.65148				4.71548
AT2G39240		-4.67205				4.78937
AT4G02540		-4.93112
AT5G43810		-4.93357	-4.94881		-5.40894
AT4G24080		-4.94592
AT3G61117		-4.98585				5.60493
AT5G03610		-4.99246
AT4G23720		-5.00173		-6.09191
AT1G31860		-5.03327		-5.53113		5.50181
AT1G31870		-5.03327		-5.53113		5.50181
AT5G12150		-5.04709				5.78136
AT5G50390		-5.07297		-5.5653
AT1G48490		-5.14131		-6.15396		5.19166
AT4G31560		-5.15986		-6.08508
AT5G10770		-5.21507				5.3483
AT5G38360		-5.26019
AT2G47350		-5.27728		-6.56294
AT5G57340		-5.30746				4.74508
AT5G66800		-5.34024				5.29131
AT4G25420		-5.35313		-5.5139		5.15608
AT2G40070		-5.38669
AT2G25630		-5.39336		-5.55053		5.82503
AT4G36780		-5.408
AT1G48310		-5.44582				5.23328
AT4G30820		-5.45714	-3.88741	-5.42491
AT5G55370		-5.45927		-5.73791		6.09176
AT5G61090		-5.47587	-5.49111
AT3G14730		-5.50583				5.64086
AT3G14735		-5.50583				5.64086
AT5G42900		-5.57962	-5.59485		-5.10088
AT5G65900		-5.59539
AT4G30930		-5.60188
AT5G51590		-5.60272
AT1G21500		-5.6155				5.77368
AT1G19970		-5.61966
AT1G19980		-5.61966
AT3G01345		-5.62157	-5.6368	-5.9095	-5.8979
AT5G41835		-5.65377
AT3G23620		-5.66737				5.57899
AT5G38880		-5.71777		-6.73149		5.51323
AT5G38890		-5.71777		-6.73149		5.51323
AT4G30970		-5.75744
AT1G75140		-5.76077
AT5G12840		-5.77841		-6.28887		5.42671
AT1G68990		-5.83732		-6.12953		5.06338
AT3G14820		-5.83896		-6.5556
AT4G03965		-5.84281		-6.28941		4.99723
AT2G13440		-5.8654
AT1G65790		-5.90046		-5.77137	-5.63621
AT1G51440		-5.91019				5.17332
AT3G45960		-6.01327	-6.02851
AT3G45965		-6.01327	-6.02851
AT1G07020		-6.06009		-5.79904		5.47975
AT5G13240		-6.08221
AT5G45650		-6.12977	-6.59156		-4.98398	5.44438
AT5G63087		-6.14139				5.47828
AT1G13605		-6.24112	-6.25635
AT2G01990		-6.4828	-6.49804	-6.27374	-6.26228
AT5G19730		-6.50807	-6.52331
AT3G56770		-8.36466		-8.1292		6.56977
AT1G22720			6.34666
AT1G22730			6.34666
AT1G63020			6.21703
AT1G33050			6.1854		4.95592
AT1G33055			6.1854		4.95592
AT2G26350			6.15161
AT4G37250			6.09493
AT4G12030			5.9725
AT2G20470			5.81342
AT3G47610			5.78462		6.35675
AT3G24030			5.66084
AT5G13420			5.50945
AT3G28480			5.50005		5.4747
AT1G09710			5.49932
AT3G43540			5.46173
AT2G17890			5.45045
AT2G35530			5.34881
AT2G35540			5.34881
AT4G32770			5.26985
AT1G04890			5.26848		5.2426
AT1G17650			5.18869
AT5G64600			5.18682
AT3G29776			5.17785
AT1G53110			5.15804
AT5G46660			5.13223
AT4G38970			5.07202
AT3G45680			5.04268
AT5G47070			5.03593
AT3G16600			5.02022
AT5G47350			4.96156
AT1G56210			4.92603
AT3G12800			4.92148
AT1G77660			4.90107
AT3G47820			4.87446
AT1G32470			4.85628
AT1G68440			4.8451
AT1G53070			4.80486
AT1G24240			4.73496
AT5G57900			4.61733
AT1G72520			4.57411
AT4G34040			4.5716
AT3G43670			4.51994
AT4G28670			4.49002
AT5G62620			4.48411
AT5G16950			4.46166
AT4G32990			4.44263
AT1G68010			4.43152
AT1G50020			4.4005
AT5G07440			4.3517
AT1G18460			4.27031
AT1G12360			4.22466
AT2G37150			4.20453
AT2G37160			4.20453
AT3G05760			4.16309			5.43349
AT5G15120			4.1469
AT5G58140			4.13537
AT5G58150			4.13537
AT3G48530			4.12073
AT5G65110			4.06912
AT2G27730			4.05437
AT2G25570			4.04456
AT2G25580			4.04456
AT1G60900			3.98081
AT3G55940			3.96559		5.77368	5.72565
AT2G46340			3.95449
AT3G15940			3.90413
AT3G58400			3.89303
AT4G39870			3.88657
AT5G03330			3.88224
AT1G68300			3.87248
AT1G68310			3.87248
AT1G77410			3.85904
AT1G77420			3.85904
AT2G43330			3.84986
AT1G22030			3.84961
AT1G27980			3.84033
AT1G77890			3.80865
AT3G16940			3.80642
AT2G38420			3.79632
AT1G78670			3.79376
AT1G27760			3.79009
AT3G50840			3.78419
AT4G35310			3.7821
AT1G04930			3.77857
AT1G04940			3.77857
AT1G04945			3.77857
AT5G41140			3.7591
AT2G27310			3.75779
AT5G07910			3.73799
AT5G60560			3.73784
AT4G24230			3.7329
AT2G18510			3.7234
AT1G62040			3.70174
AT5G42220			3.6908
AT1G10090			3.67701
AT2G24290			3.67446
AT3G10030			3.64994
AT2G19910			3.63621			5.76113
AT5G13410			3.61341
AT4G17940			3.55017
AT3G59000			3.43248
AT4G18130			3.39221
AT2G46700			3.35165
AT1G62870			3.20068
AT3G05170			3.13972
AT5G40140			2.90294
AT2G40802			-2.74637
AT2G40805			-2.74637
AT1G08290			-2.84328
AT1G08300			-2.84328
AT2G18500			-3.03006
AT3G19200			-3.0953
AT5G41660			-3.31953
AT5G41663			-3.31953
AT5G47850			-3.63027
AT5G50840			-3.85118
AT1G54750			-4.00394		-5.48917
AT4G26520			-4.01997
AT5G25160			-4.17316
AT2G40750			-4.37049		-3.67652
AT5G44555			-4.37225
AT3G49660			-4.38525			-5.2156
AT2G29300			-4.40193		-5.85625	-5.9726
AT2G29310			-4.40193		-5.85625	-5.9726
AT2G29320			-4.40193		-5.85625	-5.9726
AT5G24080			-4.57941		-5.63477	-5.88435
AT1G68330			-4.59594
AT1G16830			-4.59973		-5.25206
AT5G62350			-4.71392		-5.43402	-5.49556
AT3G23635			-4.77959		-4.71732
AT3G23637			-4.77959		-4.71732
AT4G24026			-4.80183		-5.35945
AT4G24030			-4.80183		-5.35945
AT1G68050			-4.80803
AT4G22165			-4.89437
AT1G55205			-4.89675
AT1G49560			-4.93829
AT5G20920			-4.98332		-5.59224
AT2G05310			-5.01191
AT5G25790			-5.01427
AT5G06550			-5.04834		-4.80339
AT1G05370			-5.13227
AT3G15460			-5.19245		-4.81999
AT4G33495			-5.21039
AT1G58602			-5.27552			-5.63599
AT1G06460			-5.46679
AT1G06470			-5.46679
AT5G44400			-5.48821		-5.36071	-5.70256
AT1G14830			-5.54827		-6.49427
AT1G23540			-5.72989		-4.82861
AT2G38870			-6.18355
AT5G66360			-6.32126		-5.6415
AT5G53840			-6.52323		-5.64938
AT1G15560			-7.85159
AT3G06360			-7.9109		-7.5952
AT3G06370			-7.9109		-7.5952
AT4G37590				6.26267	5.74173
AT1G10910				5.75127	5.36017
AT1G07135				5.68285	5.09401
AT2G24610				5.56588
AT1G33220				5.54042
AT3G59300				5.3072
AT5G52270				5.22711	4.37481
AT5G35910				-5.21985
AT1G58060				-5.37623
AT3G07140				-5.39396
AT2G36360				-5.42491
AT2G36370				-5.42491
AT4G25150				-5.44895		6.19345
AT3G05990				-5.46601		5.44397
AT4G14510				-5.4869		5.62681
AT4G14520				-5.4869		5.62681
AT3G08943				-5.52755
AT3G20395				-5.57524
AT4G11830				-5.58512
AT1G23440				-5.63292		5.26282
AT3G29780				-5.67731		5.94041
AT4G31850				-5.73113
AT2G40540				-5.76601		5.66735
AT1G74330				-5.76933		5.40616
AT3G47836				-5.80895		5.43988
AT1G80710				-5.81319
AT1G80720				-5.81319
AT1G62810				-5.81886
AT2G44120				-5.87462		5.05413
AT5G52580				-5.93624		5.0109
AT1G21120				-5.95315		5.25218
AT1G09950				-5.97653
AT1G35670				-6.08446
AT1G76630				-6.10175
AT1G57765				-6.13237		5.6532
AT5G43260				-6.14893		5.40117
AT1G68720				-6.17395
AT3G19170				-6.20607		5.59454
AT2G30933				-6.37696	-6.36556
AT3G49710				-6.3894		4.92952
AT2G38570					6.12873
AT2G38580					6.12873
AT1G02280					5.76913
AT5G46510					5.7342
AT1G14320					5.67799	5.62977
AT4G18282					5.59225
AT3G21070					5.58622
AT1G70520					5.55675
AT1G28580					5.49055
AT5G47540					5.46216
AT5G25270					5.41659
AT3G04730					5.35422
AT2G41890					5.30559
AT2G43445					5.2612
AT1G74740					5.20454
AT5G65685					5.0971	5.04823
AT1G29170					5.06429
AT2G46620					5.01367
AT4G09340					4.94594
AT1G26540					4.92665
AT1G26550					4.92665
AT4G02980					4.85772
AT4G02990					4.85772
AT2G13660					4.83888
AT5G57010					4.82598
AT5G13990					4.78207
AT3G46290					4.77995
AT5G08139					4.75424
AT5G17860					4.60892
AT1G58320					4.5545
AT1G23960					4.52411
AT2G35360					4.28524
AT2G35370					4.28524
AT3G05500					4.2043	5.6106
AT3G01720					4.1662
AT3G07680					-3.89554
AT1G21270					-4.01796
AT4G27840					-4.02411
AT5G40520					-4.08695
AT5G40530					-4.08695
AT2G22250					-4.1863
AT2G19560					-4.48664
AT2G25010					-4.58622
AT5G59810					-5.00005	-5.66487
AT5G49120					-5.10121
AT4G16470					-5.42066	-5.62557
AT3G45950					-5.45397
AT4G31730					-5.53102
AT2G13790					-5.53453
AT3G57600					-5.75583
AT2G32000					-5.79926
AT1G64470					-5.83291	-5.96316
AT1G23230						5.97312
AT3G05620						5.96899
AT2G41010						5.87767
AT3G51050						5.85172
AT5G02270						5.79722
AT5G02280						5.79722
AT5G17490						5.70272
AT5G25940						5.69175
AT5G03020						5.68892
AT4G37630						5.68385
AT5G40270						5.68039
AT3G55870						5.6454
AT2G25930						5.57796
AT5G52840						5.57545
AT1G04040						5.475
AT1G77530						5.43161
AT5G54600						5.42104
AT1G54030						5.35266
AT3G53980						5.34977
AT3G05200						5.25477
AT5G37890						5.24235
AT3G29350						5.20184
AT1G09575						5.176
AT4G18300						5.14328
AT4G36550						5.13222
AT3G44680						5.12011
AT1G09176						5.10365
AT2G18740						4.92042
AT1G26900						4.88772
AT1G26910						4.88772
AT2G02590						4.88436
AT4G24970						4.87184
AT4G27745						4.82274
AT2G43500						4.75268
AT1G28680						4.60421
AT5G42540						4.45557
AT1G15970						-4.76052
AT1G04580						-4.90954
AT4G35480						-4.9274
AT5G57030						-5.78821
