# Supplementary material for: Temporal dynamics of gene expression and histone marks at the Arabidopsis shoot meristem during flowering
Source: Nat Commun. 2017 May 17;8:15120. doi: 10.1038/ncomms15120 (PMC5442315; doi:10.1038/ncomms15120)
Supplement: Supplementary Data 9 — Categories of potentially bivalent chromatin states on protein coding genes. [file ncomms15120-s10.xlsx]

## Sheet: Sheet1
Supplementary Data 9. Categories of potentially bivalent chromatin states on protein coding genes
Note:	Categories:	0: K4 or K27 not present on TSS, or not overlapping
		1: K27 > K4, partial overlap
		2: K27 > K4, harboring
		3: K4 > K27, partial overlap
		4: K4 > K27, embedded
Gene ID	Biotype	Category at 0LD	Category at 1LD	Category at 2LD	Category at 3LD
AT1G67090	protein_coding	4	4	0	4
AT1G67430	protein_coding	4	4	4	4
AT2G30860	protein_coding	4	0	4	4
AT2G06520	protein_coding	4	4	4	4
AT4G30993	protein_coding	4	0	0	0
AT3G54890	protein_coding	4	4	4	4
AT1G13930	protein_coding	4	0	0	4
AT5G54270	protein_coding	4	4	4	4
AT3G06700	protein_coding	4	4	0	4
AT2G34480	protein_coding	4	4	4	4
AT4G21960	protein_coding	4	4	4	4
AT4G10340	protein_coding	4	0	4	4
AT1G79040	protein_coding	4	4	4	4
AT3G47470	protein_coding	4	4	4	4
AT4G27090	protein_coding	4	0	0	0
AT3G49910	protein_coding	4	4	4	4
AT5G15200	protein_coding	4	0	0	4
AT1G31330	protein_coding	4	4	4	4
AT5G27850	protein_coding	4	4	4	4
AT5G20290	protein_coding	4	4	4	4
AT1G55670	protein_coding	4	4	4	1
AT3G25840	protein_coding	4	4	4	4
AT2G02100	protein_coding	4	0	0	4
AT5G11740	protein_coding	4	0	4	4
AT1G08380	protein_coding	4	1	0	0
AT2G18020	protein_coding	4	4	4	4
AT4G12800	protein_coding	4	4	4	4
AT3G52590	protein_coding	4	4	4	4
AT3G26520	protein_coding	4	4	4	4
AT1G20920	protein_coding	4	4	4	4
AT3G11510	protein_coding	4	4	0	4
AT2G16600	protein_coding	4	4	4	4
AT3G04400	protein_coding	4	4	4	4
AT5G56710	protein_coding	4	4	0	4
AT5G63530	protein_coding	4	4	0	4
AT4G36980	protein_coding	4	4	4	4
AT2G30570	protein_coding	4	4	0	4
AT3G21055	protein_coding	4	1	1	1
AT3G15450	protein_coding	4	4	0	0
AT5G18380	protein_coding	4	4	0	4
AT3G09200	protein_coding	4	4	4	4
AT4G39200	protein_coding	4	4	0	4
AT2G41430	protein_coding	4	4	0	4
AT1G01100	protein_coding	4	4	0	4
AT3G09500	protein_coding	4	0	0	4
AT5G66570	protein_coding	4	4	4	4
AT3G11940	protein_coding	4	4	3	4
AT1G06680	protein_coding	4	4	4	4
AT4G28750	protein_coding	4	0	4	4
AT5G60030	protein_coding	4	4	4	4
AT1G13440	protein_coding	4	4	4	4
AT2G27720	protein_coding	4	4	0	0
AT3G53740	protein_coding	4	4	0	4
AT1G78040	protein_coding	4	4	0	4
AT5G02960	protein_coding	4	0	0	0
AT4G16720	protein_coding	4	4	4	4
AT5G01530	protein_coding	4	4	4	4
AT4G02770	protein_coding	4	4	4	4
AT4G18100	protein_coding	4	4	0	4
AT5G02500	protein_coding	4	4	0	4
AT1G80930	protein_coding	4	4	4	4
AT4G00100	protein_coding	4	4	4	4
AT2G01250	protein_coding	4	4	4	4
AT5G54770	protein_coding	4	4	4	4
AT1G28290	protein_coding	4	0	4	0
AT4G34670	protein_coding	4	1	4	4
AT1G72370	protein_coding	4	4	4	4
AT1G15200	protein_coding	4	4	0	0
AT2G36160	protein_coding	4	0	0	0
AT1G52300	protein_coding	4	4	4	4
AT5G60390	protein_coding	4	4	4	4
AT4G03210	protein_coding	4	0	4	4
AT2G14890	protein_coding	4	4	0	4
AT5G64040	protein_coding	4	4	4	4
AT1G69620	protein_coding	4	4	0	4
AT1G17880	protein_coding	4	4	4	4
AT3G16080	protein_coding	4	4	4	4
AT2G39460	protein_coding	4	0	0	0
AT5G62390	protein_coding	4	4	4	4
AT1G02780	protein_coding	4	4	4	4
AT3G53020	protein_coding	4	1	1	1
AT3G16240	protein_coding	4	0	4	4
AT1G30380	protein_coding	4	0	4	4
AT1G29070	protein_coding	4	4	4	4
AT1G26630	protein_coding	4	4	0	4
AT1G48350	protein_coding	4	4	0	4
AT3G08940	protein_coding	4	4	4	4
AT1G18540	protein_coding	4	4	0	4
AT5G09510	protein_coding	4	0	0	4
AT4G39260	protein_coding	4	0	0	0
AT3G44010	protein_coding	4	4	4	4
AT5G46430	protein_coding	4	4	4	4
AT3G24830	protein_coding	4	4	0	4
AT4G17390	protein_coding	4	1	4	4
AT1G09690	protein_coding	4	4	0	4
AT3G53460	protein_coding	4	4	4	4
AT1G08830	protein_coding	4	4	4	4
AT5G02450	protein_coding	4	0	4	0
AT4G13940	protein_coding	4	4	4	4
AT2G26500	protein_coding	4	4	1	4
AT2G28790	protein_coding	4	4	4	4
AT3G05590	protein_coding	4	0	0	4
AT1G60200	protein_coding	4	4	4	4
AT5G41520	protein_coding	4	2	1	1
AT2G25210	protein_coding	4	4	0	4
AT4G15000	protein_coding	4	4	4	4
AT3G12120	protein_coding	4	0	0	4
AT2G20260	protein_coding	4	4	0	4
AT2G22795	protein_coding	4	0	0	4
AT3G62870	protein_coding	4	0	4	4
AT3G24080	protein_coding	4	0	0	4
AT5G19510	protein_coding	4	4	4	4
AT2G32060	protein_coding	4	4	0	4
AT3G14205	protein_coding	4	4	0	4
AT2G37190	protein_coding	4	4	4	4
AT1G14320	protein_coding	4	0	0	4
AT5G58200	protein_coding	4	4	0	4
AT5G65220	protein_coding	4	0	0	4
AT1G48300	protein_coding	4	4	4	4
AT1G28330	protein_coding	4	0	0	4
AT4G27440	protein_coding	4	4	4	4
AT1G52230	protein_coding	4	4	1	4
AT3G08610	protein_coding	4	0	0	4
AT1G23290	protein_coding	4	4	4	4
AT3G49680	protein_coding	4	0	4	4
AT5G14920	protein_coding	4	1	1	1
AT1G70620	protein_coding	4	4	4	4
AT5G17920	protein_coding	4	4	4	4
AT2G46330	protein_coding	4	0	4	4
AT1G60950	protein_coding	4	4	4	4
AT3G56020	protein_coding	4	4	4	4
AT3G53870	protein_coding	4	4	4	4
AT4G40040	protein_coding	4	4	4	4
AT3G56910	protein_coding	4	4	0	4
AT2G16940	protein_coding	4	4	4	4
AT1G64720	protein_coding	4	4	4	4
AT3G25520	protein_coding	4	4	0	4
AT5G10360	protein_coding	4	4	0	4
AT3G48140	protein_coding	4	4	4	4
AT1G04270	protein_coding	4	4	4	4
AT5G64140	protein_coding	4	0	0	0
AT5G57290	protein_coding	4	4	4	4
AT1G67230	protein_coding	4	4	4	0
AT2G47610	protein_coding	4	0	0	0
AT1G31812	protein_coding	4	0	0	0
AT1G07890	protein_coding	4	4	4	4
AT4G38740	protein_coding	4	4	4	4
AT3G04920	protein_coding	4	4	4	4
AT3G08580	protein_coding	4	4	0	4
AT4G25500	protein_coding	4	0	0	4
AT3G16140	protein_coding	4	4	0	4
AT1G24100	protein_coding	4	4	4	4
AT5G62350	protein_coding	4	4	4	0
AT4G14040	protein_coding	4	4	4	0
AT1G21440	protein_coding	4	4	4	4
AT5G65050	protein_coding	4	4	0	4
AT4G05320	protein_coding	4	4	4	1
AT1G77940	protein_coding	4	4	1	1
AT1G74250	protein_coding	4	4	0	4
AT3G05560	protein_coding	4	0	0	0
AT3G54210	protein_coding	4	4	0	4
AT5G47210	protein_coding	4	4	4	4
AT5G67320	protein_coding	4	0	0	1
AT5G17870	protein_coding	4	4	4	4
AT1G76810	protein_coding	4	4	0	4
AT5G16130	protein_coding	4	0	0	4
AT5G16780	protein_coding	4	4	4	4
AT3G26740	protein_coding	4	0	0	0
AT2G36620	protein_coding	4	0	0	0
AT3G04840	protein_coding	4	4	0	0
AT1G35680	protein_coding	4	4	0	4
AT5G20020	protein_coding	4	4	4	0
AT1G43170	protein_coding	4	4	4	4
AT3G45030	protein_coding	4	4	0	4
AT1G03130	protein_coding	4	4	4	4
AT4G21280	protein_coding	4	4	4	4
AT4G39090	protein_coding	4	4	4	4
AT2G45960	protein_coding	4	4	4	4
AT2G21580	protein_coding	4	4	4	0
AT1G48920	protein_coding	4	0	4	4
AT5G47930	protein_coding	4	4	0	4
AT3G62530	protein_coding	4	4	4	4
AT1G75350	protein_coding	4	4	4	4
AT1G27400	protein_coding	4	4	4	4
AT4G32260	protein_coding	4	4	4	4
AT1G78630	protein_coding	4	4	4	4
AT3G02560	protein_coding	4	4	4	1
AT5G60670	protein_coding	4	4	0	4
AT3G13920	protein_coding	4	0	0	4
AT4G34110	protein_coding	4	4	4	4
AT2G38140	protein_coding	4	4	4	4
AT3G56940	protein_coding	4	4	4	4
AT3G63410	protein_coding	4	3	4	4
AT1G56110	protein_coding	4	4	4	4
AT5G59880	protein_coding	4	4	0	4
AT1G60640	protein_coding	4	4	0	0
AT1G22780	protein_coding	4	4	4	4
AT5G52650	protein_coding	4	4	4	4
AT5G24670	protein_coding	4	4	4	4
AT1G66410	protein_coding	4	4	1	4
AT5G54600	protein_coding	4	1	0	4
AT4G18730	protein_coding	4	0	0	4
AT3G57150	protein_coding	4	4	4	4
AT3G07230	protein_coding	4	4	0	4
AT3G02468	protein_coding	4	4	0	4
AT2G02160	protein_coding	4	4	4	4
AT3G61860	protein_coding	4	0	1	1
AT2G42310	protein_coding	4	4	4	4
AT2G17360	protein_coding	4	4	4	4
AT3G11630	protein_coding	4	0	4	4
AT2G20610	protein_coding	4	4	4	4
AT1G21500	protein_coding	4	0	0	4
AT1G08880	protein_coding	4	4	4	4
AT4G30250	protein_coding	4	4	4	4
AT1G30230	protein_coding	4	1	3	4
AT4G36130	protein_coding	4	4	0	4
AT4G20150	protein_coding	4	4	0	0
AT5G43460	protein_coding	4	4	4	4
AT2G45070	protein_coding	4	0	0	4
AT1G20020	protein_coding	4	4	4	4
AT1G26880	protein_coding	4	4	4	4
AT2G43030	protein_coding	4	4	4	4
AT5G08000	protein_coding	4	4	4	4
AT5G27770	protein_coding	4	0	0	4
AT3G20390	protein_coding	4	4	4	4
AT1G04480	protein_coding	4	4	4	4
AT2G37270	protein_coding	4	0	0	4
AT5G01350	protein_coding	4	0	4	4
AT4G24770	protein_coding	4	4	4	4
AT1G15270	protein_coding	4	0	4	1
AT4G35100	protein_coding	4	4	4	4
AT4G34870	protein_coding	4	4	4	4
AT5G59850	protein_coding	4	0	0	4
AT4G30530	protein_coding	4	4	4	4
AT1G05190	protein_coding	4	0	0	4
AT1G74050	protein_coding	4	4	4	4
AT5G02870	protein_coding	4	4	4	4
AT1G56340	protein_coding	4	0	0	0
AT5G59613	protein_coding	4	4	0	4
AT4G13430	protein_coding	4	4	4	4
AT5G22920	protein_coding	4	4	4	4
AT5G39740	protein_coding	4	0	0	4
AT3G17100	protein_coding	4	4	4	0
AT3G22380	protein_coding	4	4	4	4
AT5G02160	protein_coding	4	1	0	4
AT3G18035	protein_coding	4	4	0	4
AT5G22640	protein_coding	4	4	4	4
AT1G65290	protein_coding	4	4	4	4
AT1G80780	protein_coding	4	4	4	4
AT1G62560	protein_coding	4	4	4	4
AT2G31790	protein_coding	4	0	0	4
AT2G39730	protein_coding	4	4	4	4
AT1G02840	protein_coding	4	4	0	0
AT2G43100	protein_coding	4	4	0	1
AT4G03280	protein_coding	4	4	4	4
AT4G13850	protein_coding	4	4	0	4
AT1G09590	protein_coding	4	4	4	4
AT3G14310	protein_coding	4	0	0	4
AT1G56280	protein_coding	4	0	0	4
AT3G02020	protein_coding	4	4	4	4
AT1G01620	protein_coding	4	4	4	4
AT1G74060	protein_coding	4	4	4	1
AT2G22425	protein_coding	4	4	4	4
AT4G05050	protein_coding	4	4	4	4
AT4G09000	protein_coding	4	4	0	4
AT2G02760	protein_coding	4	4	4	4
AT4G30760	protein_coding	4	4	4	4
AT5G51550	protein_coding	4	4	0	4
AT3G53430	protein_coding	4	4	1	4
AT1G70490	protein_coding	4	0	4	1
AT5G65900	protein_coding	4	4	0	4
AT5G09880	protein_coding	4	4	4	4
AT5G02610	protein_coding	4	0	0	4
AT1G78380	protein_coding	4	4	4	4
AT3G28900	protein_coding	4	4	4	4
AT3G16840	protein_coding	4	4	0	0
AT1G72020	protein_coding	4	0	4	4
AT1G12900	protein_coding	4	4	4	4
AT2G11910	protein_coding	4	0	0	4
AT4G09800	protein_coding	4	0	0	0
AT3G22890	protein_coding	4	4	4	4
AT4G16980	protein_coding	4	4	3	4
AT4G34700	protein_coding	4	4	4	0
AT3G07110	protein_coding	4	3	4	4
AT2G37220	protein_coding	4	4	4	4
AT5G54940	protein_coding	4	0	0	0
AT5G46110	protein_coding	4	4	0	4
AT5G35530	protein_coding	4	4	4	4
AT1G72150	protein_coding	4	0	0	0
AT3G44310	protein_coding	4	1	1	4
AT5G44340	protein_coding	4	0	4	4
AT3G54670	protein_coding	4	4	4	4
AT4G39680	protein_coding	4	4	4	4
AT5G25280	protein_coding	4	4	4	4
AT1G50010	protein_coding	4	1	1	1
AT3G09860	protein_coding	4	4	4	4
AT4G00430	protein_coding	4	4	4	4
AT4G14960	protein_coding	4	0	0	4
AT1G54630	protein_coding	4	4	4	4
AT1G18080	protein_coding	4	4	4	4
AT2G45470	protein_coding	4	4	4	4
AT1G52740	protein_coding	4	4	0	4
AT4G21660	protein_coding	4	4	0	4
AT5G19140	protein_coding	4	4	4	4
AT5G45775	protein_coding	4	4	4	4
AT3G23820	protein_coding	4	4	4	4
AT1G51060	protein_coding	4	0	4	4
AT5G55040	protein_coding	4	4	4	4
AT5G21940	protein_coding	4	4	4	0
AT5G10450	protein_coding	4	4	4	4
AT3G45980	protein_coding	4	4	0	4
AT1G75950	protein_coding	4	4	4	4
AT3G27850	protein_coding	4	4	0	4
AT2G42220	protein_coding	4	4	0	4
AT4G26710	protein_coding	4	4	4	4
AT3G50690	protein_coding	4	0	4	4
AT4G29410	protein_coding	4	4	0	4
AT3G61440	protein_coding	4	4	4	4
AT3G10860	protein_coding	4	4	4	4
AT4G12600	protein_coding	4	4	0	4
AT1G56070	protein_coding	4	4	4	4
AT3G52220	protein_coding	4	4	1	4
AT1G14980	protein_coding	4	4	4	4
AT1G77080	protein_coding	4	0	0	4
AT3G05220	protein_coding	4	0	4	4
AT2G02570	protein_coding	4	0	0	0
AT5G37780	protein_coding	4	1	1	4
AT2G24762	protein_coding	4	4	4	4
AT4G37540	protein_coding	4	0	4	4
AT1G67785	protein_coding	4	1	0	0
AT3G56860	protein_coding	4	4	4	4
AT3G25920	protein_coding	4	4	4	4
AT1G74270	protein_coding	4	4	4	0
AT1G02140	protein_coding	4	4	4	4
AT1G10200	protein_coding	4	0	4	4
AT1G10320	protein_coding	4	4	0	4
AT1G52220	protein_coding	4	4	1	4
AT1G09750	protein_coding	4	4	4	4
AT5G54760	protein_coding	4	0	0	0
AT4G37450	protein_coding	4	4	4	4
AT5G65310	protein_coding	4	4	0	4
AT1G04410	protein_coding	4	4	1	1
AT2G46820	protein_coding	4	4	4	4
AT5G20250	protein_coding	4	4	0	0
AT5G41700	protein_coding	4	0	0	0
AT4G19160	protein_coding	4	0	4	4
AT1G15690	protein_coding	4	4	4	4
AT1G22530	protein_coding	4	4	4	4
AT3G17390	protein_coding	4	4	4	4
AT1G75310	protein_coding	4	4	4	4
AT5G27380	protein_coding	4	4	0	4
AT5G24165	protein_coding	4	0	4	4
AT1G65720	protein_coding	4	4	4	4
AT2G27730	protein_coding	4	4	0	4
AT2G33450	protein_coding	4	4	0	0
AT3G06680	protein_coding	4	0	4	4
AT1G33470	protein_coding	4	4	4	4
AT4G36690	protein_coding	4	4	0	4
AT5G20500	protein_coding	4	0	0	4
AT5G55190	protein_coding	4	4	4	4
AT5G53560	protein_coding	4	4	0	0
AT3G03780	protein_coding	4	0	0	4
AT3G55770	protein_coding	4	4	0	4
AT3G52730	protein_coding	4	4	4	1
AT1G79280	protein_coding	4	4	4	4
AT1G23490	protein_coding	4	4	0	4
AT3G11450	protein_coding	4	4	4	4
AT2G28950	protein_coding	4	4	4	4
AT5G61410	protein_coding	4	4	0	4
AT3G13120	protein_coding	4	4	4	0
AT5G22080	protein_coding	4	4	0	0
AT1G14685	protein_coding	4	0	4	4
AT4G16500	protein_coding	4	0	4	4
AT4G15030	protein_coding	4	4	0	4
AT3G18080	protein_coding	4	4	4	4
AT5G64400	protein_coding	4	4	4	0
AT4G25570	protein_coding	4	0	4	4
AT3G26060	protein_coding	4	4	4	0
AT5G09810	protein_coding	4	4	4	4
AT3G61460	protein_coding	4	0	0	4
AT2G19750	protein_coding	4	0	0	4
AT1G04820	protein_coding	4	4	4	4
AT4G29350	protein_coding	4	0	4	4
AT3G52300	protein_coding	4	4	4	4
AT2G27030	protein_coding	4	0	4	0
AT5G27860	protein_coding	4	1	4	4
AT1G29470	protein_coding	4	0	4	4
AT5G40950	protein_coding	4	4	4	4
AT1G20100	protein_coding	4	1	4	4
AT2G31490	protein_coding	4	0	0	4
AT2G21160	protein_coding	4	0	0	4
AT1G80040	protein_coding	4	4	4	4
AT1G51650	protein_coding	4	0	4	4
AT4G02720	protein_coding	4	4	4	4
AT4G26110	protein_coding	4	0	0	0
AT2G20820	protein_coding	4	4	4	4
AT2G29210	protein_coding	4	4	4	4
AT5G16730	protein_coding	4	4	0	4
AT2G21290	protein_coding	4	4	0	4
AT2G39390	protein_coding	4	4	0	4
AT1G03600	protein_coding	4	4	4	4
AT1G07140	protein_coding	4	4	4	4
AT1G75630	protein_coding	4	0	1	4
AT3G22740	protein_coding	4	2	1	4
AT2G05310	protein_coding	4	4	0	0
AT5G47570	protein_coding	4	0	4	4
AT2G17240	protein_coding	4	4	4	4
AT2G47170	protein_coding	4	4	4	4
AT3G04120	protein_coding	4	4	4	4
AT4G27230	protein_coding	4	4	0	4
AT1G68790	protein_coding	4	4	0	4
AT3G49430	protein_coding	4	4	0	4
AT3G09980	protein_coding	4	4	4	4
AT3G55440	protein_coding	4	0	0	4
AT1G64510	protein_coding	4	4	4	4
AT2G25670	protein_coding	4	4	4	4
AT4G38470	protein_coding	4	4	4	4
AT5G09650	protein_coding	4	0	4	4
AT3G17020	protein_coding	4	0	0	4
AT1G31970	protein_coding	4	4	0	4
AT1G49140	protein_coding	4	0	4	4
AT1G08520	protein_coding	4	4	4	4
AT2G20890	protein_coding	4	4	0	4
AT5G47110	protein_coding	4	4	4	4
AT2G26900	protein_coding	4	4	0	4
AT5G53440	protein_coding	4	4	4	4
AT5G65630	protein_coding	4	4	4	4
AT4G07825	protein_coding	4	4	4	4
AT3G08030	protein_coding	4	4	4	4
AT5G65770	protein_coding	4	4	4	4
AT2G31360	protein_coding	4	4	4	4
AT5G56030	protein_coding	4	0	4	4
AT4G27500	protein_coding	4	0	4	4
AT3G05650	protein_coding	4	4	4	4
AT3G54600	protein_coding	4	0	0	4
AT2G44200	protein_coding	4	4	4	4
AT4G26840	protein_coding	4	4	4	4
AT4G17520	protein_coding	4	4	4	4
AT3G09630	protein_coding	4	4	4	4
AT2G15890	protein_coding	4	4	0	4
AT4G33625	protein_coding	4	4	0	4
AT3G56590	protein_coding	4	0	4	4
AT3G01540	protein_coding	4	4	0	4
AT4G16141	protein_coding	4	4	4	4
AT5G67070	protein_coding	4	4	0	4
AT1G76180	protein_coding	4	4	0	4
AT1G78300	protein_coding	4	4	4	4
AT5G22650	protein_coding	4	4	4	4
AT3G57520	protein_coding	4	0	0	4
AT4G03520	protein_coding	4	4	4	4
AT3G54920	protein_coding	4	4	4	3
AT4G02530	protein_coding	4	4	4	4
AT4G30690	protein_coding	4	0	4	1
AT5G47030	protein_coding	4	4	4	4
AT1G61570	protein_coding	4	4	4	0
AT4G19110	protein_coding	4	0	4	4
AT5G38980	protein_coding	4	4	0	4
AT2G43970	protein_coding	4	4	4	4
AT2G36530	protein_coding	4	0	0	4
AT4G11150	protein_coding	4	4	0	4
AT1G68560	protein_coding	4	4	4	0
AT1G65930	protein_coding	4	4	4	4
AT5G47190	protein_coding	4	4	4	4
AT1G72440	protein_coding	4	0	4	4
AT5G58070	protein_coding	4	0	4	4
AT4G24190	protein_coding	4	4	0	0
AT1G73490	protein_coding	4	4	0	4
AT3G63490	protein_coding	4	4	4	4
AT2G16485	protein_coding	4	4	4	4
AT4G01310	protein_coding	4	4	1	4
AT3G56800	protein_coding	4	4	1	4
AT4G23100	protein_coding	4	4	0	4
AT1G28060	protein_coding	4	4	4	4
AT1G32210	protein_coding	4	4	4	4
AT1G68590	protein_coding	4	4	4	4
AT1G73885	protein_coding	4	4	4	4
AT1G23310	protein_coding	4	4	4	4
AT3G10090	protein_coding	4	0	0	0
AT5G60920	protein_coding	4	4	4	4
AT5G02810	protein_coding	4	0	0	4
AT2G34250	protein_coding	4	4	4	4
AT5G61790	protein_coding	4	4	4	4
AT1G18250	protein_coding	4	0	0	4
AT4G03205	protein_coding	4	4	4	4
AT1G04080	protein_coding	4	4	0	4
AT2G45590	protein_coding	4	4	4	4
AT4G35450	protein_coding	4	1	1	1
AT3G15190	protein_coding	4	4	4	4
AT1G56200	protein_coding	4	4	4	4
AT5G48810	protein_coding	4	4	0	4
AT3G47650	protein_coding	4	0	4	4
AT4G08980	protein_coding	4	4	4	4
AT1G01300	protein_coding	4	4	4	4
AT3G02400	protein_coding	4	0	4	4
AT2G21170	protein_coding	4	4	4	4
AT2G45820	protein_coding	4	4	0	4
AT1G20010	protein_coding	4	0	0	0
AT5G28750	protein_coding	4	4	4	4
AT5G24490	protein_coding	4	4	0	4
AT3G18780	protein_coding	4	0	0	4
AT2G01910	protein_coding	4	4	0	4
AT5G65670	protein_coding	4	4	0	4
AT5G23280	protein_coding	4	4	4	4
AT1G68490	protein_coding	4	4	4	4
AT3G10040	protein_coding	4	4	4	4
AT2G04390	protein_coding	4	0	0	3
AT3G57930	protein_coding	4	4	0	0
AT5G58250	protein_coding	4	4	4	4
AT5G67510	protein_coding	4	4	4	4
AT5G60640	protein_coding	4	4	3	4
AT5G20570	protein_coding	4	0	0	4
AT3G01130	protein_coding	4	0	0	4
AT1G48630	protein_coding	4	4	4	1
AT5G66030	protein_coding	4	4	0	4
AT5G06360	protein_coding	4	4	4	4
AT1G10590	protein_coding	4	0	4	4
AT5G19760	protein_coding	4	0	0	0
AT2G46280	protein_coding	4	0	4	4
AT3G13750	protein_coding	4	4	4	4
AT5G41685	protein_coding	4	0	4	4
AT4G32470	protein_coding	4	4	0	4
AT5G11450	protein_coding	4	3	4	0
AT4G27520	protein_coding	4	4	4	4
AT3G08740	protein_coding	4	0	0	4
AT4G35570	protein_coding	4	4	0	0
AT4G37260	protein_coding	4	4	4	4
AT1G19350	protein_coding	4	4	4	4
AT1G56330	protein_coding	4	4	4	4
AT1G07920	protein_coding	4	0	0	0
AT1G06530	protein_coding	4	4	4	4
AT3G01790	protein_coding	4	0	0	0
AT5G50850	protein_coding	4	4	4	0
AT5G03660	protein_coding	4	4	0	4
AT5G10860	protein_coding	4	4	4	4
AT1G15370	protein_coding	4	4	0	4
AT5G17900	protein_coding	4	0	0	0
AT4G34760	protein_coding	4	4	4	0
AT1G22840	protein_coding	4	4	4	4
AT2G41420	protein_coding	4	4	0	4
AT5G04830	protein_coding	4	4	0	0
AT4G02510	protein_coding	4	4	4	4
AT3G57870	protein_coding	4	0	4	4
AT5G38480	protein_coding	4	4	0	0
AT1G15280	protein_coding	4	4	4	1
AT1G74470	protein_coding	4	4	4	4
AT3G52930	protein_coding	4	0	4	4
AT5G16110	protein_coding	4	4	0	4
AT2G43760	protein_coding	4	4	4	4
AT1G42960	protein_coding	4	0	4	0
AT5G44180	protein_coding	4	4	4	4
AT5G04590	protein_coding	4	4	4	4
AT1G56300	protein_coding	4	3	0	0
AT5G64030	protein_coding	4	0	0	0
AT1G53780	protein_coding	4	0	0	0
AT2G47470	protein_coding	4	4	4	4
AT3G12780	protein_coding	4	4	4	4
AT3G22960	protein_coding	4	4	4	4
AT3G57050	protein_coding	4	0	4	4
AT5G17910	protein_coding	4	0	0	4
AT5G21090	protein_coding	4	4	4	4
AT3G13570	protein_coding	4	4	0	4
AT2G27860	protein_coding	4	4	4	4
AT4G11420	protein_coding	4	4	4	4
AT5G21105	protein_coding	4	3	4	4
AT4G29480	protein_coding	4	4	0	4
AT5G52240	protein_coding	4	4	1	4
AT1G28190	protein_coding	4	0	0	4
AT3G18490	protein_coding	4	4	4	4
AT5G07960	protein_coding	4	4	4	4
AT3G13460	protein_coding	4	4	4	4
AT5G35790	protein_coding	4	4	4	4
AT5G24890	protein_coding	4	4	4	0
AT1G59750	protein_coding	4	0	0	0
AT5G17770	protein_coding	4	4	4	4
AT2G47840	protein_coding	4	4	4	4
AT5G08290	protein_coding	4	4	1	1
AT3G61580	protein_coding	4	4	4	4
AT2G31410	protein_coding	4	4	4	4
AT5G24930	protein_coding	4	4	4	4
AT5G14030	protein_coding	4	4	4	4
AT1G52360	protein_coding	4	4	0	4
AT3G58840	protein_coding	4	0	0	0
AT3G42790	protein_coding	4	4	0	4
AT5G60680	protein_coding	4	4	0	0
AT3G53440	protein_coding	4	4	1	4
AT1G22330	protein_coding	4	1	4	3
AT1G29965	protein_coding	4	4	0	4
AT2G36170	protein_coding	4	0	0	4
AT4G32060	protein_coding	4	4	4	4
AT2G01140	protein_coding	4	4	4	4
AT1G33810	protein_coding	4	0	4	4
AT5G56360	protein_coding	4	1	1	4
AT1G14400	protein_coding	4	4	0	4
AT4G09650	protein_coding	4	4	4	4
AT3G62580	protein_coding	4	4	4	4
AT1G08110	protein_coding	4	4	4	4
AT5G64740	protein_coding	4	4	4	4
AT3G16000	protein_coding	4	4	4	4
AT1G54500	protein_coding	4	0	0	4
AT5G26600	protein_coding	4	4	4	4
AT1G02680	protein_coding	4	4	0	0
AT1G30360	protein_coding	4	4	4	4
AT2G40765	protein_coding	4	4	4	4
AT1G01090	protein_coding	4	4	4	4
AT4G16630	protein_coding	4	4	4	4
AT3G56130	protein_coding	4	4	0	4
AT1G16810	protein_coding	4	0	0	0
AT3G02190	protein_coding	4	0	0	4
AT5G05370	protein_coding	4	4	0	1
AT2G27960	protein_coding	4	0	0	0
AT3G04940	protein_coding	4	4	4	4
AT1G55810	protein_coding	4	4	0	0
AT5G13510	protein_coding	4	4	4	4
AT5G45190	protein_coding	4	4	4	4
AT5G35170	protein_coding	4	4	0	4
AT3G12260	protein_coding	4	4	0	4
AT1G10470	protein_coding	4	4	0	0
AT1G12650	protein_coding	4	4	0	4
AT5G62890	protein_coding	4	4	4	4
AT4G24920	protein_coding	4	4	4	4
AT2G28900	protein_coding	4	0	0	0
AT3G07460	protein_coding	4	4	4	4
AT3G29075	protein_coding	4	0	4	4
AT5G64680	protein_coding	4	4	4	4
AT1G21750	protein_coding	4	0	0	4
AT1G24360	protein_coding	4	4	1	1
AT5G51110	protein_coding	4	4	1	4
AT5G14370	protein_coding	4	4	4	4
AT4G22310	protein_coding	4	4	4	4
AT3G05060	protein_coding	4	0	0	1
AT2G37630	protein_coding	4	4	4	4
AT5G27670	protein_coding	4	4	0	4
AT2G28000	protein_coding	4	4	4	4
AT1G20696	protein_coding	4	4	0	0
AT1G35516	protein_coding	4	4	4	4
AT3G13200	protein_coding	4	4	4	0
AT2G46505	protein_coding	4	4	4	4
AT3G44750	protein_coding	4	0	0	4
AT1G19000	protein_coding	4	4	4	4
AT3G23810	protein_coding	4	0	0	4
AT4G04640	protein_coding	4	4	4	4
AT4G26130	protein_coding	4	4	0	4
AT5G14910	protein_coding	4	4	4	4
AT4G23330	protein_coding	4	4	0	4
AT5G63400	protein_coding	4	4	4	4
AT5G43830	protein_coding	4	0	4	4
AT1G12310	protein_coding	4	4	4	4
AT3G58500	protein_coding	4	4	0	4
AT5G66190	protein_coding	4	4	4	4
AT5G61380	protein_coding	4	0	0	0
AT2G36420	protein_coding	4	4	4	4
AT1G30820	protein_coding	4	0	0	4
AT1G51200	protein_coding	4	4	4	4
AT2G44310	protein_coding	4	0	0	1
AT1G14450	protein_coding	4	4	4	4
AT2G21600	protein_coding	4	4	4	4
AT3G02790	protein_coding	4	0	0	0
AT2G21195	protein_coding	4	0	0	0
AT2G25250	protein_coding	4	4	4	4
AT1G07930	protein_coding	4	4	4	4
AT4G01050	protein_coding	4	4	4	4
AT2G28840	protein_coding	4	4	4	4
AT2G41010	protein_coding	4	0	0	4
AT3G05545	protein_coding	4	4	4	4
AT4G25730	protein_coding	4	4	4	0
AT3G13510	protein_coding	4	4	4	4
AT5G66540	protein_coding	4	4	0	4
AT5G51300	protein_coding	4	4	4	4
AT1G06960	protein_coding	4	4	0	0
AT1G78900	protein_coding	4	4	1	4
AT2G22430	protein_coding	4	4	4	4
AT5G20900	protein_coding	4	0	0	4
AT4G14420	protein_coding	4	4	0	4
AT5G52840	protein_coding	4	0	0	4
AT5G08690	protein_coding	4	0	4	4
AT1G14890	protein_coding	4	1	4	4
AT1G36980	protein_coding	4	4	0	4
AT4G38660	protein_coding	4	4	4	4
AT4G20360	protein_coding	4	4	4	4
AT5G28540	protein_coding	4	4	4	4
AT1G65440	protein_coding	4	4	0	4
AT3G09735	protein_coding	4	4	0	4
AT4G31880	protein_coding	4	4	0	4
AT1G08640	protein_coding	4	4	4	4
AT1G06460	protein_coding	4	0	0	0
AT5G11770	protein_coding	4	4	4	4
AT1G09210	protein_coding	4	0	4	4
AT2G06050	protein_coding	4	0	0	0
AT4G25890	protein_coding	4	4	0	4
AT2G41530	protein_coding	4	4	4	4
AT4G27000	protein_coding	4	4	4	4
AT2G33430	protein_coding	4	4	4	4
AT2G24790	protein_coding	4	4	4	4
AT4G35750	protein_coding	4	0	0	4
AT2G36390	protein_coding	4	0	0	0
AT1G20430	protein_coding	4	0	0	4
AT2G39700	protein_coding	4	0	0	0
AT5G63460	protein_coding	4	4	0	4
AT2G46540	protein_coding	4	0	0	4
AT5G66680	protein_coding	4	4	4	4
AT5G12250	protein_coding	4	0	0	4
AT2G14255	protein_coding	4	4	4	0
AT2G44670	protein_coding	4	4	4	0
AT1G26850	protein_coding	4	4	4	4
AT2G33800	protein_coding	4	4	4	4
AT1G64090	protein_coding	4	4	4	4
AT4G32240	protein_coding	4	4	0	4
AT5G23040	protein_coding	4	0	4	4
AT3G57980	protein_coding	4	4	4	4
AT5G19590	protein_coding	4	4	4	4
AT1G16460	protein_coding	4	4	4	4
AT4G37870	protein_coding	4	1	1	4
AT1G02560	protein_coding	4	4	4	4
AT3G63520	protein_coding	4	4	0	4
AT2G29550	protein_coding	4	4	4	4
AT2G43650	protein_coding	4	4	4	0
AT1G22300	protein_coding	4	0	0	4
AT5G43940	protein_coding	4	4	1	4
AT1G61740	protein_coding	4	4	4	4
AT2G18040	protein_coding	4	4	4	4
AT1G20970	protein_coding	4	4	0	4
AT5G53490	protein_coding	4	4	0	4
AT1G28110	protein_coding	4	0	0	0
AT5G10960	protein_coding	4	4	4	4
AT1G78020	protein_coding	4	4	4	4
AT4G34750	protein_coding	4	4	4	4
AT1G66240	protein_coding	4	4	0	0
AT3G14100	protein_coding	4	4	4	0
AT3G11590	protein_coding	4	4	4	4
AT4G36040	protein_coding	4	4	0	4
AT1G79940	protein_coding	4	0	0	4
AT4G10450	protein_coding	4	4	0	0
AT5G14440	protein_coding	4	4	4	4
AT4G20300	protein_coding	4	0	4	4
AT4G16660	protein_coding	4	4	0	4
AT3G50500	protein_coding	4	0	4	4
AT3G01120	protein_coding	4	4	4	4
AT2G04378	protein_coding	4	4	0	3
AT3G60530	protein_coding	4	4	0	4
AT3G56070	protein_coding	4	4	0	4
AT2G29980	protein_coding	4	4	0	4
AT5G16150	protein_coding	4	4	4	4
AT1G32060	protein_coding	4	4	4	4
AT5G58040	protein_coding	4	4	4	4
AT1G67700	protein_coding	4	4	4	4
AT5G42020	protein_coding	4	0	0	4
AT3G08510	protein_coding	4	4	4	4
AT5G01650	protein_coding	4	4	0	0
AT5G56940	protein_coding	4	4	4	4
AT1G54780	protein_coding	4	4	4	4
AT3G27160	protein_coding	4	4	0	4
AT3G20820	protein_coding	4	4	4	4
AT5G08180	protein_coding	4	0	0	0
AT3G18930	protein_coding	4	4	0	4
AT1G14720	protein_coding	4	4	4	4
AT3G59970	protein_coding	4	4	4	4
AT1G54080	protein_coding	4	4	0	4
AT5G44720	protein_coding	4	0	0	4
AT3G56720	protein_coding	4	4	4	0
AT2G33740	protein_coding	4	4	4	0
AT5G08670	protein_coding	4	0	1	4
AT1G20330	protein_coding	4	4	0	4
AT2G18162	protein_coding	4	0	4	4
AT4G02480	protein_coding	4	4	4	4
AT5G04740	protein_coding	4	4	4	4
AT5G08060	protein_coding	4	0	4	4
AT2G46390	protein_coding	4	0	0	4
AT4G34290	protein_coding	4	4	4	0
AT4G39040	protein_coding	4	4	4	4
AT3G60750	protein_coding	4	4	4	1
AT1G04300	protein_coding	4	0	0	0
AT1G07080	protein_coding	4	4	0	4
AT3G27906	protein_coding	4	4	4	4
AT3G48710	protein_coding	4	0	0	4
AT1G27435	protein_coding	4	4	0	0
AT1G72710	protein_coding	4	4	0	4
AT1G74920	protein_coding	4	4	0	4
AT3G25220	protein_coding	4	4	0	0
AT1G32230	protein_coding	4	4	4	4
AT4G25080	protein_coding	4	4	4	4
AT3G07680	protein_coding	4	4	4	0
AT3G49140	protein_coding	4	4	0	4
AT2G21250	protein_coding	4	1	0	4
AT5G16030	protein_coding	4	2	2	0
AT3G49720	protein_coding	4	4	0	4
AT4G16410	protein_coding	4	4	4	4
AT2G33040	protein_coding	4	4	4	4
AT5G20165	protein_coding	4	4	0	4
AT1G16180	protein_coding	4	4	0	0
AT2G47650	protein_coding	4	4	0	4
AT5G60360	protein_coding	4	4	4	4
AT4G38350	protein_coding	4	4	4	4
AT3G12630	protein_coding	4	4	4	4
AT3G03070	protein_coding	4	4	0	4
AT5G08280	protein_coding	4	4	1	1
AT1G53910	protein_coding	4	4	4	4
AT1G78490	protein_coding	4	3	4	4
AT3G52150	protein_coding	4	0	0	4
AT2G05790	protein_coding	4	4	4	4
AT4G38800	protein_coding	4	4	4	4
AT4G12420	protein_coding	4	4	0	4
AT5G19780	protein_coding	4	4	0	0
AT1G19720	protein_coding	4	4	4	4
AT1G54690	protein_coding	4	0	0	4
AT5G19120	protein_coding	4	4	0	4
AT1G29250	protein_coding	4	4	4	4
AT3G06040	protein_coding	4	0	0	0
AT3G63500	protein_coding	4	3	4	1
AT1G60940	protein_coding	4	4	0	0
AT5G27640	protein_coding	4	4	0	4
AT4G32850	protein_coding	4	4	4	4
AT3G24550	protein_coding	4	4	4	4
AT3G47520	protein_coding	4	4	4	4
AT4G03430	protein_coding	4	4	4	4
AT4G30820	protein_coding	4	4	0	0
AT3G63190	protein_coding	4	4	4	4
AT4G32020	protein_coding	4	0	4	4
AT1G61790	protein_coding	4	4	4	4
AT5G65390	protein_coding	4	4	4	4
AT5G35360	protein_coding	4	4	0	0
AT5G55920	protein_coding	4	4	4	4
AT3G01780	protein_coding	4	3	3	3
AT1G09770	protein_coding	4	4	4	4
AT2G40660	protein_coding	4	4	4	4
AT3G01160	protein_coding	4	4	0	4
AT4G38680	protein_coding	4	4	1	4
AT3G13780	protein_coding	4	1	0	0
AT5G41160	protein_coding	4	4	0	4
AT4G34200	protein_coding	4	4	4	4
AT5G40910	protein_coding	4	4	4	0
AT3G62790	protein_coding	4	0	0	0
AT5G10480	protein_coding	4	0	0	0
AT4G36730	protein_coding	4	0	0	4
AT4G22890	protein_coding	4	4	4	0
AT5G50920	protein_coding	4	0	0	4
AT1G32750	protein_coding	4	0	4	4
AT1G71260	protein_coding	4	4	4	4
AT1G20050	protein_coding	4	4	0	4
AT1G09340	protein_coding	4	4	4	4
AT2G30470	protein_coding	4	4	4	4
AT4G31340	protein_coding	4	4	4	4
AT1G11430	protein_coding	4	1	1	1
AT2G40650	protein_coding	4	4	4	4
AT1G02120	protein_coding	4	4	4	4
AT3G14240	protein_coding	4	4	4	4
AT1G01550	protein_coding	4	4	0	0
AT2G30620	protein_coding	4	4	0	4
AT5G55550	protein_coding	4	0	4	4
AT1G52600	protein_coding	4	4	4	1
AT1G08200	protein_coding	4	4	4	0
AT5G24980	protein_coding	4	0	0	0
AT4G32070	protein_coding	4	0	4	4
AT2G35680	protein_coding	4	4	4	4
AT5G25590	protein_coding	4	4	4	4
AT3G02500	protein_coding	4	4	4	4
AT3G60600	protein_coding	4	4	4	4
AT3G13450	protein_coding	4	0	0	0
AT3G20060	protein_coding	4	4	4	4
AT3G11800	protein_coding	4	1	0	0
AT2G44620	protein_coding	4	1	4	4
AT5G03940	protein_coding	4	4	0	4
AT4G32330	protein_coding	4	4	4	4
AT4G02580	protein_coding	4	4	4	0
AT3G15000	protein_coding	4	4	4	4
AT4G13930	protein_coding	4	4	4	4
AT5G54390	protein_coding	4	4	4	4
AT3G02470	protein_coding	4	0	0	4
AT5G42190	protein_coding	4	4	4	4
AT5G13980	protein_coding	4	4	0	0
AT5G49720	protein_coding	4	4	4	4
AT5G10950	protein_coding	4	4	0	4
AT4G02540	protein_coding	4	4	4	4
AT5G64080	protein_coding	4	0	4	4
AT2G23130	protein_coding	4	4	4	4
AT5G12230	protein_coding	4	4	4	0
AT5G37720	protein_coding	4	4	1	1
AT2G34590	protein_coding	4	4	4	4
AT5G09460	protein_coding	4	4	4	4
AT1G04850	protein_coding	4	4	0	4
AT1G16890	protein_coding	4	4	4	4
AT5G13450	protein_coding	4	4	0	4
AT5G44190	protein_coding	4	4	4	4
AT1G06040	protein_coding	4	4	4	4
AT2G45860	protein_coding	4	4	1	4
AT1G73030	protein_coding	4	1	4	1
AT1G76405	protein_coding	4	0	0	4
AT5G09330	protein_coding	4	0	0	4
AT1G65260	protein_coding	4	4	4	4
AT5G62950	protein_coding	4	4	0	0
AT2G24765	protein_coding	4	4	4	4
AT4G20880	protein_coding	4	0	4	4
AT4G26670	protein_coding	4	4	0	4
AT3G59920	protein_coding	4	4	0	4
AT1G28420	protein_coding	4	1	4	4
AT3G11400	protein_coding	4	4	4	4
AT2G21520	protein_coding	4	4	4	4
AT2G17975	protein_coding	4	4	0	4
AT3G47680	protein_coding	4	4	4	4
AT4G39050	protein_coding	4	4	4	4
AT1G59900	protein_coding	4	4	4	4
AT1G35160	protein_coding	4	4	4	4
AT2G19790	protein_coding	4	4	0	4
AT2G23350	protein_coding	4	4	4	4
AT2G37450	protein_coding	4	4	3	4
AT3G60820	protein_coding	4	4	4	4
AT3G24160	protein_coding	4	1	0	4
AT3G04730	protein_coding	4	0	0	0
AT1G32580	protein_coding	4	4	4	4
AT3G06750	protein_coding	4	4	4	4
AT1G19870	protein_coding	4	0	0	4
AT5G22050	protein_coding	4	4	4	4
AT2G14170	protein_coding	4	0	4	0
AT1G16840	protein_coding	4	4	4	4
AT4G29330	protein_coding	4	0	4	4
AT3G05910	protein_coding	4	4	0	4
AT4G13170	protein_coding	4	0	0	4
AT1G06670	protein_coding	4	4	0	4
AT1G18450	protein_coding	4	0	0	4
AT5G53850	protein_coding	4	1	1	1
AT5G20700	protein_coding	4	4	4	4
AT3G47620	protein_coding	4	4	4	4
AT5G10840	protein_coding	4	4	0	4
AT4G31290	protein_coding	4	2	0	1
AT5G26667	protein_coding	4	4	0	0
AT4G23630	protein_coding	4	4	0	4
AT5G03345	protein_coding	4	4	0	0
AT4G09010	protein_coding	4	4	4	4
AT1G07940	protein_coding	4	0	0	4
AT2G36060	protein_coding	4	4	0	0
AT1G47970	protein_coding	4	0	4	4
AT5G48580	protein_coding	4	4	4	4
AT2G24200	protein_coding	4	4	4	4
AT4G34050	protein_coding	4	4	0	4
AT1G64750	protein_coding	4	4	4	4
AT3G10410	protein_coding	4	4	4	4
AT4G28060	protein_coding	4	4	0	4
AT3G57062	protein_coding	4	4	0	4
AT1G31230	protein_coding	4	4	4	4
AT5G20920	protein_coding	4	4	0	0
AT5G62790	protein_coding	4	4	4	4
AT4G02080	protein_coding	4	4	4	4
AT5G47480	protein_coding	4	4	4	4
AT4G24820	protein_coding	4	0	4	4
AT3G60320	protein_coding	4	4	4	4
AT4G02130	protein_coding	4	4	4	4
AT2G39990	protein_coding	4	4	0	4
AT3G23000	protein_coding	4	4	4	4
AT1G65010	protein_coding	4	0	4	4
AT1G50430	protein_coding	4	4	4	4
AT3G22845	protein_coding	4	0	4	4
AT5G25760	protein_coding	4	4	4	4
AT2G42940	protein_coding	4	0	0	0
AT1G35580	protein_coding	4	4	4	4
AT5G41600	protein_coding	4	4	4	4
AT4G05070	protein_coding	4	4	0	0
AT5G47690	protein_coding	4	4	4	4
AT5G11090	protein_coding	4	4	4	4
AT1G75800	protein_coding	4	4	4	4
AT4G18710	protein_coding	4	4	4	4
AT2G47440	protein_coding	4	4	4	4
AT1G14270	protein_coding	4	0	0	0
AT4G39880	protein_coding	4	4	0	4
AT1G53510	protein_coding	4	4	4	4
AT1G73530	protein_coding	4	0	0	0
AT2G20990	protein_coding	4	0	0	4
AT4G02500	protein_coding	4	4	4	4
AT4G15470	protein_coding	4	4	4	0
AT5G55230	protein_coding	4	0	0	4
AT1G19740	protein_coding	4	4	1	4
AT4G32915	protein_coding	4	4	0	0
AT2G18110	protein_coding	4	4	4	4
AT2G45640	protein_coding	4	0	0	4
AT5G18800	protein_coding	4	4	0	4
AT1G07320	protein_coding	4	4	4	4
AT4G16710	protein_coding	4	4	3	0
AT5G25265	protein_coding	4	4	4	4
AT5G57660	protein_coding	4	4	0	4
AT5G07770	protein_coding	4	0	0	4
AT5G19770	protein_coding	4	0	0	0
AT3G58040	protein_coding	4	4	0	4
AT4G04610	protein_coding	4	0	4	4
AT5G61330	protein_coding	4	4	0	4
AT5G42080	protein_coding	4	4	4	4
AT3G54010	protein_coding	4	4	4	4
AT2G43680	protein_coding	4	4	4	4
AT5G54540	protein_coding	4	4	4	4
AT3G49220	protein_coding	4	0	4	4
AT4G18670	protein_coding	4	4	0	4
AT1G76860	protein_coding	4	4	4	0
AT1G76100	protein_coding	4	4	4	4
AT5G25630	protein_coding	4	4	4	4
AT4G20480	protein_coding	4	4	0	4
AT1G06720	protein_coding	4	4	4	4
AT1G04780	protein_coding	4	4	4	4
AT2G36880	protein_coding	4	4	4	4
AT5G01410	protein_coding	4	4	4	4
AT5G10540	protein_coding	4	4	0	4
AT3G58680	protein_coding	4	4	0	4
AT4G02430	protein_coding	4	4	4	4
AT3G06740	protein_coding	4	0	0	4
AT2G48070	protein_coding	4	0	0	4
AT5G53160	protein_coding	4	4	4	4
AT1G08550	protein_coding	4	0	0	0
AT3G55460	protein_coding	4	4	4	4
AT5G66050	protein_coding	4	4	4	4
AT5G06700	protein_coding	4	4	4	4
AT5G42100	protein_coding	4	0	4	4
AT5G10430	protein_coding	4	4	3	3
AT1G03870	protein_coding	4	1	1	4
AT5G08330	protein_coding	4	4	0	4
AT5G63150	protein_coding	4	4	0	4
AT1G19600	protein_coding	4	0	4	4
AT5G51410	protein_coding	4	4	0	4
AT3G16780	protein_coding	4	0	0	0
AT3G32930	protein_coding	4	0	4	4
AT2G04700	protein_coding	4	0	0	4
AT2G37660	protein_coding	4	4	0	4
AT4G25370	protein_coding	4	4	0	4
AT5G08100	protein_coding	4	4	0	4
AT3G46210	protein_coding	4	0	4	4
AT4G22160	protein_coding	4	0	0	4
AT5G27990	protein_coding	4	0	0	4
AT5G04600	protein_coding	4	0	4	4
AT3G18680	protein_coding	4	0	4	0
AT3G13410	protein_coding	4	1	0	1
AT2G20760	protein_coding	4	4	4	4
AT3G26560	protein_coding	4	4	4	4
AT3G18820	protein_coding	4	0	0	4
AT2G30260	protein_coding	4	0	0	4
AT5G26742	protein_coding	4	4	4	4
AT5G10010	protein_coding	4	4	4	4
AT1G20090	protein_coding	4	4	4	4
AT4G25970	protein_coding	4	4	4	4
AT1G04940	protein_coding	4	4	4	4
AT2G36400	protein_coding	4	0	4	4
AT4G32610	protein_coding	4	4	4	4
AT3G02760	protein_coding	4	4	4	4
AT1G08480	protein_coding	4	4	4	4
AT1G70370	protein_coding	4	4	4	4
AT1G33230	protein_coding	4	4	4	4
AT4G31720	protein_coding	4	4	0	4
AT5G17560	protein_coding	4	4	0	4
AT3G51510	protein_coding	4	1	1	4
AT5G62190	protein_coding	4	4	0	4
AT2G26110	protein_coding	4	4	4	4
AT3G52040	protein_coding	4	4	4	0
AT1G14060	protein_coding	4	0	0	4
AT5G63310	protein_coding	4	4	0	4
AT1G43890	protein_coding	4	4	0	0
AT4G19100	protein_coding	4	0	0	0
AT1G79730	protein_coding	4	4	4	4
AT4G35490	protein_coding	4	4	4	4
AT5G58240	protein_coding	4	4	4	4
AT5G12410	protein_coding	4	0	0	0
AT1G70200	protein_coding	4	4	4	4
AT1G74690	protein_coding	4	0	0	0
AT3G21270	protein_coding	4	4	0	0
AT3G23490	protein_coding	4	4	4	4
AT1G17370	protein_coding	4	0	4	4
AT2G42500	protein_coding	4	4	0	1
AT1G44780	protein_coding	4	4	0	0
AT5G56950	protein_coding	4	0	0	0
AT1G64550	protein_coding	4	4	0	4
AT5G65410	protein_coding	4	4	4	4
AT3G26580	protein_coding	4	0	4	4
AT5G66530	protein_coding	4	0	0	4
AT1G26110	protein_coding	4	4	4	4
AT1G27310	protein_coding	4	4	0	4
AT5G13780	protein_coding	4	4	4	4
AT1G07420	protein_coding	4	4	0	4
AT3G18050	protein_coding	4	4	4	4
AT5G14040	protein_coding	4	4	4	4
AT1G22610	protein_coding	4	4	4	4
AT5G62200	protein_coding	4	4	0	0
AT3G11700	protein_coding	4	4	4	4
AT1G53400	protein_coding	4	0	0	4
AT1G04690	protein_coding	4	4	4	4
AT3G27260	protein_coding	4	4	0	4
AT4G28260	protein_coding	4	4	4	4
AT4G31580	protein_coding	4	0	0	4
AT3G53570	protein_coding	4	1	4	4
AT2G45200	protein_coding	4	4	4	4
AT5G30510	protein_coding	4	4	0	4
AT3G12600	protein_coding	4	0	0	0
AT2G43800	protein_coding	4	4	4	4
AT2G45850	protein_coding	4	0	0	0
AT4G28180	protein_coding	4	4	4	4
AT2G03420	protein_coding	4	0	0	4
AT5G24690	protein_coding	4	4	4	4
AT1G20580	protein_coding	4	4	4	4
AT1G29850	protein_coding	4	4	0	4
AT1G04750	protein_coding	4	4	4	0
AT3G06020	protein_coding	4	0	4	0
AT1G10950	protein_coding	4	4	4	4
AT4G34530	protein_coding	4	4	4	4
AT1G58290	protein_coding	4	4	4	4
AT1G14810	protein_coding	4	4	4	4
AT5G08420	protein_coding	4	4	4	4
AT3G13360	protein_coding	4	4	4	4
AT3G55000	protein_coding	4	4	0	4
AT2G40070	protein_coding	4	0	0	0
AT1G71500	protein_coding	4	4	4	4
AT5G17890	protein_coding	4	4	0	4
AT4G24280	protein_coding	4	4	4	4
AT4G15920	protein_coding	4	0	0	4
AT2G17390	protein_coding	4	0	0	4
AT1G17665	protein_coding	4	0	0	0
AT4G12760	protein_coding	4	0	0	0
AT4G15180	protein_coding	4	4	4	4
AT4G13640	protein_coding	4	4	0	4
AT2G27340	protein_coding	4	4	0	0
AT5G65640	protein_coding	4	4	4	4
AT3G07410	protein_coding	4	4	4	4
AT5G23610	protein_coding	4	4	0	4
AT5G28500	protein_coding	4	4	4	4
AT1G67740	protein_coding	4	4	4	4
AT3G09740	protein_coding	4	4	0	4
AT1G76030	protein_coding	4	1	0	4
AT3G20000	protein_coding	4	4	0	4
AT5G06660	protein_coding	4	4	4	4
AT4G24740	protein_coding	4	4	4	4
AT1G32200	protein_coding	4	4	4	4
AT1G65270	protein_coding	4	4	4	4
AT4G14385	protein_coding	4	4	0	4
AT3G52060	protein_coding	4	1	4	4
AT3G63460	protein_coding	4	4	4	4
AT1G51110	protein_coding	4	4	4	4
AT4G26550	protein_coding	4	4	4	0
AT5G45390	protein_coding	4	1	4	4
AT1G61100	protein_coding	4	4	4	4
AT4G04925	protein_coding	4	0	0	0
AT1G68720	protein_coding	4	4	0	0
AT1G71950	protein_coding	4	4	4	4
AT2G44430	protein_coding	4	0	4	0
AT1G12410	protein_coding	4	4	0	4
AT3G02230	protein_coding	4	4	4	4
AT1G13380	protein_coding	4	4	0	4
AT1G50670	protein_coding	4	0	0	0
AT4G30950	protein_coding	4	4	4	4
AT5G61020	protein_coding	4	4	0	4
AT1G30120	protein_coding	4	4	0	4
AT5G56760	protein_coding	4	1	4	4
AT1G10720	protein_coding	4	4	4	4
AT2G23600	protein_coding	4	0	0	4
AT5G44750	protein_coding	4	0	0	0
AT5G18540	protein_coding	4	0	4	0
AT2G20420	protein_coding	4	4	0	4
AT4G21860	protein_coding	4	4	4	4
AT5G60340	protein_coding	4	0	4	4
AT2G16660	protein_coding	4	4	4	4
AT5G26751	protein_coding	4	0	0	4
AT4G11560	protein_coding	4	4	4	4
AT4G36360	protein_coding	4	4	0	0
AT1G14650	protein_coding	4	4	0	0
AT5G62720	protein_coding	4	4	4	4
AT5G42050	protein_coding	4	0	4	4
AT5G33320	protein_coding	4	4	1	4
AT5G20890	protein_coding	4	4	0	4
AT5G27650	protein_coding	4	4	4	4
AT4G29040	protein_coding	4	4	0	4
AT3G10920	protein_coding	4	0	4	4
AT1G04630	protein_coding	4	4	4	4
AT4G28080	protein_coding	4	4	0	4
AT4G39400	protein_coding	4	4	4	4
AT5G55280	protein_coding	4	4	4	0
AT1G15500	protein_coding	4	4	0	4
AT4G33080	protein_coding	4	4	4	4
AT1G22520	protein_coding	4	0	0	4
AT1G10630	protein_coding	4	0	0	0
AT5G58290	protein_coding	4	4	4	4
AT2G36930	protein_coding	4	1	0	0
AT1G15290	protein_coding	4	4	4	4
AT5G27430	protein_coding	4	4	0	0
AT5G04430	protein_coding	4	4	4	4
AT1G33590	protein_coding	4	4	0	1
AT4G36660	protein_coding	4	0	1	4
AT3G25910	protein_coding	4	4	4	4
AT5G55730	protein_coding	4	0	4	4
AT1G47260	protein_coding	4	4	0	4
AT5G44200	protein_coding	4	4	4	4
AT1G07790	protein_coding	4	4	4	4
AT4G32930	protein_coding	4	0	0	4
AT3G17040	protein_coding	4	4	4	4
AT5G06600	protein_coding	4	4	0	4
AT1G03910	protein_coding	4	4	4	4
AT5G53460	protein_coding	4	4	4	4
AT5G49980	protein_coding	4	4	4	4
AT1G12120	protein_coding	4	0	0	4
AT5G03560	protein_coding	4	4	0	4
AT3G44150	protein_coding	4	4	4	0
AT3G55450	protein_coding	4	0	0	4
AT1G23820	protein_coding	4	4	0	4
AT4G00830	protein_coding	4	4	4	4
AT1G17620	protein_coding	4	4	4	4
AT5G10550	protein_coding	4	4	4	4
AT1G18400	protein_coding	4	4	4	4
AT4G39980	protein_coding	4	4	4	4
AT1G42970	protein_coding	4	0	0	0
AT3G22440	protein_coding	4	4	4	4
AT2G45710	protein_coding	4	0	0	3
AT2G03140	protein_coding	4	4	0	4
AT3G55920	protein_coding	4	0	4	0
AT5G48760	protein_coding	4	1	4	4
AT3G14010	protein_coding	4	0	4	4
AT2G42750	protein_coding	4	0	0	4
AT2G29630	protein_coding	4	0	0	4
AT2G28240	protein_coding	4	4	4	0
AT5G64620	protein_coding	4	4	4	4
AT5G65910	protein_coding	4	4	0	4
AT3G60250	protein_coding	4	4	4	4
AT5G56140	protein_coding	4	3	4	4
AT2G39770	protein_coding	4	4	4	4
AT1G10390	protein_coding	4	0	0	4
AT3G26570	protein_coding	4	4	4	4
AT3G54720	protein_coding	4	4	4	4
AT5G11670	protein_coding	4	0	0	4
AT2G45810	protein_coding	4	4	0	4
AT1G60000	protein_coding	4	4	4	4
AT2G38310	protein_coding	4	4	4	4
AT5G42850	protein_coding	4	4	4	4
AT4G13340	protein_coding	4	4	4	4
AT4G21790	protein_coding	4	4	4	4
AT3G12610	protein_coding	4	4	3	3
AT2G47510	protein_coding	4	4	0	0
AT5G09830	protein_coding	4	0	0	4
AT1G18210	protein_coding	4	0	4	4
AT2G37975	protein_coding	4	0	0	0
AT3G02530	protein_coding	4	4	0	4
AT5G10160	protein_coding	4	0	0	4
AT5G63510	protein_coding	4	4	0	4
AT3G09900	protein_coding	4	0	4	0
AT1G27970	protein_coding	4	4	4	4
AT4G36750	protein_coding	4	4	4	1
AT5G57990	protein_coding	4	4	4	4
AT1G14900	protein_coding	4	4	4	4
AT2G41680	protein_coding	4	4	4	4
AT3G14230	protein_coding	4	4	4	4
AT5G20885	protein_coding	4	4	4	4
AT5G02530	protein_coding	4	4	4	4
AT3G52140	protein_coding	4	4	4	4
AT4G23850	protein_coding	4	4	0	4
AT2G03440	protein_coding	4	4	0	4
AT3G52850	protein_coding	4	4	0	1
AT1G63690	protein_coding	4	0	0	4
AT2G01850	protein_coding	4	4	4	4
AT1G33240	protein_coding	4	4	4	4
AT4G35890	protein_coding	4	4	4	4
AT4G29310	protein_coding	4	4	4	4
AT1G71100	protein_coding	4	4	4	4
AT5G26830	protein_coding	4	4	0	4
AT1G49760	protein_coding	4	4	4	4
AT5G49280	protein_coding	4	4	4	4
AT5G55125	protein_coding	4	0	0	0
AT1G66670	protein_coding	4	4	4	4
AT5G08410	protein_coding	4	4	4	4
AT1G14620	protein_coding	4	4	4	4
AT4G38630	protein_coding	4	4	0	4
AT4G26410	protein_coding	4	4	4	4
AT1G12250	protein_coding	4	4	0	4
AT3G07310	protein_coding	4	4	4	4
AT5G08120	protein_coding	4	4	0	4
AT2G38370	protein_coding	4	4	4	4
AT1G14710	protein_coding	4	4	4	4
AT5G18500	protein_coding	4	4	0	4
AT5G54430	protein_coding	4	4	4	4
AT4G09020	protein_coding	4	0	0	4
AT3G12930	protein_coding	4	0	4	4
AT4G23980	protein_coding	4	4	4	4
AT3G18790	protein_coding	4	4	4	4
AT5G56890	protein_coding	4	4	4	4
AT2G45520	protein_coding	4	0	0	4
AT4G20850	protein_coding	4	4	4	4
AT1G21580	protein_coding	4	4	4	4
AT1G75680	protein_coding	4	4	4	1
AT5G10080	protein_coding	4	4	0	1
AT2G02470	protein_coding	4	1	4	4
AT2G43750	protein_coding	4	4	4	4
AT2G20585	protein_coding	4	4	4	4
AT1G03040	protein_coding	4	4	4	4
AT3G03920	protein_coding	4	4	0	0
AT1G50320	protein_coding	4	4	0	4
AT4G35830	protein_coding	4	4	4	4
AT4G01940	protein_coding	4	0	0	4
AT5G63980	protein_coding	4	4	4	4
AT4G32660	protein_coding	4	0	0	1
AT5G10780	protein_coding	4	4	0	0
AT4G16370	protein_coding	4	4	4	4
AT5G61440	protein_coding	4	0	0	4
AT5G52960	protein_coding	4	1	4	4
AT5G47390	protein_coding	4	4	4	4
AT1G05380	protein_coding	4	4	4	4
AT5G42790	protein_coding	4	4	0	4
AT1G20960	protein_coding	4	0	0	4
AT3G25150	protein_coding	4	4	0	0
AT2G43090	protein_coding	4	4	4	4
AT4G12590	protein_coding	4	4	0	4
AT4G13720	protein_coding	4	0	0	0
AT3G09840	protein_coding	4	0	0	4
AT3G47833	protein_coding	4	4	4	0
AT5G67300	protein_coding	4	0	4	4
AT4G30440	protein_coding	4	4	4	4
AT5G24314	protein_coding	4	4	4	4
AT3G17998	protein_coding	4	4	4	4
AT1G51510	protein_coding	4	4	4	4
AT5G47840	protein_coding	4	4	0	4
AT3G47890	protein_coding	4	4	0	4
AT1G69740	protein_coding	4	1	4	4
AT2G29970	protein_coding	4	4	4	4
AT3G54810	protein_coding	4	0	0	0
AT2G21150	protein_coding	4	0	4	4
AT2G01720	protein_coding	4	4	4	4
AT4G13530	protein_coding	4	0	0	4
AT3G03940	protein_coding	4	4	0	4
AT2G20230	protein_coding	4	4	4	4
AT2G44050	protein_coding	4	4	4	4
AT5G52970	protein_coding	4	0	4	4
AT3G57650	protein_coding	4	4	4	0
AT2G37500	protein_coding	4	0	0	0
AT1G59610	protein_coding	4	4	4	4
AT4G24220	protein_coding	4	4	0	4
AT1G30630	protein_coding	4	0	4	4
AT3G46550	protein_coding	4	4	4	4
AT3G25040	protein_coding	4	4	0	4
AT5G47430	protein_coding	4	4	4	1
AT4G32420	protein_coding	4	0	0	0
AT2G25610	protein_coding	4	4	4	4
AT4G17060	protein_coding	4	4	0	4
AT3G49100	protein_coding	4	4	4	4
AT2G29700	protein_coding	4	4	4	4
AT1G49750	protein_coding	4	4	4	4
AT5G67260	protein_coding	4	0	0	0
AT4G37460	protein_coding	4	0	4	4
AT5G18620	protein_coding	4	1	1	4
AT2G21330	protein_coding	4	4	0	4
AT1G43190	protein_coding	4	3	0	4
AT5G16390	protein_coding	4	0	0	0
AT2G04030	protein_coding	4	4	4	4
AT2G21440	protein_coding	4	4	0	4
AT5G65440	protein_coding	4	4	0	4
AT3G06650	protein_coding	4	0	0	4
AT5G36290	protein_coding	4	4	0	4
AT1G23360	protein_coding	4	4	0	4
AT1G76400	protein_coding	4	0	0	4
AT5G58110	protein_coding	4	4	4	0
AT3G56190	protein_coding	4	4	4	4
AT3G59760	protein_coding	4	4	4	4
AT1G80870	protein_coding	4	4	0	4
AT4G11175	protein_coding	4	0	0	4
AT4G32410	protein_coding	4	4	4	4
AT1G70940	protein_coding	4	4	4	4
AT3G08590	protein_coding	4	4	4	4
AT3G01480	protein_coding	4	4	4	4
AT3G26070	protein_coding	4	4	4	4
AT5G23680	protein_coding	4	4	4	4
AT4G38520	protein_coding	4	4	0	4
AT1G76490	protein_coding	4	4	4	4
AT2G39960	protein_coding	4	4	4	4
AT5G05170	protein_coding	4	4	4	4
AT1G18070	protein_coding	4	4	0	4
AT4G31730	protein_coding	4	4	4	0
AT1G14570	protein_coding	4	4	0	4
AT4G37740	protein_coding	4	4	4	4
AT4G39900	protein_coding	4	4	4	4
AT5G44080	protein_coding	4	4	4	4
AT5G21274	protein_coding	4	4	4	4
AT5G11790	protein_coding	4	4	0	4
AT4G12040	protein_coding	4	0	0	4
AT3G12290	protein_coding	4	1	1	1
AT1G16610	protein_coding	4	4	0	4
AT4G37120	protein_coding	4	0	1	1
AT1G05805	protein_coding	4	0	0	4
AT5G43060	protein_coding	4	0	4	4
AT2G05920	protein_coding	4	4	4	4
AT3G16570	protein_coding	4	0	0	4
AT4G23820	protein_coding	4	4	1	4
AT5G60120	protein_coding	4	4	4	4
AT5G16440	protein_coding	4	4	0	4
AT3G63120	protein_coding	4	1	0	4
AT1G80750	protein_coding	4	0	4	4
AT1G25440	protein_coding	4	4	4	4
AT3G15530	protein_coding	4	0	4	4
AT4G27430	protein_coding	4	4	4	4
AT3G51260	protein_coding	4	4	4	4
AT2G44610	protein_coding	4	1	4	4
AT1G18950	protein_coding	4	4	4	4
AT1G09160	protein_coding	4	4	4	4
AT1G78680	protein_coding	4	4	4	4
AT2G30490	protein_coding	4	4	4	4
AT5G42990	protein_coding	4	0	0	4
AT5G65430	protein_coding	4	4	4	4
AT1G09130	protein_coding	4	4	4	4
AT1G54270	protein_coding	4	4	0	4
AT4G15930	protein_coding	4	0	4	4
AT2G21380	protein_coding	4	4	4	4
AT2G33220	protein_coding	4	4	4	4
AT1G79550	protein_coding	4	1	4	4
AT1G63000	protein_coding	4	4	4	4
AT5G40850	protein_coding	4	4	4	4
AT2G27600	protein_coding	4	4	4	4
AT1G28540	protein_coding	4	4	4	4
AT4G36420	protein_coding	4	4	0	4
AT5G02680	protein_coding	4	0	0	0
AT3G61310	protein_coding	4	4	4	4
AT5G43970	protein_coding	4	4	4	4
AT3G15480	protein_coding	4	0	0	4
AT4G19600	protein_coding	4	0	4	4
AT1G14010	protein_coding	4	4	4	4
AT1G78600	protein_coding	4	0	0	4
AT5G47780	protein_coding	4	4	4	4
AT1G16470	protein_coding	4	4	4	4
AT1G27930	protein_coding	4	4	0	4
AT4G21110	protein_coding	4	0	0	4
AT1G08370	protein_coding	4	4	4	4
AT1G04770	protein_coding	4	4	4	4
AT3G12920	protein_coding	4	4	0	4
AT4G00355	protein_coding	4	0	0	0
AT3G59400	protein_coding	4	4	4	4
AT1G75060	protein_coding	4	0	4	4
AT5G58740	protein_coding	4	4	0	4
AT5G46790	protein_coding	4	4	4	0
AT3G07510	protein_coding	4	4	0	4
AT5G42540	protein_coding	4	4	0	4
AT3G51010	protein_coding	4	4	4	4
AT2G20280	protein_coding	4	4	4	4
AT5G48480	protein_coding	4	4	4	4
AT2G23290	protein_coding	4	4	4	4
AT1G17130	protein_coding	4	4	4	4
AT3G11964	protein_coding	4	0	0	0
AT5G13630	protein_coding	4	4	4	4
AT2G39570	protein_coding	4	0	4	4
AT4G20440	protein_coding	4	4	4	4
AT5G46840	protein_coding	4	4	4	4
AT4G12650	protein_coding	4	0	0	0
AT5G64860	protein_coding	4	4	4	4
AT1G61250	protein_coding	4	0	0	4
AT1G58080	protein_coding	4	4	4	4
AT5G44800	protein_coding	4	0	0	0
AT4G27600	protein_coding	4	4	4	4
AT3G56680	protein_coding	4	4	4	4
AT5G13100	protein_coding	4	4	4	4
AT5G35590	protein_coding	4	0	0	1
AT1G72040	protein_coding	4	4	4	4
AT4G18480	protein_coding	4	4	4	4
AT3G53750	protein_coding	4	0	0	0
AT3G51550	protein_coding	4	4	4	4
AT3G44110	protein_coding	4	4	4	4
AT5G01980	protein_coding	4	4	0	4
AT5G19290	protein_coding	4	4	4	4
AT1G30530	protein_coding	4	4	4	4
AT3G60410	protein_coding	4	4	4	4
AT3G04470	protein_coding	4	0	4	0
AT5G64260	protein_coding	4	4	4	4
AT1G72450	protein_coding	4	4	0	4
AT1G78660	protein_coding	4	4	4	4
AT4G21450	protein_coding	4	4	4	4
AT5G40500	protein_coding	4	4	0	4
AT4G36190	protein_coding	4	4	1	4
AT2G35605	protein_coding	4	0	0	4
AT3G02200	protein_coding	4	0	0	4
AT5G05360	protein_coding	4	4	0	4
AT1G53490	protein_coding	4	4	4	4
AT5G26360	protein_coding	4	0	4	4
AT5G54680	protein_coding	4	4	0	4
AT1G26650	protein_coding	4	3	3	1
AT1G07110	protein_coding	4	4	0	4
AT2G33150	protein_coding	4	0	4	0
AT3G05210	protein_coding	4	4	0	4
AT4G36800	protein_coding	4	4	0	4
AT2G24360	protein_coding	4	4	4	4
AT5G08560	protein_coding	4	4	4	4
AT3G04500	protein_coding	4	4	4	4
AT1G49730	protein_coding	4	0	4	4
AT3G57990	protein_coding	4	4	4	4
AT3G15810	protein_coding	4	4	4	4
AT5G07300	protein_coding	4	4	4	4
AT3G24490	protein_coding	4	4	4	4
AT4G27700	protein_coding	4	4	4	4
AT2G26080	protein_coding	4	4	4	4
AT1G68330	protein_coding	4	0	0	0
AT2G19340	protein_coding	4	1	4	1
AT3G44100	protein_coding	4	0	4	4
AT4G31550	protein_coding	4	4	4	4
AT1G78890	protein_coding	4	4	4	4
AT5G42560	protein_coding	4	0	0	4
AT4G24690	protein_coding	4	0	4	4
AT1G28140	protein_coding	4	4	4	4
AT2G33730	protein_coding	4	4	4	4
AT4G33700	protein_coding	4	4	0	4
AT1G10290	protein_coding	4	4	4	4
AT2G30600	protein_coding	4	0	0	4
AT1G73655	protein_coding	4	4	4	4
AT1G57680	protein_coding	4	0	4	4
AT3G06500	protein_coding	4	4	4	4
AT5G35620	protein_coding	4	4	4	4
AT5G43320	protein_coding	4	0	4	4
AT1G19880	protein_coding	4	4	4	4
AT1G68670	protein_coding	4	4	0	4
AT4G24460	protein_coding	4	0	0	0
AT1G25380	protein_coding	4	4	0	4
AT4G12730	protein_coding	4	4	4	0
AT1G23280	protein_coding	4	4	4	4
AT5G66090	protein_coding	4	4	0	4
AT2G41310	protein_coding	4	4	4	4
AT4G37800	protein_coding	4	4	0	4
AT1G63940	protein_coding	4	4	4	4
AT3G17510	protein_coding	4	4	4	4
AT3G06590	protein_coding	4	4	4	4
AT2G30980	protein_coding	4	4	4	4
AT2G30880	protein_coding	4	4	4	0
AT3G26710	protein_coding	4	0	0	0
AT1G64650	protein_coding	4	4	4	4
AT1G10840	protein_coding	4	4	0	4
AT5G51400	protein_coding	4	4	4	4
AT3G02740	protein_coding	4	4	4	4
AT5G53480	protein_coding	4	4	4	4
AT1G06950	protein_coding	4	4	4	4
AT4G17600	protein_coding	4	4	4	4
AT1G18470	protein_coding	4	0	0	0
AT3G52890	protein_coding	4	0	4	4
AT1G69220	protein_coding	4	4	4	4
AT3G55620	protein_coding	4	4	0	4
AT1G28280	protein_coding	4	4	4	4
AT1G15140	protein_coding	4	4	4	4
AT2G29390	protein_coding	4	0	0	0
AT3G06320	protein_coding	4	0	0	4
AT5G54810	protein_coding	4	4	4	4
AT1G53590	protein_coding	4	0	0	4
AT1G26470	protein_coding	4	0	4	0
AT5G61228	protein_coding	4	4	4	4
AT5G13010	protein_coding	4	4	0	4
AT5G53350	protein_coding	4	4	4	1
AT5G48385	protein_coding	4	4	0	4
AT3G18600	protein_coding	4	0	0	0
AT5G38360	protein_coding	4	4	0	0
AT5G10940	protein_coding	4	4	4	0
AT3G51820	protein_coding	4	4	0	4
AT1G09760	protein_coding	4	4	4	4
AT2G16510	protein_coding	4	4	0	4
AT2G20120	protein_coding	4	4	0	0
AT4G15900	protein_coding	4	0	0	4
AT3G49560	protein_coding	4	4	0	4
AT4G28440	protein_coding	4	0	0	4
AT4G16830	protein_coding	4	4	4	4
AT5G42620	protein_coding	4	4	0	4
AT3G58660	protein_coding	4	4	4	4
AT1G49970	protein_coding	4	1	4	4
AT3G18390	protein_coding	4	4	0	4
AT3G17930	protein_coding	4	0	0	0
AT5G21160	protein_coding	4	4	4	4
AT3G60340	protein_coding	4	0	4	4
AT1G24050	protein_coding	4	4	4	4
AT4G36500	protein_coding	4	0	0	0
AT5G43822	protein_coding	4	0	0	4
AT5G14540	protein_coding	4	4	0	4
AT4G25280	protein_coding	4	0	0	0
AT2G46230	protein_coding	4	4	4	4
AT1G26910	protein_coding	4	4	0	4
AT2G38040	protein_coding	4	1	4	4
AT4G30850	protein_coding	4	0	0	0
AT5G09870	protein_coding	4	4	4	4
AT1G78150	protein_coding	4	4	0	4
AT1G24450	protein_coding	4	0	0	0
AT1G02870	protein_coding	4	4	4	4
AT2G18400	protein_coding	4	4	0	4
AT1G32640	protein_coding	4	4	4	4
AT1G21880	protein_coding	4	4	4	4
AT3G51800	protein_coding	4	4	0	4
AT3G14180	protein_coding	4	4	0	4
AT5G26980	protein_coding	4	1	1	4
AT5G17510	protein_coding	4	4	0	4
AT1G74960	protein_coding	4	4	0	4
AT5G35210	protein_coding	4	4	0	4
AT2G17800	protein_coding	4	4	0	4
AT5G66470	protein_coding	4	0	4	4
AT1G72170	protein_coding	4	1	0	1
AT4G27280	protein_coding	4	4	4	0
AT3G43590	protein_coding	4	0	4	0
AT3G10850	protein_coding	4	4	4	4
AT5G37475	protein_coding	4	0	0	0
AT3G23940	protein_coding	4	4	0	0
AT1G68000	protein_coding	4	0	0	0
AT3G05530	protein_coding	4	0	0	4
AT3G52380	protein_coding	4	4	4	4
AT2G44160	protein_coding	4	4	0	4
AT5G65650	protein_coding	4	4	4	4
AT5G56650	protein_coding	4	4	4	4
AT2G38860	protein_coding	4	4	0	4
AT3G04240	protein_coding	4	4	0	4
AT4G23650	protein_coding	4	4	4	4
AT1G06890	protein_coding	4	4	4	4
AT3G62550	protein_coding	4	0	0	0
AT5G21170	protein_coding	4	4	4	4
AT3G23990	protein_coding	4	0	4	0
AT3G61370	protein_coding	4	4	4	4
AT2G47450	protein_coding	4	4	4	4
AT4G37790	protein_coding	4	4	4	4
AT1G61780	protein_coding	4	4	0	4
AT3G47810	protein_coding	4	0	0	4
AT3G05280	protein_coding	4	0	0	0
AT1G44810	protein_coding	4	4	0	0
AT5G11340	protein_coding	4	1	4	1
AT3G59810	protein_coding	4	4	4	4
AT5G05610	protein_coding	4	4	4	4
AT1G80770	protein_coding	4	4	4	4
AT2G18750	protein_coding	4	4	0	4
AT1G19835	protein_coding	4	0	0	0
AT5G11480	protein_coding	4	4	4	4
AT3G13175	protein_coding	4	4	0	4
AT1G55460	protein_coding	4	4	4	4
AT3G05810	protein_coding	4	0	0	0
AT3G58110	protein_coding	4	1	0	4
AT2G24945	protein_coding	4	4	4	4
AT3G08000	protein_coding	4	4	0	4
AT1G51570	protein_coding	4	4	4	4
AT3G15160	protein_coding	4	0	1	4
AT4G38710	protein_coding	4	4	4	4
AT5G24470	protein_coding	4	0	0	0
AT3G27230	protein_coding	4	4	4	1
AT1G17070	protein_coding	4	4	0	4
AT1G14410	protein_coding	4	4	4	4
AT2G31510	protein_coding	4	4	4	4
AT3G48870	protein_coding	4	1	0	0
AT5G01800	protein_coding	4	4	4	4
AT3G14930	protein_coding	4	0	4	0
AT5G42900	protein_coding	4	0	0	0
AT5G05080	protein_coding	4	4	0	4
AT5G02740	protein_coding	4	0	0	4
AT5G37510	protein_coding	4	4	4	4
AT3G48110	protein_coding	4	4	4	4
AT4G37750	protein_coding	4	4	4	4
AT5G18680	protein_coding	4	4	4	4
AT5G50840	protein_coding	4	4	4	0
AT1G31130	protein_coding	4	4	4	4
AT5G02590	protein_coding	4	4	4	4
AT4G17270	protein_coding	4	0	0	4
AT2G35330	protein_coding	4	0	0	4
AT2G46030	protein_coding	4	0	0	0
AT4G08390	protein_coding	4	4	0	4
AT1G02080	protein_coding	4	4	4	4
AT1G43710	protein_coding	4	4	4	4
AT3G50890	protein_coding	4	4	4	4
AT4G29520	protein_coding	4	0	1	1
AT5G44650	protein_coding	4	0	4	4
AT2G38170	protein_coding	4	1	0	2
AT2G26670	protein_coding	4	4	4	4
AT3G52230	protein_coding	4	4	1	4
AT4G24540	protein_coding	4	4	0	4
AT1G50660	protein_coding	4	4	4	4
AT5G55210	protein_coding	4	0	4	4
AT5G62000	protein_coding	4	4	4	4
AT1G17080	protein_coding	4	0	0	4
AT1G53840	protein_coding	4	4	4	4
AT4G34350	protein_coding	4	0	4	4
AT2G18280	protein_coding	4	0	0	4
AT1G73060	protein_coding	4	4	0	4
AT4G22150	protein_coding	4	0	0	0
AT4G18070	protein_coding	4	0	0	4
AT3G55020	protein_coding	4	4	0	4
AT4G34640	protein_coding	4	4	0	1
AT1G20220	protein_coding	4	0	0	4
AT3G03140	protein_coding	4	4	4	0
AT1G31550	protein_coding	4	4	0	4
AT1G03090	protein_coding	4	4	0	4
AT3G26360	protein_coding	4	4	0	4
AT5G64390	protein_coding	4	4	4	4
AT2G47960	protein_coding	4	4	0	4
AT1G47128	protein_coding	4	4	0	4
AT4G36010	protein_coding	4	4	4	4
AT1G55250	protein_coding	4	0	0	1
AT5G19220	protein_coding	4	0	0	0
AT3G22320	protein_coding	4	1	0	4
AT5G50375	protein_coding	4	4	4	0
AT3G56460	protein_coding	4	4	4	0
AT2G35470	protein_coding	4	4	4	0
AT3G13882	protein_coding	4	0	0	4
AT5G05950	protein_coding	4	4	4	4
AT1G20510	protein_coding	4	4	4	4
AT5G66210	protein_coding	4	4	4	4
AT4G09830	protein_coding	4	0	0	4
AT5G60460	protein_coding	4	4	4	4
AT1G61870	protein_coding	4	4	4	4
AT1G26270	protein_coding	4	4	4	4
AT3G02250	protein_coding	4	4	4	4
AT1G75080	protein_coding	4	0	4	4
AT3G63210	protein_coding	4	4	4	4
AT5G17710	protein_coding	4	4	4	4
AT5G48240	protein_coding	4	4	4	0
AT1G78670	protein_coding	4	0	0	4
AT4G38400	protein_coding	4	4	4	4
AT3G24040	protein_coding	4	4	0	4
AT3G07950	protein_coding	4	0	0	4
AT2G27330	protein_coding	4	4	0	0
AT4G14500	protein_coding	4	4	4	0
AT1G61040	protein_coding	4	4	4	4
AT5G52440	protein_coding	4	4	0	4
AT5G47820	protein_coding	4	0	4	4
AT1G65700	protein_coding	4	0	0	0
AT4G35800	protein_coding	4	4	4	4
AT1G12750	protein_coding	4	1	4	4
AT1G53000	protein_coding	4	0	4	4
AT3G49240	protein_coding	4	0	0	4
AT3G48750	protein_coding	4	4	4	4
AT5G27720	protein_coding	4	0	4	4
AT4G30996	protein_coding	4	4	0	4
AT3G57300	protein_coding	4	1	0	4
AT5G05730	protein_coding	4	4	4	4
AT2G30200	protein_coding	4	0	0	4
AT1G04170	protein_coding	4	0	0	4
AT5G27410	protein_coding	4	4	4	4
AT2G36950	protein_coding	4	4	4	4
AT3G62980	protein_coding	4	4	4	4
AT4G35950	protein_coding	4	4	4	4
AT1G68060	protein_coding	4	4	4	4
AT1G32700	protein_coding	4	4	4	4
AT5G47090	protein_coding	4	0	0	4
AT3G14900	protein_coding	4	0	0	4
AT4G29870	protein_coding	4	4	4	4
AT4G20380	protein_coding	4	0	4	4
AT5G15550	protein_coding	4	0	0	4
AT1G08510	protein_coding	4	4	0	4
AT4G10710	protein_coding	4	4	0	0
AT5G55290	protein_coding	4	0	0	0
AT1G47830	protein_coding	4	0	0	4
AT1G15230	protein_coding	4	4	4	4
AT2G47940	protein_coding	4	4	4	4
AT1G72050	protein_coding	4	4	4	4
AT2G05840	protein_coding	4	0	0	0
AT5G15920	protein_coding	4	0	0	4
AT3G53540	protein_coding	4	4	4	4
AT1G51730	protein_coding	4	4	4	4
AT1G50920	protein_coding	4	4	4	4
AT3G47990	protein_coding	4	4	0	4
AT5G07350	protein_coding	4	4	4	4
AT5G13260	protein_coding	4	4	4	4
AT4G26555	protein_coding	4	1	4	1
AT5G11280	protein_coding	4	0	4	0
AT3G62420	protein_coding	4	4	4	4
AT2G33860	protein_coding	4	0	4	0
AT3G29320	protein_coding	4	4	0	4
AT4G36960	protein_coding	4	4	0	0
AT2G20140	protein_coding	4	3	4	4
AT1G10740	protein_coding	4	4	0	4
AT1G63980	protein_coding	4	1	1	4
AT2G04780	protein_coding	4	4	0	4
AT5G08610	protein_coding	4	0	0	0
AT1G17730	protein_coding	4	4	4	4
AT5G27470	protein_coding	4	4	0	4
AT2G17340	protein_coding	4	4	4	4
AT2G36250	protein_coding	4	4	0	4
AT3G57785	protein_coding	4	4	0	4
AT2G25950	protein_coding	4	4	0	4
AT3G07320	protein_coding	4	4	0	4
AT3G28130	protein_coding	4	4	0	0
AT3G51610	protein_coding	4	4	4	4
AT2G25110	protein_coding	4	4	4	4
AT5G08230	protein_coding	4	4	0	4
AT3G57890	protein_coding	4	4	4	4
AT4G24520	protein_coding	4	4	4	4
AT2G46900	protein_coding	4	0	0	0
AT3G53560	protein_coding	4	4	0	4
AT3G62600	protein_coding	4	4	4	4
AT2G22840	protein_coding	4	4	0	4
AT3G48760	protein_coding	4	4	4	4
AT5G20130	protein_coding	4	0	0	4
AT4G38430	protein_coding	4	4	4	4
AT5G19330	protein_coding	4	4	4	4
AT3G14980	protein_coding	4	0	4	4
AT2G24990	protein_coding	4	4	0	4
AT3G53580	protein_coding	4	1	4	4
AT5G50410	protein_coding	4	4	0	4
AT4G32150	protein_coding	4	4	4	4
AT3G07390	protein_coding	4	4	4	0
AT3G51500	protein_coding	4	1	1	0
AT5G45620	protein_coding	4	4	0	0
AT1G20225	protein_coding	4	1	4	0
AT1G01650	protein_coding	4	4	4	4
AT3G28200	protein_coding	4	4	4	4
AT5G11070	protein_coding	4	4	0	4
AT5G58590	protein_coding	4	4	4	4
AT4G01690	protein_coding	4	4	4	4
AT5G09900	protein_coding	4	4	0	0
AT3G15980	protein_coding	4	3	0	4
AT3G02350	protein_coding	4	4	0	4
AT4G30160	protein_coding	4	0	0	4
AT2G35750	protein_coding	4	4	0	4
AT1G04430	protein_coding	4	4	4	4
AT2G47640	protein_coding	4	0	0	4
AT3G14220	protein_coding	4	0	1	4
AT5G52920	protein_coding	4	1	4	4
AT3G17090	protein_coding	4	4	4	4
AT3G11830	protein_coding	4	4	4	4
AT1G61730	protein_coding	4	4	4	4
AT3G48800	protein_coding	4	4	4	4
AT2G34750	protein_coding	4	0	0	0
AT2G35350	protein_coding	4	4	4	4
AT2G04280	protein_coding	4	4	4	4
AT3G25230	protein_coding	4	4	4	4
AT5G12470	protein_coding	4	4	4	4
AT5G23890	protein_coding	4	4	4	4
AT5G11000	protein_coding	4	4	4	4
AT2G25520	protein_coding	4	4	4	4
AT2G31970	protein_coding	4	0	0	0
AT3G06610	protein_coding	4	0	0	4
AT4G32720	protein_coding	4	0	0	4
AT5G40970	protein_coding	4	0	4	4
AT4G26480	protein_coding	4	4	4	4
AT5G01160	protein_coding	4	4	0	4
AT1G54770	protein_coding	4	4	4	0
AT5G47680	protein_coding	4	4	4	4
AT1G80600	protein_coding	4	4	0	4
AT5G45420	protein_coding	4	4	4	4
AT3G15640	protein_coding	4	4	0	4
AT5G45060	protein_coding	4	4	4	4
AT1G18720	protein_coding	4	0	0	4
AT5G51560	protein_coding	4	4	4	0
AT2G23310	protein_coding	4	4	4	4
AT2G25490	protein_coding	4	4	4	4
AT1G67300	protein_coding	4	4	4	4
AT4G30960	protein_coding	4	4	4	4
AT1G70090	protein_coding	4	4	4	4
AT5G24450	protein_coding	4	0	0	0
AT1G54320	protein_coding	4	4	4	4
AT1G21720	protein_coding	4	0	0	4
AT2G17230	protein_coding	4	4	4	4
AT1G34020	protein_coding	4	0	4	4
AT1G22882	protein_coding	4	0	4	4
AT3G06310	protein_coding	4	0	0	4
AT5G45100	protein_coding	4	4	4	4
AT5G01090	protein_coding	4	0	0	0
AT1G20560	protein_coding	4	4	0	4
AT1G11930	protein_coding	4	1	4	4
AT5G18610	protein_coding	4	4	4	4
AT5G20190	protein_coding	4	4	4	4
AT1G73980	protein_coding	4	0	0	1
AT1G27350	protein_coding	4	4	0	4
AT3G12080	protein_coding	4	4	4	4
AT1G07230	protein_coding	4	4	4	4
AT1G64520	protein_coding	4	4	4	4
AT4G28450	protein_coding	4	4	0	0
AT2G38610	protein_coding	4	4	0	4
AT3G17770	protein_coding	4	4	4	4
AT2G37200	protein_coding	4	0	0	4
AT1G28440	protein_coding	4	4	4	4
AT5G03520	protein_coding	4	0	0	0
AT1G27090	protein_coding	4	4	4	4
AT2G19760	protein_coding	4	4	0	4
AT3G57290	protein_coding	4	1	4	4
AT5G46420	protein_coding	4	0	4	4
AT1G55350	protein_coding	4	4	4	4
AT3G07640	protein_coding	4	0	0	0
AT5G08680	protein_coding	4	4	1	4
AT3G12030	protein_coding	4	4	0	4
AT2G05620	protein_coding	4	4	4	4
AT1G03220	protein_coding	4	4	0	4
AT2G17420	protein_coding	4	4	4	4
AT4G22540	protein_coding	4	4	4	4
AT4G31300	protein_coding	4	4	1	4
AT4G09730	protein_coding	4	0	4	4
AT3G18430	protein_coding	4	4	4	4
AT1G48160	protein_coding	4	4	0	4
AT3G22200	protein_coding	4	0	0	0
AT5G49910	protein_coding	4	4	4	4
AT2G46580	protein_coding	4	4	0	4
AT1G04420	protein_coding	4	4	1	1
AT3G61415	protein_coding	4	0	4	0
AT2G03510	protein_coding	4	0	1	4
AT3G60360	protein_coding	4	0	0	0
AT3G18190	protein_coding	4	4	1	1
AT5G48500	protein_coding	4	0	4	4
AT5G22830	protein_coding	4	4	0	4
AT3G11620	protein_coding	4	0	4	4
AT1G61770	protein_coding	4	4	0	0
AT1G17110	protein_coding	4	4	0	0
AT1G08210	protein_coding	4	4	4	4
AT5G58090	protein_coding	4	1	4	1
AT5G08540	protein_coding	4	4	4	4
AT2G16640	protein_coding	4	4	0	4
AT1G26750	protein_coding	4	4	0	4
AT1G49300	protein_coding	4	0	0	0
AT3G04830	protein_coding	4	4	0	4
AT4G31990	protein_coding	4	0	0	4
AT4G16190	protein_coding	4	4	4	4
AT5G07740	protein_coding	4	4	4	4
AT1G01910	protein_coding	4	0	0	0
AT1G60800	protein_coding	4	0	4	0
AT5G64650	protein_coding	4	0	0	0
AT4G24990	protein_coding	4	4	4	4
AT3G61820	protein_coding	4	4	4	4
AT1G13250	protein_coding	4	4	4	4
AT1G36732	protein_coding	4	0	0	4
AT2G41960	protein_coding	4	4	4	4
AT1G60710	protein_coding	4	4	4	4
AT1G12000	protein_coding	4	0	0	4
AT1G68660	protein_coding	4	0	0	0
AT2G18350	protein_coding	4	4	4	4
AT3G10760	protein_coding	4	4	4	4
AT2G02390	protein_coding	4	0	0	4
AT2G27350	protein_coding	4	0	4	4
AT3G01370	protein_coding	4	4	4	4
AT5G23540	protein_coding	4	4	4	4
AT2G35410	protein_coding	4	1	0	4
AT5G11890	protein_coding	4	4	4	4
AT5G10200	protein_coding	4	0	4	4
AT3G10770	protein_coding	4	4	0	4
AT3G07360	protein_coding	4	4	4	4
AT3G06670	protein_coding	4	4	4	4
AT3G02780	protein_coding	4	0	0	0
AT1G04200	protein_coding	4	4	0	4
AT4G20890	protein_coding	4	4	4	4
AT2G43710	protein_coding	4	4	4	4
AT1G65030	protein_coding	4	4	4	4
AT1G75340	protein_coding	4	4	4	4
AT5G66320	protein_coding	4	4	0	4
AT5G25080	protein_coding	4	4	4	4
AT5G66720	protein_coding	4	0	0	4
AT1G02150	protein_coding	4	0	4	4
AT3G11410	protein_coding	4	4	4	4
AT1G24180	protein_coding	4	4	4	4
AT3G28710	protein_coding	4	0	0	4
AT4G21430	protein_coding	4	4	4	4
AT3G05230	protein_coding	4	4	0	4
AT2G43640	protein_coding	4	4	4	0
AT5G47870	protein_coding	4	4	0	4
AT4G08920	protein_coding	4	4	4	4
AT5G58030	protein_coding	4	4	4	4
AT3G18130	protein_coding	4	4	0	0
AT5G58440	protein_coding	4	4	4	3
AT4G36180	protein_coding	4	4	1	4
AT5G08590	protein_coding	4	4	4	4
AT5G08535	protein_coding	4	4	0	4
AT1G45688	protein_coding	4	4	4	4
AT5G23310	protein_coding	4	4	0	4
AT5G18230	protein_coding	4	4	4	4
AT5G64160	protein_coding	4	4	0	4
AT1G08650	protein_coding	4	4	4	4
AT1G07310	protein_coding	4	4	4	4
AT4G36890	protein_coding	4	4	4	4
AT4G31120	protein_coding	4	4	0	4
AT1G75840	protein_coding	4	4	0	4
AT1G22450	protein_coding	4	4	4	4
AT2G42920	protein_coding	4	0	0	0
AT4G02940	protein_coding	4	4	0	0
AT2G26510	protein_coding	4	0	0	0
AT4G39100	protein_coding	4	4	4	4
AT1G70210	protein_coding	4	4	0	4
AT3G63200	protein_coding	4	4	4	4
AT1G19770	protein_coding	4	4	4	4
AT1G01540	protein_coding	4	4	4	4
AT3G63310	protein_coding	4	4	0	4
AT2G27285	protein_coding	4	4	0	4
AT2G38360	protein_coding	4	4	4	4
AT5G65930	protein_coding	4	4	0	4
AT4G27840	protein_coding	4	0	4	4
AT1G71130	protein_coding	4	4	0	4
AT2G04880	protein_coding	4	4	0	4
AT4G36810	protein_coding	4	4	4	4
AT4G09040	protein_coding	4	0	4	4
AT5G03040	protein_coding	4	4	4	4
AT3G61600	protein_coding	4	4	4	4
AT2G36870	protein_coding	4	0	0	0
AT1G79880	protein_coding	4	4	0	4
AT2G39090	protein_coding	4	4	4	4
AT1G75540	protein_coding	4	4	4	4
AT5G19450	protein_coding	4	0	0	4
AT4G07410	protein_coding	4	4	4	4
AT1G20200	protein_coding	4	4	0	4
AT5G47770	protein_coding	4	3	3	4
AT3G48890	protein_coding	4	0	4	4
AT2G47850	protein_coding	4	4	4	4
AT1G21730	protein_coding	4	4	4	4
AT4G17620	protein_coding	4	4	4	4
AT1G25570	protein_coding	4	4	4	4
AT1G74950	protein_coding	4	4	0	4
AT2G01710	protein_coding	4	4	4	4
AT1G52150	protein_coding	4	4	0	4
AT1G53320	protein_coding	4	1	0	1
AT3G49810	protein_coding	4	4	0	4
AT1G67730	protein_coding	4	4	4	4
AT2G42390	protein_coding	4	0	0	0
AT3G54230	protein_coding	4	4	4	4
AT4G37280	protein_coding	4	0	0	4
AT5G58330	protein_coding	4	4	4	4
AT1G47900	protein_coding	4	4	4	0
AT2G22360	protein_coding	4	0	4	4
AT3G21770	protein_coding	4	4	0	4
AT3G16857	protein_coding	4	4	0	4
AT2G23390	protein_coding	4	0	0	0
AT5G01020	protein_coding	4	4	4	4
AT4G01290	protein_coding	4	0	0	4
AT1G06500	protein_coding	4	0	0	0
AT4G36920	protein_coding	4	4	4	4
AT4G28300	protein_coding	4	1	0	4
AT5G36170	protein_coding	4	4	0	4
[truncated: 25,171 more rows]
