# Supplementary material for: Temporal dynamics of gene expression and histone marks at the Arabidopsis shoot meristem during flowering
Source: Nat Commun. 2017 May 17;8:15120. doi: 10.1038/ncomms15120 (PMC5442315; doi:10.1038/ncomms15120)
Supplement: Supplementary Data 10 — H3K4me3 and H3K27me3 modifications in whole seedling samples. [file ncomms15120-s11.xlsx]

## Sheet: Seedling samples
Supplementary Data 10. H3K4me3 and H3K27me3 modifications in whole seedling samples
Note:	1. Modification start, end - modification limits (bp), consensus (sum) over two replications
	2. Modification signal represented by FPKM(sample)/FPKM(H3 control)
	3. Significance declared in analysis by Macs2, FDR < 0.05 for H3K4me3, FDR < 0.1 for H3K27me3
H3K4me3										H3K27me3
Chromosome	Modification start	Modification end	Signal in replication 1	Signal in replication 2	Significant in replication 1	Significant in replication 2	Overlap with Gene ID	Overlap length		Chromosome	Modification start	Modification end	Signal in replication 1	Signal in replication 2	Significant in replication 1	Significant in replication 2	Overlap with Gene ID	Overlap length
1	3566	4295	3.06942	3.0445	1	1	AT1G01010	664		1	8952	17013	4.77745	4.51663	1	1	AT1G01030	2065
1	8030	8764	7.83641	7.30983	1	1	AT1G01020	707		1	18626	20100	4.25962	3.94292	1	1		0
1	12254	13698	3.04365	2.91713	1	1	AT1G01030	1444		1	38807	44707	5.05099	4.40725	1	1	AT1G01070	2137
1	23021	23990	5.95998	6.32963	1	1	AT1G01040	844		1	38807	44707	5.05099	4.40725	1	1	AT1G01073	30
1	32316	33241	4.82769	6.13261	1	1	AT1G01050	837		1	78384	87910	3.7788	3.7867	1	1	AT1G01183	100
1	36100	37909	6.09704	6.65372	1	1	AT1G01060	1771		1	78384	87910	3.7788	3.7867	1	1	AT1G01190	1819
1	46004	46884	6.66809	7.69157	1	1	AT1G01080	880		1	78384	87910	3.7788	3.7867	1	1	AT1G01200	1395
1	48490	49343	6.01509	5.08802	1	1	AT1G01090	796		1	102605	107333	2.83614	3.04972	1	1	AT1G01250	839
1	50576	51269	8.57831	8.80539	1	1	AT1G01100	623		1	113504	113751	0.629541	1.22648	0	1	AT1G01280	247
1	52173	52549	1.70343	3.10621	1	1	AT1G01110	310		1	138431	139612	1.44649	1.77596	1	1	AT1G01355	1055
1	57540	59123	1.96154	1.79038	1	1	AT1G01120	1583		1	146842	147704	1.08408	1.29783	1	1	AT1G01380	551
1	63298	64020	2.7199	2.54144	1	1	AT1G01130	513		1	148677	149845	0.924839	1.50857	1	1	AT1G01390	1129
1	65986	67651	5.41582	6.04268	1	1	AT1G01140	1639		1	151821	154192	1.19735	1.69749	1	1	AT1G01400	389
1	71878	72077	0.938016	1.35645	0	1	AT1G01150	199		1	151821	154192	1.19735	1.69749	1	1	AT1G01410	1079
1	72263	73132	6.3369	5.72865	1	1	AT1G01160	793		1	167411	167910	1.19234	1.9391	1	1	AT1G01453	431
1	74132	74797	5.46684	5.50388	1	1	AT1G01170	605		1	169443	170257	0.956819	1.14499	1	0	AT1G01460	814
1	75522	76515	4.98968	4.28587	1	1	AT1G01180	932		1	181743	181979	2.19851	1.34075	1	0	AT1G01490	236
1	78574	79119	1.52118	1.74246	1	1	AT1G01183	100		1	208242	212140	3.04946	3.43517	1	1	AT1G01580	2745
1	88818	89512	7.34077	6.26735	1	1	AT1G01210	614		1	213372	214556	2.48788	1.83676	1	1	AT1G01590	327
1	91301	92270	5.17774	5.03988	1	1	AT1G01220	894		1	243780	247272	1.97819	2.30512	1	1	AT1G01680	861
1	95926	96582	2.61443	2.86193	1	1	AT1G01225	595		1	243780	247272	1.97819	2.30512	1	1	AT1G01670	2208
1	97385	98243	6.88611	6.0252	1	1	AT1G01225	22		1	256604	257745	2.90881	3.01508	1	1		0
1	97385	98243	6.88611	6.0252	1	1	AT1G01230	787		1	357805	358912	1.90259	2.62438	1	1	AT1G02040	808
1	99868	100777	6.9034	9.86234	1	1	AT1G01240	883		1	364920	367912	4.25306	5.34347	1	1	AT1G02065	2131
1	108981	110152	5.34869	6.19228	1	1	AT1G01260	1171		1	369894	372517	3.11727	4.17383	1	1	AT1G02070	710
1	114200	114887	5.64008	6.99466	1	1	AT1G01290	601		1	369894	372517	3.11727	4.17383	1	1	AT1G02074	146
1	116974	118529	4.39183	3.70051	1	1	AT1G01300	1555		1	414919	423095	2.82402	3.88806	1	1	AT1G02190	2931
1	127849	128013	0.926887	1.16455	0	1	AT1G01320	164		1	414919	423095	2.82402	3.88806	1	1	AT1G02205	3690
1	128706	130595	9.3056	12.1216	1	1	AT1G01320	1871		1	427344	427602	1.68811	2.0824	1	0	AT1G02210	54
1	135427	135930	3.25164	2.79927	1	1	AT1G01340	404		1	459727	461473	3.41817	3.80462	1	1	AT1G02310	969
1	136085	136730	7.81565	7.64157	1	1	AT1G01350	606		1	463831	468411	6.09548	6.23658	1	0	AT1G02335	1069
1	138475	138643	1.46335	0.883979	1	0	AT1G01355	130		1	463831	468411	6.09548	6.23658	1	0	AT1G02340	2126
1	141918	142937	5.11297	5.6223	1	1	AT1G01360	966		1	472391	474305	1.81438	1.84861	1	1	AT1G02360	769
1	143582	144223	1.89807	2.31507	1	1	AT1G01370	641		1	479386	484978	3.83495	3.97599	1	1	AT1G02390	2440
1	149473	149771	1.91996	1.85636	1	1	AT1G01390	298		1	479386	484978	3.83495	3.97599	1	1	AT1G02391	155
1	154805	156058	3.51376	2.83483	1	1	AT1G01420	1206		1	486513	487572	2.31068	2.26078	1	1	AT1G02400	771
1	157023	158729	4.86594	4.47926	1	1	AT1G01430	1632		1	497884	498457	1.86029	2.09145	1	0	AT1G02450	481
1	161959	162827	7.85993	6.8447	1	1	AT1G01440	613		1	501848	510317	3.23254	3.11907	1	1	AT1G02460	2531
1	163324	163897	6.286	5.20916	1	1		0		1	543960	551323	6.36389	6.44412	1	1	AT1G02575	47
1	172144	172367	1.08935	1.53984	0	1	AT1G01470	221		1	543960	551323	6.36389	6.44412	1	1	AT1G02580	4419
1	172467	172736	2.16817	1.02656	1	0	AT1G01470	269		1	555372	555723	1.42331	0.853205	1	0	AT1G02610	351
1	180605	182400	9.88009	12.2051	1	1	AT1G01490	1753		1	557299	558713	1.35354	2.32647	1	1	AT1G02620	687
1	185057	186286	4.82889	3.7377	1	1	AT1G01500	1153		1	582272	583802	2.77769	3.96113	1	1	AT1G02680	38
1	187102	188161	4.32844	3.68263	1	1	AT1G01510	950		1	582272	583802	2.77769	3.96113	1	1	AT1G02681	509
1	190472	191728	5.08821	4.77235	1	1	AT1G01520	1132		1	605087	606700	3.06313	3.50053	1	1	AT1G02770	1606
1	195669	197094	7.07286	8.26734	1	1	AT1G01540	1314		1	610014	613808	2.63242	3.11788	1	1	AT1G02790	1933
1	199675	201003	8.39235	9.29766	1	1	AT1G01550	1328		1	610014	613808	2.63242	3.11788	1	1	AT1G02800	592
1	202181	202343	1.57638	1.17626	1	0	AT1G01560	162		1	617175	621172	2.79309	3.80953	1	1	AT1G02810	2215
1	204940	205835	2.93385	2.57141	1	1	AT1G01570	659		1	617175	621172	2.79309	3.80953	1	1	AT1G02813	494
1	220393	221012	2.20664	1.51142	1	1	AT1G01600	619		1	663244	666690	2.39481	2.09327	1	1	AT1G02940	884
1	223238	224363	2.99116	2.45025	1	1	AT1G01610	1102		1	663244	666690	2.39481	2.09327	1	1	AT1G02950	1300
1	225740	227391	7.80121	6.46884	1	1	AT1G01620	1562		1	677285	678672	2.21829	2.47836	1	1	AT1G02980	803
1	228966	230121	2.59578	2.86299	1	1	AT1G01630	1108		1	697254	700863	5.62571	5.2948	1	1	AT1G03020	308
1	237023	237823	7.13666	6.96134	1	1	AT1G01650	794		1	697254	700863	5.62571	5.2948	1	1	AT1G03022	125
1	245387	245938	2.10432	2.77419	1	1	AT1G01670	551		1	729154	729605	1.72332	2.16528	1	1		0
1	249052	249834	3.79983	3.90311	1	1	AT1G01690	693		1	747760	749033	3.90263	4.23103	1	1	AT1G03103	297
1	254829	255129	1.22316	1.5838	1	1		0		1	747760	749033	3.90263	4.23103	1	1	AT1G03106	931
1	258723	259619	3.59286	4.61572	1	1	AT1G01700	124		1	771082	773060	3.86235	3.45267	1	1		0
1	262819	263530	4.94427	5.19284	1	1	AT1G01710	702		1	855432	859770	4.0009	4.5723	1	1	AT1G03445	4269
1	266424	267038	3.58587	3.47092	1	1	AT1G01710	614		1	871627	873049	1.66637	2.8395	1	1	AT1G03490	1032
1	268294	271575	6.03354	4.85553	1	1	AT1G01720	1489		1	904844	905805	1.05139	1.44232	0	1	AT1G03620	961
1	268294	271575	6.03354	4.85553	1	1	AT1G01725	983		1	921725	929864	8.86913	8.6821	1	1	AT1G03700	176
1	268294	271575	6.03354	4.85553	1	1	AT1G01730	619		1	921725	929864	8.86913	8.6821	1	1	AT1G03710	1300
1	274117	274743	2.81701	2.93069	1	1	AT1G01740	452		1	921725	929864	8.86913	8.6821	1	1	AT1G03720	1377
1	277945	279507	4.87697	4.8877	1	1	AT1G01760	503		1	952158	960512	5.09203	5.14087	1	1	AT1G03790	1572
1	277945	279507	4.87697	4.8877	1	1	AT1G01770	892		1	952158	960512	5.09203	5.14087	1	1	AT1G03800	737
1	284436	285215	5.24967	5.69211	1	1	AT1G01790	605		1	952158	960512	5.09203	5.14087	1	1	AT1G03810	850
1	293257	294204	6.61489	6.81003	1	1	AT1G01800	862		1	952158	960512	5.09203	5.14087	1	1	AT1G03820	643
1	295203	295752	2.30384	2.56174	1	1	AT1G01810	531		1	966891	975249	7.92044	7.2992	1	1	AT1G03840	2627
1	297468	298176	5.05053	6.40885	1	1	AT1G01820	652		1	976715	977837	2.04008	2.37647	1	1	AT1G03850	1046
1	298626	300903	2.86639	2.85361	1	1	AT1G01830	2277		1	985503	990507	3.45694	3.82682	1	1	AT1G03880	2395
1	301402	302352	2.95836	3.91354	1	1	AT1G01830	913		1	985503	990507	3.45694	3.82682	1	1	AT1G03890	1309
1	303503	304121	3.58844	2.88872	1	1	AT1G01840	584		1	1001746	1002898	1.33287	1.44663	0	1	AT1G03920	1152
1	305591	306372	4.67539	4.50955	1	1	AT1G01860	696		1	1021943	1023845	4.52775	3.94432	1	1	AT1G03980	165
1	308417	309104	4.15932	4.25706	1	1	AT1G01880	687		1	1021943	1023845	4.52775	3.94432	1	1	AT1G03982	1468
1	315156	315984	7.71672	6.59567	1	1	AT1G01910	746		1	1071926	1072717	1.54132	2.04083	1	1		0
1	316077	316678	5.83286	5.69197	1	1	AT1G01920	550		1	1082137	1084505	1.8375	2.52229	1	1	AT1G04150	2109
1	321832	323679	4.21065	3.77013	1	1	AT1G01930	1028		1	1101038	1105569	3.12626	3.28471	1	1	AT1G04180	946
1	321832	323679	4.21065	3.77013	1	1	AT1G01940	652		1	1119810	1125271	3.66135	3.63056	1	1	AT1G04220	2716
1	325326	326181	7.83106	6.9312	1	1	AT1G01950	802		1	1132387	1133506	2.21478	1.22742	1	1		0
1	336668	337879	5.31003	4.01603	1	1	AT1G01960	914		1	1135171	1139827	6.1419	6.09748	1	1	AT1G04250	2355
1	338226	338836	4.97906	4.07026	1	1	AT1G01970	545		1	1144507	1146185	1.4475	1.75599	1	1	AT1G04280	1678
1	343484	344440	5.24887	5.05666	1	1	AT1G01990	857		1	1159137	1161983	4.00658	3.35859	1	1	AT1G04330	671
1	345703	346914	5.09983	5.23409	1	1	AT1G02000	1102		1	1174614	1176483	4.89636	5.31547	1	1	AT1G04370	401
1	347654	348521	5.27011	5.28438	1	1	AT1G02010	630		1	1206814	1210936	4.36197	4.78025	1	1	AT1G04445	518
1	353696	354912	5.0979	4.09477	1	1	AT1G02020	1216		1	1206814	1210936	4.36197	4.78025	1	1	AT1G04450	1353
1	362276	363229	5.15214	3.89291	1	1	AT1G02060	818		1	1206814	1210936	4.36197	4.78025	1	1	AT1G04457	230
1	373479	374339	5.13887	4.11651	1	1	AT1G02080	860		1	1221545	1224521	2.72614	2.99542	1	1	AT1G04500	2821
1	388917	390499	6.00028	4.64963	1	1	AT1G02090	730		1	1237571	1239647	1.22076	1.25491	1	1	AT1G04540	1490
1	388917	390499	6.00028	4.64963	1	1	AT1G02100	687		1	1244534	1246125	3.08767	3.87142	1	1	AT1G04560	1112
1	392774	393617	4.20368	2.5557	1	1	AT1G02100	42		1	1262045	1262493	1.6826	1.58531	1	0	AT1G04600	370
1	392774	393617	4.20368	2.5557	1	1	AT1G02110	786		1	1269965	1275746	2.77054	2.88917	1	1	AT1G04600	2411
1	394390	394595	1.12724	1.59116	0	1	AT1G02110	205		1	1276641	1278149	1.79745	1.24294	1	1		0
1	394859	395045	1.46102	1.23292	1	0	AT1G02110	186		1	1286793	1288831	2.92062	3.84119	1	1	AT1G04625	1000
1	395687	396563	4.73915	4.29361	1	1	AT1G02120	802		1	1299634	1303007	5.28556	5.36269	1	1	AT1G04660	1287
1	401142	401944	6.15238	7.77349	1	1	AT1G02130	740		1	1299634	1303007	5.28556	5.36269	1	1	AT1G04670	863
1	403789	405377	6.75854	5.89527	1	1	AT1G02140	667		1	1309547	1312535	2.20736	1.79439	1	1	AT1G04684	149
1	403789	405377	6.75854	5.89527	1	1	AT1G02145	777		1	1378895	1380859	3.87519	2.55236	1	1	AT1G04890	477
1	408695	409652	3.83176	2.97063	1	1	AT1G02150	957		1	1378895	1380859	3.87519	2.55236	1	1	AT1G04880	290
1	410722	411279	4.1085	4.76822	1	1	AT1G02160	531		1	1459068	1460903	2.32005	3.34837	1	1	AT1G05080	1488
1	411745	412552	4.63327	4.33435	1	1	AT1G02170	773		1	1479309	1482308	4.04823	3.41508	1	1		0
1	414178	414647	3.04893	3.64343	1	1	AT1G02180	467		1	1495123	1495511	1.08841	1.34193	0	1		0
1	424944	425227	1.26912	1.32597	1	1		0		1	1515380	1520464	7.09554	6.00228	1	1	AT1G05230	3425
1	430068	430754	2.78108	2.76244	1	1	AT1G02220	579		1	1522784	1523029	1.59464	1.73923	1	0		0
1	436374	436875	1.61823	1.39929	1	1	AT1G02230	402		1	1527663	1530891	2.49638	1.82984	1	1	AT1G05260	1124
1	442368	443011	4.65104	4.22822	1	1	AT1G02260	509		1	1534959	1544786	8.27827	8.21769	1	1	AT1G05280	2081
1	445524	446337	6.20257	5.84203	1	1	AT1G02270	711		1	1534959	1544786	8.27827	8.21769	1	1	AT1G05291	1084
1	449721	450501	6.6994	5.49792	1	1	AT1G02280	705		1	1534959	1544786	8.27827	8.21769	1	1	AT1G05290	1410
1	452082	452836	6.88191	6.85716	1	1	AT1G02290	655		1	1547458	1548016	1.94151	1.89018	1	1	AT1G05300	391
1	453146	453807	5.71818	7.48927	1	1	AT1G02300	519		1	1549350	1554581	3.4208	3.42209	1	1	AT1G05310	1974
1	455631	456436	7.22758	8.28897	1	1	AT1G02305	748		1	1549350	1554581	3.4208	3.42209	1	1	AT1G05320	978
1	462859	463671	7.06857	6.9099	1	1	AT1G02330	753		1	1570908	1576242	3.54209	2.97531	1	1	AT1G05370	1372
1	466232	467794	3.36469	3.90463	1	1	AT1G02340	1562		1	1584077	1585224	2.24516	2.67688	1	1	AT1G05400	1147
1	469758	471586	5.1059	5.20211	1	1	AT1G02350	875		1	1588550	1592514	4.76527	4.47099	1	1	AT1G05420	680
1	474400	475296	4.9479	3.18753	1	1	AT1G02370	796		1	1599303	1601307	1.59323	1.29357	1	1	AT1G05450	1303
1	476942	477841	4.31665	4.49068	1	1	AT1G02380	841		1	1599303	1601307	1.59323	1.29357	1	1	AT1G05460	159
1	481631	481842	1.2991	1.56705	0	1	AT1G02390	211		1	1615120	1616966	1.1594	1.191	1	1		0
1	486931	487673	2.08844	1.99666	1	1	AT1G02400	742		1	1629377	1629907	1.47669	1.39719	1	1	AT1G05510	461
1	490847	491644	6.24931	7.49649	1	1	AT1G02410	719		1	1643787	1644933	1.55571	1.63873	1	1	AT1G05550	130
1	493115	493295	1.73138	3.53592	0	1		0		1	1663957	1668787	2.02267	2.04995	1	1	AT1G05577	441
1	493469	494328	5.44266	4.52737	1	1	AT1G02420	645		1	1663957	1668787	2.02267	2.04995	1	1	AT1G05580	3354
1	514345	515459	6.5091	7.1801	1	1	AT1G02475	1059		1	1690135	1696780	3.62627	3.82642	1	1	AT1G05650	1862
1	518205	519140	7.24522	7.85779	1	1	AT1G02500	889		1	1690135	1696780	3.62627	3.82642	1	1	AT1G05660	1772
1	523961	524306	1.87492	1.12197	1	1	AT1G02520	345		1	1719383	1720989	1.12527	1.08482	1	1	AT1G05730	920
1	537816	538749	6.93823	5.46434	1	1	AT1G02560	889		1	1719383	1720989	1.12527	1.08482	1	1	AT1G05740	315
1	554426	556086	6.17969	7.03977	1	1	AT1G02610	1568		1	1740033	1744296	4.30897	4.23324	1	1	AT1G05800	1415
1	557260	557872	1.57666	1.51099	1	1	AT1G02620	612		1	1775171	1775537	1.25039	1.30566	0	1		0
1	564070	564617	3.09851	3.30861	1	1	AT1G02640	412		1	1776187	1776935	1.09485	1.01502	1	0	AT1G05880	748
1	564808	565413	3.72588	6.45595	1	1	AT1G02640	605		1	1838551	1852090	5.17087	4.74807	1	1	AT1G06080	2734
1	565687	565849	1.12435	1.25855	0	1	AT1G02640	162		1	1838551	1852090	5.17087	4.74807	1	1	AT1G06090	1810
1	568540	570042	3.29531	3.87382	1	1	AT1G02650	1338		1	1838551	1852090	5.17087	4.74807	1	1	AT1G06100	560
1	573484	575026	5.45414	5.42019	1	1	AT1G02660	1497		1	1861302	1864296	4.5577	4.13378	1	1	AT1G06135	545
1	576461	576956	2.54282	3.09053	1	1	AT1G02670	495		1	1861302	1864296	4.5577	4.13378	1	1	AT1G06137	206
1	580582	581282	6.66481	7.56822	1	1	AT1G02680	657		1	1905520	1906756	2.08186	1.98035	1	1	AT1G06225	251
1	584222	584802	2.47734	2.87875	1	1	AT1G02690	542		1	1919875	1921940	4.5809	5.14523	1	1	AT1G06280	642
1	591812	592987	5.06541	5.29335	1	1	AT1G02720	1161		1	1928016	1932525	2.80877	3.26937	1	1	AT1G06310	2242
1	601431	602243	6.88142	6.13646	1	1	AT1G02740	607		1	1928016	1932525	2.80877	3.26937	1	1	AT1G06320	926
1	602449	603319	6.88462	6.56378	1	1	AT1G02750	822		1	1928016	1932525	2.80877	3.26937	1	1	AT1G06330	595
1	608718	609529	6.34186	5.54827	1	1	AT1G02780	747		1	1933950	1941452	5.05735	5.15522	1	1	AT1G06350	1526
1	615522	615939	1.5241	1.25351	1	1	AT1G02800	417		1	1933950	1941452	5.05735	5.15522	1	1	AT1G06360	1496
1	621483	622730	5.36633	6.56091	1	1	AT1G02816	986		1	1933950	1941452	5.05735	5.15522	1	1	AT1G06340	64
1	623623	624551	3.0086	4.50688	1	1	AT1G02820	710		1	1997568	2000580	2.22261	2.11198	1	1		0
1	626683	627471	6.23096	5.71102	1	1	AT1G02840	730		1	2025588	2027013	0.900094	1.29508	0	1	AT1G06620	1412
1	630477	631361	2.46728	2.13472	1	1	AT1G02850	856		1	2091146	2093017	1.4602	1.63038	1	1	AT1G06800	540
1	635189	636219	4.20731	4.81585	1	1	AT1G02860	1030		1	2091146	2093017	1.4602	1.63038	1	1	AT1G06810	790
1	637926	638723	4.89558	4.39568	1	1	AT1G02870	751		1	2091146	2093017	1.4602	1.63038	1	1	AT1G06820	71
1	641477	642063	5.99594	6.60102	1	1		0		1	2142814	2150282	3.98444	4.16931	1	1	AT1G06980	790
1	643721	644612	4.85181	6.20986	1	1	AT1G02880	891		1	2142814	2150282	3.98444	4.16931	1	1	AT1G06990	1765
1	650999	652006	5.32202	4.72589	1	1	AT1G02890	908		1	2142814	2150282	3.98444	4.16931	1	1	AT1G07000	88
1	657417	658229	5.6035	6.0835	1	1	AT1G02910	731		1	2173297	2175623	1.54507	1.68595	1	1	AT1G07090	942
1	669158	669891	6.71764	7.20358	1	1	AT1G02960	679		1	2201877	2203403	4.27398	4.31693	1	1	AT1G07175	444
1	671467	671807	1.54951	1.4393	1	1	AT1G02965	146		1	2235128	2235563	1.4746	1.61922	1	1		0
1	673340	673946	2.89257	2.92049	1	1	AT1G02970	606		1	2268685	2268929	1.44254	1.06113	1	0		0
1	686656	687449	5.82876	7.35631	1	1	AT1G02990	659		1	2281498	2282776	1.88561	3.2218	1	1	AT1G07430	1278
1	691778	692674	5.84191	5.347	1	1	AT1G03000	782		1	2290571	2290965	0.578507	1.29907	0	1	AT1G07460	394
1	701427	702206	6.36834	6.79258	1	1	AT1G03030	728		1	2301576	2302080	0.886653	0.940058	1	0	AT1G07485	504
1	705590	706684	7.09026	6.93083	1	1	AT1G03040	1041		1	2301576	2302080	0.886653	0.940058	1	0	AT1G07490	445
1	711229	711806	3.07556	2.721	1	1	AT1G03055	574		1	2322984	2323614	1.09714	1.46659	0	1	AT1G07550	630
1	726325	727514	6.07578	6.36627	1	1	AT1G03060	566		1	2324652	2326283	1.11609	1.36438	1	1	AT1G07550	1631
1	729964	730161	1.34656	1.31073	0	1	AT1G03070	197		1	2352498	2358979	7.10095	7.04185	1	1	AT1G07640	1873
1	737177	738128	4.5833	6.47052	1	1	AT1G03080	879		1	2367340	2368528	2.3627	3.1807	1	1	AT1G07645	948
1	739630	741089	4.16168	4.19321	1	1	AT1G03090	1410		1	2375778	2377706	2.19832	1.67975	1	1	AT1G07680	1174
1	746057	746752	3.09952	2.88479	1	1	AT1G03100	422		1	2390484	2394484	1.94045	2.30545	1	1	AT1G07720	1798
1	749244	749915	4.31002	5.43886	1	1	AT1G03110	669		1	2427697	2429078	1.20473	1.74239	1	1	AT1G07850	1022
1	752548	754323	6.73188	7.21589	1	1	AT1G03120	592		1	2427697	2429078	1.20473	1.74239	1	1	AT1G07860	167
1	752548	754323	6.73188	7.21589	1	1	AT1G03130	891		1	2427697	2429078	1.20473	1.74239	1	1	AT1G07870	305
1	754451	757007	4.29263	4.5405	1	1	AT1G03140	1852		1	2442012	2442938	0.870604	1.0208	0	1	AT1G07900	316
1	754451	757007	4.29263	4.5405	1	1	AT1G03150	593		1	2475407	2476216	1.29929	2.05401	1	1	AT1G07985	748
1	761150	762328	5.06183	4.21861	1	1	AT1G03160	1046		1	2511505	2513172	2.30306	2.09238	1	1	AT1G08065	1525
1	773352	774003	4.15649	3.60001	1	1	AT1G03180	592		1	2516876	2531584	3.80287	3.64998	1	1	AT1G08080	1555
1	775417	776261	5.4461	5.89378	1	1	AT1G03190	734		1	2516876	2531584	3.80287	3.64998	1	1	AT1G08090	2088
1	780497	780682	3.51433	3.78147	0	1	AT1G03200	80		1	2516876	2531584	3.80287	3.64998	1	1	AT1G08100	1950
1	782827	783434	3.60794	3.91477	1	1	AT1G03210	486		1	2548752	2550232	1.30581	1.39228	0	1	AT1G08135	1413
1	787023	788233	4.83963	4.1651	1	1	AT1G03220	1111		1	2553552	2560507	2.45344	2.9007	1	1	AT1G08140	1609
1	789975	791223	3.8049	3.29979	1	1	AT1G03230	1132		1	2553552	2560507	2.45344	2.9007	1	1	AT1G08150	2731
1	794608	795418	8.07114	7.55737	1	1	AT1G03250	768		1	2553552	2560507	2.45344	2.9007	1	1	AT1G08160	916
1	797757	798566	5.24603	4.39924	1	1	AT1G03260	706		1	2563180	2563483	0.648012	1.13761	0	1	AT1G08170	303
1	799073	799746	3.60467	3.48169	1	1	AT1G03270	555		1	2610105	2614472	5.33095	5.35862	1	1	AT1G08290	3137
1	802953	803660	4.84398	6.85208	1	1	AT1G03280	625		1	2623022	2630079	4.61267	4.35013	1	1	AT1G08320	4826
1	807324	808289	6.69795	6.44785	1	1	AT1G03290	928		1	2641329	2641549	1.7546	0.995406	1	0	AT1G08380	220
1	812470	813228	4.56052	4.68904	1	1	AT1G03300	616		1	2658331	2661764	3.69468	3.96528	1	1	AT1G08430	2313
1	813412	814082	7.49518	5.63188	1	1	AT1G03310	611		1	2662776	2666986	2.82627	2.92453	1	1	AT1G08440	2316
1	818806	819524	7.10253	7.95582	1	1	AT1G03330	718		1	2675091	2680740	6.28846	6.00398	1	1	AT1G08465	3968
1	819655	820136	2.22564	1.79574	1	1	AT1G03340	474		1	2716614	2718054	3.0536	2.71928	1	0		0
1	823465	825200	5.38042	5.69454	1	1	AT1G03350	928		1	2760132	2762447	3.99215	4.14962	1	1	AT1G08670	1227
1	823465	825200	5.38042	5.69454	1	1	AT1G03360	663		1	2841488	2845407	3.68163	4.04896	1	1	AT1G08860	3254
1	826220	827245	5.46822	5.41358	1	1	AT1G03360	138		1	2862272	2865445	3.47495	3.09836	1	1		0
1	826220	827245	5.46822	5.41358	1	1	AT1G03365	676		1	2887055	2890821	3.47887	4.28997	1	1	AT1G08985	421
1	830590	831542	5.65717	6.00284	1	1	AT1G03370	915		1	2887055	2890821	3.47887	4.28997	1	1	AT1G08990	2068
1	835729	836600	5.56988	5.221	1	1	AT1G03380	815		1	2905004	2910476	6.52027	6.31143	1	1	AT1G09026	155
1	843323	844230	4.73425	3.44504	1	1	AT1G03400	867		1	2905004	2910476	6.52027	6.31143	1	1	AT1G09030	419
1	846332	847702	5.0306	5.00868	1	1	AT1G03410	1351		1	2931612	2935767	3.63349	4.20156	1	1	AT1G09080	229
1	846332	847702	5.0306	5.00868	1	1	AT1G03420	1038		1	2931612	2935767	3.63349	4.20156	1	1	AT1G09090	3028
1	847791	848693	5.91619	5.53178	1	1	AT1G03430	820		1	2983791	2986018	1.71509	2.17908	1	1	AT1G09240	1137
1	852222	853896	7.20958	5.99861	1	1	AT1G03440	1530		1	2992826	2993954	2.41704	1.81951	1	0	AT1G09260	416
1	863286	864188	4.21873	3.8832	1	1	AT1G03457	839		1	3019687	3024392	4.79527	4.7533	1	1	AT1G09350	1622
1	867045	867808	4.58564	3.95678	1	1	AT1G03470	688		1	3019687	3024392	4.79527	4.7533	1	1	AT1G09360	566
1	870105	871293	5.20641	4.83589	1	1	AT1G03475	1106		1	3028188	3030303	5.6662	5.06904	1	1	AT1G09380	1361
1	875597	875978	8.37139	5.41256	1	1	AT1G03506	7		1	3057435	3058099	0.391175	1.00264	0	1	AT1G09470	8
1	876954	877635	5.06248	2.86344	1	1	AT1G03510	593		1	3057435	3058099	0.391175	1.00264	0	1	AT1G09480	124
1	879232	880286	6.24878	6.36969	1	1	AT1G03520	926		1	3059937	3064452	2.80328	2.95642	1	1	AT1G09480	724
1	882917	884351	4.60024	4.33125	1	1	AT1G03530	474		1	3059937	3064452	2.80328	2.95642	1	1	AT1G09483	737
1	882917	884351	4.60024	4.33125	1	1	AT1G03540	569		1	3059937	3064452	2.80328	2.95642	1	1	AT1G09486	1301
1	891750	892496	5.76948	5.06988	1	1	AT1G03560	660		1	3059937	3064452	2.80328	2.95642	1	1	AT1G09490	328
1	892795	893394	1.74	2.00213	1	1	AT1G03580	547		1	3066942	3070131	2.12481	2.05732	1	1	AT1G09500	1656
1	896311	897576	5.02334	5.08344	1	1	AT1G03590	1207		1	3066942	3070131	2.12481	2.05732	1	1	AT1G09510	746
1	898804	899856	9.83734	9.42179	1	1	AT1G03600	779		1	3079858	3085285	5.59547	4.70591	1	1		0
1	900728	902435	6.3585	6.02062	1	1	AT1G03610	1548		1	3088529	3093029	4.06627	4.33497	1	1	AT1G09550	2594
1	907556	908778	5.49172	5.03737	1	1	AT1G03630	1136		1	3117016	3117758	2.26576	2.23729	0	1	AT1G09625	430
1	910617	911241	2.88984	2.88704	1	1	AT1G03650	576		1	3131681	3133788	1.82051	1.83326	1	1	AT1G09665	579
1	917160	918096	7.85282	7.727	1	1	AT1G03680	904		1	3169520	3171850	4.28202	3.84601	1	1	AT1G09790	1299
1	918267	918924	6.29432	5.15489	1	1	AT1G03687	625		1	3184498	3186921	4.72989	4.50009	1	1		0
1	930757	931701	6.40108	6.12948	1	1	AT1G03730	873		1	3188633	3189017	2.2684	1.73688	1	1		0
1	933322	934277	4.01867	5.17759	1	1	AT1G03740	765		1	3212561	3214740	1.39749	1.39794	1	1	AT1G09890	503
1	936850	937649	6.25872	8.0479	1	1	AT1G03743	80		1	3216466	3217672	2.5337	2.20656	1	1	AT1G09890	1072
1	936850	937649	6.25872	8.0479	1	1	AT1G03746	84		1	3228040	3236792	4.7445	5.0533	1	1	AT1G09932	2659
1	936850	937649	6.25872	8.0479	1	1	AT1G03740	193		1	3228040	3236792	4.7445	5.0533	1	1	AT1G09935	1470
1	937789	938634	7.35283	6.65547	1	1	AT1G03750	714		1	3228040	3236792	4.7445	5.0533	1	1	AT1G09930	2003
1	942761	943439	5.05204	5.90432	1	1	AT1G03760	616		1	3244175	3245240	1.77914	2.2888	1	1	AT1G09960	1027
1	944537	945129	3.19639	3.10753	1	1	AT1G03770	557		1	3265838	3267765	1.64371	1.64781	1	1	AT1G10010	1789
1	957164	957995	2.09594	1.60054	1	1	AT1G03800	734		1	3283951	3284909	2.05213	2.39639	1	1	AT1G10060	670
1	966165	966826	3.38456	3.22514	1	1	AT1G03830	592		1	3307982	3309677	2.39356	1.85898	1	1		0
1	976144	976527	2.31402	2.35606	1	1	AT1G03850	383		1	3353823	3355046	1.85508	2.68516	1	1	AT1G10220	1033
1	977404	977761	1.14003	1.397	1	1	AT1G03850	357		1	3359942	3363287	4.07327	4.33055	1	1	AT1G10250	421
1	981285	981944	4.58658	4.4486	1	1	AT1G03860	600		1	3359942	3363287	4.07327	4.33055	1	1	AT1G10260	721
1	982273	983540	5.19594	4.52035	1	1	AT1G03870	1034		1	3400549	3406564	1.64173	2.25261	1	1	AT1G10380	1718
1	991071	992049	5.22922	4.76168	1	1	AT1G03900	910		1	3400549	3406564	1.64173	2.25261	1	1	AT1G10385	2632
1	993414	993993	3.13632	2.56694	1	1	AT1G03905	579		1	3415002	3415904	1.3131	1.69503	1	1	AT1G10400	902
1	996049	996739	6.21162	6.80617	1	1	AT1G03910	624		1	3422317	3423246	1.11784	0.904397	1	0		0
1	1004745	1005991	5.19812	4.72377	1	1	AT1G03930	1222		1	3446917	3452835	7.02744	6.82931	1	1	AT1G10480	1535
1	1008442	1008819	7.44361	10.8978	1	1	AT1G03935	9		1	3482961	3484220	2.37606	2.55438	1	1		0
1	1011349	1011670	2.22453	1.65404	1	1	AT1G03950	321		1	3494064	3501588	4.05052	3.83891	1	1	AT1G10585	1080
1	1012709	1013418	3.78654	4.89403	1	1	AT1G03950	656		1	3494064	3501588	4.05052	3.83891	1	1	AT1G10586	2511
1	1013634	1014434	4.76335	5.45581	1	1	AT1G03960	719		1	3494064	3501588	4.05052	3.83891	1	1	AT1G10588	443
1	1018046	1019239	5.16712	4.53248	1	1	AT1G03970	1139		1	3509790	3511972	2.21456	2.74347	1	1	AT1G10620	2182
1	1018046	1019239	5.16712	4.53248	1	1	AT1G03980	669		1	3520757	3521759	1.90909	1.92552	1	1		0
1	1027447	1028981	7.0688	7.71238	1	1	AT1G03990	169		1	3528062	3528416	1.17347	0.828828	1	0		0
1	1027447	1028981	7.0688	7.71238	1	1	AT1G04000	875		1	3530463	3531917	1.55441	2.0121	1	1	AT1G10657	1375
1	1035570	1036238	4.13336	3.13189	1	1	AT1G04010	667		1	3540025	3540845	0.898132	1.21886	1	1	AT1G10680	820
1	1040376	1040978	3.29896	2.92852	1	1	AT1G04030	595		1	3542492	3545646	3.57719	3.49997	1	1	AT1G10680	1290
1	1042741	1043406	1.82453	1.62516	1	1	AT1G04030	151		1	3556805	3557309	1.3484	1.13371	1	0	AT1G10705	195
1	1042741	1043406	1.82453	1.62516	1	1	AT1G04040	665		1	3558673	3559370	1.15861	1.17865	1	0	AT1G10710	697
1	1043542	1043809	1.29764	1.11167	1	0	AT1G04040	267		1	3572322	3575012	4.80501	4.611	1	0	AT1G10745	356
1	1048882	1049756	2.21239	2.61261	1	1	AT1G04050	415		1	3572322	3575012	4.80501	4.611	1	0	AT1G10747	518
1	1050515	1051224	5.2439	4.35676	1	1	AT1G04070	633		1	3572322	3575012	4.80501	4.611	1	0	AT1G10750	205
1	1051287	1051904	6.05116	6.72687	1	1	AT1G04080	592		1	3624078	3627239	2.61296	3.19374	0	1	AT1G10880	3004
1	1059416	1060299	4.1077	5.94231	1	1	AT1G04090	3		1	3693050	3702091	4.77981	4.16448	1	1	AT1G11070	598
1	1059416	1060299	4.1077	5.94231	1	1	AT1G04100	793		1	3693050	3702091	4.77981	4.16448	1	1	AT1G11080	3341
1	1069919	1071030	5.77938	5.85472	1	1	AT1G04120	1111		1	3718436	3720574	1.39004	1.30801	1	1	AT1G11125	928
1	1073298	1074073	4.82969	4.54238	1	1	AT1G04130	646		1	3730585	3731705	0.91386	1.05562	1	1	AT1G11150	1039
1	1079865	1080701	6.47705	6.60256	1	1	AT1G04140	765		1	3749949	3752843	2.74458	2.20764	1	1	AT1G11190	2714
1	1086118	1086852	4.25354	4.58498	1	1	AT1G04160	357		1	3759129	3760359	1.73352	2.02596	0	1	AT1G11220	497
1	1095722	1096292	3.19107	2.71054	1	1	AT1G04160	424		1	3761589	3765505	4.94371	5.56103	1	1	AT1G11230	1215
1	1096469	1096647	4.10478	1.82321	1	0		0		1	3768657	3771096	1.83118	1.91632	1	1	AT1G11250	982
1	1096942	1097589	5.81197	7.49683	1	1	AT1G04170	643		1	3825770	3831109	4.98553	5.19882	1	1	AT1G11370	2847
1	1107972	1108771	6.35715	6.41059	1	1	AT1G04190	743		1	3846409	3846970	1.63575	1.48764	1	1	AT1G11420	463
1	1109387	1110219	4.56463	4.56862	1	1	AT1G04200	737		1	3851499	3862009	3.875	4.0488	1	1	AT1G11450	2142
1	1114289	1115493	6.30346	5.97904	1	1	AT1G04210	1088		1	3851499	3862009	3.875	4.0488	1	1	AT1G11460	2263
1	1125485	1126103	6.57652	8.13663	1	1	AT1G04230	585		1	3851499	3862009	3.875	4.0488	1	1	AT1G11470	942
1	1128055	1129500	4.08329	4.0963	1	1	AT1G04230	113		1	3867335	3867889	1.32495	1.82917	0	1	AT1G11482	484
1	1128055	1129500	4.08329	4.0963	1	1	AT1G04240	1312		1	3871557	3873755	1.2938	1.56465	1	1	AT1G11500	13
1	1136312	1137514	2.13599	2.46188	1	1	AT1G04250	1202		1	3871557	3873755	1.2938	1.56465	1	1	AT1G11510	1058
1	1140584	1141417	5.50357	4.29195	1	1	AT1G04260	781		1	3871557	3873755	1.2938	1.56465	1	1	AT1G11520	590
1	1142170	1143103	6.40816	6.45985	1	1	AT1G04270	883		1	3881827	3883296	1.50138	1.56579	1	1	AT1G11560	992
1	1145360	1145727	1.71358	1.81749	1	1	AT1G04280	367		1	3881827	3883296	1.50138	1.56579	1	1	AT1G11570	16
1	1145905	1146643	2.78577	3.35434	1	1	AT1G04280	738		1	3884505	3885714	4.42321	3.95318	1	1	AT1G11572	447
1	1147585	1148559	5.456	5.18442	1	1	AT1G04290	948		1	3888332	3890386	2.69836	3.94797	1	1	AT1G11580	1696
1	1153851	1154706	8.76046	8.26445	1	1	AT1G04300	801		1	3901767	3905051	3.10209	3.41991	1	1	AT1G11600	1770
1	1156764	1157838	6.67722	6.85084	1	1	AT1G04310	947		1	3906081	3909503	3.10366	3.51947	1	1	AT1G11608	737
1	1164219	1164901	7.16907	6.66521	1	1	AT1G04340	632		1	3906081	3909503	3.10366	3.51947	1	1	AT1G11610	2476
1	1165068	1166334	4.93444	4.62134	1	1	AT1G04350	1169		1	3910257	3910946	2.99644	1.91971	1	1	AT1G11620	113
1	1166745	1167142	2.73521	2.32045	1	1	AT1G04350	23		1	3919343	3920208	2.76065	1.62592	1	1	AT1G11655	431
1	1168175	1168916	2.34288	2.31259	1	1	AT1G04360	703		1	3926773	3929140	2.53073	2.0449	1	1	AT1G11670	978
1	1183032	1183743	5.06411	5.99541	1	1	AT1G04390	672		1	3930216	3936728	3.61094	3.48441	1	1	AT1G11670	1360
1	1187433	1188486	5.92692	8.28613	1	1	AT1G04400	1053		1	3961205	3962098	2.0228	1.36513	1	0	AT1G11735	116
1	1190576	1191432	6.08511	5.24148	1	1	AT1G04410	836		1	3962993	3967074	1.94605	2.28707	1	1	AT1G11740	3770
1	1191543	1192372	6.66806	6.0941	1	1	AT1G04420	764		1	3973414	3976806	2.99029	3.49396	1	1	AT1G11765	634
1	1198064	1199197	4.94923	5.07554	1	1	AT1G04430	1079		1	3973414	3976806	2.99029	3.49396	1	1	AT1G11770	1127
1	1202122	1203273	7.232	6.93618	1	1	AT1G04440	1018		1	3988886	3989825	1.37618	1.41527	1	1	AT1G11806	512
1	1215993	1216918	6.74394	6.29317	1	1	AT1G04480	823		1	3988886	3989825	1.37618	1.41527	1	1	AT1G11810	62
1	1226510	1227357	5.24781	5.57534	1	1	AT1G04510	782		1	3998370	3999867	1.69182	2.18663	1	1	AT1G11850	668
1	1231597	1232380	4.04406	3.22313	1	1	AT1G04520	783		1	4022152	4027180	4.0003	4.53136	1	1	AT1G11915	1140
1	1232587	1233228	2.73819	3.54237	1	1	AT1G04520	641		1	4022152	4027180	4.0003	4.53136	1	1	AT1G11920	1430
1	1235001	1236078	5.09584	4.68148	1	1	AT1G04530	1033		1	4022152	4027180	4.0003	4.53136	1	1	AT1G11925	802
1	1238091	1239058	2.63213	2.02129	1	1	AT1G04540	967		1	4044996	4046709	1.93019	1.79742	1	1	AT1G11980	236
1	1240309	1241201	6.46354	5.74587	1	1	AT1G04550	826		1	4044996	4046709	1.93019	1.79742	1	1	AT1G11990	463
1	1242516	1243311	7.53947	6.91861	1	1	AT1G04555	753		1	4048486	4049220	1.12176	1.10917	1	1	AT1G11990	574
1	1248336	1248803	1.71259	1.76796	1	1	AT1G04570	439		1	4054367	4057661	2.84362	3.09199	1	1	AT1G12010	1454
1	1260795	1261505	6.03288	7.07946	1	1	AT1G04590	631		1	4062895	4069746	3.0855	3.12456	1	1	AT1G12030	1674
1	1261755	1262317	2.5756	2.5888	1	1	AT1G04600	194		1	4062895	4069746	3.0855	3.12456	1	1	AT1G12020	442
1	1280423	1280683	1.03146	1.08729	0	1	AT1G04610	260		1	4077083	4080320	5.44816	5.47113	1	1	AT1G12064	597
1	1285872	1286558	2.80234	3.7511	1	1	AT1G04620	686		1	4077083	4080320	5.44816	5.47113	1	1	AT1G12070	1193
1	1290435	1292713	5.30724	6.18703	1	1	AT1G04630	677		1	4082994	4096689	3.18845	2.8882	1	1	AT1G12080	883
1	1290435	1292713	5.30724	6.18703	1	1	AT1G04635	681		1	4082994	4096689	3.18845	2.8882	1	1	AT1G12090	878
1	1290435	1292713	5.30724	6.18703	1	1	AT1G04640	633		1	4082994	4096689	3.18845	2.8882	1	1	AT1G12100	599
1	1298390	1299014	3.55411	3.60571	1	1	AT1G04650	612		1	4097499	4101045	4.72318	3.69626	1	0		0
1	1306778	1307906	2.20625	3.0865	1	1	AT1G04680	1106		1	4102699	4103037	2.02997	0.966965	1	0		0
1	1313474	1314507	6.02661	6.32492	1	1	AT1G04690	943		1	4104677	4106057	1.318	1.23762	1	0	AT1G12110	824
1	1321876	1322424	4.11423	4.41069	1	1	AT1G04710	520		1	4109464	4109984	1.58754	1.03984	1	0	AT1G12110	81
1	1330520	1331157	2.26865	2.21481	1	1	AT1G04730	566		1	4111890	4112238	3.2787	3.76285	1	1		0
1	1332802	1333608	6.40862	5.523	1	1	AT1G04750	765		1	4118669	4119865	2.38348	2.47666	1	0	AT1G12130	1196
1	1334600	1335000	1.36826	1.43495	1	1	AT1G04760	240		1	4126026	4134741	5.23128	5.26369	1	1	AT1G12160	2244
1	1336531	1337948	4.9553	4.98944	1	1	AT1G04770	1318		1	4126026	4134741	5.23128	5.26369	1	1	AT1G12180	716
1	1342705	1343780	6.45985	6.61697	1	1	AT1G04780	879		1	4126026	4134741	5.23128	5.26369	1	1	AT1G12190	1127
1	1344987	1345550	5.76051	6.18506	1	1	AT1G04790	514		1	4126026	4134741	5.23128	5.26369	1	1	AT1G12170	1094
1	1350148	1350815	5.50045	4.89428	1	1	AT1G04810	635		1	4136386	4139921	2.71176	3.50713	1	1	AT1G12200	2388
1	1357698	1358445	7.45694	8.33867	1	1	AT1G04820	688		1	4162048	4171570	6.61126	6.04459	1	1	AT1G12260	3020
1	1361170	1362087	5.35631	5.22588	1	1	AT1G04830	849		1	4209569	4211309	2.54992	1.82565	1	0		0
1	1364323	1364971	3.45017	2.92039	1	1	AT1G04840	639		1	4259805	4262341	2.36528	3.217	1	1	AT1G12490	1086
1	1368115	1368869	4.5559	4.34687	1	1	AT1G04850	729		1	4272562	4274458	3.27429	3.02375	1	1	AT1G12540	1246
1	1372356	1373162	6.84349	9.41978	1	1	AT1G04860	745		1	4276356	4281392	3.32749	4.10251	1	1	AT1G12560	1380
1	1375090	1375774	3.3355	2.96511	1	1	AT1G04870	672		1	4276356	4281392	3.32749	4.10251	1	1	AT1G12570	2869
1	1383769	1384360	4.0224	4.2431	1	1	AT1G04900	519		1	4286705	4289174	2.71737	2.59363	1	1	AT1G12600	2173
1	1390511	1391266	6.67304	6.76318	1	1	AT1G04910	676		1	4291214	4293992	3.42871	2.09525	1	1		0
1	1398263	1399736	5.66343	4.67002	1	1	AT1G04930	790		1	4297247	4303019	7.82587	7.21943	1	1	AT1G12630	586
1	1398263	1399736	5.66343	4.67002	1	1	AT1G04940	554		1	4308171	4311365	5.1785	4.96018	1	1	AT1G12663	396
1	1398263	1399736	5.66343	4.67002	1	1	AT1G04945	562		1	4308171	4311365	5.1785	4.96018	1	1	AT1G12660	640
1	1400799	1401619	4.96693	3.91647	1	1	AT1G04945	820		1	4312792	4315861	3.8678	3.49767	1	1	AT1G12665	143
1	1406815	1407571	5.23296	5.30388	1	1	AT1G04950	686		1	4312792	4315861	3.8678	3.49767	1	1	AT1G12667	346
1	1410205	1410815	4.76351	6.05205	1	1	AT1G04960	610		1	4312792	4315861	3.8678	3.49767	1	1	AT1G12669	395
1	1411077	1412074	6.31253	6.86063	1	1	AT1G04970	904		1	4317009	4319092	1.19508	1.73419	0	1	AT1G12672	781
1	1415618	1416147	2.26467	2.7698	1	1	AT1G04980	526		1	4338548	4344041	2.29377	2.39068	1	1	AT1G12740	1759
1	1417778	1418500	5.12115	4.40096	1	1	AT1G04985	704		1	4365655	4367102	7.34973	8.3224	1	1	AT1G12805	505
1	1418634	1419105	6.58507	6.43793	1	1	AT1G04990	25		1	4415663	4416583	1.62171	1.81831	0	1	AT1G12940	178
1	1420977	1421775	3.55042	4.00612	1	1	AT1G04990	798		1	4419533	4423207	5.19101	5.64839	1	1	AT1G12950	2868
1	1425501	1426622	4.71882	3.61917	1	1	AT1G05000	1029		1	4419533	4423207	5.19101	5.64839	1	1	AT1G12960	448
1	1431204	1432874	4.79557	5.34857	1	1	AT1G05010	1654		1	4426078	4431949	6.6956	5.87101	1	1	AT1G12980	1247
1	1436729	1437478	2.58763	2.00306	1	1	AT1G05020	749		1	4456433	4457399	1.23376	0.943381	1	0	AT1G13070	666
1	1440751	1441516	5.8337	5.61931	1	1	AT1G05030	666		1	4473650	4477125	2.91684	2.58471	1	1	AT1G13130	2405
1	1450153	1450958	4.9584	4.34148	1	1	AT1G05055	734		1	4504467	4508661	3.81856	3.90331	1	1	AT1G13200	1307
1	1452169	1453024	4.25866	4.82605	1	1	AT1G05060	703		1	4548805	4560752	6.33839	6.62875	1	1	AT1G13280	70
1	1453970	1455266	4.36552	4.49306	1	1	AT1G05061	290		1	4548805	4560752	6.33839	6.62875	1	1	AT1G13290	1467
1	1453970	1455266	4.36552	4.49306	1	1	AT1G05065	251		1	4548805	4560752	6.33839	6.62875	1	1	AT1G13300	1816
1	1457908	1458770	6.24752	5.50931	1	1	AT1G05070	836		1	4587750	4588633	1.87844	1.91795	1	1	AT1G13370	833
1	1469641	1470335	2.23974	2.24107	1	1	AT1G05100	694		1	4596405	4601105	7.65654	6.72352	1	1	AT1G13400	1284
1	1475571	1476219	3.77446	4.49677	1	1	AT1G05120	507		1	4603936	4607606	2.13798	2.55588	1	1	AT1G13420	1212
1	1482522	1483585	7.49008	7.06124	1	1	AT1G05140	1037		1	4603936	4607606	2.13798	2.55588	1	1	AT1G13430	1106
1	1485946	1487065	6.05061	6.12388	1	1	AT1G05150	1014		1	4647326	4653390	3.05691	2.93522	1	1	AT1G13590	791
1	1490318	1491004	4.88268	3.74135	1	1	AT1G05160	629		1	4647326	4653390	3.05691	2.93522	1	1	AT1G13600	682
1	1492844	1494329	6.23787	7.59078	1	1	AT1G05170	1404		1	4657734	4669586	3.52492	3.38971	1	1	AT1G13605	568
1	1501214	1501944	5.83171	6.62985	1	1	AT1G05180	610		1	4657734	4669586	3.52492	3.38971	1	1	AT1G13607	440
1	1503116	1503892	8.01137	8.18424	1	1	AT1G05190	714		1	4657734	4669586	3.52492	3.38971	1	1	AT1G13608	347
1	1504949	1506148	6.84518	8.01609	1	1	AT1G05200	1188		1	4657734	4669586	3.52492	3.38971	1	1	AT1G13609	498
1	1509666	1510919	4.61771	4.35326	1	1	AT1G05205	615		1	4657734	4669586	3.52492	3.38971	1	1	AT1G13610	2200
1	1509666	1510919	4.61771	4.35326	1	1	AT1G05210	515		1	4657734	4669586	3.52492	3.38971	1	1	AT1G13620	1028
1	1516504	1517261	1.60274	1.80258	1	1	AT1G05230	757		1	4686119	4693004	5.90061	5.63421	1	1	AT1G13670	810
1	1518067	1518678	1.57876	2.36216	1	1	AT1G05230	611		1	4686119	4693004	5.90061	5.63421	1	1	AT1G13680	2432
1	1523607	1524301	5.00994	6.99384	1	1		0		1	4697013	4698194	1.76164	1.78857	0	1		0
1	1533562	1534437	5.59039	4.3369	1	1	AT1G05270	848		1	4699220	4707972	5.69796	5.35568	1	1	AT1G13710	1932
1	1543730	1544166	1.97082	2.2206	1	1		0		1	4742119	4742613	1.46842	1.4655	1	1		0
1	1547174	1547852	2.05371	1.38874	1	1	AT1G05300	675		1	4784954	4785402	1.77463	0.786432	1	0		0
1	1549987	1550218	0.907373	1.98895	0	1		0		1	4807868	4811665	4.08197	4.45843	1	1	AT1G14040	1177
1	1553556	1554250	4.45737	6.31161	1	1	AT1G05320	647		1	4828585	4835672	3.45569	4.24365	1	1	AT1G14100	1002
1	1563429	1564162	6.00816	5.61729	1	1	AT1G05350	694		1	4828585	4835672	3.45569	4.24365	1	1	AT1G14110	1618
1	1564519	1565247	4.53482	6.36081	1	1	AT1G05360	649		1	4828585	4835672	3.45569	4.24365	1	1	AT1G14120	1571
1	1569565	1569816	5.05204	2.42332	1	0	AT1G05370	251		1	4858590	4860924	2.3413	2.58432	1	1	AT1G14220	959
1	1576804	1577590	6.35197	5.91542	1	1	AT1G05380	727		1	4858590	4860924	2.3413	2.58432	1	1	AT1G14225	134
1	1582771	1583759	5.3819	6.90806	1	1	AT1G05385	947		1	4864565	4869379	2.74192	2.83992	1	1	AT1G14250	927
1	1584111	1584370	5.68355	3.32845	1	1	AT1G05400	259		1	4864565	4869379	2.74192	2.83992	1	1	AT1G14240	3098
1	1587083	1587833	6.59567	4.94665	1	1	AT1G05410	695		1	4900914	4903420	2.94118	2.741	1	1		0
1	1590398	1590657	1.14112	0.745068	1	0	AT1G05420	259		1	4922785	4923749	1.80955	1.4722	1	0		0
1	1595119	1595923	7.11983	6.35133	1	1	AT1G05430	699		1	4936837	4939334	1.67287	1.44157	1	1	AT1G14440	510
1	1604404	1605062	3.54284	3.9402	1	1	AT1G05460	623		1	4965080	4965597	0.800612	1.38297	0	1		0
1	1610435	1611813	3.58216	4.16262	1	1	AT1G05470	1268		1	4974084	4975415	1.95391	1.95854	1	1	AT1G14540	1331
1	1624840	1625713	6.62286	7.52471	1	1	AT1G05500	758		1	4976933	4980508	6.55872	6.62897	1	1	AT1G14549	113
1	1634713	1635942	5.32352	4.56289	1	1	AT1G05520	998		1	4976933	4980508	6.55872	6.62897	1	1	AT1G14550	1296
1	1639248	1639828	2.777	1.63139	1	1	AT1G05540	542		1	4989297	4997467	5.72117	5.55029	1	1	AT1G14580	3170
1	1642255	1642580	0.90621	1.52241	0	1	AT1G05550	325		1	5000887	5003584	2.63003	2.44314	1	1	AT1G14600	2359
1	1645705	1647253	4.47525	4.20393	1	1	AT1G05560	1442		1	5004624	5006926	1.76292	1.29091	1	1		0
1	1658629	1659486	5.05243	4.42392	1	1	AT1G05570	808		1	5018410	5021625	3.35906	3.22719	1	1	AT1G14630	1582
1	1661614	1662233	1.34903	2.24511	1	1	AT1G05575	496		1	5058479	5060231	3.48662	3.27614	1	1	AT1G14700	1551
1	1669288	1670052	4.96028	4.58114	1	1	AT1G05590	702		1	5071967	5072134	1.60424	0.803016	1	0		0
1	1671842	1672627	4.93421	4.81892	1	1	AT1G05600	691		1	5072824	5074829	1.77577	1.88444	1	1	AT1G14730	1674
1	1671842	1672627	4.93421	4.81892	1	1	AT1G05590	34		1	5083400	5086467	4.47918	4.21476	1	1	AT1G14755	600
1	1679027	1679596	2.33262	2.86779	1	1	AT1G05620	438		1	5083400	5086467	4.47918	4.21476	1	1	AT1G14760	861
1	1682153	1683353	4.04859	3.68145	1	1	AT1G05630	1035		1	5093226	5093757	0.86013	1.27241	1	1	AT1G14780	531
1	1689369	1689857	2.12591	1.65151	1	1	AT1G05640	132		1	5125300	5126298	1.34049	1.19105	1	1	AT1G14860	851
1	1700296	1701137	5.80886	5.09536	1	1	AT1G05670	729		1	5128506	5131102	3.09457	2.45023	1	1	AT1G14870	1017
1	1700296	1701137	5.80886	5.09536	1	1	AT1G05675	21		1	5132432	5135404	3.05049	3.13278	1	1	AT1G14880	1181
1	1703927	1704089	0.748091	1.47813	0	1	AT1G05680	162		1	5137641	5137879	1.77157	1.27981	1	0	AT1G14890	238
1	1706910	1707712	5.46268	5.14418	1	1	AT1G05690	701		1	5152154	5160977	6.75826	7.06852	1	1	AT1G14930	821
1	1714936	1715950	3.40075	3.22907	1	1	AT1G05710	1000		1	5152154	5160977	6.75826	7.06852	1	1	AT1G14940	1027
1	1718322	1718987	3.2712	4.33687	1	1	AT1G05720	587		1	5152154	5160977	6.75826	7.06852	1	1	AT1G14950	933
1	1718322	1718987	3.2712	4.33687	1	1	AT1G05730	432		1	5152154	5160977	6.75826	7.06852	1	1	AT1G14960	884
1	1719148	1719387	1.00271	1.48382	0	1	AT1G05730	239		1	5171442	5172193	2.10531	1.92452	1	1	AT1G15010	300
1	1721439	1722130	4.33589	4.40256	1	1	AT1G05750	621		1	5171442	5172193	2.10531	1.92452	1	1	AT1G15015	112
1	1726541	1727196	3.63798	3.31836	1	1	AT1G05780	588		1	5190574	5192481	1.98994	2.31535	1	0		0
1	1729411	1730759	4.37043	5.82009	1	1	AT1G05785	510		1	5272270	5274900	2.23324	3.07246	0	1	AT1G15320	1804
1	1732775	1733651	5.2253	4.90807	1	1	AT1G05790	780		1	5272270	5274900	2.23324	3.07246	0	1	AT1G15330	554
1	1744774	1745636	8.54048	7.95582	1	1	AT1G05805	862		1	5282766	5286506	6.45941	6.07653	1	1	AT1G15360	1135
1	1748396	1749007	1.78878	1.36591	1	1	AT1G05810	611		1	5292258	5294102	1.63823	1.51331	1	1	AT1G15385	509
1	1749722	1750038	1.53019	1.33936	1	1	AT1G05820	316		1	5292258	5294102	1.63823	1.51331	1	1	AT1G15380	277
1	1754118	1755192	5.818	4.81089	1	1	AT1G05830	948		1	5310248	5310441	1.22405	0.950405	1	0	AT1G15460	193
1	1765561	1766341	5.86402	5.18333	1	1	AT1G05840	720		1	5310541	5311652	0.869504	0.998308	1	1	AT1G15460	1111
1	1767900	1768736	7.50429	7.66607	1	1	AT1G05850	795		1	5314458	5315151	1.84339	1.52074	1	1		0
1	1768949	1770006	5.67327	5.33126	1	1	AT1G05860	992		1	5342472	5343843	2.56049	3.18982	1	1	AT1G15540	1118
1	1771919	1773389	5.26152	5.08885	1	1	AT1G05870	1374		1	5345428	5347794	1.82393	1.55335	1	1	AT1G15550	738
1	1779227	1780306	6.5208	5.82377	1	1	AT1G05890	1050		1	5348938	5355638	2.55161	2.55316	1	1	AT1G15560	1659
1	1786811	1787612	6.97107	6.6109	1	1	AT1G05900	756		1	5356889	5359232	1.74437	1.09086	1	0		0
1	1790194	1790766	4.9771	4.51328	1	1	AT1G05910	542		1	5365680	5380303	3.13058	3.50512	1	1	AT1G15580	817
1	1803049	1804031	3.65072	3.39448	1	1	AT1G05940	935		1	5365680	5380303	3.13058	3.50512	1	1	AT1G15590	1373
1	1807051	1807650	2.17091	1.68819	1	1	AT1G05950	420		1	5365680	5380303	3.13058	3.50512	1	1	AT1G15600	1421
1	1814854	1815617	6.53807	5.73529	1	1	AT1G05960	620		1	5365680	5380303	3.13058	3.50512	1	1	AT1G15610	1182
1	1816744	1817386	6.23845	6.73794	1	1	AT1G05970	538		1	5365680	5380303	3.13058	3.50512	1	1	AT1G15630	1234
1	1820431	1821906	4.34432	3.3978	1	1	AT1G06000	1463		1	5365680	5380303	3.13058	3.50512	1	1	AT1G15640	1253
1	1822524	1823224	7.07595	5.85539	1	1	AT1G06010	606		1	5365680	5380303	3.13058	3.50512	1	1	AT1G15620	1071
1	1828475	1829907	6.87318	6.94129	1	1	AT1G06040	1415		1	5393141	5395622	3.19404	4.60198	1	1	AT1G15680	1232
1	1831748	1832611	5.98734	7.53064	1	1	AT1G06050	807		1	5451433	5454205	1.06805	1.40315	1	1	AT1G15840	941
1	1832864	1833471	6.4766	6.52474	1	1	AT1G06060	528		1	5451433	5454205	1.06805	1.40315	1	1	AT1G15850	843
1	1836926	1837716	7.45483	8.80655	1	1	AT1G06070	722		1	5508538	5508972	1.4013	1.30868	1	0	AT1G16060	434
1	1854362	1855090	5.17929	5.46883	1	1	AT1G06110	669		1	5571551	5573794	1.29404	1.63944	1	1	AT1G16290	1987
1	1860002	1860777	6.52747	6.40782	1	1	AT1G06130	728		1	5578324	5579048	1.8335	1.34806	1	1	AT1G16310	617
1	1864767	1865500	3.05797	2.98343	1	1	AT1G06140	704		1	5600961	5611642	4.0136	4.40266	1	1	AT1G16380	406
1	1868144	1868939	3.6369	3.40167	1	1	AT1G06150	795		1	5600961	5611642	4.0136	4.40266	1	1	AT1G16400	2314
1	1872814	1873794	6.42765	5.96016	1	1	AT1G06149	904		1	5600961	5611642	4.0136	4.40266	1	1	AT1G16410	2619
1	1872814	1873794	6.42765	5.96016	1	1	AT1G06150	904		1	5600961	5611642	4.0136	4.40266	1	1	AT1G16390	1790
1	1883072	1883839	1.63064	1.63281	1	1	AT1G06160	767		1	5631856	5638051	4.85655	3.54674	1	1		0
1	1889340	1890316	4.60826	5.76976	1	1	AT1G06180	908		1	5647607	5647837	1.5291	0.853205	1	0	AT1G16515	206
1	1890480	1890668	1.49546	1.6485	0	1	AT1G06180	188		1	5651085	5654692	3.18152	3.03516	1	1	AT1G16520	82
1	1893520	1894211	5.34411	6.02416	1	1	AT1G06190	628		1	5651085	5654692	3.18152	3.03516	1	1	AT1G16530	1513
1	1896317	1897786	5.93111	6.50164	1	1	AT1G06200	618		1	5734243	5734703	1.34491	1.05915	1	0	AT1G16760	460
1	1896317	1897786	5.93111	6.50164	1	1	AT1G06210	583		1	5782952	5785947	2.20515	2.46082	1	1	AT1G16910	924
1	1899932	1900588	6.42331	4.78318	1	1	AT1G06220	624		1	5782952	5785947	2.20515	2.46082	1	1	AT1G16905	888
1	1907027	1907894	5.56116	5.85487	1	1	AT1G06230	867		1	5789672	5798547	5.26815	5.41855	1	1	AT1G16930	1547
1	1911012	1912058	4.77614	4.79559	1	1	AT1G06240	936		1	5789672	5798547	5.26815	5.41855	1	1	AT1G16940	1508
1	1919080	1919887	3.90718	4.46704	1	1	AT1G06270	680		1	5789672	5798547	5.26815	5.41855	1	1	AT1G16950	550
1	1922262	1923224	5.86268	5.36963	1	1	AT1G06290	872		1	5806107	5819090	2.96361	2.81594	1	1	AT1G16980	4177
1	1944298	1945862	4.52136	4.45844	1	1	AT1G06370	636		1	5806107	5819090	2.96361	2.81594	1	1	AT1G17010	1523
1	1944298	1945862	4.52136	4.45844	1	1	AT1G06380	738		1	5806107	5819090	2.96361	2.81594	1	1	AT1G17000	3934
1	1946771	1947639	5.9712	6.46177	1	1	AT1G06390	851		1	5834276	5836186	3.30994	4.12316	1	1	AT1G17060	1180
1	1951913	1952891	7.66146	6.2766	1	1	AT1G06400	872		1	5865412	5866269	2.01064	1.3891	1	1	AT1G17150	562
1	1954743	1955503	8.68297	9.59749	1	1	AT1G06410	653		1	5873942	5879290	3.15651	2.74834	1	1	AT1G17190	1195
1	1962196	1963115	7.35656	6.83195	1	1	AT1G06430	815		1	5873942	5879290	3.15651	2.74834	1	1	AT1G17200	890
1	1964264	1965002	1.92209	1.92146	1	1	AT1G06440	738		1	5926876	5929627	2.44397	2.89239	1	1	AT1G17300	790
1	1965735	1966516	3.62247	3.084	1	1	AT1G06450	676		1	5926876	5929627	2.44397	2.89239	1	1	AT1G17310	653
1	1968814	1969572	4.01916	4.06816	1	1	AT1G06460	747		1	5932468	5933336	2.04601	2.34257	1	0		0
1	1969627	1970379	6.19377	6.70134	1	1	AT1G06470	650		1	5940445	5941395	1.92347	2.28969	0	1	AT1G17345	765
1	1973989	1974345	1.32616	0.934856	1	0	AT1G06475	356		1	5962719	5963186	1.37723	1.8594	0	1		0
1	1978313	1978828	2.73671	2.33157	1	1	AT1G06490	66		1	5966786	5967716	2.71512	2.09095	1	0		0
1	1988967	1989132	1.46681	1.41016	1	0	AT1G06490	165		1	5975024	5975282	1.41395	0.73645	1	0		0
1	1989362	1990067	5.39189	5.41225	1	1	AT1G06500	588		1	6015803	6016140	1.82073	1.79529	1	1		0
1	1989362	1990067	5.39189	5.41225	1	1	AT1G06490	47		1	6089081	6092114	2.97243	3.87918	1	1	AT1G17700	806
1	1991465	1993017	5.30074	5.32305	1	1	AT1G06510	684		1	6089081	6092114	2.97243	3.87918	1	1	AT1G17710	1467
1	1991465	1993017	5.30074	5.32305	1	1	AT1G06515	763		1	6116802	6122880	4.62092	4.74247	1	1	AT1G17770	2081
1	2001354	2002434	4.82408	4.88377	1	1	AT1G06530	840		1	6128530	6130879	2.32963	2.52926	0	1	AT1G17800	685
1	2002596	2002823	1.4232	2.27309	1	1		0		1	6128530	6130879	2.32963	2.52926	0	1	AT1G17810	854
1	2006514	2007244	5.77761	5.50614	1	1	AT1G06550	676		1	6159865	6160212	0.976634	1.41949	0	1	AT1G17910	347
1	2007570	2008362	4.64156	3.41314	1	1	AT1G06560	747		1	6174851	6183573	4.81343	4.73881	1	1	AT1G17950	1672
1	2011961	2013584	4.91897	4.04216	1	1	AT1G06560	45		1	6174851	6183573	4.81343	4.73881	1	1	AT1G17960	2677
1	2011961	2013584	4.91897	4.04216	1	1	AT1G06570	1584		1	6220328	6221479	1.72569	1.16477	1	1	AT1G18075	185
1	2015428	2016151	4.9662	4.45423	1	1	AT1G06580	626		1	6227977	6233907	4.38071	3.95192	1	1	AT1G18100	2211
1	2023984	2024707	3.83815	3.9025	1	1	AT1G06590	678		1	6227977	6233907	4.38071	3.95192	1	1	AT1G18120	1815
1	2027695	2028322	7.25599	6.73977	1	1	AT1G06630	583		1	6235164	6235341	1.48519	0.873519	1	0		0
1	2029951	2030596	7.33585	5.0671	1	1	AT1G06630	645		1	6240282	6243995	7.69095	7.52293	1	1	AT1G18140	1154
1	2032725	2033104	1.43876	1.40143	1	1	AT1G06640	379		1	6261899	6262653	2.74496	3.14785	1	1	AT1G18191	276
1	2034102	2035557	4.6625	4.73832	1	1	AT1G06645	1401		1	6263943	6266454	2.08951	2.03622	1	1	AT1G18200	1038
1	2035680	2036964	6.34775	5.49802	1	1	AT1G06650	1125		1	6269817	6273617	5.37664	5.91658	1	1	AT1G18230	641
1	2040386	2041110	5.22768	5.72819	1	1	AT1G06670	677		1	6294889	6298247	3.64005	3.56111	1	1	AT1G18280	475
1	2047755	2049774	6.38833	6.30865	1	1	AT1G06690	172		1	6294889	6298247	3.64005	3.56111	1	1	AT1G18290	883
1	2047755	2049774	6.38833	6.30865	1	1	AT1G06680	1593		1	6303102	6303956	1.07753	1.25774	1	0	AT1G18310	854
1	2051131	2052178	5.29948	5.38003	1	1	AT1G06690	1023		1	6331396	6332807	3.20245	3.01598	1	1	AT1G18400	1409
1	2054464	2055384	7.19214	7.27639	1	1	AT1G06700	920		1	6336742	6337276	0.703283	0.933193	1	1	AT1G18410	534
1	2059649	2060432	3.6501	3.73174	1	1	AT1G06710	593		1	6375311	6375721	1.01299	1.61564	0	1	AT1G18520	410
1	2066689	2068302	4.96899	5.05544	1	1	AT1G06730	773		1	6389719	6395685	4.4011	4.17024	1	1	AT1G18570	1548
1	2066689	2068302	4.96899	5.05544	1	1	AT1G06720	634		1	6448650	6453065	4.3716	4.4151	1	1	AT1G18710	2471
1	2069751	2070036	1.47031	1.45126	1	1	AT1G06730	285		1	6470330	6474253	5.77872	5.93373	1	1	AT1G18770	678
1	2070674	2071390	6.45228	6.55479	1	1	AT1G06740	653		1	6470330	6474253	5.77872	5.93373	1	1	AT1G18760	674
1	2076223	2077803	4.06014	4.11144	1	1	AT1G06750	282		1	6476492	6480393	3.51741	3.49468	1	1	AT1G18780	743
1	2076223	2077803	4.06014	4.11144	1	1	AT1G06760	1194		1	6476492	6480393	3.51741	3.49468	1	1	AT1G18790	1192
1	2081180	2082034	4.76882	4.95589	1	1	AT1G06770	759		1	6484506	6487283	2.26252	2.45551	1	1	AT1G18810	1434
1	2083328	2084140	4.27252	5.1607	1	1	AT1G06780	812		1	6489879	6490769	0.912455	1.13321	0	1	AT1G18830	890
1	2087154	2087845	5.59198	6.46193	1	1	AT1G06790	613		1	6495349	6496798	2.32097	2.84805	1	1	AT1G18835	298
1	2090271	2091489	3.57941	2.86765	1	1	AT1G06800	1218		1	6497791	6499133	8.38393	7.0948	1	1		0
1	2095578	2096659	3.56317	4.04082	1	1	AT1G06820	654		1	6500364	6500692	1.40433	0.955589	1	0		0
1	2102441	2103512	4.82575	4.46665	1	1	AT1G06840	1038		1	6507024	6511697	4.08021	4.44487	1	1	AT1G18860	1735
1	2105005	2106038	3.92006	4.0911	1	1	AT1G06850	990		1	6552787	6555341	1.98599	2.04266	1	1	AT1G18970	773
1	2108531	2109768	5.68627	3.89951	1	1	AT1G06870	1175		1	6552787	6555341	1.98599	2.04266	1	1	AT1G18960	1153
1	2113701	2114638	5.60537	5.575	1	1	AT1G06890	900		1	6571908	6573774	1.26935	1.47207	1	1	AT1G19030	1029
1	2119908	2121818	5.77888	5.38866	1	1	AT1G06900	837		1	6581573	6583641	3.16849	3.5864	1	1	AT1G19060	1535
1	2119908	2121818	5.77888	5.38866	1	1	AT1G06910	827		1	6614727	6616314	2.11194	1.58194	1	1	AT1G19160	487
1	2134707	2136386	5.53713	5.45421	1	1	AT1G06950	958		1	6618865	6620494	2.82889	2.74633	1	1	AT1G19170	121
1	2134707	2136386	5.53713	5.45421	1	1	AT1G06960	535		1	6622475	6622657	1.54563	1.27981	1	0	AT1G19180	182
1	2142922	2143847	2.84639	2.50671	1	1	AT1G06980	790		1	6634309	6639695	2.94787	2.56224	1	1		0
1	2151640	2152490	4.25717	3.67735	1	1	AT1G07000	685		1	6643248	6645471	3.57196	3.84177	1	1	AT1G19230	1282
1	2152766	2154068	5.78543	5.51028	1	1	AT1G07010	1216		1	6650580	6655007	5.31815	5.27567	1	1	AT1G19250	2498
1	2155278	2156033	5.58175	5.46624	1	1	AT1G07020	730		1	6678060	6680305	1.53091	1.55065	1	1	AT1G19320	971
1	2159811	2160893	5.20307	4.10465	1	1	AT1G07030	998		1	6700312	6704024	1.33758	1.5398	1	1	AT1G19390	2596
1	2162337	2163275	4.88164	3.36303	1	1	AT1G07040	938		1	6717391	6720600	2.35474	2.69339	1	1	AT1G19415	1152
1	2164807	2165139	1.31235	1.47551	1	1	AT1G07050	332		1	6739011	6740059	1.6736	2.49962	0	1	AT1G19460	723
1	2168521	2169159	4.69973	5.72339	1	1	AT1G07070	595		1	6741838	6742814	1.00088	1.23198	1	1	AT1G19470	696
1	2169943	2170780	5.77951	5.16065	1	1	AT1G07080	798		1	6754839	6757491	2.88293	2.76577	1	0	AT1G19500	845
1	2173600	2175019	4.48954	3.83225	1	1	AT1G07090	942		1	6754839	6757491	2.88293	2.76577	1	0	AT1G19510	1093
1	2183346	2184183	8.427	6.90442	1	1	AT1G07110	802		1	6758669	6759217	1.1877	1.26914	1	0		0
1	2184280	2184993	5.3887	6.56708	1	1	AT1G07120	234		1	6763904	6764617	2.13118	1.98401	1	1	AT1G19530	702
1	2187777	2188504	3.37434	3.02696	1	1	AT1G07130	727		1	6765701	6766380	1.2686	1.59512	1	1	AT1G19540	679
1	2189782	2190692	2.26289	2.85133	1	1	AT1G07135	731		1	6769482	6773004	1.56671	2.00642	1	1	AT1G19560	1270
1	2192907	2193892	5.56988	5.46363	1	1	AT1G07140	886		1	6781397	6795273	3.83379	3.78008	1	1	AT1G19610	556
1	2194700	2195837	3.5309	3.44019	1	1	AT1G07150	1098		1	6781397	6795273	3.83379	3.78008	1	1	AT1G19620	1055
1	2200047	2200705	6.6701	5.45203	1	1	AT1G07170	582		1	6781397	6795273	3.83379	3.78008	1	1	AT1G19630	2540
1	2204243	2205325	3.43144	3.66757	1	1	AT1G07180	1005		1	6781397	6795273	3.83379	3.78008	1	1	AT1G19640	2961
1	2210890	2212603	4.02696	3.55574	1	1	AT1G07200	1656		1	6804244	6804992	1.26013	1.75516	1	1	AT1G19670	748
1	2215177	2215974	5.95362	6.04263	1	1	AT1G07210	751		1	6827164	6828300	1.27554	1.12244	1	0	AT1G19750	1136
1	2218603	2219559	4.71652	4.79145	1	1	AT1G07220	871		1	6835716	6846116	7.05173	6.79167	1	1	AT1G19780	862
1	2221541	2223027	4.47579	4.05838	1	1	AT1G07230	1441		1	6835716	6846116	7.05173	6.79167	1	1	AT1G19790	2173
1	2223776	2224546	4.98711	5.05131	1	1	AT1G07240	770		1	6848671	6855633	1.94702	2.31302	1	1	AT1G19830	717
1	2224763	2225143	3.20008	2.00369	1	0	AT1G07240	380		1	6848671	6855633	1.94702	2.31302	1	1	AT1G19810	1317
1	2225705	2227500	5.58339	5.03796	1	1	AT1G07250	1600		1	6868575	6869898	3.23585	2.08275	1	1		0
1	2227731	2228722	2.57154	2.18939	1	1	AT1G07260	991		1	6875798	6882394	3.89965	3.6393	1	1		0
1	2232569	2233038	1.81372	1.778	1	1	AT1G07270	328		1	6883499	6886854	3.22012	2.70634	1	1		0
1	2238025	2239943	4.82977	4.64089	1	1	AT1G07280	1856		1	6904877	6913015	6.16586	5.99268	1	1	AT1G19890	984
1	2244229	2245030	6.25084	6.09946	1	1	AT1G07290	199		1	6904877	6913015	6.16586	5.99268	1	1	AT1G19900	1842
1	2247910	2250370	5.84365	4.46402	1	1	AT1G07310	1051		1	6917038	6918307	1.14708	1.97185	1	1	AT1G19930	1100
1	2247910	2250370	5.84365	4.46402	1	1	AT1G07320	1237		1	6917038	6918307	1.14708	1.97185	1	1	AT1G19940	116
1	2259290	2260189	4.89912	5.73406	1	1	AT1G07350	811		1	6921078	6923425	2.8824	3.00121	1	1		0
1	2262245	2262958	6.23214	7.06947	1	1	AT1G07360	620		1	6927922	6928549	1.02795	0.806835	1	0	AT1G19960	424
1	2263014	2263660	2.67867	1.70769	1	1	AT1G07370	520		1	6930639	6930996	0.810821	1.44611	0	1		0
1	2268442	2269093	4.61416	3.14757	1	1		0		1	6957644	6965021	3.48452	3.50021	1	1	AT1G20065	431
1	2269667	2270885	2.1686	2.54417	1	1	AT1G07390	992		1	6957644	6965021	3.48452	3.50021	1	1	AT1G20070	1113
1	2274931	2275411	2.50076	2.57688	1	1	AT1G07400	468		1	6957644	6965021	3.48452	3.50021	1	1	AT1G20080	2889
1	2276036	2276556	2.22031	1.65365	1	1	AT1G07410	503		1	6975833	6986209	3.62291	3.64523	1	1	AT1G20120	1431
1	2277785	2278499	4.36323	3.91652	1	1	AT1G07420	692		1	6975833	6986209	3.62291	3.64523	1	1	AT1G20132	2363
1	2281497	2282761	2.23463	2.349	1	1	AT1G07430	1264		1	6975833	6986209	3.62291	3.64523	1	1	AT1G20135	1374
1	2286942	2287871	3.15235	3.77073	1	1	AT1G07440	788		1	6975833	6986209	3.62291	3.64523	1	1	AT1G20130	2488
1	2291362	2291685	9.78044	9.65306	1	1	AT1G07470	228		1	6996287	6998026	1.64127	1.88352	1	1	AT1G20180	1656
1	2299266	2299528	8.93414	4.77349	1	1	AT1G07480	204		1	7013771	7016024	1.82096	1.73944	1	1	AT1G20240	1445
1	2301223	2302050	3.96958	3.30522	1	1	AT1G07485	675		1	7024688	7025605	1.66053	1.47418	1	0	AT1G20290	57
1	2301223	2302050	3.96958	3.30522	1	1	AT1G07490	641		1	7033828	7034123	1.10561	1.32856	1	0	AT1G20320	295
1	2305401	2306238	3.87418	4.34623	1	1	AT1G07510	837		1	7054096	7061894	6.64638	5.86015	1	1	AT1G20375	116
1	2311170	2312209	5.98329	5.2954	1	1	AT1G07520	635		1	7054096	7061894	6.64638	5.86015	1	1	AT1G20380	229
1	2315337	2316494	7.0983	5.70694	1	1	AT1G07530	1132		1	7101081	7101571	0.935151	0.568803	1	0	AT1G20500	490
1	2321998	2322339	2.4313	4.19528	1	1		0		1	7102406	7102921	1.30712	1.45311	1	0	AT1G20500	509
1	2332116	2332325	1.34656	1.58096	0	1	AT1G07570	209		1	7109825	7112377	3.13687	2.57556	1	1	AT1G20530	552
1	2332659	2333626	3.94095	4.35906	1	1	AT1G07570	967		1	7161800	7163596	3.16979	4.15673	1	0	AT1G20657	1186
1	2337668	2339405	4.58046	5.5575	1	1	AT1G07590	1723		1	7172643	7174065	1.65065	1.64339	1	1		0
1	2337668	2339405	4.58046	5.5575	1	1	AT1G07600	417		1	7195125	7198807	2.34575	2.23034	1	1	AT1G20730	450
1	2343677	2344408	5.38529	5.0666	1	1	AT1G07620	18		1	7195125	7198807	2.34575	2.23034	1	1	AT1G20735	1190
1	2343677	2344408	5.38529	5.0666	1	1	AT1G07615	594		1	7201132	7203073	2.5842	2.92656	1	1	AT1G20740	406
1	2346149	2346804	1.82137	2.59397	1	1	AT1G07620	655		1	7223582	7231865	4.02838	4.23799	1	1	AT1G20795	1256
1	2348964	2350673	4.58248	4.37449	1	1	AT1G07630	1576		1	7223582	7231865	4.02838	4.23799	1	1	AT1G20800	2882
1	2364265	2364661	1.55481	1.51422	1	1	AT1G07650	396		1	7236604	7238036	2.40607	2.01667	1	1		0
1	2365762	2366606	4.83231	5.43246	1	1	AT1G07650	799		1	7240848	7241963	2.73626	2.58022	1	1		0
1	2368782	2369347	12.424	10.7171	1	1	AT1G07660	510		1	7257222	7258706	1.03009	1.21286	1	1	AT1G20860	1455
1	2374005	2374687	6.34106	6.24577	1	1	AT1G07670	540		1	7268236	7276607	4.60404	4.55134	1	1	AT1G20900	1516
1	2379569	2380320	5.29781	5.18388	1	1	AT1G07700	673		1	7295997	7296946	3.18176	2.33051	1	0	AT1G20940	521
1	2381533	2382249	5.22081	6.59602	1	1	AT1G07705	634		1	7330005	7335105	5.87496	6.5846	1	1	AT1G20990	1422
1	2390721	2392458	2.25116	2.07818	1	1	AT1G07720	1732		1	7342846	7343257	1.48549	1.07179	1	0		0
1	2395450	2396744	4.50729	4.35855	1	1	AT1G07725	1294		1	7350899	7352654	1.8781	1.71863	1	1		0
1	2399687	2400646	4.15384	3.79612	1	1	AT1G07740	821		1	7389516	7390210	2.45184	1.85235	1	1	AT1G21110	229
1	2399687	2400646	4.15384	3.79612	1	1	AT1G07745	57		1	7393319	7395590	3.02663	2.18534	1	1	AT1G21120	362
1	2402259	2402957	7.41245	5.75906	1	1	AT1G07745	614		1	7401955	7405836	6.6172	5.96457	1	1	AT1G21140	898
1	2405200	2405974	4.81816	4.76487	1	1	AT1G07750	743		1	7448722	7459055	3.81139	4.09555	1	1	AT1G21286	192
1	2407484	2408527	2.54088	3.01789	1	1	AT1G07770	324		1	7448722	7459055	3.81139	4.09555	1	1	AT1G21290	731
1	2408898	2409152	2.6258	2.14365	1	1	AT1G07770	254		1	7448722	7459055	3.81139	4.09555	1	1	AT1G21300	557
1	2412944	2414073	5.06352	5.12392	1	1	AT1G07790	728		1	7448722	7459055	3.81139	4.09555	1	1	AT1G21310	1773
1	2416174	2416835	7.13383	6.5615	1	1	AT1G07810	570		1	7459985	7465809	2.04325	2.24535	1	1	AT1G21320	2975
1	2421057	2421533	2.54831	2.89061	1	1	AT1G07820	317		1	7466733	7468090	1.14536	1.38068	0	1	AT1G21323	626
1	2421624	2422033	7.00971	9.93177	1	1	AT1G07820	323		1	7471497	7475797	3.94491	4.03115	1	1	AT1G21327	263
1	2422194	2422887	6.69957	5.44026	1	1	AT1G07830	646		1	7471497	7475797	3.94491	4.03115	1	1	AT1G21330	980
1	2424005	2424722	6.14506	6.58225	1	1	AT1G07840	668		1	7479220	7483462	6.33547	5.40392	1	1	AT1G21360	2210
1	2431143	2432088	6.1555	6.49362	1	1	AT1G07870	914		1	7493746	7493968	1.22922	1.78397	1	0	AT1G21400	222
1	2437419	2439456	4.78312	4.64658	1	1	AT1G07890	2037		1	7515539	7518690	3.06721	3.46242	1	1	AT1G21470	470
1	2443880	2444664	6.04538	5.1826	1	1	AT1G07901	152		1	7521773	7528454	4.50858	4.44187	1	1	AT1G21475	545
1	2445468	2445890	3.13121	3.54786	1	1	AT1G07910	420		1	7521773	7528454	4.50858	4.44187	1	1	AT1G21490	1123
1	2445996	2446782	6.42917	6.32849	1	1	AT1G07910	786		1	7536258	7539637	1.79772	1.83223	1	1	AT1G21525	562
1	2454769	2455547	7.50687	8.7072	1	1	AT1G07920	701		1	7541223	7541507	1.56564	1.08458	1	0		0
1	2458193	2458976	9.6261	10.0629	1	1	AT1G07930	732		1	7543182	7543935	1.32227	1.58248	1	1		0
1	2464797	2465562	6.60318	10.6838	1	1	AT1G07940	707		1	7545037	7547747	1.3954	1.71204	1	1	AT1G21530	1785
1	2466354	2467777	6.76847	6.81876	1	1	AT1G07950	668		1	7549764	7550339	0.955652	1.83845	0	1	AT1G21540	575
1	2466354	2467777	6.76847	6.81876	1	1	AT1G07960	616		1	7551290	7554022	3.09847	2.83373	0	1	AT1G21550	775
1	2471982	2472692	5.79146	4.54428	1	1	AT1G07970	646		1	7639165	7639647	1.50105	1.60264	1	1		0
1	2474137	2474987	4.65073	4.72947	1	1	AT1G07980	790		1	7668815	7677408	5.70892	5.91012	1	1	AT1G21850	1715
1	2477054	2477947	6.6827	7.36923	1	1	AT1G07990	790		1	7668815	7677408	5.70892	5.91012	1	1	AT1G21860	3187
1	2484223	2485128	4.38018	4.37433	1	1	AT1G08000	886		1	7668815	7677408	5.70892	5.91012	1	1	AT1G21864	469
1	2486978	2488106	5.72233	6.45448	1	1	AT1G08010	1049		1	7684068	7689959	8.07777	6.99046	1	1	AT1G21890	1594
1	2492384	2493336	6.10774	6.09857	1	1	AT1G08030	866		1	7696562	7698006	1.41329	1.71155	1	1	AT1G21910	1137
1	2497832	2498754	6.07648	7.34689	1	1	AT1G08040	922		1	7714475	7717420	2.18074	2.3243	1	1	AT1G21940	1805
1	2500851	2501444	2.31228	2.21972	1	1	AT1G08050	576		1	7723763	7734295	3.95373	3.64034	1	1	AT1G21950	191
1	2510468	2511154	5.39455	5.51547	1	1	AT1G08060	616		1	7723763	7734295	3.95373	3.64034	1	1	AT1G21960	614
1	2515829	2516618	3.33726	3.3468	1	1	AT1G08070	776		1	7723763	7734295	3.95373	3.64034	1	1	AT1G21970	2040
1	2535295	2536069	4.96605	5.04515	1	1	AT1G08110	741		1	7723763	7734295	3.95373	3.64034	1	1	AT1G21973	233
1	2541747	2542366	6.0435	7.44985	1	1	AT1G08125	587		1	7723763	7734295	3.95373	3.64034	1	1	AT1G21975	188
1	2546971	2547899	3.95153	3.57496	1	1	AT1G08130	928		1	7739955	7745987	4.41554	5.07673	1	1	AT1G21990	1576
1	2564158	2565223	6.83541	6.04731	1	1	AT1G08180	549		1	7739955	7745987	4.41554	5.07673	1	1	AT1G22000	1798
1	2567404	2568320	6.37629	5.7201	1	1	AT1G08190	845		1	7747182	7753893	4.84264	4.88056	1	1	AT1G22000	603
1	2575697	2576788	5.04726	5.67466	1	1	AT1G08200	1017		1	7747182	7753893	4.84264	4.88056	1	1	AT1G22015	2517
1	2579901	2580739	6.70494	4.93966	1	1	AT1G08210	768		1	7747182	7753893	4.84264	4.88056	1	1	AT1G22010	491
1	2582715	2583414	5.85872	5.09001	1	1	AT1G08220	608		1	7761149	7763488	6.45704	5.42426	1	1		0
1	2585861	2586962	3.70862	3.52211	1	1	AT1G08230	883		1	7783819	7787328	2.63324	2.11978	1	1	AT1G22065	615
1	2588906	2590393	6.11711	4.91523	1	1	AT1G08250	1395		1	7793351	7797172	1.88374	2.25192	1	1	AT1G22080	2089
1	2590794	2591307	1.9524	2.35338	1	1	AT1G08260	363		1	7793351	7797172	1.88374	2.25192	1	1	AT1G22090	1464
1	2606912	2607641	3.92748	4.14575	1	1	AT1G08270	595		1	7799869	7800511	1.62902	1.60042	1	1	AT1G22110	4
1	2607850	2608927	5.26628	5.13994	1	1	AT1G08280	519		1	7799869	7800511	1.62902	1.60042	1	1	AT1G22100	359
1	2614940	2615750	4.56141	3.62658	1	1	AT1G08300	810		1	7801424	7810235	3.61765	3.49755	1	1	AT1G22110	1138
1	2619145	2619494	1.43086	1.67554	1	1	AT1G08310	349		1	7801424	7810235	3.61765	3.49755	1	1	AT1G22120	3323
1	2620390	2621680	5.29766	5.14928	1	1	AT1G08310	62		1	7817105	7818811	3.18442	3.33139	1	1	AT1G22150	450
1	2620390	2621680	5.29766	5.14928	1	1	AT1G08315	1155		1	7831585	7832185	2.85315	1.42201	1	1		0
1	2635178	2635842	4.42872	4.44676	1	1	AT1G08350	664		1	7841016	7844812	3.13406	3.21556	1	1	AT1G22210	2538
1	2635935	2636631	8.47969	7.48047	1	1	AT1G08360	620		1	7846509	7847406	2.12683	2.52616	1	1	AT1G22220	804
1	2638103	2639035	7.06911	6.75187	1	1	AT1G08370	854		1	7854240	7858963	3.24709	3.00193	1	1	AT1G22240	723
1	2640363	2641913	9.18659	9.6346	1	1	AT1G08370	191		1	7854240	7858963	3.24709	3.00193	1	1	AT1G22250	99
1	2640363	2641913	9.18659	9.6346	1	1	AT1G08380	1015		1	7886658	7887428	1.41005	1.34763	1	1	AT1G22330	770
1	2642093	2642838	5.11654	3.83995	1	1	AT1G08390	624		1	7890895	7894136	2.01971	2.60129	1	1	AT1G22340	1195
1	2645262	2647036	5.79641	4.47258	1	1	AT1G08400	773		1	7890895	7894136	2.01971	2.60129	1	1	AT1G22350	1258
1	2645262	2647036	5.79641	4.47258	1	1	AT1G08410	847		1	7895721	7895965	0.86676	1.40105	0	1	AT1G22360	244
1	2649595	2650738	5.86078	4.19594	1	1	AT1G08420	1143		1	7901058	7903476	1.37697	1.79497	1	1	AT1G22380	1274
1	2671035	2671906	6.03403	6.7025	1	1	AT1G08450	857		1	7905755	7906217	1.31383	1.55584	1	1	AT1G22400	462
1	2672392	2673968	3.84043	3.38936	1	1	AT1G08460	1517		1	7915917	7916895	0.819195	1.23798	1	1	AT1G22420	819
1	2675847	2676719	3.15069	4.15807	1	1	AT1G08465	872		1	7922839	7924731	2.87326	3.49463	1	0	AT1G22440	1892
1	2683155	2684892	5.78323	5.18484	1	1	AT1G08470	945		1	7932865	7933466	1.42773	1.48422	1	1	AT1G22470	525
1	2683155	2684892	5.78323	5.18484	1	1	AT1G08480	658		1	7934558	7935290	1.70058	2.15894	1	1	AT1G22480	732
1	2687743	2688618	4.93427	5.33802	1	1	AT1G08490	852		1	7939503	7942188	1.53488	1.54928	1	1	AT1G22490	1089
1	2692826	2694328	6.63897	7.01253	1	1	AT1G08510	1502		1	7942916	7943937	1.97504	1.79583	1	1		0
1	2696360	2697399	5.12664	5.50146	1	1	AT1G08520	987		1	7967911	7968378	0.747598	1.5764	0	1	AT1G22550	467
1	2701130	2701955	4.57378	4.484	1	1	AT1G08530	729		1	7976967	7978645	0.966646	1.59196	1	1	AT1G22570	1606
1	2703271	2704117	8.48204	7.70606	1	1	AT1G08540	781		1	7987979	7989330	1.05212	2.01356	0	1	AT1G22600	1238
1	2706964	2707787	5.08724	5.18121	1	1	AT1G08550	823		1	8024395	8026099	3.23516	2.99351	1	1	AT1G22680	1132
1	2710631	2710998	2.02489	2.00487	1	1	AT1G08560	281		1	8032787	8035213	18.8956	15.8825	1	1	AT1G22710	330
1	2712830	2714400	6.13963	7.38754	1	1	AT1G08570	1517		1	8038326	8038820	2.81844	2.40449	1	1		0
1	2715686	2716480	6.05156	5.71787	1	1	AT1G08580	718		1	8041624	8042356	2.19518	1.72685	1	1		0
1	2721116	2721994	4.57526	4.60473	1	1	AT1G08590	878		1	8042963	8045359	2.06494	1.70965	1	1	AT1G22720	1127
1	2723674	2724472	4.26649	4.08034	1	1	AT1G08600	648		1	8053973	8057754	4.26561	3.78183	1	1	AT1G22760	2429
1	2735228	2735854	4.71072	4.93486	1	1	AT1G08610	591		1	8103743	8104458	1.25168	1.91643	1	1	AT1G22900	715
1	2736659	2737486	4.64156	5.46637	1	1	AT1G08620	712		1	8105529	8108942	2.45648	3.311	1	1	AT1G22910	2575
1	2746097	2746309	1.77826	2.14566	0	1	AT1G08630	212		1	8136552	8137540	2.35156	1.78865	1	1		0
1	2746449	2746684	1.35118	2.25013	0	1	AT1G08630	235		1	8138681	8140641	3.19173	3.59307	1	1	AT1G22990	1037
1	2750569	2751310	6.73775	5.54315	1	1	AT1G08640	709		1	8146522	8147449	1.71958	1.77877	1	1	AT1G23010	185
1	2752112	2753556	6.34624	5.80167	1	1	AT1G08650	1402		1	8161272	8163806	2.37846	2.72479	1	1	AT1G23037	735
1	2759058	2759833	4.64743	4.73313	1	1	AT1G08660	736		1	8173723	8175717	2.31466	2.51485	1	1	AT1G23070	1894
1	2762534	2763513	7.61228	6.71567	1	1	AT1G08680	929		1	8190476	8191304	2.23427	1.66029	1	1		0
1	2770655	2771490	5.7266	6.17538	1	1	AT1G08700	822		1	8198677	8202064	4.60922	5.443	1	1	AT1G23120	837
1	2771628	2772380	6.34347	5.46058	1	1	AT1G08710	747		1	8198677	8202064	4.60922	5.443	1	1	AT1G23130	852
1	2773941	2774837	4.40905	4.68432	1	1	AT1G08720	807		1	8207658	8212433	3.90786	3.95126	1	1	AT1G23160	2093
1	2800942	2801678	6.39349	6.0666	1	1	AT1G08750	611		1	8224968	8234774	4.42569	4.08877	1	1	AT1G23200	2404
1	2805107	2806118	5.09004	5.34273	1	1	AT1G08760	747		1	8224968	8234774	4.42569	4.08877	1	1	AT1G23201	566
1	2808814	2809739	4.96574	5.44132	1	1	AT1G08770	856		1	8224968	8234774	4.42569	4.08877	1	1	AT1G23205	777
1	2810589	2811253	4.01006	4.34088	1	1	AT1G08780	602		1	8252316	8256398	4.41568	3.68644	1	1	AT1G23240	1910
1	2817013	2817960	3.83547	5.74212	1	1	AT1G08800	947		1	8252316	8256398	4.41568	3.68644	1	1	AT1G23250	1165
1	2819918	2820273	1.3375	1.05921	1	1	AT1G08810	355		1	8265282	8266751	2.79882	2.91464	1	1	AT1G23300	766
1	2824474	2825409	5.31174	4.58869	1	1	AT1G08820	801		1	8272658	8277508	4.09001	4.33124	1	1	AT1G23320	1927
1	2827029	2827920	6.5518	7.65228	1	1	AT1G08830	859		1	8283463	8288186	3.44342	3.1341	1	1	AT1G23340	3188
1	2838338	2838834	3.03122	3.5837	1	1	AT1G08845	45		1	8291804	8294431	4.08965	4.28668	1	1	AT1G23350	669
1	2838338	2838834	3.03122	3.5837	1	1	AT1G08840	131		1	8298592	8306980	6.7564	6.44534	1	1	AT1G23380	4059
1	2839027	2839791	6.4944	6.71484	1	1	AT1G08845	764		1	8315028	8320956	5.64979	5.80641	1	1	AT1G23410	503
1	2846719	2847865	6.46434	5.64057	1	1	AT1G08880	851		1	8315028	8320956	5.64979	5.80641	1	1	AT1G23420	2087
1	2848293	2848772	2.13339	1.84162	1	1	AT1G08890	424		1	8339680	8344829	2.20801	2.12585	1	1	AT1G23500	1392
1	2852278	2853362	4.91352	5.38127	1	1	AT1G08900	908		1	8339680	8344829	2.20801	2.12585	1	1	AT1G23510	1347
1	2856093	2856960	6.18875	7.06471	1	1	AT1G08910	733		1	8339680	8344829	2.20801	2.12585	1	1	AT1G23520	1405
1	2867313	2868497	2.71429	2.56934	1	1	AT1G08920	1184		1	8345808	8346842	0.90143	1.01718	1	1	AT1G23530	843
1	2873387	2875561	5.32143	5.59404	1	1	AT1G08930	2096		1	8345808	8346842	0.90143	1.01718	1	1	AT1G23540	15
1	2877641	2877845	1.63654	1.29834	1	0	AT1G08940	153		1	8348686	8349973	0.738111	1.29836	1	1	AT1G23540	1100
1	2877909	2878071	1.15425	1.48197	0	1	AT1G08940	162		1	8353096	8378381	4.38957	4.66341	1	1	AT1G23560	1166
1	2879488	2880692	5.05399	4.77751	1	1	AT1G08960	1050		1	8353096	8378381	4.38957	4.66341	1	1	AT1G23580	1359
1	2882451	2883164	8.57772	9.08251	1	1	AT1G08970	640		1	8353096	8378381	4.38957	4.66341	1	1	AT1G23590	1520
1	2884334	2885124	5.1548	4.59354	1	1	AT1G08980	713		1	8353096	8378381	4.38957	4.66341	1	1	AT1G23600	1481
1	2884334	2885124	5.1548	4.59354	1	1	AT1G08970	3		1	8353096	8378381	4.38957	4.66341	1	1	AT1G23610	811
1	2891036	2891528	2.12186	1.84109	1	1	AT1G09000	491		1	8353096	8378381	4.38957	4.66341	1	1	AT1G23620	1787
1	2898655	2899479	7.28943	7.51168	1	1	AT1G09010	729		1	8353096	8378381	4.38957	4.66341	1	1	AT1G23640	3110
1	2904101	2904922	5.90517	5.64978	1	1	AT1G09020	714		1	8353096	8378381	4.38957	4.66341	1	1	AT1G23650	86
1	2911460	2912003	4.03769	3.73594	1	1	AT1G09040	543		1	8353096	8378381	4.38957	4.66341	1	1	AT1G23670	2615
1	2917152	2917654	2.96133	2.79529	1	1		0		1	8353096	8378381	4.38957	4.66341	1	1	AT1G23680	469
1	2925155	2925922	6.87112	7.90122	1	1	AT1G09060	607		1	8353096	8378381	4.38957	4.66341	1	1	AT1G23690	1119
1	2927641	2929231	7.89024	6.71916	1	1	AT1G09070	1265		1	8353096	8378381	4.38957	4.66341	1	1	AT1G23570	1655
1	2927641	2929231	7.89024	6.71916	1	1	AT1G09080	14		1	8353096	8378381	4.38957	4.66341	1	1	AT1G23660	1236
1	2938739	2939358	3.14042	4.60774	1	1	AT1G09100	587		1	8381541	8382484	1.67058	1.82455	1	1	AT1G23700	424
1	2941577	2942358	5.6333	4.91261	1	1	AT1G09130	711		1	8387558	8389336	2.05785	2.45831	1	1	AT1G23720	681
1	2945187	2945993	9.38395	9.09323	1	1	AT1G09140	774		1	8390978	8397527	4.20571	3.92427	1	1	AT1G23720	562
1	2946208	2946846	6.61492	7.01546	1	1	AT1G09150	617		1	8390978	8397527	4.20571	3.92427	1	1	AT1G23724	143
1	2953076	2953867	2.076	1.98411	1	1	AT1G09160	791		1	8390978	8397527	4.20571	3.92427	1	1	AT1G23730	1970
1	2954918	2955755	5.76974	7.67576	1	1	AT1G09160	771		1	8401836	8406300	2.43445	3.1891	1	1	AT1G23760	2255
1	2964983	2965477	2.03411	2.3447	1	1	AT1G09180	454		1	8401836	8406300	2.43445	3.1891	1	1	AT1G23770	1052
1	2967158	2967730	3.78346	3.27541	1	1	AT1G09190	560		1	8415672	8416264	1.94735	1.4162	1	1		0
1	2970879	2972233	4.82923	4.51385	1	1	AT1G09195	619		1	8417204	8417972	2.18196	2.61581	1	1	AT1G23810	477
1	2970879	2972233	4.82923	4.51385	1	1	AT1G09200	606		1	8448488	8452554	3.04866	2.65298	1	1	AT1G23910	221
1	2975893	2976814	5.84658	6.15002	1	1	AT1G09210	857		1	8461816	8465297	1.35179	1.61862	1	1	AT1G23935	3388
1	2978824	2979406	2.58431	2.28104	1	1	AT1G09220	582		1	8480068	8482004	1.31094	1.36593	1	1	AT1G23960	248
1	2981962	2982681	5.70471	5.14126	1	1	AT1G09230	662		1	8480068	8482004	1.31094	1.36593	1	1	AT1G23965	1064
1	2985200	2985521	1.39303	1.54882	1	1	AT1G09240	321		1	8487430	8488869	4.37339	3.55378	1	0		0
1	2989245	2990448	6.96739	5.87697	1	1	AT1G09250	979		1	8492797	8501794	5.09443	4.67456	1	1	AT1G24000	509
1	2994307	2995200	6.00809	6.65065	1	1	AT1G09270	831		1	8492797	8501794	5.09443	4.67456	1	1	AT1G24010	696
1	3000695	3001397	5.3535	5.94231	1	1	AT1G09280	620		1	8492797	8501794	5.09443	4.67456	1	1	AT1G24020	1394
1	3003152	3004401	5.87226	6.25368	1	1	AT1G09290	610		1	8509671	8511971	1.87484	1.53169	1	1	AT1G24060	391
1	3003152	3004401	5.87226	6.25368	1	1	AT1G09300	906		1	8509671	8511971	1.87484	1.53169	1	1	AT1G24062	566
1	3009065	3010204	1.55337	1.84737	1	1	AT1G09310	815		1	8512828	8519954	3.21814	3.21248	1	1	AT1G24070	3496
1	3009065	3010204	1.55337	1.84737	1	1	AT1G09320	263		1	8527658	8528703	1.81246	2.47821	1	1	AT1G24110	865
1	3011478	3012407	3.6168	2.87701	1	1	AT1G09320	885		1	8535924	8536628	1.07322	1.77902	1	1	AT1G24140	583
1	3014431	3016955	6.16906	6.1158	1	1	AT1G09340	1627		1	8542816	8545334	1.50981	1.60805	1	1	AT1G24147	658
1	3014431	3016955	6.16906	6.1158	1	1	AT1G09330	660		1	8542816	8545334	1.50981	1.60805	1	1	AT1G24148	1084
1	3031135	3031593	3.70967	3.74873	1	1	AT1G09390	390		1	8545765	8546400	1.1658	0.880728	1	0		0
1	3037663	3038461	3.36576	3.37332	1	1	AT1G09415	654		1	8581947	8582867	1.18725	1.10307	1	0	AT1G24220	466
1	3038811	3038976	1.43667	1.40067	0	1	AT1G09420	165		1	8591277	8598084	6.08349	5.97243	1	1	AT1G24256	911
1	3041252	3042683	3.66273	3.6487	1	1	AT1G09420	621		1	8591277	8598084	6.08349	5.97243	1	1	AT1G24260	2468
1	3041252	3042683	3.66273	3.6487	1	1	AT1G09430	687		1	8598991	8600211	3.18561	3.18469	1	1		0
1	3046836	3047930	2.49798	2.30567	1	1	AT1G09440	1057		1	8648850	8653365	2.3056	2.58107	1	1	AT1G24390	145
1	3049052	3049274	1.73923	1.22895	1	0	AT1G09450	222		1	8648850	8653365	2.3056	2.58107	1	1	AT1G24400	1958
1	3058534	3058990	1.5971	2.183	1	1	AT1G09480	456		1	8655167	8655655	1.2917	1.56261	1	1	AT1G24405	404
1	3064061	3064900	6.82315	6.91339	1	1	AT1G09490	776		1	8660461	8661287	1.7396	1.14664	1	0		0
1	3066902	3067321	1.24211	1.53602	0	1	AT1G09500	419		1	8673820	8681489	4.58872	5.26604	1	1	AT1G24470	2352
1	3070884	3072135	4.31936	3.61368	1	1	AT1G09510	26		1	8673820	8681489	4.58872	5.26604	1	1	AT1G24480	799
1	3070884	3072135	4.31936	3.61368	1	1	AT1G09520	1104		1	8673820	8681489	4.58872	5.26604	1	1	AT1G24485	2631
1	3076374	3077469	6.13944	6.18486	1	1	AT1G09530	887		1	8688485	8691251	3.01085	2.8249	1	1	AT1G24520	639
1	3093789	3094883	3.98394	3.77248	1	1	AT1G09560	1025		1	8698408	8701060	2.9202	2.89369	1	0	AT1G24540	1309
1	3099418	3100752	6.66094	7.27846	1	1	AT1G09570	939		1	8712401	8719124	8.53934	8.63108	1	1	AT1G24577	554
1	3101722	3103053	4.13218	4.53199	1	1	AT1G09575	1203		1	8712401	8719124	8.53934	8.63108	1	1	AT1G24590	920
1	3104508	3105225	4.44184	4.44549	1	1	AT1G09580	637		1	8723075	8724771	2.86943	3.38925	1	1	AT1G24620	747
1	3106475	3107206	4.94729	5.15194	1	1	AT1G09590	704		1	8735881	8741521	2.07798	2.22403	1	1	AT1G24650	1434
1	3108109	3108502	1.2179	1.4733	0	1		0		1	8735881	8741521	2.07798	2.22403	1	1	AT1G24657	413
1	3115975	3116765	5.79018	4.7313	1	1	AT1G09620	724		1	8735881	8741521	2.07798	2.22403	1	1	AT1G24686	413
1	3119013	3119727	5.33266	4.93886	1	1	AT1G09630	695		1	8756801	8758965	2.52002	2.36363	1	1	AT1G24733	293
1	3119804	3120519	8.98051	8.3909	1	1	AT1G09640	641		1	8756801	8758965	2.52002	2.36363	1	1	AT1G24735	1101
1	3122927	3123726	7.19916	6.76302	1	1	AT1G09645	770		1	8841564	8853296	4.21232	4.3718	1	1	AT1G25230	753
1	3125298	3126283	1.86198	1.53692	1	1	AT1G09650	476		1	8841564	8853296	4.21232	4.3718	1	1	AT1G25240	1262
1	3130283	3131095	5.63762	5.53816	1	1	AT1G09660	811		1	8841564	8853296	4.21232	4.3718	1	1	AT1G25250	2063
1	3135133	3136025	3.53643	2.85384	1	1	AT1G09680	797		1	8856209	8859285	3.38683	3.55191	1	1	AT1G25270	1559
1	3136740	3137541	4.62345	5.14871	1	1	AT1G09690	735		1	8862406	8863451	2.30241	1.71332	1	1		0
1	3139534	3140366	7.41751	6.06231	1	1	AT1G09700	819		1	8870116	8877571	6.34292	5.70835	1	1	AT1G25300	818
1	3140833	3141528	5.24149	4.78471	1	1	AT1G09710	660		1	8870116	8877571	6.34292	5.70835	1	1	AT1G25310	710
1	3153718	3154406	5.8823	8.05404	1	1	AT1G09730	662		1	8880213	8882582	5.18703	4.56228	1	1	AT1G25330	1833
1	3154469	3155190	3.37325	3.02026	1	1	AT1G09740	658		1	8880213	8882582	5.18703	4.56228	1	1	AT1G25320	97
1	3157567	3158780	3.76943	2.53238	1	1	AT1G09750	1213		1	8884324	8888402	3.87029	4.13962	1	1	AT1G25340	1317
1	3161081	3162519	6.22416	5.35647	1	1	AT1G09760	611		1	8911838	8912268	1.0031	1.61453	1	1	AT1G25400	430
1	3161081	3162519	6.22416	5.35647	1	1	AT1G09770	678		1	8913392	8915832	3.23078	4.10222	0	1	AT1G25410	1028
1	3166826	3167895	4.18142	3.99038	1	1	AT1G09780	1043		1	8918990	8921002	2.18946	2.02831	1	1	AT1G25422	902
1	3172065	3172677	4.4292	5.67269	1	1	AT1G09794	569		1	8922488	8923531	1.43783	1.6425	1	1	AT1G25425	631
1	3173486	3174302	4.27671	4.41423	1	1	AT1G09795	768		1	8937592	8941665	1.60962	1.94548	1	1	AT1G25450	1908
1	3179858	3180473	3.49538	3.15517	1	1	AT1G09800	563		1	8959443	8959832	1.38634	2.01177	1	0	AT1G25510	389
1	3183567	3184232	5.32233	4.80512	1	1	AT1G09810	657		1	8965884	8968299	1.45184	1.22113	1	1	AT1G25530	1544
1	3187638	3187800	1.08187	1.21312	0	1		0		1	8988897	8990310	3.62629	4.48429	0	1		0
1	3189336	3189970	5.65228	4.93555	1	1	AT1G09815	601		1	9000836	9001965	3.44082	2.62329	1	1		0
1	3191813	3192659	4.43915	3.58762	1	1	AT1G09820	601		1	9015716	9018061	2.4666	2.98185	1	1	AT1G25988	1198
1	3194316	3195055	4.78298	5.4012	1	1	AT1G09830	709		1	9062064	9064198	1.83756	1.89765	1	0	AT1G26200	727
1	3199579	3200354	5.90381	6.94104	1	1	AT1G09840	712		1	9077469	9078166	2.05589	1.88886	1	0	AT1G26240	26
1	3201725	3202647	5.616	5.89886	1	1	AT1G09850	848		1	9079377	9086043	4.35897	5.14163	1	1	AT1G26240	199
1	3205705	3206325	5.35201	4.59517	1	1	AT1G09870	584		1	9079377	9086043	4.35897	5.14163	1	1	AT1G26250	1626
1	3217912	3218626	6.56137	8.12812	1	1	AT1G09900	493		1	9099923	9107275	7.11111	7.09468	1	1	AT1G26310	3450
1	3223923	3224676	4.31192	4.11467	1	1	AT1G09910	618		1	9099923	9107275	7.11111	7.09468	1	1	AT1G26320	2151
1	3226201	3227116	6.51447	8.27428	1	1	AT1G09920	869		1	9116457	9119116	3.46207	3.19248	1	1	AT1G26350	324
1	3238658	3239512	6.69265	7.20957	1	1	AT1G09940	854		1	9116457	9119116	3.46207	3.19248	1	1	AT1G26355	661
1	3240682	3241382	2.25139	2.10426	1	1	AT1G09950	700		1	9116457	9119116	3.46207	3.19248	1	1	AT1G26360	168
1	3244162	3244986	2.74223	1.80867	1	1	AT1G09960	773		1	9120393	9120661	2.11	1.59976	1	0	AT1G26360	268
1	3252191	3254282	5.21279	4.56402	1	1	AT1G09970	2042		1	9126044	9135900	1.85459	2.12374	1	1	AT1G26380	1791
1	3260870	3261689	6.96761	7.81782	1	1	AT1G09980	744		1	9126044	9135900	1.85459	2.12374	1	1	AT1G26390	1762
1	3263022	3263571	5.76438	6.87486	1	1	AT1G09995	549		1	9126044	9135900	1.85459	2.12374	1	1	AT1G26400	1583
1	3263843	3264619	5.96302	4.73911	1	1	AT1G10000	742		1	9137812	9143112	1.55901	1.96395	1	1	AT1G26410	1764
1	3270409	3272088	7.48058	6.86091	1	1	AT1G10020	1578		1	9137812	9143112	1.55901	1.96395	1	1	AT1G26420	1545
1	3273753	3274453	5.05111	4.33954	1	1	AT1G10030	628		1	9146918	9148352	1.98659	1.21345	1	1		0
1	3278110	3278695	2.5856	2.10814	1	1	AT1G10040	585		1	9159815	9162988	4.22662	5.4672	1	1	AT1G26510	1193
1	3278930	3279666	5.18933	4.31129	1	1	AT1G10050	396		1	9159815	9162988	4.22662	5.4672	1	1	AT1G26515	1100
1	3288182	3288889	1.55239	1.68943	1	1	AT1G10070	707		1	9159815	9162988	4.22662	5.4672	1	1	AT1G26500	82
1	3295319	3296189	6.35382	6.62985	1	1	AT1G10090	870		1	9190734	9192956	2.80354	3.10903	1	1	AT1G26600	794
1	3299781	3300668	4.89348	4.99466	1	1	AT1G10095	662		1	9225894	9239645	3.6758	3.81833	1	1	AT1G26700	4005
1	3302881	3303238	2.13769	1.61603	1	0	AT1G10110	357		1	9225894	9239645	3.6758	3.81833	1	1	AT1G26710	816
1	3305187	3306365	4.50421	4.05198	1	1	AT1G10120	1178		1	9225894	9239645	3.6758	3.81833	1	1	AT1G26720	509
1	3310893	3311618	4.81708	3.95096	1	1	AT1G10130	688		1	9253946	9255260	1.53768	1.44977	1	1	AT1G26762	221
1	3322671	3323526	3.7519	3.87158	1	1	AT1G10140	724		1	9263254	9272820	4.91709	4.91268	1	1	AT1G26771	19
1	3325810	3327134	7.14833	6.59528	1	1	AT1G10150	1310		1	9263254	9272820	4.91709	4.91268	1	1	AT1G26773	176
1	3328990	3329661	2.13872	2.29701	1	1	AT1G10160	671		1	9263254	9272820	4.91709	4.91268	1	1	AT1G26780	1434
1	3330658	3331117	1.76392	1.16997	1	1	AT1G10160	459		1	9274814	9284360	5.72262	5.30321	1	1	AT1G26790	498
1	3332553	3333267	3.1473	2.39641	1	1	AT1G10160	714		1	9274814	9284360	5.72262	5.30321	1	1	AT1G26795	573
1	3337354	3338181	6.42514	6.18965	1	1	AT1G10170	137		1	9274814	9284360	5.72262	5.30321	1	1	AT1G26796	529
1	3340961	3341676	7.24584	5.79167	1	1	AT1G10180	647		1	9274814	9284360	5.72262	5.30321	1	1	AT1G26797	605
1	3346951	3347935	5.88285	6.61117	1	1	AT1G10200	934		1	9274814	9284360	5.72262	5.30321	1	1	AT1G26798	550
1	3349157	3349795	5.45936	6.24852	1	1	AT1G10210	576		1	9274814	9284360	5.72262	5.30321	1	1	AT1G26799	487
1	3352095	3352903	1.83022	1.47225	1	1	AT1G10220	744		1	9291055	9295244	2.47133	2.87906	1	1	AT1G26815	227
1	3355511	3356436	5.52667	5.97003	1	1	AT1G10230	788		1	9291055	9295244	2.47133	2.87906	1	1	AT1G26820	1338
1	3359230	3359889	7.4304	8.55049	1	1	AT1G10240	608		1	9307815	9314215	6.55402	6.51499	1	1	AT1G26870	1359
1	3361557	3361789	1.07527	1.20678	0	1		0		1	9346448	9349647	3.01704	2.49578	1	1		0
1	3363429	3364266	3.38908	2.88366	1	1	AT1G10270	762		1	9350861	9353498	3.63123	4.40425	1	1	AT1G26945	1307
1	3367993	3369206	6.35111	6.15365	1	1	AT1G10280	1102		1	9360669	9365516	1.68637	1.81527	1	1	AT1G26970	1164
1	3370412	3371296	5.99337	4.40452	1	1	AT1G10290	738		1	9360669	9365516	1.68637	1.81527	1	1	AT1G26973	92
1	3383286	3384046	5.20334	4.66074	1	1	AT1G10310	628		1	9360669	9365516	1.68637	1.81527	1	1	AT1G26975	99
1	3387698	3389278	5.24164	4.71518	1	1	AT1G10320	675		1	9360669	9365516	1.68637	1.81527	1	1	AT1G26976	520
1	3387698	3389278	5.24164	4.71518	1	1	AT1G10330	531		1	9379043	9384226	3.30333	3.2161	1	1	AT1G27020	1649
1	3393966	3395157	5.56701	5.11735	1	1	AT1G10350	1089		1	9379043	9384226	3.30333	3.2161	1	1	AT1G27030	2181
1	3395967	3396930	5.35734	4.28203	1	1	AT1G10360	882		1	9385912	9390724	3.73934	3.9137	1	1	AT1G27040	3258
1	3397095	3398410	4.66863	4.44389	1	1	AT1G10370	1263		1	9401140	9401312	1.70529	1.41063	1	0	AT1G27080	172
1	3412065	3412920	5.43489	6.12869	1	1	AT1G10390	778		1	9416712	9418091	3.00768	2.44169	1	1	AT1G27110	792
1	3418619	3419632	5.78892	7.13625	1	1	AT1G10410	1013		1	9452780	9454097	3.37331	3.16653	1	0		0
1	3424548	3424801	1.34214	1.04682	1	1	AT1G10417	253		1	9461228	9468443	2.84311	2.44809	1	1	AT1G27220	1638
1	3427094	3427524	2.36222	1.94618	1	1	AT1G10417	363		1	9461228	9468443	2.84311	2.44809	1	1	AT1G27240	839
1	3429661	3430660	7.57975	6.78501	1	1	AT1G10430	972		1	9537682	9539487	1.57492	2.45223	1	1	AT1G27461	1267
1	3431692	3432617	5.76592	6.45645	1	1	AT1G10450	837		1	9546698	9547237	1.74186	1.92595	1	1	AT1G27490	375
1	3442570	3443977	8.83438	7.46105	1	1	AT1G10470	1387		1	9568240	9571984	4.58611	5.87099	1	1	AT1G27550	517
1	3453150	3453739	5.3902	5.31249	1	1	AT1G10490	511		1	9568240	9571984	4.58611	5.87099	1	1	AT1G27560	1129
1	3460782	3462429	6.34733	5.51374	1	1	AT1G10500	703		1	9587062	9589897	2.42237	1.98663	1	0		0
1	3460782	3462429	6.34733	5.51374	1	1	AT1G10510	794		1	9606270	9610475	4.62098	5.62311	1	1	AT1G27610	466
1	3466096	3466330	1.69454	1.80332	0	1	AT1G10520	234		1	9606270	9610475	4.62098	5.62311	1	1	AT1G27620	2057
1	3469886	3470668	3.95459	4.43335	1	1	AT1G10522	782		1	9617019	9630761	6.2122	6.10684	1	1	AT1G27660	4434
1	3472333	3472521	1.30848	1.08095	1	0	AT1G10530	188		1	9617019	9630761	6.2122	6.10684	1	1	AT1G27670	924
1	3474518	3474761	1.70224	1.36385	1	1	AT1G10538	243		1	9617019	9630761	6.2122	6.10684	1	1	AT1G27671	1703
1	3477693	3477916	1.52182	1.54417	1	0	AT1G10540	223		1	9651601	9657112	5.87741	5.97308	1	1	AT1G27740	1401
1	3480437	3480834	1.80358	1.46604	1	1	AT1G10550	397		1	9704243	9708295	4.74576	5.62515	1	1	AT1G27860	1680
1	3484913	3485510	1.19053	1.48114	1	1	AT1G10560	597		1	9704243	9708295	4.74576	5.62515	1	1	AT1G27870	641
1	3485717	3486477	1.88412	1.78718	1	1	AT1G10560	760		1	9741061	9741674	1.42762	1.7468	1	1	AT1G27950	613
1	3487409	3488275	4.28819	4.49648	1	1	AT1G10570	691		1	9753465	9754335	1.21019	1.29974	1	1	AT1G27990	487
1	3492683	3493847	3.76964	3.34448	1	1	AT1G10580	1054		1	9757259	9757633	1.04415	1.11376	1	0	AT1G28000	374
1	3502884	3503547	8.13919	9.04588	1	1	AT1G10590	573		1	9759080	9760071	0.735779	1.05635	0	1	AT1G28002	859
1	3503631	3504385	6.51549	5.81387	1	1	AT1G10600	681		1	9770075	9774411	1.95316	2.15645	1	1	AT1G28020	1082
1	3514204	3514835	5.55601	6.82257	1	1	AT1G10630	525		1	9770075	9774411	1.95316	2.15645	1	1	AT1G28030	1552
1	3516396	3517017	1.59778	1.53396	1	1	AT1G10640	621		1	9770075	9774411	1.95316	2.15645	1	1	AT1G28040	831
1	3517669	3517874	1.10281	1.26894	1	1	AT1G10640	205		1	9784483	9795631	8.71027	8.58058	1	1	AT1G28080	1720
1	3525197	3526408	9.47763	9.76537	1	1	AT1G10650	1149		1	9807364	9808183	1.35894	1.37419	1	0		0
1	3530470	3531529	2.386	2.95642	1	1	AT1G10657	1059		1	9809441	9811316	1.10449	1.31551	1	1		0
1	3532412	3533325	6.727	7.33087	1	1	AT1G10660	901		1	9818182	9825996	4.56359	4.24536	1	1	AT1G28130	710
1	3535427	3536199	4.98516	4.78925	1	1	AT1G10670	772		1	9837542	9842808	3.02344	3.01505	0	1	AT1G28160	737
1	3549796	3550718	3.30465	3.59646	1	1	AT1G10690	640		1	9837542	9842808	3.02344	3.01505	0	1	AT1G28170	980
1	3554056	3554922	4.74404	4.64089	1	1	AT1G10700	818		1	9849314	9849627	1.02107	0.80491	1	0		0
1	3558406	3558848	1.59394	1.44331	1	1	AT1G10710	442		1	9862596	9863652	2.91882	2.97042	0	1	AT1G28230	1056
1	3562804	3563879	5.9254	5.50256	1	1	AT1G10720	927		1	9882174	9883770	3.01152	2.07259	0	1	AT1G28270	732
1	3565190	3565879	4.87093	4.14548	1	1	AT1G10730	416		1	9888894	9917816	6.62659	6.0925	1	1	AT1G28290	1868
1	3569648	3570868	7.15869	7.62342	1	1	AT1G10740	1190		1	9888894	9917816	6.62659	6.0925	1	1	AT1G28300	3009
1	3577351	3578141	1.24722	1.45908	1	1	AT1G10750	790		1	9888894	9917816	6.62659	6.0925	1	1	AT1G28304	443
1	3589747	3590605	5.2426	5.00567	1	1	AT1G10760	858		1	9888894	9917816	6.62659	6.0925	1	1	AT1G28305	782
1	3594365	3595147	2.67406	2.65194	1	1	AT1G10780	712		1	9888894	9917816	6.62659	6.0925	1	1	AT1G28306	413
1	3604158	3605105	6.07184	5.94163	1	1	AT1G10820	918		1	9888894	9917816	6.62659	6.0925	1	1	AT1G28307	107
1	3606687	3607579	4.70296	4.48906	1	1	AT1G10830	806		1	9888894	9917816	6.62659	6.0925	1	1	AT1G28310	1939
1	3609728	3610510	5.55122	5.06631	1	1	AT1G10840	782		1	9918814	9919573	3.30857	2.20282	1	0		0
1	3611661	3613276	5.72304	5.42013	1	1	AT1G10850	1529		1	9930059	9930764	1.07755	1.42455	1	1	AT1G28323	705
1	3615655	3616201	6.5628	7.23881	1	1	AT1G10865	504		1	9951874	9954384	1.45927	1.44474	1	1	AT1G28360	866
1	3623115	3623863	5.91768	6.31853	1	1	AT1G10870	643		1	9961030	9962603	3.15746	3.31293	1	1	AT1G28375	648
1	3627630	3628323	5.77653	5.08958	1	1	AT1G10890	597		1	9967103	9968305	1.42076	1.98988	1	1	AT1G28390	1198
1	3636388	3637300	5.72179	7.31292	1	1	AT1G10900	753		1	9972243	9973612	1.81166	2.46858	1	1	AT1G28400	1228
1	3639811	3640617	7.08594	6.30915	1	1	AT1G10910	739		1	9988482	9990373	1.58954	1.86415	1	0		0
1	3646971	3647722	5.11881	5.23167	1	1	AT1G10920	751		1	9992176	9996182	3.58754	3.93145	1	1	AT1G28430	1656
1	3647987	3648859	4.66377	4.26204	1	1	AT1G10930	872		1	10002484	10012670	3.33292	3.29462	1	1	AT1G28447	390
1	3654949	3655682	2.70114	3.18075	1	1	AT1G10930	641		1	10002484	10012670	3.33292	3.29462	1	1	AT1G28450	557
1	3657670	3658557	6.754	7.57248	1	1	AT1G10940	887		1	10002484	10012670	3.33292	3.29462	1	1	AT1G28455	470
1	3659164	3659922	5.75933	5.95761	1	1	AT1G10950	713		1	10002484	10012670	3.33292	3.29462	1	1	AT1G28460	548
1	3664356	3665532	6.29076	6.60081	1	1	AT1G10960	653		1	10002484	10012670	3.33292	3.29462	1	1	AT1G28465	566
1	3664356	3665532	6.29076	6.60081	1	1	AT1G10970	445		1	10002484	10012670	3.33292	3.29462	1	1	AT1G28470	2017
1	3666533	3667250	4.17522	4.76612	1	1	AT1G10970	606		1	10014470	10015760	2.14082	1.82342	1	1		0
1	3666533	3667250	4.17522	4.76612	1	1	AT1G10980	2		1	10018597	10023665	5.5605	5.18553	1	1	AT1G28500	1659
1	3675657	3676091	2.57611	2.21738	1	1	AT1G11000	322		1	10047858	10049784	2.91559	3.00305	1	1	AT1G28590	1442
1	3676694	3677663	4.8721	4.39834	1	1	AT1G11020	969		1	10047858	10049784	2.91559	3.00305	1	1	AT1G28591	299
1	3681758	3682859	4.93733	4.55172	1	1	AT1G11050	971		1	10058212	10062667	2.9134	2.25608	1	1	AT1G28630	4211
1	3684608	3685577	6.37623	5.66462	1	1	AT1G11060	969		1	10063980	10071820	2.62578	2.68361	1	1	AT1G28640	1614
1	3702563	3703458	4.63231	4.1577	1	1	AT1G11090	850		1	10063980	10071820	2.62578	2.68361	1	1	AT1G28650	1717
1	3709080	3709622	3.04414	3.21179	1	1	AT1G11100	222		1	10063980	10071820	2.62578	2.68361	1	1	AT1G28660	108
1	3713091	3713677	1.82716	2.02244	1	1	AT1G11112	586		1	10081788	10086112	4.96573	5.16603	1	1	AT1G28695	1228
1	3715063	3715720	3.56858	2.77555	1	1	AT1G11120	536		1	10081788	10086112	4.96573	5.16603	1	1	AT1G28700	1530
1	3718967	3719452	1.97406	1.56863	1	1	AT1G11125	485		1	10112024	10121124	4.03609	3.86932	1	1	AT1G29000	1322
1	3722806	3723599	3.71845	3.99281	1	1	AT1G11130	742		1	10112024	10121124	4.03609	3.86932	1	1	AT1G29010	1370
1	3728683	3729557	5.06223	5.34477	1	1	AT1G11150	586		1	10112024	10121124	4.03609	3.86932	1	1	AT1G29020	627
1	3733093	3733706	2.67321	3.13643	1	1	AT1G11160	567		1	10138213	10142602	2.15827	1.94225	1	1	AT1G29050	995
1	3740655	3741545	2.66012	2.54697	1	1	AT1G11170	780		1	10157144	10159176	2.43224	2.66331	1	1	AT1G29080	1180
1	3744752	3745546	9.44129	7.85922	1	1		0		1	10160425	10173758	6.25109	5.70848	1	1	AT1G29090	1469
1	3745650	3746316	5.21347	5.95536	1	1	AT1G11180	542		1	10160425	10173758	6.25109	5.70848	1	1	AT1G29100	535
1	3753212	3753897	6.52568	6.60846	1	1	AT1G11200	532		1	10160425	10173758	6.25109	5.70848	1	1	AT1G29110	1388
1	3756174	3756992	2.95421	2.31831	1	1	AT1G11210	818		1	10179190	10179797	1.26248	1.9923	1	1	AT1G29140	607
1	3767611	3768359	5.6774	6.67626	1	1	AT1G11240	683		1	10183075	10189824	5.77604	5.07793	1	1	AT1G29160	527
1	3774540	3775041	6.13674	8.03087	1	1		0		1	10195976	10200197	2.84662	2.83241	1	1	AT1G29179	1433
1	3777257	3779785	4.74758	5.17159	1	1	AT1G11260	2457		1	10195976	10200197	2.84662	2.83241	1	1	AT1G29180	569
1	3786420	3787154	5.18408	5.09499	1	1	AT1G11270	570		1	10200902	10207283	2.11053	2.18835	1	1	AT1G29180	60
1	3790171	3790896	4.62889	3.81216	1	1	AT1G11280	705		1	10200902	10207283	2.11053	2.18835	1	1	AT1G29190	754
1	3793298	3794370	3.61586	3.92168	1	1	AT1G11290	585		1	10200902	10207283	2.11053	2.18835	1	1	AT1G29195	860
1	3793298	3794370	3.61586	3.92168	1	1	AT1G11300	132		1	10212991	10213882	2.87075	2.01342	1	1		0
1	3802746	3804216	7.75359	7.56867	1	1	AT1G11310	1439		1	10227888	10232457	1.95152	1.65998	1	1	AT1G29270	1055
1	3807010	3807750	5.41872	6.24098	1	1	AT1G11320	622		1	10233793	10239421	4.85136	5.10812	1	1	AT1G29280	1100
1	3810382	3811000	1.71118	1.65165	1	1	AT1G11330	618		1	10242072	10246443	1.69696	1.50334	1	1	AT1G29290	606
1	3812750	3813853	2.97168	3.75691	1	1	AT1G11330	857		1	10329656	10330125	1.83844	1.35934	1	0		0
1	3819975	3820804	1.63033	1.44297	1	1	AT1G11350	829		1	10365697	10366607	1.99924	1.66393	1	1		0
1	3822131	3823043	4.30646	3.5268	1	1	AT1G11360	912		1	10367737	10371756	2.27689	2.11185	1	1		0
1	3832529	3833647	4.83546	6.00151	1	1	AT1G11380	1024		1	10373356	10374021	1.72695	1.79622	1	1	AT1G29660	410
1	3836836	3837640	5.32822	4.9998	1	1	AT1G11390	793		1	10376183	10377873	1.2162	1.20507	1	1	AT1G29670	1688
1	3837815	3838472	6.34663	5.73646	1	1	AT1G11400	651		1	10376183	10377873	1.2162	1.20507	1	1	AT1G29680	83
1	3841229	3842273	2.55878	2.55141	1	1	AT1G11410	987		1	10451093	10456109	4.50286	4.57665	1	1	AT1G29860	1303
1	3846646	3846966	1.48472	1.93483	1	1	AT1G11420	226		1	10457327	10459224	2.77751	3.65549	1	1	AT1G29870	1455
1	3847131	3848051	7.06337	6.251	1	1	AT1G11430	808		1	10487029	10488611	2.01542	2.53081	1	1		0
1	3849286	3850026	4.17895	4.30775	1	1	AT1G11440	666		1	10502087	10503016	2.18001	2.14905	1	1		0
1	3862393	3863012	3.83035	5.01974	1	1	AT1G11475	613		1	10516852	10520125	6.57167	5.33717	1	1		0
1	3866245	3867028	7.08784	6.89759	1	1	AT1G11480	724		1	10521457	10524771	2.4312	2.29483	1	1		0
1	3874429	3875041	4.80493	5.05281	1	1	AT1G11530	604		1	10535630	10536958	2.73444	2.14066	1	1		0
1	3879698	3880338	1.82552	2.58605	1	1	AT1G11545	640		1	10539475	10541898	2.37111	1.86077	1	1	AT1G30040	356
1	3895886	3896344	2.19166	3.6014	1	1		0		1	10548370	10558826	4.06803	3.66697	1	1	AT1G30080	2268
1	3896709	3897006	8.14642	5.86218	1	1		0		1	10562184	10572686	6.5771	5.90418	1	1	AT1G30100	1346
1	3913714	3914496	5.08692	3.91477	1	1	AT1G11630	693		1	10575151	10579528	6.81691	6.27259	1	1		0
1	3914715	3915649	7.84437	7.03784	1	1	AT1G11650	875		1	10596465	10603321	5.54954	5.28437	1	1	AT1G30135	747
1	3920450	3921069	6.99918	7.27367	1	1	AT1G11660	526		1	10596465	10603321	5.54954	5.28437	1	1	AT1G30140	1069
1	3930934	3931158	1.79211	1.42471	1	1	AT1G11670	224		1	10596465	10603321	5.54954	5.28437	1	1	AT1G30150	1143
1	3938456	3939368	7.3913	7.0917	1	1	AT1G11680	867		1	10604814	10619262	3.81655	4.10293	1	1	AT1G30150	345
1	3945679	3946956	5.60155	5.66625	1	1	AT1G11700	876		1	10604814	10619262	3.81655	4.10293	1	1	AT1G30160	1600
1	3948655	3949467	4.62817	4.76196	1	1	AT1G11710	753		1	10604814	10619262	3.81655	4.10293	1	1	AT1G30170	1730
1	3951243	3952206	5.24781	6.74296	1	1	AT1G11710	116		1	10604814	10619262	3.81655	4.10293	1	1	AT1G30180	3328
1	3951243	3952206	5.24781	6.74296	1	1	AT1G11720	653		1	10604814	10619262	3.81655	4.10293	1	1	AT1G30190	296
1	3961169	3961688	1.55589	1.29013	1	1	AT1G11735	116		1	10632244	10633193	1.53451	1.35298	1	1	AT1G30220	372
1	3967486	3968216	5.33683	5.1799	1	1	AT1G11750	730		1	10636999	10638371	2.85986	2.49823	1	1		0
1	3971166	3971929	4.94169	4.85097	1	1	AT1G11755	674		1	10646268	10650101	3.73511	2.93688	1	0	AT1G30250	524
1	3972759	3973346	6.91957	6.67375	1	1	AT1G11760	527		1	10652269	10655558	2.79993	1.97161	1	1	AT1G30270	701
1	3978523	3979284	6.04959	6.14536	1	1	AT1G11780	672		1	10666623	10667084	1.98845	1.38555	1	0		0
1	3981180	3982072	5.18523	5.35983	1	1	AT1G11790	824		1	10683381	10684923	7.93933	6.75774	1	1		0
1	3986501	3987334	4.50327	3.6677	1	1	AT1G11800	789		1	10693329	10695585	7.51826	6.83743	1	1		0
1	3992544	3993605	6.68888	6.76323	1	1	AT1G11820	1054		1	10697271	10697544	0.771459	1.2227	0	1	AT1G30340	273
1	3995360	3996020	4.67646	6.38647	1	1	AT1G11840	660		1	10704424	10707774	6.13405	5.69151	1	1		0
1	4001207	4002713	5.94568	6.89209	1	1	AT1G11860	1506		1	10709134	10712068	3.43176	4.68406	1	1	AT1G30350	1585
1	4003759	4004593	4.48242	4.36902	1	1	AT1G11870	747		1	10793348	10794899	4.04868	3.2996	1	1		0
1	4009635	4010486	5.9583	5.93502	1	1	AT1G11880	798		1	10865891	10877738	5.29665	4.95227	1	1	AT1G30650	2994
1	4010739	4011426	6.65449	7.85784	1	1	AT1G11890	647		1	10865891	10877738	5.29665	4.95227	1	1	AT1G30660	885
1	4014099	4015666	5.89324	5.08575	1	1	AT1G11905	819		1	10880201	10880452	1.29729	1.05824	1	0		0
1	4014099	4015666	5.89324	5.08575	1	1	AT1G11900	582		1	10891558	10903466	2.53237	2.99608	1	1	AT1G30700	2002
1	4019752	4021012	6.57368	7.33438	1	1	AT1G11910	1231		1	10891558	10903466	2.53237	2.99608	1	1	AT1G30720	1740
1	4028653	4029511	7.32345	5.81754	1	1	AT1G11930	819		1	10891558	10903466	2.53237	2.99608	1	1	AT1G30730	1680
1	4033435	4034141	4.64156	4.69062	1	1	AT1G11940	643		1	10891558	10903466	2.53237	2.99608	1	1	AT1G30740	437
1	4038264	4038866	4.68504	4.14456	1	1	AT1G11950	494		1	10891558	10903466	2.53237	2.99608	1	1	AT1G30710	1829
1	4043148	4044009	6.891	9.13945	1	1	AT1G11960	732		1	10911853	10915093	2.11853	1.83899	1	1		0
1	4053208	4053874	3.60404	4.62736	1	1	AT1G12000	627		1	10915970	10922367	3.28755	3.09933	1	1	AT1G30760	2399
1	4058102	4058853	4.44749	6.61348	1	1	AT1G12013	129		1	10923766	10929520	2.9538	3.05138	1	1	AT1G30780	2642
1	4058102	4058853	4.44749	6.61348	1	1	AT1G12015	89		1	10931424	10936746	4.12064	4.16937	1	1	AT1G30790	1353
1	4062495	4063402	5.29189	5.18653	1	1	AT1G12020	842		1	10931424	10936746	4.12064	4.16937	1	1	AT1G30795	595
1	4072688	4073483	5.36138	5.21626	1	1	AT1G12050	731		1	10942963	10944307	2.16789	1.89601	1	1	AT1G30814	1344
1	4076303	4076999	4.94456	3.8649	1	1	AT1G12060	647		1	10952420	10953478	1.98534	1.32721	1	1		0
1	4089253	4090692	3.45623	3.26264	1	1	AT1G12090	845		1	10956935	10957184	2.74958	1.26012	1	0		0
1	4105189	4106890	5.37971	5.34932	1	1	AT1G12110	1657		1	10964524	10964741	1.54708	1.1454	1	0		0
1	4116613	4117635	8.4859	11.5153	1	1	AT1G12120	981		1	10970127	10979459	4.70797	4.28354	1	1	AT1G30840	1853
1	4121314	4122350	4.44887	4.18987	1	1	AT1G12140	981		1	10981842	10982192	1.40595	1.47372	0	1		0
1	4140240	4141008	2.6243	3.0369	1	1	AT1G12210	60		1	10991426	10992084	0.772308	1.61607	0	1	AT1G30870	599
1	4144540	4145663	3.30784	3.6385	1	1	AT1G12220	1091		1	11003334	11037322	5.0471	4.93119	1	1	AT1G30920	1202
1	4147963	4148726	5.58936	5.52295	1	1	AT1G12230	763		1	11003334	11037322	5.0471	4.93119	1	1	AT1G30921	1126
1	4153501	4155859	6.96672	7.84649	1	1	AT1G12240	2207		1	11003334	11037322	5.0471	4.93119	1	1	AT1G30930	1130
1	4157134	4157356	1.12214	2.13779	0	1	AT1G12240	222		1	11003334	11037322	5.0471	4.93119	1	1	AT1G30935	1554
1	4157630	4160289	4.89237	5.13504	1	1	AT1G12240	14		1	11003334	11037322	5.0471	4.93119	1	1	AT1G30940	1336
1	4157630	4160289	4.89237	5.13504	1	1	AT1G12244	1392		1	11003334	11037322	5.0471	4.93119	1	1	AT1G30950	1142
1	4157630	4160289	4.89237	5.13504	1	1	AT1G12250	1024		1	11003334	11037322	5.0471	4.93119	1	1	AT1G30945	446
1	4171943	4172996	4.639	3.70312	1	1	AT1G12270	921		1	11003334	11037322	5.0471	4.93119	1	1	AT1G30925	1904
1	4176787	4177755	2.40894	3.0034	1	1	AT1G12280	772		1	11051389	11054696	3.1011	3.69127	1	0	AT1G30990	933
1	4181953	4182702	5.08085	5.33136	1	1	AT1G12290	640		1	11051389	11054696	3.1011	3.69127	1	0	AT1G31000	1184
1	4181953	4182702	5.08085	5.33136	1	1	AT1G12294	167		1	11063422	11064477	2.06626	1.85787	1	1		0
1	4185538	4186245	4.39988	5.58801	1	1	AT1G12300	586		1	11066822	11084566	5.80003	5.48718	1	1	AT1G31030	379
1	4187060	4188104	5.59675	5.07287	1	1	AT1G12310	891		1	11066822	11084566	5.80003	5.48718	1	1	AT1G31040	2498
1	4189414	4189786	1.4888	1.62733	1	1	AT1G12320	372		1	11066822	11084566	5.80003	5.48718	1	1	AT1G31050	3613
1	4194570	4196196	5.56603	5.0531	1	1	AT1G12330	1538		1	11093654	11096454	2.02248	2.33483	1	1	AT1G31090	1242
1	4197030	4197259	2.7327	2.77822	1	1		0		1	11093654	11096454	2.02248	2.33483	1	1	AT1G31093	370
1	4198350	4199127	6.46908	7.16023	1	1	AT1G12350	714		1	11108723	11109706	2.61432	1.73622	1	1		0
1	4200932	4201738	6.68325	6.11451	1	1	AT1G12360	806		1	11111340	11112391	1.44119	1.36972	1	1		0
1	4208229	4208947	3.28957	3.34439	1	1	AT1G12370	718		1	11117327	11119366	3.38314	2.44121	0	1	AT1G31140	1373
1	4215819	4217174	3.15099	3.37674	1	1	AT1G12380	1313		1	11126894	11133279	2.87028	2.95156	1	1	AT1G31163	1507
1	4220100	4220761	8.53777	8.66195	1	1	AT1G12390	661		1	11126894	11133279	2.87028	2.95156	1	1	AT1G31166	365
1	4221828	4222567	3.58961	3.73763	1	1	AT1G12400	704		1	11136438	11139230	2.25881	1.86095	1	1	AT1G31173	1604
1	4222944	4223702	5.43663	6.14558	1	1	AT1G12410	672		1	11165258	11170406	4.2313	3.50413	1	1	AT1G31245	125
1	4227558	4229173	3.36463	5.49922	1	1	AT1G12420	1580		1	11165258	11170406	4.2313	3.50413	1	1	AT1G31250	990
1	4237811	4238810	5.58237	5.19338	1	1	AT1G12430	953		1	11174991	11178236	2.80749	2.42756	1	1	AT1G31260	1803
1	4241591	4243056	4.06404	4.2981	1	1	AT1G12440	1416		1	11186744	11187463	1.42773	1.42995	1	1		0
1	4244218	4245179	5.53122	5.55671	1	1	AT1G12450	871		1	11189275	11189831	1.76282	1.18932	1	1	AT1G31290	556
1	4247304	4248419	3.3065	3.31687	1	1	AT1G12460	1115		1	11197882	11204712	7.35456	6.83804	1	1	AT1G31310	1788
1	4250918	4251648	8.60083	8.37805	1	1	AT1G12470	616		1	11206105	11206707	1.74487	1.47104	1	0		0
1	4263496	4265114	7.76317	7.75776	1	1	AT1G12500	1548		1	11211997	11212344	1.94897	0.937757	1	0		0
1	4267872	4269023	6.19361	5.6316	1	1	AT1G12520	1054		1	11223355	11231974	2.93414	2.80724	1	1	AT1G31355	1002
1	4267872	4269023	6.19361	5.6316	1	1	AT1G12530	37		1	11223355	11231974	2.93414	2.80724	1	1	AT1G31358	149
1	4270198	4270967	6.03	6.7398	1	1	AT1G12530	589		1	11240694	11245544	1.21481	1.41452	1	1	AT1G31380	405
1	4274526	4275305	4.86607	3.64642	1	1	AT1G12550	711		1	11240694	11245544	1.21481	1.41452	1	1	AT1G31390	1201
1	4282836	4283597	8.03883	7.83582	1	1	AT1G12580	698		1	11240694	11245544	1.21481	1.41452	1	1	AT1G31400	319
1	4296396	4297199	6.53436	8.17804	1	1	AT1G12620	688		1	11276851	11286000	4.64224	4.74044	1	1	AT1G31510	1045
1	4305022	4306599	5.78524	5.77562	1	1	AT1G12640	776		1	11276851	11286000	4.64224	4.74044	1	1	AT1G31520	656
1	4305022	4306599	5.78524	5.77562	1	1	AT1G12650	666		1	11276851	11286000	4.64224	4.74044	1	1	AT1G31530	1280
1	4322194	4323065	7.13769	7.74879	1	1	AT1G12680	751		1	11316698	11322924	3.83411	4.41659	1	1	AT1G31620	953
1	4325766	4326375	6.35831	5.84537	1	1	AT1G12700	567		1	11316698	11322924	3.83411	4.41659	1	1	AT1G31630	1019
1	4327502	4328577	5.44183	6.19726	1	1	AT1G12710	979		1	11316698	11322924	3.83411	4.41659	1	1	AT1G31640	232
1	4334497	4335214	3.60935	4.63731	1	1	AT1G12730	599		1	11334163	11351666	5.412	5.35113	1	1	AT1G31690	3787
1	4347788	4349676	4.68761	5.35477	1	1	AT1G12750	540		1	11334163	11351666	5.412	5.35113	1	1	AT1G31670	4331
1	4347788	4349676	4.68761	5.35477	1	1	AT1G12760	1178		1	11334163	11351666	5.412	5.35113	1	1	AT1G31710	1826
1	4351104	4351773	5.41751	7.0305	1	1	AT1G12770	669		1	11352535	11352997	1.47575	1.04638	1	0	AT1G31710	462
1	4353771	4354434	4.52835	6.04741	1	1	AT1G12775	528		1	11353199	11359244	3.5232	3.75028	1	1	AT1G31720	979
1	4356880	4358401	5.32558	5.8636	1	1	AT1G12780	1448		1	11353199	11359244	3.5232	3.75028	1	1	AT1G31710	2287
1	4360670	4361359	5.19822	5.03125	1	1	AT1G12790	602		1	11377996	11390943	5.13673	3.9702	1	1	AT1G31772	474
1	4364487	4365428	6.40899	5.76391	1	1	AT1G12800	844		1	11440604	11444738	3.72893	3.40181	1	1	AT1G31875	131
1	4367242	4368032	4.67271	4.69071	1	1	AT1G12810	776		1	11448283	11448769	1.1214	0.870617	1	0	AT1G31880	486
1	4369696	4371401	5.96383	5.47398	1	1	AT1G12820	1597		1	11450047	11454566	2.42304	2.10219	1	1	AT1G31880	142
1	4374075	4375256	5.71471	6.52103	1	1	AT1G12830	920		1	11450047	11454566	2.42304	2.10219	1	1	AT1G31885	1525
1	4375441	4376313	8.16001	7.44621	1	1	AT1G12840	798		1	11455597	11456370	1.44488	1.92558	1	1		0
1	4380683	4381679	5.52847	4.88807	1	1	AT1G12850	929		1	11483012	11493444	3.61604	3.17462	1	1	AT1G31990	1271
1	4384291	4386019	5.19765	4.77396	1	1	AT1G12860	1666		1	11494338	11502958	4.89363	4.59735	1	1	AT1G31983	1284
1	4392446	4394447	5.88004	5.42377	1	1	AT1G12900	1950		1	11512792	11518363	5.17013	4.99918	1	1	AT1G32020	275
1	4395458	4396837	4.00175	4.02702	1	1	AT1G12910	833		1	11512792	11518363	5.17013	4.99918	1	1	AT1G32030	1001
1	4395458	4396837	4.00175	4.02702	1	1	AT1G12920	489		1	11521255	11528736	3.57248	3.13578	1	1	AT1G32049	479
1	4397383	4398187	5.23515	5.86712	1	1	AT1G12920	804		1	11521255	11528736	3.57248	3.13578	1	1	AT1G32050	291
1	4404599	4405708	4.9285	4.73166	1	1	AT1G12930	1006		1	11562480	11565375	4.73608	5.14948	1	1	AT1G32140	2091
1	4423480	4424591	5.88004	5.08214	1	1	AT1G12970	951		1	11571693	11572943	3.80291	3.23493	1	1		0
1	4433559	4434753	9.29409	8.14927	1	1	AT1G12990	1113		1	11573993	11576252	3.25712	2.67208	1	1	AT1G32170	932
1	4438692	4439523	5.34885	7.39652	1	1	AT1G13000	784		1	11578412	11585355	3.11792	3.89393	1	1		0
1	4442154	4442493	1.12724	1.18997	0	1	AT1G13020	339		1	11590466	11591902	3.09296	2.38897	1	1		0
1	4442514	4443781	5.17704	5.00576	1	1	AT1G13020	1170		1	11620713	11639670	6.52438	5.27695	1	1	AT1G32240	4926
1	4446726	4448126	5.01272	4.90867	1	1	AT1G13030	680		1	11642120	11644843	3.07823	2.85599	1	1	AT1G32270	2250
1	4446726	4448126	5.01272	4.90867	1	1	AT1G13040	479		1	11645615	11648976	4.67816	3.41839	1	1	AT1G32280	596
1	4452190	4452887	7.20064	7.97114	1	1	AT1G13060	675		1	11666667	11668330	2.80362	2.551	1	1	AT1G32350	1353
1	4459066	4460876	5.44547	5.57398	1	1	AT1G13080	1710		1	11701534	11706625	4.0559	5.2749	1	1	AT1G32420	908
1	4461749	4462777	5.07357	4.40895	1	1	AT1G13090	971		1	11701534	11706625	4.0559	5.2749	1	1	AT1G32430	1393
1	4464024	4464946	1.59716	1.5147	1	1	AT1G13100	922		1	11717886	11720565	5.09241	4.31502	1	1	AT1G32450	2084
1	4467256	4468559	2.11564	2.18878	1	1	AT1G13110	1303		1	11722338	11722554	3.69007	2.40905	1	0		0
1	4472459	4473334	6.16125	6.37202	1	1	AT1G13120	754		1	11723550	11735452	3.43373	2.93982	1	1		0
1	4478111	4478606	5.24881	4.93434	1	1	AT1G13140	115		1	11762964	11765503	2.67848	2.08081	1	1		0
1	4480725	4481432	6.24869	5.31475	1	1	AT1G13145	474		1	11774443	11775718	2.41772	2.50437	1	1	AT1G32560	795
1	4484539	4485392	4.47579	4.73243	1	1	AT1G13160	808		1	11781725	11782133	1.64441	1.30332	1	0		0
1	4491855	4492632	3.9145	3.86396	1	1	AT1G13170	732		1	11802043	11803654	4.75477	3.87606	1	1		0
1	4494986	4495822	4.14087	3.28931	1	1	AT1G13180	794		1	11810819	11815238	2.56251	3.06359	1	1	AT1G32660	1340
1	4498779	4499723	7.66362	9.9061	1	1	AT1G13190	842		1	11833035	11834459	2.25818	2.84402	1	1	AT1G32710	593
1	4502699	4503722	7.57342	9.08316	1	1	AT1G13195	892		1	11833035	11834459	2.25818	2.84402	1	1	AT1G32713	112
1	4512769	4514008	5.51081	6.09131	1	1	AT1G13210	1169		1	11838694	11840504	1.90779	1.89089	1	1		0
1	4515494	4516258	4.69364	4.15663	1	1	AT1G13220	652		1	11860558	11872886	4.28435	4.31736	1	1	AT1G32763	333
1	4524915	4526177	9.25174	9.4483	1	1	AT1G13245	578		1	11860558	11872886	4.28435	4.31736	1	1	AT1G32770	1607
1	4529042	4530098	3.84993	2.74378	1	1	AT1G13250	1021		1	11860558	11872886	4.28435	4.31736	1	1	AT1G32780	3061
1	4542267	4544089	5.97878	6.48252	1	1	AT1G13260	1475		1	11901766	11904701	1.99581	1.95179	1	1	AT1G32850	2072
1	4544886	4545558	5.6144	5.35432	1	1	AT1G13270	605		1	11945296	11946284	1.48422	1.97383	1	1	AT1G32960	977
1	4547547	4548615	4.41431	3.67585	1	1	AT1G13280	1068		1	11951849	11955516	2.80883	3.11328	1	1	AT1G32970	133
1	4567205	4567872	6.74808	7.82801	1	1	AT1G13320	602		1	11951849	11955516	2.80883	3.11328	1	1	AT1G32975	810
1	4567924	4568412	3.75746	5.12875	1	1	AT1G13330	477		1	11951849	11955516	2.80883	3.11328	1	1	AT1G32980	1084
1	4575855	4577895	6.9989	6.39942	1	1	AT1G13350	777		1	11961298	11963929	2.60763	2.3222	1	1	AT1G33020	1183
1	4575855	4577895	6.9989	6.39942	1	1	AT1G13360	1022		1	11984231	12004211	5.59955	5.26658	1	1	AT1G33070	1068
1	4589821	4590485	7.90475	7.56138	1	1	AT1G13380	602		1	11984231	12004211	5.59955	5.26658	1	1	AT1G33080	4775
1	4592839	4594326	5.88324	5.88264	1	1	AT1G13390	1487		1	11984231	12004211	5.59955	5.26658	1	1	AT1G33090	3414
1	4601192	4601777	2.49035	2.57641	1	1	AT1G13410	516		1	11984231	12004211	5.59955	5.26658	1	1	AT1G33100	3625
1	4608567	4610680	6.68211	6.21355	1	1	AT1G13440	2080		1	11984231	12004211	5.59955	5.26658	1	1	AT1G33102	544
1	4614317	4615306	4.74866	5.21328	1	1	AT1G13450	989		1	12040861	12042329	1.93984	1.67439	1	1	AT1G33200	550
1	4615763	4616669	7.15682	7.88839	1	1	AT1G13460	856		1	12071094	12073917	2.97558	3.09958	1	1	AT1G33280	1098
1	4641399	4642084	4.87063	5.7867	1	1	AT1G13560	685		1	12080615	12083470	1.88989	1.92082	1	1	AT1G33300	209
1	4642495	4642990	1.19354	1.85829	1	1	AT1G13570	495		1	12080615	12083470	1.88989	1.92082	1	1	AT1G33320	2453
1	4643774	4644413	5.43427	6.6384	1	1	AT1G13570	639		1	12129491	12138373	3.46543	3.04943	1	1	AT1G33440	916
1	4646314	4647038	5.93847	6.47744	1	1	AT1G13580	693		1	12155529	12156734	1.75118	2.31449	1	1	AT1G33510	889
1	4672301	4673169	5.91089	5.54827	1	1	AT1G13630	656		1	12159177	12167287	4.34465	4.77489	1	1	AT1G33530	1430
1	4679006	4679927	7.08086	6.10031	1	1	AT1G13640	806		1	12159177	12167287	4.34465	4.77489	1	1	AT1G33540	2351
1	4680914	4682332	2.92316	3.1399	1	1	AT1G13650	1282		1	12159177	12167287	4.34465	4.77489	1	1	AT1G33550	223
1	4693214	4694012	6.57811	6.18073	1	1	AT1G13690	723		1	12186482	12187351	1.29725	1.07129	1	1	AT1G33607	333
1	4695191	4696429	2.79046	3.78793	1	1	AT1G13700	832		1	12188999	12190029	0.860274	1.32447	1	1	AT1G33610	1030
1	4709750	4710679	7.97983	7.94453	1	1	AT1G13730	855		1	12201457	12203530	2.04734	3.01993	1	1	AT1G33670	1445
1	4713622	4714702	5.3662	5.36702	1	1	AT1G13740	1028		1	12218203	12222215	3.11132	3.39211	1	1	AT1G33709	131
1	4717282	4718262	1.92048	2.5702	1	1	AT1G13750	953		1	12218203	12222215	3.11132	3.39211	1	1	AT1G33710	632
1	4721569	4722333	4.53245	4.33733	1	1	AT1G13770	638		1	12218203	12222215	3.11132	3.39211	1	1	AT1G33720	1318
1	4724511	4725087	5.5797	5.43016	1	1	AT1G13780	479		1	12223197	12238916	6.02174	6.18445	1	1	AT1G33730	1181
1	4726732	4727379	2.30961	2.76353	1	1		0		1	12223197	12238916	6.02174	6.18445	1	1	AT1G33740	250
1	4733333	4733890	4.39843	3.94949	1	1	AT1G13800	374		1	12223197	12238916	6.02174	6.18445	1	1	AT1G33743	848
1	4733972	4734570	7.13294	7.00869	1	1	AT1G13810	534		1	12223197	12238916	6.02174	6.18445	1	1	AT1G33750	2707
1	4735523	4736226	5.15376	5.51061	1	1	AT1G13820	679		1	12223197	12238916	6.02174	6.18445	1	1	AT1G33760	720
1	4746289	4746997	4.69318	5.06226	1	1	AT1G13860	667		1	12223197	12238916	6.02174	6.18445	1	1	AT1G33720	803
1	4748176	4748741	5.33189	7.38217	1	1	AT1G13870	466		1	12240912	12242085	1.82123	1.79907	1	1		0
1	4748877	4749939	7.41356	7.86707	1	1	AT1G13880	1062		1	12247153	12260213	3.68211	3.24165	1	1	AT1G33785	896
1	4754649	4756583	5.67436	6.234	1	1	AT1G13900	931		1	12247153	12260213	3.68211	3.24165	1	1	AT1G33790	3549
1	4754649	4756583	5.67436	6.234	1	1	AT1G13910	799		1	12267751	12272921	3.6905	3.74504	1	1	AT1G33811	2047
1	4759190	4759841	1.42261	1.62468	1	1	AT1G13920	564		1	12275856	12291306	3.91494	3.70271	1	1	AT1G33817	907
1	4760988	4762242	4.67727	5.44558	1	1	AT1G13930	1230		1	12275856	12291306	3.91494	3.70271	1	1	AT1G33820	1013
1	4765674	4766916	9.0406	9.83966	1	1	AT1G13940	1075		1	12275856	12291306	3.91494	3.70271	1	1	AT1G33830	1459
1	4773549	4774085	3.14963	2.94468	1	1	AT1G13950	509		1	12275856	12291306	3.91494	3.70271	1	1	AT1G33835	450
1	4776301	4777408	5.4061	5.70769	1	1	AT1G13960	945		1	12275856	12291306	3.91494	3.70271	1	1	AT1G33840	1444
1	4788475	4789180	6.54843	6.94032	1	1	AT1G13980	705		1	12275856	12291306	3.91494	3.70271	1	1	AT1G33855	48
1	4794658	4795465	4.31196	3.35039	1	1	AT1G13990	709		1	12275856	12291306	3.91494	3.70271	1	1	AT1G33850	297
1	4797340	4798330	6.50476	6.02713	1	1	AT1G14000	972		1	12294458	12297648	2.13209	2.31047	1	1	AT1G33860	847
1	4801123	4801889	3.94095	3.8326	1	1	AT1G14010	727		1	12300826	12315224	3.84919	3.83222	1	1	AT1G33870	1142
1	4802653	4803598	6.13718	5.25556	1	1	AT1G14020	878		1	12300826	12315224	3.84919	3.83222	1	1	AT1G33890	1402
1	4806655	4807572	5.58049	4.59433	1	1	AT1G14030	862		1	12300826	12315224	3.84919	3.83222	1	1	AT1G33900	2000
1	4810557	4810728	1.50008	0.696984	1	0	AT1G14040	171		1	12300826	12315224	3.84919	3.83222	1	1	AT1G33910	320
1	4811924	4812435	1.6798	1.91936	1	1	AT1G14040	511		1	12300826	12315224	3.84919	3.83222	1	1	AT1G33880	1049
1	4817130	4818082	3.87967	3.42439	1	1	AT1G14060	876		1	12316354	12327946	3.57478	3.35491	1	1	AT1G33925	179
1	4819947	4820638	4.22083	5.06279	1	1	AT1G14070	203		1	12316354	12327946	3.57478	3.35491	1	1	AT1G33930	3196
1	4819947	4820638	4.22083	5.06279	1	1	AT1G14071	94		1	12316354	12327946	3.57478	3.35491	1	1	AT1G33920	965
1	4826898	4827503	4.7625	4.3773	1	1	AT1G14090	538		1	12330611	12333531	1.43375	1.84861	1	1	AT1G33940	2174
1	4836920	4837696	6.30162	9.09118	1	1	AT1G14130	696		1	12330611	12333531	1.43375	1.84861	1	1	AT1G33950	485
1	4838825	4839696	5.47645	5.97986	1	1	AT1G14140	808		1	12339795	12348651	3.74049	3.61708	1	1	AT1G33960	2281
1	4839794	4840659	5.00419	4.9175	1	1	AT1G14150	806		1	12371714	12374398	4.87359	4.81986	1	1		0
1	4845453	4845805	1.7544	1.6093	1	1	AT1G14170	352		1	12384071	12385362	1.55783	1.33727	1	1		0
1	4847077	4847741	4.01795	4.90409	1	1	AT1G14180	579		1	12386370	12396144	2.32764	2.22928	1	1	AT1G34046	852
1	4854240	4856183	5.42135	5.64433	1	1	AT1G14190	67		1	12386370	12396144	2.32764	2.22928	1	1	AT1G34047	677
1	4854240	4856183	5.42135	5.64433	1	1	AT1G14200	816		1	12386370	12396144	2.32764	2.22928	1	1	AT1G34050	2511
1	4854240	4856183	5.42135	5.64433	1	1	AT1G14205	650		1	12386370	12396144	2.32764	2.22928	1	1	AT1G34044	972
1	4857449	4857970	1.48148	1.82769	1	1	AT1G14210	515		1	12423428	12424143	2.09684	1.20288	1	1		0
1	4861218	4862127	4.05034	3.29542	1	1	AT1G14230	861		1	12433790	12435754	2.98788	3.40863	1	1	AT1G34140	945
1	4876432	4877294	7.62718	6.62985	1	1	AT1G14270	816		1	12446938	12447700	1.83203	1.73253	0	1		0
1	4877580	4879223	5.75624	5.04906	1	1	AT1G14280	1522		1	12478518	12482449	5.24504	4.0943	1	1		0
1	4881201	4882020	5.37615	5.48756	1	1	AT1G14290	763		1	12495731	12496377	2.03792	1.51941	1	0	AT1G34281	307
1	4884187	4885623	4.75341	4.98181	1	1	AT1G14310	579		1	12527269	12530418	3.51974	3.57882	1	1	AT1G34330	1037
1	4884187	4885623	4.75341	4.98181	1	1	AT1G14300	604		1	12564068	12564925	1.58978	1.31931	1	0		0
1	4887756	4887923	1.67096	0.776639	1	0	AT1G14315	167		1	12591622	12604188	4.85825	4.06588	1	1	AT1G34440	1115
1	4888133	4888809	7.75637	8.08581	1	1	AT1G14320	595		1	12591622	12604188	4.85825	4.06588	1	1	AT1G34460	4518
1	4890923	4892389	7.05897	7.44768	1	1	AT1G14330	1328		1	12607457	12612035	2.26499	2.81119	1	1	AT1G34480	1627
1	4897288	4898000	6.27774	6.27793	1	1	AT1G14340	654		1	12607457	12612035	2.26499	2.81119	1	1	AT1G34490	1013
1	4898771	4898947	1.51561	2.00369	0	1	AT1G14340	176		1	12607457	12612035	2.26499	2.81119	1	1	AT1G34500	397
1	4898984	4900294	7.12743	8.2189	1	1	AT1G14345	834		1	12612556	12618488	3.47377	3.67545	1	1	AT1G34500	107
1	4907856	4909276	3.23252	4.23782	1	1	AT1G14350	1323		1	12612556	12618488	3.47377	3.67545	1	1	AT1G34510	1299
1	4912412	4913228	4.96384	4.87911	1	1	AT1G14360	740		1	12621147	12627311	4.47402	4.468	1	1	AT1G34520	1010
1	4915566	4916498	4.11837	4.42138	1	1	AT1G14370	922		1	12633043	12633413	1.53215	1.22551	0	1		0
1	4920857	4921653	5.56688	6.24935	1	1	AT1G14380	739		1	12636122	12645298	2.23545	2.3174	1	1	AT1G34540	1496
1	4927961	4928718	6.77236	6.06376	1	1	AT1G14400	729		1	12636122	12645298	2.23545	2.3174	1	1	AT1G34545	1337
1	4930233	4931016	4.8144	5.17315	1	1	AT1G14410	671		1	12657611	12664221	2.3656	2.79263	1	1	AT1G34575	1121
1	4934227	4934497	1.35812	1.22129	1	1	AT1G14430	270		1	12657611	12664221	2.3656	2.79263	1	1	AT1G34580	3319
1	4934745	4935837	5.1699	4.86189	1	1	AT1G14430	1092		1	12689900	12690883	2.1541	1.53351	1	1		0
1	4939918	4940749	1.80777	2.44257	1	1	AT1G14440	831		1	12694157	12698950	3.31989	3.04622	1	1	AT1G34650	3677
1	4946916	4947684	5.93981	5.49026	1	1	AT1G14450	660		1	12702536	12711369	7.44703	7.06967	1	1	AT1G34670	1295
1	4952001	4953011	4.0068	4.53786	1	1	AT1G14460	926		1	12702536	12711369	7.44703	7.06967	1	1	AT1G34680	188
1	4954050	4954742	3.00086	3.24634	1	1	AT1G14470	662		1	12743370	12743548	1.15076	0.989718	1	0		0
1	4958535	4959385	2.58333	2.5186	1	1	AT1G14490	790		1	12745135	12745425	2.21869	0.926757	1	0	AT1G34760	290
1	4963407	4964485	8.41165	7.26166	1	1	AT1G14510	1021		1	12761800	12765969	3.47555	2.88506	1	1	AT1G34790	1736
1	4969593	4970179	1.87167	1.87686	1	1	AT1G14520	586		1	12816777	12817253	1.08725	0.71359	1	0		0
1	4973096	4973791	3.11734	4.16231	1	1	AT1G14530	630		1	12852042	12852228	1.32165	1.81306	1	0	AT1G35140	186
1	4980609	4981370	5.3559	5.86091	1	1	AT1G14560	698		1	12853432	12853985	2.08022	1.69464	1	0		0
1	4983479	4984339	7.58859	8.03618	1	1	AT1G14570	804		1	12871172	12873642	4.16471	3.47638	1	1	AT1G35170	1022
1	4989654	4990634	2.46813	3.28494	1	1	AT1G14580	980		1	12876979	12887532	2.53525	2.1081	1	1	AT1G35181	164
1	5000031	5000715	5.10182	5.95179	1	1	AT1G14590	612		1	12876979	12887532	2.53525	2.1081	1	1	AT1G35183	152
1	5002422	5003572	2.70011	3.1845	1	1	AT1G14600	948		1	12876979	12887532	2.53525	2.1081	1	1	AT1G35186	1377
1	5013856	5014589	5.47041	6.50462	1	1	AT1G14610	677		1	12876979	12887532	2.53525	2.1081	1	1	AT1G35180	1612
1	5015956	5016673	4.77254	4.47162	1	1	AT1G14620	648		1	12888722	12889778	1.57101	1.25566	1	1		0
1	5023374	5024201	4.79526	4.23574	1	1	AT1G14640	545		1	12890554	12890749	1.21703	1.10601	1	0	AT1G35190	195
1	5027604	5028339	6.54469	5.8575	1	1	AT1G14650	677		1	12893552	12893725	1.07685	1.00087	1	0	AT1G35200	173
1	5035842	5036543	5.28542	4.22089	1	1	AT1G14660	635		1	12896155	12897956	1.52658	1.72017	1	1	AT1G35210	750
1	5037518	5038276	6.34818	5.74412	1	1	AT1G14670	664		1	12917237	12921732	2.2598	2.10768	1	1	AT1G35230	526
1	5040698	5041261	3.33382	3.66299	1	1	AT1G14680	400		1	12931663	12942482	3.39895	3.18922	1	1	AT1G35250	1538
1	5042435	5043486	6.11951	8.65114	1	1	AT1G14685	1051		1	12931663	12942482	3.39895	3.18922	1	1	AT1G35255	906
1	5047931	5048632	3.45419	2.24726	1	1	AT1G14687	681		1	12931663	12942482	3.39895	3.18922	1	1	AT1G35260	938
1	5054321	5055330	6.64066	7.05268	1	1	AT1G14690	931		1	12931663	12942482	3.39895	3.18922	1	1	AT1G35270	1986
1	5058597	5059977	4.31537	4.95081	1	1	AT1G14700	1297		1	12947088	12949921	2.97377	2.75163	1	1	AT1G35290	1297
1	5063959	5065221	4.16743	5.27913	1	1	AT1G14710	1219		1	12953894	12960357	2.61694	2.59827	1	1	AT1G35310	931
1	5067295	5068654	8.01771	8.908	1	1	AT1G14720	1350		1	12953894	12960357	2.61694	2.59827	1	1	AT1G35320	1300
1	5076406	5077856	6.3833	6.26945	1	1	AT1G14740	1385		1	12961779	12967383	4.77873	4.85304	1	1	AT1G35330	1067
1	5081760	5082507	1.80899	1.93277	1	1	AT1G14750	747		1	12961779	12967383	4.77873	4.85304	1	1	AT1G35320	1074
1	5088258	5088928	6.43992	6.75112	1	1	AT1G14770	588		1	12971107	12971587	0.835981	1.37461	0	1		0
1	5090942	5091438	2.07682	1.97464	1	1	AT1G14780	448		1	12976671	12977105	1.34356	1.04453	1	0		0
1	5097561	5098069	3.15437	3.55199	1	1	AT1G14790	471		1	12988256	12994761	3.03333	3.19983	1	1	AT1G35360	754
1	5103893	5104782	4.27069	3.56515	1	1	AT1G14810	802		1	12988256	12994761	3.03333	3.19983	1	1	AT1G35365	753
1	5106274	5106961	3.38987	3.49419	1	1	AT1G14820	680		1	13032854	13039145	3.98478	4.05736	1	1	AT1G35435	393
1	5110868	5111716	6.06719	5.51187	1	1	AT1G14830	802		1	13032854	13039145	3.98478	4.05736	1	1	AT1G35440	743
1	5114590	5115548	6.14524	5.8282	1	1	AT1G14840	907		1	13032854	13039145	3.98478	4.05736	1	1	AT1G35450	1342
1	5122821	5123630	5.36294	5.67296	1	1	AT1G14850	438		1	13043997	13046022	3.17179	3.00258	0	1		0
1	5124777	5125408	2.01243	2.69364	1	1	AT1G14860	631		1	13047840	13048007	1.47156	1.16754	1	0		0
1	5138501	5139445	3.34874	3.53341	1	1	AT1G14900	931		1	13061338	13063893	2.26097	2.3815	1	1	AT1G35490	1812
1	5142877	5143824	5.7779	5.93003	1	1	AT1G14910	812		1	13102155	13106783	2.1255	2.23475	1	1	AT1G35535	90
1	5149162	5151163	5.92872	5.11645	1	1	AT1G14920	1937		1	13102155	13106783	2.1255	2.23475	1	1	AT1G35537	364
1	5164361	5165140	3.13456	2.70888	1	1	AT1G14970	556		1	13111387	13114755	3.75277	3.90996	1	0	AT1G35540	313
1	5165966	5166797	6.64484	7.51605	1	1	AT1G14980	779		1	13111387	13114755	3.75277	3.90996	1	0	AT1G35550	630
1	5167575	5168288	6.50247	5.47815	1	1	AT1G14990	689		1	13119002	13120144	1.99954	2.15986	1	1	AT1G35570	525
1	5168662	5170639	3.55827	3.95309	1	1	AT1G15000	1404		1	13140744	13141259	1.83971	1.63704	0	1		0
1	5171562	5171756	0.775679	1.82892	0	1	AT1G15010	180		1	13163422	13165295	3.01194	3.48343	0	1	AT1G35630	1090
1	5175456	5176300	6.24304	6.35879	1	1	AT1G15020	767		1	13167257	13172486	3.19658	3.5262	1	1		0
1	5177445	5178616	6.57332	5.98769	1	1	AT1G15030	1087		1	13213851	13215768	2.71074	2.54479	1	0	AT1G35690	986
1	5186230	5186994	4.8224	5.45358	1	1	AT1G15060	744		1	13229722	13230530	1.23121	1.31072	1	1	AT1G35730	74
1	5187537	5188239	3.2008	3.31149	1	1	AT1G15080	613		1	13251065	13260349	4.47905	3.58114	1	1	AT1G35750	2172
1	5193074	5194360	5.70017	6.19318	1	1	AT1G15100	777		1	13280578	13284191	6.06894	7.19965	1	1		0
1	5199066	5200208	5.94891	5.29706	1	1	AT1G15110	1142		1	13289718	13289996	1.32967	1.02733	1	0		0
1	5202788	5203485	7.00379	8.58237	1	1	AT1G15120	697		1	13313401	13323804	7.67957	6.95992	1	1	AT1G35830	908
1	5208965	5209995	4.86841	4.05296	1	1	AT1G15130	950		1	13339525	13340402	1.38502	1.74922	1	1	AT1G35880	551
1	5211208	5212234	5.82037	5.4355	1	1	AT1G15140	1026		1	13339525	13340402	1.38502	1.74922	1	1	AT1G35870	62
1	5219404	5220227	4.25767	3.93629	1	1	AT1G15165	709		1	13341165	13345016	1.76864	1.83264	1	1	AT1G35880	63
1	5220551	5221179	3.06738	2.27424	1	1	AT1G15170	538		1	13341165	13345016	1.76864	1.83264	1	1	AT1G35890	653
1	5223634	5224143	2.34943	2.5337	1	1		0		1	13353114	13354839	2.45723	1.79524	1	1		0
1	5224311	5225254	4.12448	4.24071	1	1	AT1G15180	869		1	13358220	13371460	4.48337	4.23969	1	1	AT1G35910	2057
1	5227498	5227950	2.23926	1.78086	1	1	AT1G15190	452		1	13455452	13466045	5.50041	4.12534	1	1	AT1G36060	879
1	5230402	5231129	5.2519	4.09577	1	1	AT1G15200	727		1	13470920	13476319	2.98425	2.8932	1	1	AT1G36070	16
1	5237975	5238635	5.48432	5.58514	1	1	AT1G15215	570		1	13496991	13497776	2.96338	2.96869	1	1		0
1	5240790	5241537	6.77816	5.25943	1	1	AT1G15220	747		1	13528599	13530422	2.14815	1.77751	1	1	AT1G36150	871
1	5242410	5244336	5.12688	5.13583	1	1	AT1G15240	886		1	13588550	13589759	1.55219	1.60377	1	1		0
1	5242410	5244336	5.12688	5.13583	1	1	AT1G15230	817		1	13602726	13605440	4.53982	4.15677	1	1		0
1	5248912	5249523	4.39949	3.97791	1	1	AT1G15250	562		1	13684034	13685128	1.55722	0.902618	1	0	AT1G36340	918
1	5249671	5250875	3.50594	2.92866	1	1	AT1G15260	813		1	13838168	13839889	2.53247	1.8494	1	1		0
1	5249671	5250875	3.50594	2.92866	1	1	AT1G15270	225		1	13900413	13900638	1.51481	0.943971	1	0	AT1G36730	225
1	5251341	5252138	5.69758	5.94922	1	1	AT1G15270	780		1	13900413	13900638	1.51481	0.943971	1	0	AT1G36732	225
1	5252232	5253150	5.33637	4.69227	1	1	AT1G15280	835		1	13999142	14003247	1.73141	1.55934	1	1		0
1	5262719	5265087	3.67189	4.04622	1	1	AT1G15290	2223		1	14005665	14005934	2.07687	1.0921	1	0		0
1	5267822	5268531	3.73547	3.71695	1	1	AT1G15300	709		1	14157718	14158155	2.38913	1.38646	1	0		0
1	5269220	5269755	2.57315	1.85326	1	1	AT1G15310	535		1	14159532	14159833	0.875884	1.0501	1	0	AT1G37130	301
1	5271539	5272031	2.68692	2.27721	1	1	AT1G15310	492		1	14162705	14163079	2.61889	1.18136	1	0		0
1	5276831	5277685	8.52787	8.43079	1	1	AT1G15340	854		1	14169945	14173242	7.86495	7.86161	1	1	AT1G37140	1690
1	5279219	5279977	6.49749	6.40788	1	1	AT1G15350	658		1	14173937	14175416	1.50123	0.988843	1	0	AT1G37150	435
1	5286936	5287641	6.40711	6.14263	1	1	AT1G15370	594		1	14306387	14307420	1.06937	1.03577	1	1		0
1	5294598	5295359	5.22764	4.89185	1	1	AT1G15390	730		1	15903892	15904704	1.75603	1.02237	1	1		0
1	5295612	5297014	6.35084	6.80751	1	1	AT1G15390	185		1	15923555	15925586	1.72951	1.51609	1	1		0
1	5295612	5297014	6.35084	6.80751	1	1	AT1G15400	1129		1	15946997	15947827	1.97217	1.12283	1	1		0
1	5298133	5299706	2.69203	2.5317	1	1	AT1G15410	1382		1	15981087	15984084	2.18231	2.00708	1	1	AT1G42560	2241
1	5302796	5303459	6.91562	5.27401	1	1	AT1G15420	594		1	16130799	16134304	5.12004	4.22021	1	1	AT1G42980	1018
1	5304294	5305007	7.25488	8.60112	1	1	AT1G15430	690		1	16148510	16158796	4.20057	4.1551	1	1	AT1G43005	1145
1	5308853	5309559	3.94918	3.26346	1	1	AT1G15440	661		1	16148510	16158796	4.20057	4.1551	1	1	AT1G43010	859
1	5315440	5316177	5.86726	6.8767	1	1	AT1G15470	670		1	16148510	16158796	4.20057	4.1551	1	1	AT1G43020	2508
1	5317963	5318643	2.63791	4.16936	1	1	AT1G15480	632		1	16231402	16236807	5.71184	5.82632	1	1	AT1G43140	3324
1	5322924	5323952	5.05739	5.23275	1	1	AT1G15490	971		1	16264692	16265715	1.71693	0.577047	1	0	AT1G43160	126
1	5325374	5325655	1.40304	1.77393	0	1		0		1	16270405	16270995	1.52973	1.60432	1	1	AT1G43171	108
1	5326199	5327463	6.27295	5.31097	1	1	AT1G15500	1173		1	16409215	16409668	1.21033	1.12112	1	1		0
1	5328980	5329626	5.16153	4.62912	1	1	AT1G15510	515		1	16435211	16435445	0.90083	1.52093	0	1		0
1	5332233	5332907	3.11324	3.2692	1	1	AT1G15520	674		1	16436380	16448686	2.06159	1.85631	1	1	AT1G43630	1375
1	5340721	5342087	5.7467	4.82024	1	1	AT1G15530	1210		1	16436380	16448686	2.06159	1.85631	1	1	AT1G43640	2409
1	5361935	5362787	2.48655	3.35217	1	1	AT1G15570	778		1	16436380	16448686	2.06159	1.85631	1	1	AT1G43650	3201
1	5381027	5381800	4.27475	4.15304	1	1	AT1G15660	630		1	16464713	16465247	1.47669	0.764942	1	0	AT1G43667	191
1	5389908	5391406	5.50357	4.4358	1	1	AT1G15670	1454		1	16537584	16538412	1.99479	1.55759	1	1		0
1	5398885	5401444	5.55247	5.17212	1	1	AT1G15690	2454		1	16559482	16559983	1.55917	1.35638	1	0		0
1	5403215	5403901	5.7552	4.83941	1	1	AT1G15700	603		1	16563464	16563957	1.50238	0.72985	1	0	AT1G43780	146
1	5404319	5405453	4.24472	4.03979	1	1	AT1G15710	1095		1	16565847	16568471	2.20274	1.45709	1	1	AT1G43780	1552
1	5405978	5406629	4.18926	3.83872	1	1	AT1G15720	604		1	16575431	16580285	2.691	3.06288	1	1	AT1G43781	55
1	5409261	5410020	5.18472	4.05261	1	1	AT1G15730	726		1	16575431	16580285	2.691	3.06288	1	1	AT1G43790	522
1	5410841	5411807	6.17026	8.24407	1	1	AT1G15740	899		1	16575431	16580285	2.691	3.06288	1	1	AT1G43800	2112
1	5419858	5421083	7.69482	10.8296	1	1	AT1G15750	1175		1	16614930	16615197	1.25638	1.11983	1	0		0
1	5425705	5426407	1.95767	1.53653	1	1	AT1G15760	608		1	16643143	16644708	1.5531	2.20775	1	1	AT1G43886	1565
1	5435867	5436658	6.75554	6.75272	1	1	AT1G15780	545		1	16667540	16669851	1.40234	1.34075	1	1	AT1G43940	277
1	5439513	5440114	2.60737	2.82002	1	1	AT1G15790	574		1	16713008	16713485	1.51614	1.49799	1	1		0
1	5442668	5443710	4.51026	4.09577	1	1	AT1G15800	1016		1	16714351	16715859	1.66377	1.66029	1	1	AT1G44010	942
1	5444365	5445490	4.31469	3.99758	1	1	AT1G15810	1072		1	16738354	16741713	2.55128	3.48598	1	1	AT1G44050	2252
1	5445969	5447871	6.27085	5.48438	1	1	AT1G15810	595		1	16751792	16755982	4.50682	4.94454	1	1	AT1G44075	266
1	5445969	5447871	6.27085	5.48438	1	1	AT1G15820	1397		1	16751792	16755982	4.50682	4.94454	1	1	AT1G44080	1726
1	5448095	5449155	4.78458	4.19338	1	1	AT1G15825	380		1	16757210	16759018	1.75022	1.53343	1	1	AT1G44085	398
1	5448095	5449155	4.78458	4.19338	1	1	AT1G15830	429		1	16760124	16763174	2.7881	3.04919	1	1	AT1G44090	1809
1	5449417	5449607	2.06292	1.32597	1	0	AT1G15830	190		1	16773262	16773907	1.46644	0.752433	1	0		0
1	5454713	5455755	7.10156	8.88449	1	1	AT1G15860	970		1	16790626	16793823	2.15473	1.86522	1	1	AT1G44140	419
1	5457150	5457554	1.48485	1.5838	1	1	AT1G15870	404		1	16790626	16793823	2.15473	1.86522	1	1	AT1G44150	389
1	5459662	5461213	6.94393	7.43786	1	1	AT1G15880	671		1	16807856	16824468	5.62685	6.06887	1	1	AT1G44191	1079
1	5459662	5461213	6.94393	7.43786	1	1	AT1G15885	736		1	16807856	16824468	5.62685	6.06887	1	1	AT1G44224	862
1	5461261	5461738	1.70871	1.50886	1	1	AT1G15885	20		1	16807856	16824468	5.62685	6.06887	1	1	AT1G44286	384
1	5461261	5461738	1.70871	1.50886	1	1	AT1G15890	421		1	16807856	16824468	5.62685	6.06887	1	1	AT1G44180	2460
1	5464329	5465092	2.75578	2.03141	1	1	AT1G15900	341		1	16827312	16835650	7.13432	6.87114	1	1	AT1G44318	2900
1	5465237	5465981	4.39936	4.83589	1	1	AT1G15910	645		1	16827312	16835650	7.13432	6.87114	1	1	AT1G44350	1440
1	5469244	5470646	4.7445	4.28045	1	1	AT1G15920	1257		1	16837308	16837822	1.47928	1.34634	1	0	AT1G44350	514
1	5471383	5472008	5.44555	5.36769	1	1	AT1G15930	608		1	16841265	16842408	1.82902	0.841188	1	0		0
1	5473419	5474215	4.52376	3.97791	1	1	AT1G15940	650		1	16845511	16847774	1.43147	1.46966	1	1	AT1G44382	590
1	5478470	5479697	7.67023	7.33971	1	1	AT1G15950	943		1	16852170	16853589	1.86628	2.8458	1	1	AT1G44478	897
1	5487906	5488939	5.44879	4.80001	1	1	AT1G15970	962		1	16852170	16853589	1.86628	2.8458	1	1	AT1G44510	142
1	5489213	5490432	5.12981	4.27257	1	1	AT1G15980	1134		1	16864425	16869287	3.14899	3.04669	1	1	AT1G44542	1635
1	5494490	5495033	4.13067	3.08365	1	1	AT1G16000	500		1	16875718	16877108	1.96002	1.988	1	1	AT1G44608	540
1	5496995	5497765	6.47779	7.00512	1	1	AT1G16010	728		1	16879649	16882324	2.03045	1.69205	1	1	AT1G44674	242
1	5498084	5498835	6.96047	5.448	1	1	AT1G16020	670		1	16885089	16892242	2.99572	2.59305	1	1	AT1G44740	1751
1	5503549	5505408	5.11436	4.87133	1	1	AT1G16030	986		1	16897939	16898122	2.388	1.51414	1	0	AT1G44760	183
1	5503549	5505408	5.11436	4.87133	1	1	AT1G16040	673		1	16914104	16923017	5.3452	4.62166	1	1	AT1G44800	2893
1	5508614	5508919	1.39007	0.764523	1	0	AT1G16060	305		1	16930537	16932683	1.98605	1.90258	1	1		0
1	5511051	5511805	5.16292	4.81679	1	1	AT1G16060	684		1	16933701	16935129	2.07473	2.30167	1	1	AT1G44830	719
1	5514282	5515237	5.17526	4.83232	1	1	AT1G16080	920		1	16965152	16965924	4.25931	3.93254	1	1		0
1	5518351	5518960	2.4112	2.44726	1	1	AT1G16110	587		1	16968138	16969765	3.82072	2.94971	1	1		0
1	5525500	5526169	1.63537	1.41763	1	1	AT1G16130	669		1	16989360	16997188	2.97438	3.27319	1	1	AT1G44940	889
1	5539053	5539866	6.17816	5.46348	1	1	AT1G16170	768		1	16989360	16997188	2.97438	3.27319	1	1	AT1G44941	182
1	5540386	5541228	6.85722	8.96942	1	1	AT1G16180	801		1	17007966	17008266	2.25358	2.06057	0	1		0
1	5543153	5543699	4.62084	4.27605	1	1	AT1G16190	546		1	17014840	17015873	1.21852	1.48881	1	1	AT1G45010	657
1	5546654	5547631	5.42294	3.4211	1	1	AT1G16210	898		1	17021755	17022970	1.9104	1.7936	1	1	AT1G45015	1026
1	5548345	5549091	2.24242	2.06932	1	1	AT1G16220	438		1	17034323	17034961	0.922205	0.920785	1	0	AT1G45063	638
1	5556087	5557702	7.21477	6.90488	1	1	AT1G16240	754		1	17049879	17052285	4.192	4.98925	1	1	AT1G45100	1558
1	5556087	5557702	7.21477	6.90488	1	1	AT1G16250	713		1	17061684	17062114	2.40313	1.85208	1	1		0
1	5561106	5562151	3.8464	3.0163	1	1	AT1G16260	1007		1	17074474	17076249	1.74971	1.99876	1	1	AT1G45145	1307
1	5563050	5563833	5.98565	7.33855	1	1	AT1G16270	746		1	17074474	17076249	1.74971	1.99876	1	1	AT1G45140	82
1	5569724	5570626	5.49931	4.7093	1	1	AT1G16280	763		1	17092634	17094571	5.09854	3.56179	1	1		0
1	5574272	5574839	2.8766	2.39002	1	1	AT1G16300	529		1	17115397	17116114	1.42809	1.05368	1	0	AT1G45191	70
1	5580739	5582006	7.64668	8.68869	1	1	AT1G16320	1151		1	17120690	17129158	4.28018	4.02694	1	1	AT1G45201	4830
1	5590128	5590687	4.37998	4.09767	1	1	AT1G16340	523		1	17206293	17213868	2.83145	2.37789	1	1	AT1G46120	1129
1	5590783	5591691	4.58183	5.16037	1	1	AT1G16350	740		1	17206293	17213868	2.83145	2.37789	1	1	AT1G46192	1298
1	5613438	5613813	1.66134	1.54696	1	0	AT1G16420	375		1	17217555	17241350	3.19007	3.09811	1	1	AT1G46264	1438
1	5614548	5615227	5.02202	4.70535	1	1	AT1G16430	608		1	17217555	17241350	3.19007	3.09811	1	1	AT1G46336	242
1	5617743	5618388	6.21889	4.92886	1	1	AT1G16445	577		1	17217555	17241350	3.19007	3.09811	1	1	AT1G46408	800
1	5621949	5623491	6.01899	6.25014	1	1	AT1G16470	705		1	17217555	17241350	3.19007	3.09811	1	1	AT1G46480	1375
1	5621949	5623491	6.01899	6.25014	1	1	AT1G16460	714		1	17243444	17246474	3.00216	2.6139	1	1		0
1	5628367	5629033	2.95278	3.0551	1	1	AT1G16480	289		1	17247513	17252219	1.67613	2.2847	1	1	AT1G46552	4360
1	5629121	5629828	5.40062	6.68413	1	1	AT1G16490	173		1	17269082	17273091	3.76383	3.75178	0	1	AT1G46840	1521
1	5639075	5640078	3.27856	2.77298	1	1	AT1G16500	1003		1	17269082	17273091	3.76383	3.75178	0	1	AT1G46912	570
1	5644502	5645362	3.18279	3.04076	1	1	AT1G16510	790		1	17278546	17279536	1.65065	1.74081	0	1		0
1	5647295	5647986	1.7764	2.19153	1	1	AT1G16515	264		1	17294141	17294881	1.44364	0.968743	1	0		0
1	5648653	5649347	2.33375	2.21925	1	1	AT1G16520	587		1	17328807	17329911	1.12336	1.14359	1	0	AT1G47271	1098
1	5659288	5660066	7.37498	8.60717	1	1	AT1G16540	651		1	17339907	17342355	2.75207	3.13165	1	1	AT1G47300	1065
1	5665434	5666233	2.90927	2.38674	1	1	AT1G16540	15		1	17345009	17350275	6.1271	5.09555	1	1	AT1G47317	421
1	5665434	5666233	2.90927	2.38674	1	1	AT1G16550	326		1	17345009	17350275	6.1271	5.09555	1	1	AT1G47320	1064
1	5668304	5668973	7.37677	5.27428	1	1	AT1G16560	589		1	17357045	17360779	3.81468	4.51863	1	1	AT1G47350	2275
1	5673104	5673678	5.5476	6.21943	1	1	AT1G16570	496		1	17366951	17372025	6.07697	5.69409	1	1	AT1G47370	1752
1	5673734	5674274	3.30416	3.5391	1	1	AT1G16590	479		1	17376816	17394863	5.47981	5.2851	1	1	AT1G47389	722
1	5677950	5678819	5.29853	4.84333	1	1	AT1G16610	869		1	17376816	17394863	5.47981	5.2851	1	1	AT1G47390	1112
1	5684550	5684781	1.16638	1.09484	1	1	AT1G16630	231		1	17376816	17394863	5.47981	5.2851	1	1	AT1G47395	374
1	5685583	5686418	9.24853	10.1481	1	1		0		1	17376816	17394863	5.47981	5.2851	1	1	AT1G47400	469
1	5686612	5687114	2.726	2.65194	1	1	AT1G16640	502		1	17376816	17394863	5.47981	5.2851	1	1	AT1G47405	1102
1	5687865	5688574	4.42534	5.62641	1	1	AT1G16650	631		1	17376816	17394863	5.47981	5.2851	1	1	AT1G47410	781
1	5697229	5698090	6.27444	6.53805	1	1	AT1G16670	766		1	17397511	17399821	3.82245	3.4184	1	1	AT1G47430	680
1	5702084	5702956	5.2745	5.35233	1	1	AT1G16680	203		1	17397511	17399821	3.82245	3.4184	1	1	AT1G47435	356
1	5705801	5706602	4.97507	5.03327	1	1	AT1G16680	37		1	17415599	17415839	2.17683	0.940713	1	0		0
1	5705801	5706602	4.97507	5.03327	1	1	AT1G16690	633		1	17416771	17424169	3.40278	3.57199	1	1	AT1G47480	1853
1	5709650	5710442	5.44329	5.99033	1	1	AT1G16700	717		1	17416771	17424169	3.40278	3.57199	1	1	AT1G47485	618
1	5713891	5714692	5.72789	6.34706	1	1	AT1G16710	473		1	17436802	17440270	3.14803	2.50373	1	1	AT1G47510	1594
1	5722868	5724373	5.98656	5.11879	1	1	AT1G16720	1285		1	17449751	17451095	2.13497	2.28776	1	1		0
1	5726535	5727373	2.77447	2.06751	1	1	AT1G16730	777		1	17454950	17456627	2.49282	3.03315	1	1	AT1G47540	637
1	5727607	5728382	5.65149	5.59854	1	1	AT1G16740	692		1	17464572	17466080	4.13513	4.19222	1	1		0
1	5730938	5731874	2.46214	3.00192	1	1	AT1G16750	932		1	17487134	17510072	4.6355	4.69725	1	1	AT1G47590	729
1	5737968	5738864	3.47427	4.09548	1	1	AT1G16770	896		1	17487134	17510072	4.6355	4.69725	1	1	AT1G47595	395
1	5743637	5744306	5.21066	4.7435	1	1	AT1G16780	577		1	17487134	17510072	4.6355	4.69725	1	1	AT1G47600	3027
1	5744458	5745239	6.50924	4.64089	1	1	AT1G16790	656		1	17487134	17510072	4.6355	4.69725	1	1	AT1G47603	1271
1	5754848	5756133	6.74588	5.90012	1	1	AT1G16810	545		1	17487134	17510072	4.6355	4.69725	1	1	AT1G47606	701
1	5754848	5756133	6.74588	5.90012	1	1	AT1G16800	415		1	17487134	17510072	4.6355	4.69725	1	1	AT1G47610	1181
1	5757784	5758305	2.43312	2.41014	1	1	AT1G16820	521		1	17487134	17510072	4.6355	4.69725	1	1	AT1G47620	1760
1	5758731	5759477	6.12136	5.90249	1	1	AT1G16825	622		1	17539100	17540693	1.68849	1.25416	1	1	AT1G47670	438
1	5760604	5761333	4.24654	4.04135	1	1	AT1G16830	561		1	17550032	17551266	3.18088	3.05529	1	1	AT1G47705	692
1	5763212	5764143	6.46005	6.5389	1	1	AT1G16840	861		1	17563735	17566193	5.63554	5.98944	1	1	AT1G47730	1175
1	5767224	5768203	4.95301	5.55769	1	1	AT1G16858	903		1	17577154	17577839	2.32474	1.60677	1	1		0
1	5767224	5768203	4.95301	5.55769	1	1	AT1G16860	903		1	17579047	17579581	1.06274	1.16808	1	1		0
1	5772529	5773301	5.83834	4.60932	1	1	AT1G16870	722		1	17587932	17589901	0.989796	1.20185	1	1		0
1	5773556	5775262	6.70998	7.39596	1	1	AT1G16880	1670		1	17591338	17608020	4.99288	5.04465	1	1	AT1G47780	660
1	5777636	5778524	5.78249	5.87215	1	1	AT1G16890	848		1	17591338	17608020	4.99288	5.04465	1	1	AT1G47783	413
1	5781758	5782461	7.89889	6.28482	1	1	AT1G16900	675		1	17591338	17608020	4.99288	5.04465	1	1	AT1G47786	1201
1	5781758	5782461	7.89889	6.28482	1	1	AT1G16905	6		1	17591338	17608020	4.99288	5.04465	1	1	AT1G47790	1169
1	5786350	5787155	7.10512	7.1328	1	1	AT1G16916	552		1	17591338	17608020	4.99288	5.04465	1	1	AT1G47800	1163
1	5788471	5789287	5.37758	4.60189	1	1	AT1G16920	778		1	17591338	17608020	4.99288	5.04465	1	1	AT1G47810	1055
1	5789662	5790341	3.60962	3.3866	1	1	AT1G16930	354		1	17591338	17608020	4.99288	5.04465	1	1	AT1G47813	260
1	5805192	5805872	5.50045	6.14918	1	1	AT1G16970	607		1	17617640	17619998	2.00177	1.9933	1	1	AT1G47840	1254
1	5824770	5825617	6.97792	6.09158	1	1	AT1G17040	769		1	17627372	17632210	4.56561	4.18523	1	1	AT1G47860	2898
1	5828897	5830155	7.55758	7.01863	1	1	AT1G17050	1075		1	17633097	17633782	1.54481	1.09021	1	0		0
1	5834689	5835338	1.48404	1.98182	1	1	AT1G17060	649		1	17641021	17643291	2.53033	2.96024	1	1	AT1G47880	127
1	5837491	5838164	5.85978	5.15655	1	1	AT1G17070	574		1	17641021	17643291	2.53033	2.96024	1	1	AT1G47885	408
1	5840951	5841703	6.78682	6.84722	1	1	AT1G17080	655		1	17645549	17646480	0.722863	1.32721	0	1	AT1G47890	931
1	5842171	5842965	2.35612	2.90671	1	1	AT1G17090	749		1	17660335	17662191	1.97296	2.4894	1	1	AT1G47915	221
1	5843878	5844234	2.46287	3.10971	1	1	AT1G17090	356		1	17660335	17662191	1.97296	2.4894	1	1	AT1G47920	1096
1	5844626	5845890	5.82946	5.27576	1	1	AT1G17100	985		1	17690376	17702014	5.28363	4.84815	1	1	AT1G47980	2033
1	5844626	5845890	5.82946	5.27576	1	1	AT1G17110	230		1	17690376	17702014	5.28363	4.84815	1	1	AT1G47990	2179
1	5850011	5850935	5.88522	7.35717	1	1	AT1G17110	923		1	17703582	17709392	2.67589	1.8902	1	1	AT1G48000	2281
1	5851859	5852725	6.01038	4.80026	1	1	AT1G17120	772		1	17728165	17728492	1.34667	1.41283	1	0	AT1G48060	197
1	5854071	5854860	5.61822	6.32106	1	1	AT1G17130	712		1	17729231	17731292	3.07338	2.57349	1	1	AT1G48060	217
1	5857743	5858516	2.38561	2.46331	1	1	AT1G17140	773		1	17729231	17731292	3.07338	2.57349	1	1	AT1G48070	705
1	5861932	5862724	7.45212	6.97853	1	1	AT1G17145	750		1	17761104	17763617	3.20818	2.9572	1	1	AT1G48095	894
1	5863641	5863991	1.71621	1.83978	1	1	AT1G17147	350		1	17765551	17767241	1.58449	1.53039	1	1	AT1G48100	367
1	5867492	5868442	4.27959	4.12061	1	1	AT1G17150	3		1	17780262	17781827	5.11059	7.02691	1	1	AT1G48130	1225
1	5867492	5868442	4.27959	4.12061	1	1	AT1G17160	807		1	17795060	17795798	1.30737	1.47468	1	1	AT1G48190	103
1	5869663	5870239	1.60023	1.45935	1	1	AT1G17170	393		1	17817706	17823017	5.83523	4.73927	1	1		0
1	5878416	5879377	2.81056	3.0877	1	1	AT1G17200	961		1	17824182	17824605	2.43847	1.26274	1	0		0
1	5883948	5884830	5.39425	5.43595	1	1	AT1G17210	808		1	17830702	17834286	5.02807	4.22059	1	1		0
1	5885028	5886070	7.39335	6.6142	1	1	AT1G17220	987		1	17856484	17858303	3.19777	2.67857	1	1	AT1G48325	451
1	5890964	5891963	2.3087	2.42871	1	1	AT1G17230	639		1	17865532	17866417	1.09958	1.25703	1	1	AT1G48340	589
1	5895231	5896327	3.42214	3.91575	1	1	AT1G17235	359		1	17884449	17885165	0.827916	1.11918	0	1	AT1G48405	520
1	5898072	5898788	2.48813	2.28699	1	1	AT1G17240	645		1	17892904	17894497	4.16365	4.4045	1	1		0
1	5899858	5900537	4.01031	3.86091	1	1		0		1	17914209	17917937	1.4166	1.24013	1	0	AT1G48470	1889
1	5910999	5911771	5.00152	4.42214	1	1	AT1G17270	694		1	17929452	17936577	1.98821	2.09575	1	1	AT1G48500	3186
1	5919421	5920134	8.36429	8.69086	1	1	AT1G17280	668		1	17929452	17936577	1.98821	2.09575	1	1	AT1G48510	1748
1	5922618	5923723	6.50101	7.69619	1	1	AT1G17290	1093		1	17943325	17943729	1.16616	1.11758	1	0	AT1G48530	404
1	5929799	5930470	4.4827	5.05809	1	1	AT1G17330	561		1	17960153	17960824	1.57899	1.4481	1	1	AT1G48580	457
1	5933829	5934656	6.2722	6.6242	1	1	AT1G17340	786		1	17962099	17965598	3.84416	3.33526	1	1	AT1G48590	1849
1	5941731	5942307	4.73774	4.93261	1	1	AT1G17350	523		1	17995666	18000156	1.48219	1.8948	1	1	AT1G48660	2024
1	5946587	5947782	6.77473	6.22644	1	1	AT1G17360	1018		1	17995666	18000156	1.48219	1.8948	1	1	AT1G48670	1210
1	5953923	5955038	7.35465	8.29066	1	1	AT1G17370	1114		1	18000319	18001141	1.36401	1.02237	1	0	AT1G48670	822
1	5956618	5957080	1.87448	2.3596	1	1	AT1G17380	462		1	18007704	18012778	2.28146	2.32214	1	1	AT1G48690	932
1	5969296	5970031	6.59806	7.91659	1	1	AT1G17410	699		1	18007704	18012778	2.28146	2.32214	1	1	AT1G48700	1743
1	5977389	5978526	4.29575	3.94221	1	1	AT1G17420	1115		1	18019787	18023944	4.5491	3.84393	1	1	AT1G48730	1940
1	5982253	5983177	3.10429	3.01832	1	1	AT1G17430	910		1	18019787	18023944	4.5491	3.84393	1	1	AT1G48740	557
1	5986651	5987845	5.55842	5.43726	1	1	AT1G17440	1133		1	18026165	18028154	7.99839	8.27312	1	1	AT1G48742	171
1	5996104	5996916	5.80581	3.99973	1	1	AT1G17450	681		1	18032189	18034709	2.14344	1.97744	1	1		0
1	5997054	5997895	5.56988	6.29552	1	1	AT1G17455	715		1	18048004	18059064	4.19267	4.4154	1	1	AT1G48800	3131
1	5998822	5999223	3.49915	4.07262	1	1	AT1G17460	401		1	18048004	18059064	4.19267	4.4154	1	1	AT1G48810	990
1	6002897	6003544	7.33533	8.61458	1	1	AT1G17470	632		1	18048004	18059064	4.19267	4.4154	1	1	AT1G48820	3835
1	6007854	6008351	2.12371	3.11449	1	1	AT1G17480	412		1	18075335	18076884	4.8641	3.22697	1	1		0
1	6008506	6009249	7.11574	10.3236	1	1	AT1G17490	660		1	18089159	18094019	3.14788	2.94977	1	1	AT1G48910	2093
1	6017906	6018753	4.56789	5.1055	1	1		0		1	18103957	18104124	1.41125	0.928805	1	0	AT1G48930	167
1	6023646	6024287	4.13665	4.09665	1	1	AT1G17510	641		1	18118554	18122734	2.9511	3.01232	1	1	AT1G48980	2113
1	6026687	6028572	6.29475	5.80501	1	1	AT1G17520	698		1	18118554	18122734	2.9511	3.01232	1	1	AT1G48990	721
1	6026687	6028572	6.29475	5.80501	1	1	AT1G17530	875		1	18127908	18131314	3.14927	3.05033	1	1	AT1G49005	2628
1	6034262	6035303	6.20836	5.76602	1	1	AT1G17550	941		1	18135714	18137657	4.80324	4.58617	1	1	AT1G49030	952
1	6038303	6038658	2.30786	2.38937	1	1	AT1G17560	355		1	18166279	18173638	3.41976	3.67145	1	1	AT1G49110	855
1	6039189	6039859	6.81268	6.04874	1	1	AT1G17580	556		1	18166279	18173638	3.41976	3.67145	1	1	AT1G49120	211
1	6051971	6052699	3.07069	3.71918	1	1	AT1G17590	597		1	18166279	18173638	3.41976	3.67145	1	1	AT1G49100	3826
1	6056405	6056597	1.85663	1.12339	1	0	AT1G17600	192		1	18187791	18194790	9.17177	8.1633	1	1	AT1G49190	2515
1	6056823	6057333	2.21027	2.17288	1	1	AT1G17610	438		1	18203307	18206355	1.29552	1.71648	1	1	AT1G49220	421
1	6062187	6063355	4.77418	4.96107	1	1	AT1G17620	1075		1	18206408	18206799	1.32073	0.966129	1	0	AT1G49220	293
1	6064458	6065155	2.59497	2.78026	1	1	AT1G17630	630		1	18209937	18211151	1.28195	1.48728	1	1	AT1G49230	191
1	6068630	6069381	4.91038	4.80752	1	1	AT1G17640	468		1	18220594	18229492	3.12446	3.80308	1	1	AT1G49250	3662
1	6071319	6072061	5.25838	4.29113	1	1	AT1G17650	693		1	18220594	18229492	3.12446	3.80308	1	1	AT1G49260	1097
1	6073579	6074552	2.6567	3.03258	1	1	AT1G17665	905		1	18220594	18229492	3.12446	3.80308	1	1	AT1G49270	2158
1	6076030	6076672	5.76307	5.21267	1	1	AT1G17680	595		1	18230713	18234433	5.01853	5.02374	1	1	AT1G49290	1016
1	6087597	6088405	5.43548	6.13659	1	1	AT1G17690	743		1	18237547	18243504	7.19578	6.08901	1	1	AT1G49310	504
1	6090518	6090713	1.45246	1.1647	1	0	AT1G17710	153		1	18244392	18251921	5.04983	4.88292	1	1	AT1G49320	1687
1	6090993	6092006	1.26386	1.46595	1	1	AT1G17710	1013		1	18244392	18251921	5.04983	4.88292	1	1	AT1G49330	995
1	6097564	6098414	6.55163	7.28999	1	1	AT1G17720	819		1	18269703	18270195	1.82811	1.73558	1	0		0
1	6099040	6099853	5.6332	5.57627	1	1	AT1G17730	764		1	18273194	18276411	1.97346	1.67451	1	0	AT1G49370	1361
1	6101349	6101558	1.35891	1.14134	1	0	AT1G17744	209		1	18288551	18297768	2.36693	2.20982	1	1	AT1G49420	99
1	6101349	6101558	1.35891	1.14134	1	0	AT1G17745	209		1	18288551	18297768	2.36693	2.20982	1	1	AT1G49430	4782
1	6106332	6107069	3.384	2.87678	1	1	AT1G17750	413		1	18298967	18300233	1.78956	1.92564	1	1	AT1G49435	432
1	6115956	6116626	4.88971	4.66941	1	1	AT1G17760	661		1	18305498	18306516	2.63464	3.91511	1	1	AT1G49450	975
1	6123545	6124603	5.43035	6.14003	1	1	AT1G17780	902		1	18307673	18308865	3.84739	2.94602	1	1		0
1	6126607	6127504	5.04551	5.33356	1	1	AT1G17790	797		1	18310036	18313390	4.4135	3.90652	1	1	AT1G49470	1140
1	6134502	6135421	6.2503	6.76043	1	1	AT1G17820	843		1	18310036	18313390	4.4135	3.90652	1	1	AT1G49475	470
1	6137095	6137488	1.40653	1.77476	1	1	AT1G17830	393		1	18337966	18338424	1.50485	1.48623	0	1		0
1	6137715	6138399	4.04978	4.00759	1	1	AT1G17830	684		1	18344927	18351114	4.29888	4.27864	1	1	AT1G49570	1915
1	6142480	6144396	2.42934	2.60382	1	1	AT1G17840	1832		1	18423324	18427310	2.84762	2.68865	1	1	AT1G49770	2204
1	6148122	6148890	5.03224	6.12647	1	1	AT1G17850	768		1	18434145	18434922	2.35704	2.71474	0	1		0
1	6149326	6150012	2.28828	3.05168	1	1	AT1G17860	686		1	18438361	18442130	1.65936	1.92334	1	1	AT1G49800	574
1	6149326	6150012	2.28828	3.05168	1	1	AT1G17870	73		1	18438361	18442130	1.65936	1.92334	1	1	AT1G49810	2117
1	6151530	6152464	1.34595	2.05525	1	1	AT1G17870	692		1	18458659	18459933	2.48476	2.64077	1	1	AT1G49860	1240
1	6151530	6152464	1.34595	2.05525	1	1	AT1G17880	55		1	18484705	18488605	2.6733	3.16079	0	1	AT1G49930	707
1	6153112	6153992	7.96276	8.54357	1	1	AT1G17880	870		1	18484705	18488605	2.6733	3.16079	0	1	AT1G49938	562
1	6155134	6155811	6.91152	5.36591	1	1	AT1G17890	618		1	18484705	18488605	2.6733	3.16079	0	1	AT1G49940	245
1	6164680	6165816	2.99178	2.84031	1	1	AT1G17920	702		1	18497946	18499277	2.58108	2.18888	0	1	AT1G49960	638
1	6168197	6168918	5.84228	6.57106	1	1	AT1G17930	642		1	18521078	18521274	1.94198	0.631372	1	0	AT1G50020	196
1	6172359	6173271	5.20207	5.45922	1	1	AT1G17940	863		1	18545181	18548089	4.58694	4.65511	1	1	AT1G50050	1924
1	6184816	6185740	4.06555	4.44976	1	1	AT1G17970	836		1	18551226	18552755	1.82865	1.20579	1	1	AT1G50060	1352
1	6191020	6191633	5.17555	4.97238	1	1	AT1G17980	613		1	18553640	18557806	4.7588	4.04571	1	0	AT1G50080	275
1	6204385	6205090	4.9731	4.43514	1	1	AT1G18030	705		1	18553640	18557806	4.7588	4.04571	1	0	AT1G50090	2153
1	6208885	6209548	3.87178	3.95697	1	1	AT1G18040	615		1	18566473	18567638	1.8681	2.98788	1	1	AT1G50130	1034
1	6212642	6213512	6.22383	6.70823	1	1	AT1G18060	802		1	18600670	18605691	1.90902	1.7135	1	1	AT1G50210	739
1	6217638	6218354	6.82451	6.75395	1	1	AT1G18070	702		1	18600670	18605691	1.90902	1.7135	1	1	AT1G50220	1617
1	6220098	6221175	5.08259	4.80664	1	1	AT1G18075	185		1	18633768	18636485	3.50765	3.23349	1	1	AT1G50310	501
1	6222192	6223566	5.11037	4.18083	1	1	AT1G18080	1365		1	18645821	18646956	2.64628	2.68238	1	1		0
1	6224418	6225070	5.90387	6.42894	1	1	AT1G18090	569		1	18700058	18701048	1.66638	2.11976	1	0	AT1G50470	386
1	6239098	6240001	2.76634	2.24152	1	1	AT1G18140	903		1	18742883	18744116	1.23072	1.07284	1	0	AT1G50610	1233
1	6246897	6247805	7.46126	6.88518	1	1	AT1G18150	908		1	18762789	18764811	3.2643	4.20087	1	1	AT1G50650	524
1	6248625	6249749	5.53899	5.157	1	1	AT1G18160	956		1	18778869	18781326	3.4151	3.50026	1	1	AT1G50690	998
1	6254110	6254993	5.48147	5.29107	1	1	AT1G18170	764		1	18778869	18781326	3.4151	3.50026	1	1	AT1G50691	248
1	6255710	6256185	2.35016	2.37964	1	1	AT1G18180	355		1	18788609	18790366	4.44292	4.69753	1	1	AT1G50720	464
1	6260852	6261551	6.38427	5.6935	1	1	AT1G18190	605		1	18793091	18794805	1.8808	1.43104	1	1		0
1	6267810	6268813	6.58012	5.87398	1	1	AT1G18210	1003		1	18854848	18861979	6.45329	5.9068	1	1	AT1G50870	1190
1	6281213	6282190	6.15888	4.3809	1	1	AT1G18260	890		1	18854848	18861979	6.45329	5.9068	1	1	AT1G50880	1142
1	6282354	6283234	1.39146	1.56664	1	1	AT1G18265	880		1	18873861	18876132	3.23758	2.7709	1	1		0
1	6293241	6293964	5.38753	5.70239	1	1	AT1G18270	630		1	18884736	18894576	7.14389	6.23502	1	1	AT1G50954	95
1	6299652	6300980	5.24177	5.97706	1	1	AT1G18300	1293		1	18884736	18894576	7.14389	6.23502	1	1	AT1G50960	2170
1	6304384	6304813	5.11057	6.17781	1	1	AT1G18320	429		1	18895527	18895978	5.48991	3.27898	1	0		0
1	6307388	6308064	8.92145	9.74454	1	1	AT1G18330	625		1	18900554	18924703	5.96438	5.74083	1	1	AT1G50980	1503
1	6310731	6311374	5.63176	7.6939	1	1	AT1G18335	595		1	18900554	18924703	5.96438	5.74083	1	1	AT1G50990	2274
1	6313273	6314036	5.38453	6.59988	1	1	AT1G18340	658		1	18900554	18924703	5.96438	5.74083	1	1	AT1G51000	218
1	6318498	6319465	5.4085	4.8175	1	1	AT1G18360	929		1	18900554	18924703	5.96438	5.74083	1	1	AT1G51010	248
1	6325896	6326616	1.66599	1.27397	1	1	AT1G18390	720		1	18900554	18924703	5.96438	5.74083	1	1	AT1G51020	718
1	6327251	6328017	2.66026	2.51169	1	1	AT1G18390	766		1	18900554	18924703	5.96438	5.74083	1	1	AT1G51030	462
1	6331363	6332453	2.74158	3.32944	1	1	AT1G18400	1055		1	18900554	18924703	5.96438	5.74083	1	1	AT1G51035	227
1	6341514	6341830	1.5568	1.75298	0	1	AT1G18410	316		1	18900554	18924703	5.96438	5.74083	1	1	AT1G51040	2656
1	6344926	6345730	4.63805	4.22408	1	1	AT1G18420	763		1	18900554	18924703	5.96438	5.74083	1	1	AT1G51050	611
1	6345878	6346742	4.55295	4.20721	1	1	AT1G18440	768		1	18946736	18949410	2.20178	2.15907	1	1	AT1G51150	920
1	6348044	6348748	5.61006	4.13652	1	1	AT1G18450	641		1	18956235	18960486	4.08738	3.35181	1	1		0
1	6352377	6353637	7.14897	9.07166	1	1	AT1G18460	1167		1	18961771	18962102	3.47239	2.31766	1	1		0
1	6359333	6360230	6.55123	7.011	1	1	AT1G18470	859		1	18971399	18984088	8.82869	8.03432	1	1	AT1G51175	177
1	6361534	6362271	4.67314	4.53542	1	1	AT1G18480	642		1	18971399	18984088	8.82869	8.03432	1	1	AT1G51190	3334
1	6362839	6363874	3.08739	3.23517	1	1	AT1G18480	168		1	18989089	19018231	5.81943	5.95287	1	1	AT1G51220	2398
1	6362839	6363874	3.08739	3.23517	1	1	AT1G18485	702		1	18989089	19018231	5.81943	5.95287	1	1	AT1G51230	408
1	6366972	6367701	5.53654	5.5601	1	1	AT1G18490	729		1	18989089	19018231	5.81943	5.95287	1	1	AT1G51240	383
1	6369017	6370218	4.72782	3.68535	1	1	AT1G18500	871		1	18989089	19018231	5.81943	5.95287	1	1	AT1G51250	671
1	6377781	6378657	6.34908	5.45286	1	1	AT1G18540	799		1	18989089	19018231	5.81943	5.95287	1	1	AT1G51270	3762
1	6381739	6382178	1.38644	1.19969	1	1	AT1G18550	439		1	18989089	19018231	5.81943	5.95287	1	1	AT1G51290	1133
1	6383843	6384553	2.70998	2.87925	1	1	AT1G18550	497		1	18989089	19018231	5.81943	5.95287	1	1	AT1G51300	1843
1	6385284	6386006	5.22612	4.30765	1	1	AT1G18560	557		1	18989089	19018231	5.81943	5.95287	1	1	AT1G51210	21
1	6389452	6390544	1.82536	1.98895	1	1	AT1G18570	1092		1	18989089	19018231	5.81943	5.95287	1	1	AT1G51260	2265
1	6395755	6396731	6.06245	7.09152	1	1	AT1G18580	867		1	19022295	19026768	2.21096	1.75807	1	1	AT1G51320	1126
1	6398628	6399283	2.99759	2.15728	1	1	AT1G18590	655		1	19027830	19030845	4.24502	3.45628	1	1	AT1G51330	1003
1	6400339	6401338	4.77319	4.68176	1	1	AT1G18600	934		1	19040268	19043627	5.87567	5.25824	1	1	AT1G51355	749
1	6405512	6406635	6.39145	6.34571	1	1	AT1G18610	990		1	19072519	19073841	1.92633	1.78859	1	1	AT1G51440	175
1	6409666	6411034	4.86406	5.31137	1	1	AT1G18620	1056		1	19079548	19085172	5.56687	4.81956	1	1	AT1G51460	1885
1	6414624	6415288	4.49709	5.31806	1	1	AT1G18630	563		1	19086445	19097694	5.29972	5.9901	1	1	AT1G51470	3001
1	6418029	6418733	4.40255	4.02725	1	1	AT1G18640	661		1	19086445	19097694	5.29972	5.9901	1	1	AT1G51480	3459
1	6419578	6420633	5.79036	6.26031	1	1	AT1G18650	979		1	19086445	19097694	5.29972	5.9901	1	1	AT1G51490	2564
1	6420942	6422007	6.78342	7.71634	1	1	AT1G18660	890		1	19100345	19100874	1.68711	2.37001	1	1	AT1G51500	529
1	6430104	6431030	4.24524	3.45957	1	1	AT1G18670	592		1	19204601	19205655	1.09814	1.41831	1	1	AT1G51780	1054
1	6432706	6434121	4.86395	5.18369	1	1	AT1G18680	758		1	19226874	19236475	3.12301	3.03677	1	1	AT1G51810	5240
1	6432706	6434121	4.86395	5.18369	1	1	AT1G18690	547		1	19236582	19256979	3.28489	3.2433	1	1	AT1G51820	4476
1	6437451	6438169	5.88993	5.53592	1	1	AT1G18700	692		1	19236582	19256979	3.28489	3.2433	1	1	AT1G51823	143
1	6450843	6451526	1.71733	2.14132	1	1	AT1G18710	683		1	19236582	19256979	3.28489	3.2433	1	1	AT1G51830	2985
1	6451625	6451854	1.13967	1.5558	0	1	AT1G18710	229		1	19236582	19256979	3.28489	3.2433	1	1	AT1G51840	1260
1	6451949	6452384	1.35468	1.60031	0	1	AT1G18710	435		1	19236582	19256979	3.28489	3.2433	1	1	AT1G51850	3936
1	6458782	6459852	5.9588	7.6618	1	1	AT1G18720	969		1	19258213	19259477	1.04259	1.14488	1	1	AT1G51860	1264
1	6460496	6461354	6.15601	7.5967	1	1	AT1G18730	756		1	19263150	19275742	3.64605	4.21701	1	1	AT1G51870	3851
1	6463956	6467728	6.78632	6.96708	1	1	AT1G18740	1520		1	19263150	19275742	3.64605	4.21701	1	1	AT1G51880	3875
1	6463956	6467728	6.78632	6.96708	1	1	AT1G18750	967		1	19263150	19275742	3.64605	4.21701	1	1	AT1G51890	1084
1	6474767	6475449	4.43754	4.33102	1	1	AT1G18773	647		1	19279271	19290761	5.16615	5.24851	1	1	AT1G51900	3011
1	6482990	6483689	5.1013	5.41856	1	1	AT1G18800	606		1	19279271	19290761	5.16615	5.24851	1	1	AT1G51910	4108
1	6486224	6487083	1.72119	1.48824	1	1	AT1G18810	806		1	19292784	19295422	2.6918	2.88483	1	1	AT1G51913	430
1	6503549	6504212	3.00362	3.28984	1	1	AT1G18840	663		1	19292784	19295422	2.6918	2.88483	1	1	AT1G51915	491
1	6505826	6506501	4.8468	4.2212	1	1	AT1G18850	598		1	19292784	19295422	2.6918	2.88483	1	1	AT1G51920	350
1	6515439	6515635	1.15686	1.88582	0	1	AT1G18870	196		1	19292784	19295422	2.6918	2.88483	1	1	AT1G51930	398
1	6524937	6525977	5.08635	4.61854	1	1	AT1G18890	1025		1	19314612	19315638	2.67427	2.55122	1	1	AT1G51970	304
1	6528916	6529671	6.1998	6.56896	1	1	AT1G18900	687		1	19320627	19322750	5.25222	5.00851	1	1		0
1	6537385	6538214	4.09239	3.88813	1	1	AT1G18910	760		1	19329917	19332292	1.80138	1.82981	1	1	AT1G51990	1343
1	6543779	6544415	2.94207	2.38133	1	1	AT1G18940	563		1	19335433	19335702	1.08782	1.14509	1	0	AT1G52000	269
1	6546190	6547400	4.9294	4.7389	1	1	AT1G18950	1001		1	19346621	19348379	0.784967	1.13206	1	1	AT1G52030	1758
1	6561160	6562824	6.38429	6.47225	1	1	AT1G19000	1626		1	19350339	19368660	6.151	5.73596	1	1	AT1G52040	2407
1	6565486	6566349	6.38215	7.02023	1	1	AT1G19010	855		1	19350339	19368660	6.151	5.73596	1	1	AT1G52050	1845
1	6568096	6569495	3.96908	3.38898	1	1	AT1G19020	501		1	19350339	19368660	6.151	5.73596	1	1	AT1G52060	1636
1	6568096	6569495	3.96908	3.38898	1	1	AT1G19025	642		1	19350339	19368660	6.151	5.73596	1	1	AT1G52070	2036
1	6577796	6579264	3.54453	4.17845	1	1	AT1G19050	1345		1	19372418	19374823	5.01253	4.55488	1	1	AT1G52085	3
1	6584129	6584843	6.24963	6.16153	1	1	AT1G19070	251		1	19381336	19392570	4.90315	4.69621	1	1	AT1G52100	2480
1	6584129	6584843	6.24963	6.16153	1	1	AT1G19080	602		1	19381336	19392570	4.90315	4.69621	1	1	AT1G52110	2951
1	6594836	6595644	4.87579	4.99835	1	1	AT1G19100	714		1	19394315	19409398	7.02874	6.38588	1	1	AT1G52120	2163
1	6602057	6603060	5.50357	4.5769	1	1	AT1G19110	934		1	19394315	19409398	7.02874	6.38588	1	1	AT1G52130	1744
1	6608025	6608772	7.71339	6.31717	1	1	AT1G19120	657		1	19394315	19409398	7.02874	6.38588	1	1	AT1G52140	890
1	6609950	6610701	5.00288	4.88584	1	1	AT1G19130	663		1	19414204	19415450	1.97982	1.32128	1	0	AT1G52150	474
1	6611690	6612563	4.69202	3.80808	1	1	AT1G19140	826		1	19430431	19432251	1.592	1.11125	1	1		0
1	6612634	6613804	4.442	4.17152	1	1	AT1G19150	1055		1	19434515	19441319	2.04258	1.91643	1	1	AT1G52190	4456
1	6616571	6617517	5.72285	5.35998	1	1	AT1G19170	874		1	19434515	19441319	2.04258	1.91643	1	1	AT1G52191	1952
1	6622115	6623011	2.74258	3.20443	1	1	AT1G19180	896		1	19444270	19453013	2.66714	3.3537	1	1	AT1G52211	1187
1	6624053	6624578	1.78285	2.03482	1	1	AT1G19190	525		1	19444270	19453013	2.66714	3.3537	1	1	AT1G52210	4343
1	6625497	6626062	2.35394	2.81968	1	1	AT1G19200	359		1	19513763	19521389	3.31013	2.88011	1	1	AT1G52400	3268
1	6626934	6627344	1.78795	1.77261	1	1	AT1G19210	410		1	19513763	19521389	3.31013	2.88011	1	1	AT1G52410	661
1	6632054	6633150	6.25525	7.34952	1	1	AT1G19220	1033		1	19536668	19540736	4.35005	3.5484	1	1	AT1G52440	1915
1	6649843	6650530	6.68142	5.82039	1	1	AT1G19240	577		1	19546833	19559707	5.49638	5.61799	1	1	AT1G52460	1951
1	6649843	6650530	6.68142	5.82039	1	1	AT1G19250	1		1	19546833	19559707	5.49638	5.61799	1	1	AT1G52470	2330
1	6662390	6663394	6.51102	7.61363	1	1	AT1G19270	893		1	19546833	19559707	5.49638	5.61799	1	1	AT1G52490	2793
1	6666047	6666847	4.46859	4.69753	1	1	AT1G19290	598		1	19617775	19634404	7.75725	7.02752	1	1	AT1G52680	878
1	6671546	6672656	4.26835	3.96267	1	1	AT1G19300	1107		1	19617775	19634404	7.75725	7.02752	1	1	AT1G52690	1789
1	6677079	6677703	6.94975	6.62985	1	1	AT1G19310	594		1	19617775	19634404	7.75725	7.02752	1	1	AT1G52695	2223
1	6682376	6683543	5.04759	4.92315	1	1	AT1G19330	1157		1	19617775	19634404	7.75725	7.02752	1	1	AT1G52696	855
1	6684589	6685640	4.1553	3.45005	1	1	AT1G19340	889		1	19617775	19634404	7.75725	7.02752	1	1	AT1G52700	2314
1	6686402	6686634	1.38142	1.25311	1	1	AT1G19340	232		1	19635316	19636758	2.22509	1.61748	1	1		0
1	6688635	6689857	5.65744	5.99953	1	1	AT1G19350	1222		1	19664415	19666923	3.66221	3.11969	1	1	AT1G52800	947
1	6691702	6692552	5.07375	5.17292	1	1	AT1G19360	775		1	19671707	19675586	2.64345	2.24111	1	1	AT1G52827	218
1	6694143	6695003	4.94402	5.9754	1	1	AT1G19370	791		1	19671707	19675586	2.64345	2.24111	1	1	AT1G52830	1148
1	6696978	6697697	5.74275	4.62452	1	1	AT1G19373	75		1	19671707	19675586	2.64345	2.24111	1	1	AT1G52840	1046
1	6696978	6697697	5.74275	4.62452	1	1	AT1G19376	86		1	19693500	19694185	2.07466	1.99589	1	0		0
1	6698043	6698724	5.03027	5.58113	1	1	AT1G19380	666		1	19695609	19698773	2.12436	2.11022	1	1	AT1G52890	1478
1	6709714	6710528	4.86008	5.07883	1	1	AT1G19394	755		1	19699959	19700897	2.99219	2.55164	1	0		0
1	6709714	6710528	4.86008	5.07883	1	1	AT1G19396	750		1	19701748	19703627	5.37031	5.51979	1	1	AT1G52900	705
1	6712670	6714436	6.23145	5.63604	1	1	AT1G19400	1582		1	19741330	19744303	3.83772	3.43661	1	1	AT1G52990	2119
1	6727022	6727992	6.39019	5.59213	1	1	AT1G19430	970		1	19748813	19756246	4.55239	4.39589	1	1	AT1G53020	1692
1	6728770	6729811	4.60722	4.47226	1	1	AT1G19440	827		1	19748813	19756246	4.55239	4.39589	1	1	AT1G53023	1629
1	6733607	6734973	5.27328	5.36719	1	1	AT1G19450	1275		1	19781303	19782224	1.70679	3.16105	1	1	AT1G53080	851
1	6744304	6745317	5.36205	5.36128	1	1	AT1G19480	964		1	19794735	19799027	4.00114	3.77438	1	1	AT1G53120	43
1	6746757	6747428	6.75136	6.21047	1	1	AT1G19485	650		1	19794735	19799027	4.00114	3.77438	1	1	AT1G53130	809
1	6753109	6754111	5.99589	7.38256	1	1	AT1G19490	890		1	19803648	19804940	2.32939	1.71216	1	1		0
1	6759839	6760904	5.16239	5.56183	1	1	AT1G19520	939		1	19806520	19808294	1.44254	1.71679	1	1	AT1G53160	1088
1	6773790	6774548	5.37179	5.17266	1	1	AT1G19570	738		1	19811148	19813552	2.7401	2.97448	1	1	AT1G53163	1024
1	6774720	6775439	5.3866	6.79134	1	1	AT1G19580	679		1	19823278	19823696	2.86612	1.06215	1	0		0
1	6778884	6779611	4.1008	4.70356	1	1	AT1G19600	623		1	19826101	19830800	5.51608	5.31219	1	1		0
1	6787809	6787981	1.3762	1.05077	1	0	AT1G19630	158		1	19832233	19834038	1.6317	1.30308	1	1	AT1G53180	662
1	6798951	6799809	6.03994	5.65905	1	1	AT1G19650	813		1	19875640	19877908	2.19762	1.91395	1	1		0
1	6801903	6802725	4.9731	6.13261	1	1	AT1G19660	782		1	19894025	19895910	4.44019	4.87497	1	1	AT1G53325	506
1	6804058	6805081	2.49059	2.4173	1	1	AT1G19670	986		1	19898794	19901050	1.79829	2.70298	1	1	AT1G53340	2003
1	6805424	6806200	5.90744	5.33753	1	1	AT1G19680	743		1	19907322	19912372	6.42169	7.39181	1	1	AT1G53360	1031
1	6808940	6809673	3.89811	3.6247	1	1	AT1G19690	629		1	19907322	19912372	6.42169	7.39181	1	1	AT1G53366	137
1	6810916	6812805	5.80728	6.58128	1	1	AT1G19700	1747		1	19907322	19912372	6.42169	7.39181	1	1	AT1G53370	1130
1	6814739	6815540	5.29068	5.22063	1	1	AT1G19710	747		1	19907322	19912372	6.42169	7.39181	1	1	AT1G53350	193
1	6821815	6822844	5.58476	5.67362	1	1	AT1G19720	896		1	19928825	19932081	1.9576	1.66067	0	1	AT1G53420	2669
1	6823581	6824139	3.68713	4.3094	1	1	AT1G19730	490		1	19980372	19981018	0.726878	1.58248	0	1	AT1G53540	556
1	6824255	6825590	6.48821	4.66299	1	1	AT1G19740	1137		1	20003913	20013058	6.25883	5.82751	1	1	AT1G53610	324
1	6826883	6827312	2.05555	2.26195	1	1	AT1G19750	315		1	20003913	20013058	6.25883	5.82751	1	1	AT1G53620	496
1	6832297	6833917	5.7876	5.23195	1	1	AT1G19770	1490		1	20014667	20025798	4.02901	3.94653	1	1	AT1G53625	256
1	6832297	6833917	5.7876	5.23195	1	1	AT1G19780	32		1	20014667	20025798	4.02901	3.94653	1	1	AT1G53630	1111
1	6846320	6847000	5.50809	6.18126	1	1	AT1G19800	631		1	20014667	20025798	4.02901	3.94653	1	1	AT1G53633	543
1	6859086	6860380	7.13968	8.3297	1	1	AT1G19835	1294		1	20014667	20025798	4.02901	3.94653	1	1	AT1G53635	506
1	6872317	6873384	3.6055	3.29859	1	1	AT1G19840	461		1	20014667	20025798	4.02901	3.94653	1	1	AT1G53640	4576
1	6886828	6887305	1.35541	1.55617	1	1	AT1G19850	426		1	20033963	20037028	2.37442	2.37061	1	1	AT1G53660	1914
1	6893957	6894786	7.22307	7.52758	1	1	AT1G19860	779		1	20033963	20037028	2.37442	2.37061	1	1	AT1G53670	387
1	6897904	6898738	6.0721	6.08066	1	1	AT1G19870	821		1	20039189	20046370	6.14682	5.42556	1	1	AT1G53683	153
1	6903278	6904171	7.31071	5.33726	1	1	AT1G19880	791		1	20039189	20046370	6.14682	5.42556	1	1	AT1G53687	216
1	6913187	6914095	6.33758	6.51146	1	1	AT1G19910	866		1	20039189	20046370	6.14682	5.42556	1	1	AT1G53690	704
1	6915782	6916832	6.68944	6.48871	1	1	AT1G19920	1023		1	20051159	20051493	0.73076	1.45311	0	1	AT1G53705	292
1	6924133	6924829	4.79758	4.60372	1	1	AT1G19950	645		1	20079629	20081439	1.89775	2.80129	1	1	AT1G53790	1810
1	6928253	6928631	1.63724	1.39629	1	1	AT1G19960	210		1	20090267	20094426	3.00015	3.43705	1	1	AT1G53815	695
1	6932007	6932820	3.06931	4.31693	1	1	AT1G19970	682		1	20090267	20094426	3.00015	3.43705	1	1	AT1G53820	932
1	6932986	6933899	6.3198	6.30591	1	1	AT1G19980	883		1	20097826	20100436	3.29428	4.45451	1	1	AT1G53830	1914
1	6935205	6936015	4.61504	4.25608	1	1	AT1G19990	797		1	20139177	20141316	1.34087	1.25956	1	1	AT1G53920	460
1	6939852	6940621	3.2273	3.01563	1	1	AT1G20010	730		1	20139177	20141316	1.34087	1.25956	1	1	AT1G53930	476
1	6941094	6941779	6.13735	6.61406	1	1	AT1G20015	88		1	20143944	20163947	4.65788	4.60441	1	1	AT1G53940	1836
1	6942631	6943796	6.02497	5.7482	1	1	AT1G20020	1079		1	20143944	20163947	4.65788	4.60441	1	1	AT1G53950	1540
1	6945586	6946337	3.64214	2.8361	1	1	AT1G20030	751		1	20143944	20163947	4.65788	4.60441	1	1	AT1G53970	479
1	6946783	6947015	2.75433	1.86996	1	0	AT1G20030	232		1	20143944	20163947	4.65788	4.60441	1	1	AT1G53980	275
1	6948990	6949841	5.4323	4.44394	1	1	AT1G20050	798		1	20143944	20163947	4.65788	4.60441	1	1	AT1G54000	2250
1	6955951	6956208	1.14414	1.26022	1	1	AT1G20060	257		1	20143944	20163947	4.65788	4.60441	1	1	AT1G54010	2151
1	6956406	6956997	3.08243	2.98671	1	1	AT1G20065	476		1	20143944	20163947	4.65788	4.60441	1	1	AT1G54020	2078
1	6958271	6958541	1.0944	0.883979	1	0	AT1G20070	270		1	20143944	20163947	4.65788	4.60441	1	1	AT1G53990	1736
1	6958758	6958981	1.16039	1.52577	0	1	AT1G20070	223		1	20169944	20177643	6.2401	5.31473	1	1	AT1G54035	721
1	6966857	6967994	5.80737	6.98668	1	1	AT1G20090	1072		1	20169944	20177643	6.2401	5.31473	1	1	AT1G54040	3234
1	6969758	6970990	6.73072	7.21269	1	1	AT1G20100	1198		1	20206942	20208502	1.92061	1.62397	1	1	AT1G54120	520
1	6971433	6972848	5.22337	4.421	1	1	AT1G20110	1363		1	20230572	20239311	4.43975	3.9362	1	1	AT1G54200	1353
1	6986285	6986935	4.17942	4.29993	1	1	AT1G20140	577		1	20250885	20251425	1.03783	0.982178	1	0	AT1G54230	540
1	6998775	6999307	1.35234	1.71301	1	1	AT1G20190	532		1	20270478	20272829	2.40226	2.83516	1	1	AT1G54300	1296
1	6999426	6999720	1.86868	1.56078	1	1	AT1G20190	294		1	20278495	20283255	5.84948	6.50766	1	1	AT1G54330	1385
1	7003598	7004450	5.71359	5.63912	1	1	AT1G20200	820		1	20307418	20308158	2.23413	1.85968	1	0	AT1G54400	491
1	7006909	7007678	6.64688	6.24057	1	1	AT1G20220	742		1	20344210	20349378	2.79594	2.53889	1	1	AT1G54470	4504
1	7008673	7010260	5.61692	5.83719	1	1	AT1G20225	660		1	20366313	20373018	3.12174	3.28735	1	1	AT1G54530	383
1	7008673	7010260	5.61692	5.83719	1	1	AT1G20230	690		1	20366313	20373018	3.12174	3.28735	1	1	AT1G54540	862
1	7016656	7017363	5.87403	5.20139	1	1	AT1G20260	670		1	20366313	20373018	3.12174	3.28735	1	1	AT1G54550	1335
1	7022317	7023162	7.08549	8.23427	1	1	AT1G20270	750		1	20366313	20373018	3.12174	3.28735	1	1	AT1G54560	1369
1	7029552	7030465	4.94025	3.86741	1	1	AT1G20300	836		1	20386078	20389063	4.89543	5.07414	1	1	AT1G54575	650
1	7029552	7030465	4.94025	3.86741	1	1	AT1G20290	146		1	20399700	20400819	2.00134	2.16949	1	1	AT1G54620	382
1	7032224	7032806	1.72017	1.42741	1	1	AT1G20310	516		1	20408088	20411707	2.74966	2.87091	1	1	AT1G54660	3036
1	7038664	7040228	6.80586	5.41858	1	1	AT1G20330	1471		1	20421997	20424013	1.99374	2.04769	1	1	AT1G54720	923
1	7041635	7043433	9.2924	7.85542	1	1	AT1G20340	934		1	20456761	20465719	5.8155	6.19216	1	1	AT1G54860	1210
1	7052846	7053759	5.92199	3.75785	1	1	AT1G20370	795		1	20456761	20465719	5.8155	6.19216	1	1	AT1G54870	1641
1	7062087	7062706	4.37057	4.1989	1	1	AT1G20380	619		1	20456761	20465719	5.8155	6.19216	1	1	AT1G54880	520
1	7081929	7082603	4.58631	3.53592	1	1	AT1G20410	618		1	20456761	20465719	5.8155	6.19216	1	1	AT1G54890	1387
1	7083130	7084362	4.70232	4.77901	1	1	AT1G20430	639		1	20466465	20466754	1.18609	1.14347	1	0		0
1	7084447	7085729	3.39569	3.44261	1	1	AT1G20440	1282		1	20478376	20498607	4.0717	3.8306	1	1	AT1G54930	1295
1	7087591	7087753	2.71547	2.49594	0	1		0		1	20478376	20498607	4.0717	3.8306	1	1	AT1G54940	2851
1	7087905	7089245	4.40396	4.45179	1	1	AT1G20450	1242		1	20478376	20498607	4.0717	3.8306	1	1	AT1G54950	747
1	7091199	7092044	7.52706	6.29442	1	1	AT1G20460	683		1	20478376	20498607	4.0717	3.8306	1	1	AT1G54955	1085
1	7094271	7095321	2.94385	2.58279	1	1	AT1G20480	488		1	20503659	20510143	3.35053	3.69334	1	1	AT1G54960	182
1	7094271	7095321	2.94385	2.58279	1	1	AT1G20470	598		1	20503659	20510143	3.35053	3.69334	1	1	AT1G54970	1488
1	7096049	7097115	2.36933	2.39182	1	1	AT1G20480	1065		1	20503659	20510143	3.35053	3.69334	1	1	AT1G54980	980
1	7098481	7099499	3.86991	2.80262	1	1	AT1G20490	1018		1	20503659	20510143	3.35053	3.69334	1	1	AT1G54985	303
1	7104794	7105889	3.06675	2.60792	1	1	AT1G20510	1087		1	20517048	20522872	6.65076	5.75999	1	1	AT1G55010	325
1	7112507	7113263	7.44764	6.12189	1	1	AT1G20540	652		1	20523727	20526061	2.6169	2.36874	1	1	AT1G55020	353
1	7117535	7118391	3.50668	4.13773	1	1	AT1G20550	626		1	20527303	20528294	1.11353	1.54233	1	1	AT1G55020	991
1	7121049	7121871	4.60638	4.12294	1	1	AT1G20560	768		1	20530353	20534582	3.0029	3.7541	1	1	AT1G55030	1351
1	7126108	7126598	1.66875	2.01955	1	1	AT1G20570	451		1	20530353	20534582	3.0029	3.7541	1	1	AT1G55035	1531
1	7128120	7129574	6.29613	6.44189	1	1	AT1G20580	690		1	20541228	20542303	1.45092	1.06587	1	1	AT1G55050	416
1	7128120	7129574	6.29613	6.44189	1	1	AT1G20575	625		1	20545589	20548195	2.1148	2.12419	1	1	AT1G55050	173
1	7137144	7137814	2.12339	3.17716	1	1	AT1G20610	637		1	20560199	20565322	3.07674	3.06186	1	1	AT1G55110	2887
1	7143014	7145956	4.05065	3.99926	1	1	AT1G20620	2889		1	20600485	20606865	4.02692	4.12855	1	1	AT1G55220	553
1	7146656	7147360	3.58555	4.91211	1	1	AT1G20630	704		1	20600485	20606865	4.02692	4.12855	1	1	AT1G55221	780
1	7154360	7155548	7.54772	8.14584	1	1	AT1G20640	1138		1	20600485	20606865	4.02692	4.12855	1	1	AT1G55230	1105
1	7159169	7160564	7.42193	7.64361	1	1	AT1G20650	1357		1	20600485	20606865	4.02692	4.12855	1	1	AT1G55240	1489
1	7162563	7163264	1.81706	1.56529	1	1	AT1G20657	513		1	20613586	20616841	5.88887	4.85559	1	1	AT1G55260	1826
1	7166962	7168097	7.55392	6.75287	1	1	AT1G20670	1059		1	20677955	20678826	1.78461	2.58288	1	0	AT1G55380	652
1	7175740	7176454	5.52866	6.09333	1	1	AT1G20690	637		1	20680687	20683281	2.17981	3.17492	1	1	AT1G55390	2167
1	7176765	7177719	5.95896	5.90449	1	1	AT1G20693	944		1	20685812	20703825	3.34034	3.71096	1	1	AT1G55410	2420
1	7179449	7180496	7.39277	7.22694	1	1	AT1G20696	1044		1	20685812	20703825	3.34034	3.71096	1	1	AT1G55430	1973
1	7209309	7210086	7.50729	7.25827	1	1	AT1G20760	717		1	20685812	20703825	3.34034	3.71096	1	1	AT1G55440	1961
1	7216164	7216798	5.78023	6.42004	1	1	AT1G20770	577		1	20685812	20703825	3.34034	3.71096	1	1	AT1G55420	2177
1	7217048	7217822	5.70174	6.06065	1	1	AT1G20780	694		1	20745693	20747363	1.79392	1.37481	1	1		0
1	7231906	7232737	6.32751	6.30996	1	1	AT1G20810	731		1	20753447	20760715	3.45595	3.73991	1	1	AT1G55560	2335
1	7233651	7234277	6.33072	6.59085	1	1	AT1G20816	509		1	20753447	20760715	3.45595	3.73991	1	1	AT1G55570	2309
1	7238762	7239776	4.86259	4.1591	1	1	AT1G20823	869		1	20761919	20769291	6.75593	6.73566	1	1	AT1G55580	1741
1	7242827	7243717	6.62397	6.2235	1	1	AT1G20820	5		1	20772065	20779012	3.31745	3.40735	1	0	AT1G55591	84
1	7242827	7243717	6.62397	6.2235	1	1	AT1G20830	797		1	20772065	20779012	3.31745	3.40735	1	0	AT1G55604	403
1	7247453	7248244	3.98557	4.18828	1	1	AT1G20840	690		1	20772065	20779012	3.31745	3.40735	1	0	AT1G55600	2248
1	7261032	7261554	3.39497	4.18417	1	1	AT1G20875	73		1	20793996	20801214	4.16959	3.96486	1	1	AT1G55640	338
1	7264330	7265535	6.77556	7.53374	1	1	AT1G20880	1108		1	20793996	20801214	4.16959	3.96486	1	1	AT1G55650	2141
1	7266723	7267380	6.8475	7.17583	1	1	AT1G20890	600		1	20793996	20801214	4.16959	3.96486	1	1	AT1G55660	520
1	7272580	7273015	1.36964	1.40056	1	1	AT1G20900	435		1	20819783	20823721	2.45715	3.2756	1	1	AT1G55700	2039
1	7280562	7281290	5.2811	5.5074	1	1	AT1G20910	576		1	20826902	20830675	2.5164	3.05684	1	1	AT1G55720	2522
1	7284973	7285759	5.10352	4.7061	1	1	AT1G20920	700		1	20852649	20856638	1.25979	1.46361	1	1	AT1G55790	3473
1	7294228	7294780	1.40992	1.83237	1	1	AT1G20930	518		1	20870820	20872675	5.50358	5.27016	1	1		0
1	7300645	7301491	4.24127	5.17607	1	1	AT1G20950	770		1	20913976	20918322	2.15292	2.42758	1	1	AT1G55928	1132
1	7309668	7310336	5.64635	4.62456	1	1	AT1G20960	582		1	20951102	20951629	2.37219	1.50696	1	1		0
1	7313902	7314856	5.64468	4.1605	1	1	AT1G20970	910		1	20953652	20956477	2.443	2.21137	1	1		0
1	7324511	7325650	7.3202	6.8481	1	1	AT1G20980	1062		1	20957419	20962354	4.89627	5.37251	1	1	AT1G56030	1131
1	7337677	7339171	7.87067	9.43053	1	1	AT1G21000	1443		1	20957419	20962354	4.89627	5.37251	1	1	AT1G56040	1978
1	7346162	7347166	4.30125	4.60387	1	1	AT1G21010	811		1	20983148	20983894	1.46096	1.81845	0	1	AT1G56100	746
1	7366651	7367983	4.68698	3.50965	1	1	AT1G21050	903		1	20993848	20994694	1.43343	1.8139	0	1		0
1	7371544	7372920	4.26398	3.8404	1	1	AT1G21060	1254		1	21015637	21016444	2.82208	2.36218	1	1		0
1	7374190	7375088	4.36816	4.97791	1	1	AT1G21065	878		1	21017742	21023165	3.59034	3.51607	1	1	AT1G56150	197
1	7377282	7378222	3.63658	3.84944	1	1	AT1G21070	865		1	21017742	21023165	3.59034	3.51607	1	1	AT1G56160	781
1	7381662	7382406	6.95475	5.96303	1	1	AT1G21080	744		1	21040493	21042355	1.91925	1.63	1	1		0
1	7384680	7385723	2.51971	3.33356	1	1	AT1G21090	1043		1	21053342	21057594	4.44941	3.91605	1	1	AT1G56240	1345
1	7399678	7400543	1.88998	1.58775	1	1	AT1G21130	865		1	21061075	21062899	3.20752	3.516	1	1	AT1G56250	1299
1	7407346	7407855	3.25306	3.2053	1	1	AT1G21150	418		1	21067098	21072481	5.34624	4.81924	1	1	AT1G56270	633
1	7412181	7413664	5.01822	6.23095	1	1	AT1G21160	676		1	21098324	21103562	4.93706	5.30211	1	1	AT1G56360	2239
1	7412181	7413664	5.01822	6.23095	1	1	AT1G21170	614		1	21098324	21103562	4.93706	5.30211	1	1	AT1G56380	1374
1	7420200	7420955	6.1773	6.34822	1	1	AT1G21190	703		1	21104511	21116605	4.44994	4.24126	1	1	AT1G56385	482
1	7421112	7421945	5.4603	5.65487	1	1	AT1G21200	728		1	21104511	21116605	4.44994	4.24126	1	1	AT1G56390	2764
1	7428604	7428928	1.11111	1.65041	1	1	AT1G21220	324		1	21104511	21116605	4.44994	4.24126	1	1	AT1G56400	1816
1	7439476	7439837	1.05623	1.44543	1	1	AT1G21250	361		1	21118430	21120815	1.89002	1.89564	1	1	AT1G56415	566
1	7442015	7443053	3.86147	3.74562	1	1	AT1G21250	98		1	21118430	21120815	1.89002	1.89564	1	1	AT1G56410	811
1	7442015	7443053	3.86147	3.74562	1	1	AT1G21260	761		1	21132081	21132973	2.60155	2.03961	1	1		0
1	7444913	7446090	2.07796	1.74915	1	1	AT1G21270	1159		1	21133891	21138025	4.30294	3.51498	1	1	AT1G56430	1081
1	7447440	7448528	5.06163	3.98839	1	1	AT1G21270	109		1	21150206	21158583	4.6717	4.2341	1	1	AT1G56490	2272
1	7447440	7448528	5.06163	3.98839	1	1	AT1G21280	973		1	21150206	21158583	4.6717	4.2341	1	1	AT1G56480	2551
1	7465906	7466505	3.0037	2.98589	1	1	AT1G21320	258		1	21181581	21184834	1.59353	2.30463	1	1	AT1G56540	3170
1	7469303	7469465	3.03912	1.40174	1	0	AT1G21326	162		1	21187352	21191589	2.94563	2.99658	1	1	AT1G56550	1017
1	7478353	7479106	5.02437	5.68375	1	1	AT1G21350	689		1	21187352	21191589	2.94563	2.99658	1	1	AT1G56553	453
1	7483761	7484622	5.75581	6.94438	1	1	AT1G21370	841		1	21187352	21191589	2.94563	2.99658	1	1	AT1G56555	468
1	7487992	7488737	7.06756	6.05308	1	1	AT1G21380	721		1	21207568	21210079	2.56904	2.1251	1	1	AT1G56600	2028
1	7489612	7490719	3.8024	3.14377	1	1	AT1G21390	1107		1	21218060	21227297	3.54632	3.53053	1	1	AT1G56620	539
1	7493381	7493759	1.70506	2.19732	1	1	AT1G21400	333		1	21218060	21227297	3.54632	3.53053	1	1	AT1G56630	3350
1	7494366	7495127	3.50268	2.72274	1	1	AT1G21400	761		1	21230230	21236506	2.65475	2.38399	1	1	AT1G56640	239
1	7495786	7496090	1.50468	1.67038	1	1	AT1G21400	304		1	21230230	21236506	2.65475	2.38399	1	1	AT1G56650	1542
1	7497006	7497967	6.19657	6.85242	1	1	AT1G21410	826		1	21250724	21251526	1.23798	2.19259	1	1	AT1G56680	693
1	7503374	7504234	3.08797	2.80364	1	1	AT1G21440	801		1	21259871	21260138	1.61844	1.75316	1	0	AT1G56710	62
1	7508925	7509766	6.60852	9.06848	1	1	AT1G21450	797		1	21267918	21268455	1.65065	1.44611	1	1		0
1	7512323	7513334	2.01302	2.25508	1	1	AT1G21460	1011		1	21311642	21316084	3.58554	2.98173	1	1	AT1G57550	268
1	7520764	7521578	6.08093	5.66087	1	1	AT1G21480	740		1	21319339	21326921	3.95149	4.09016	1	1	AT1G57565	578
1	7529773	7531111	7.18382	8.71896	1	1	AT1G21500	1143		1	21319339	21326921	3.95149	4.09016	1	1	AT1G57570	3699
1	7554715	7555365	6.08902	6.19011	1	1	AT1G21560	581		1	21319339	21326921	3.95149	4.09016	1	1	AT1G57580	1173
1	7564917	7565818	4.77537	4.1798	1	1	AT1G21580	886		1	21351380	21354554	1.69702	2.04283	1	1	AT1G57650	2931
1	7568834	7569997	5.57755	5.94476	1	1	AT1G21590	1068		1	21358165	21361897	3.38036	2.92975	1	1	AT1G57670	1707
1	7572811	7574711	6.09119	5.49756	1	1	AT1G21600	1035		1	21365629	21370318	4.85507	4.61392	1	1	AT1G57690	1429
1	7572811	7574711	6.09119	5.49756	1	1	AT1G21610	789		1	21381807	21387947	2.8309	2.98082	1	1	AT1G57740	1173
1	7580978	7581896	6.04401	5.79292	1	1	AT1G21630	812		1	21381807	21387947	2.8309	2.98082	1	1	AT1G57750	1728
1	7588550	7589367	6.05679	5.45729	1	1	AT1G21640	817		1	21402065	21402239	2.77546	1.02385	1	0		0
1	7600076	7600709	2.70712	2.83869	1	1	AT1G21650	633		1	21405631	21414165	3.94202	4.63529	1	1	AT1G57790	325
1	7603542	7604285	4.70743	3.21211	1	1	AT1G21650	687		1	21405631	21414165	3.94202	4.63529	1	1	AT1G57800	3660
1	7603542	7604285	4.70743	3.21211	1	1	AT1G21651	673		1	21405631	21414165	3.94202	4.63529	1	1	AT1G57810	683
1	7605606	7606732	6.6308	5.93122	1	1	AT1G21660	1033		1	21418179	21424267	7.9387	7.23912	1	1	AT1G57830	494
1	7610360	7612086	5.09031	3.48427	1	1	AT1G21670	1688		1	21426084	21427151	1.70311	1.65189	1	1	AT1G57840	89
1	7612929	7614369	4.78712	4.16207	1	1	AT1G21680	1364		1	21426084	21427151	1.70311	1.65189	1	1	AT1G57850	1067
1	7615497	7616226	4.27115	4.25968	1	1	AT1G21690	612		1	21444894	21450018	3.24023	2.89736	1	1	AT1G58010	249
1	7619152	7619840	5.62248	4.32865	1	1	AT1G21695	688		1	21444894	21450018	3.24023	2.89736	1	1	AT1G58007	1438
1	7623291	7624235	5.8684	6.37627	1	1	AT1G21700	845		1	21472485	21476080	1.18338	1.71781	1	1	AT1G58037	1637
1	7624317	7625157	4.79104	4.23013	1	1	AT1G21710	761		1	21472485	21476080	1.18338	1.71781	1	1	AT1G58040	58
1	7626201	7627047	5.57425	4.54844	1	1	AT1G21720	764		1	21477775	21479355	1.82014	1.71229	1	1	AT1G58050	765
1	7630201	7630966	4.30194	4.31455	1	1	AT1G21730	765		1	21481573	21482848	1.30516	0.985465	1	1	AT1G58050	1275
1	7641235	7642731	3.54613	2.93975	1	1	AT1G21740	1151		1	21485748	21488493	3.38498	3.88049	1	1	AT1G58050	2091
1	7645598	7646392	4.74899	5.23856	1	1	AT1G21750	692		1	21508861	21511359	3.15654	3.84154	1	1	AT1G58090	849
1	7649118	7649853	6.86762	8.53416	1	1	AT1G21760	659		1	21564268	21565345	2.73036	2.57122	1	1	AT1G58225	903
1	7651707	7653053	6.72784	6.56516	1	1	AT1G21770	581		1	21603955	21608105	2.6377	2.54954	1	1	AT1G58260	2243
1	7651707	7653053	6.72784	6.56516	1	1	AT1G21780	1171		1	21611376	21614265	1.99097	2.0552	1	1	AT1G58265	12
1	7651707	7653053	6.72784	6.56516	1	1	AT1G21760	109		1	21611376	21614265	1.99097	2.0552	1	1	AT1G58270	2001
1	7654195	7654875	3.44505	3.59229	1	1	AT1G21790	680		1	21618665	21619996	1.57762	2.17403	1	1		0
1	7658800	7659065	0.867735	1.38987	0	1		0		1	21628447	21654706	3.66841	3.62777	1	1	AT1G58300	1549
1	7661300	7662736	8.24929	7.96594	1	1	AT1G21830	1308		1	21628447	21654706	3.66841	3.62777	1	1	AT1G58310	1695
1	7666367	7667288	6.22125	6.71722	1	1	AT1G21840	828		1	21628447	21654706	3.66841	3.62777	1	1	AT1G58320	1180
1	7680364	7681515	4.08861	3.91161	1	1	AT1G21880	1034		1	21628447	21654706	3.66841	3.62777	1	1	AT1G58330	911
1	7691745	7692427	6.69957	7.86934	1	1	AT1G21900	682		1	21628447	21654706	3.66841	3.62777	1	1	AT1G58340	1698
1	7696516	7697847	3.20781	3.35164	1	1	AT1G21910	1163		1	21656488	21662429	2.92896	2.81951	1	1		0
1	7704478	7706224	7.06645	6.72796	1	1	AT1G21920	1662		1	21670411	21675769	2.03789	1.61716	1	1		0
1	7712805	7713392	6.47479	6.29566	1	1	AT1G21930	494		1	21693595	21705056	2.62746	2.91086	1	1	AT1G58400	2953
1	7734677	7735903	5.78186	4.98103	1	1	AT1G21980	1164		1	21693595	21705056	2.62746	2.91086	1	1	AT1G58410	3070
1	7736048	7736210	1.41312	1.28579	1	0	AT1G21980	162		1	21693595	21705056	2.62746	2.91086	1	1	AT1G58390	852
1	7754248	7755250	5.92191	5.65323	1	1	AT1G22020	929		1	21708787	21709565	1.34614	1.31738	1	1		0
1	7759321	7760698	3.57487	3.34411	1	1	AT1G22030	1235		1	21718143	21726038	3.06716	3.07059	1	1	AT1G58450	773
1	7767845	7768524	6.06005	7.4673	1	1	AT1G22040	600		1	21718143	21726038	3.06716	3.07059	1	1	AT1G58460	1025
1	7771548	7772519	8.19672	9.80845	1	1	AT1G22050	849		1	21852817	21857296	2.57419	2.79113	1	1	AT1G59453	567
1	7780687	7781540	4.70077	4.3841	1	1	AT1G22060	812		1	21852817	21857296	2.57419	2.79113	1	1	AT1G59500	2121
1	7789464	7790376	5.59068	6.32174	1	1	AT1G22070	912		1	21868150	21873916	4.48577	4.24679	1	1	AT1G59530	446
1	7802171	7802514	1.26787	1.44436	1	1	AT1G22110	343		1	21868150	21873916	4.48577	4.24679	1	1	AT1G59535	319
1	7814971	7815695	7.22299	7.46986	1	1	AT1G22140	660		1	21912179	21913812	2.9292	2.06543	1	1		0
1	7823070	7824070	5.46354	5.21581	1	1	AT1G22160	822		1	21914798	21916663	1.52963	1.32899	1	1		0
1	7826286	7826991	2.05092	2.33565	1	1	AT1G22170	702		1	21924176	21924589	1.34071	1.31703	1	1		0
1	7829693	7830335	3.34193	3.5549	1	1	AT1G22180	642		1	21929857	21937346	4.23433	4.18191	1	1	AT1G59670	1356
1	7835834	7837548	8.57491	8.40157	1	1	AT1G22190	1454		1	21929857	21937346	4.23433	4.18191	1	1	AT1G59675	570
1	7837703	7837865	1.23574	1.48917	0	1	AT1G22200	162		1	21929857	21937346	4.23433	4.18191	1	1	AT1G59680	1195
1	7840045	7840853	6.44964	6.99094	1	1	AT1G22200	743		1	21929857	21937346	4.23433	4.18191	1	1	AT1G59690	510
1	7846603	7847622	2.09854	1.47396	1	1	AT1G22220	1019		1	21929857	21937346	4.23433	4.18191	1	1	AT1G59700	1050
1	7850698	7850941	1.40238	1.17297	1	0	AT1G22230	243		1	21942214	21975782	5.52237	5.10143	1	1	AT1G59722	532
1	7859078	7859406	1.24722	1.59116	0	1	AT1G22250	328		1	21942214	21975782	5.52237	5.10143	1	1	AT1G59725	1472
1	7864928	7866189	3.80657	3.88441	1	1	AT1G22270	658		1	21942214	21975782	5.52237	5.10143	1	1	AT1G59730	822
1	7864928	7866189	3.80657	3.88441	1	1	AT1G22260	321		1	21942214	21975782	5.52237	5.10143	1	1	AT1G59740	4340
1	7873961	7874761	7.07623	8.08362	1	1	AT1G22280	800		1	21977481	21977679	1.41356	0.930769	1	0		0
1	7880490	7881277	7.33114	8.6578	1	1	AT1G22300	729		1	21993668	22008584	5.33704	5.27495	1	1	AT1G59780	4023
1	7882834	7883838	5.30464	4.90722	1	1	AT1G22310	908		1	21993668	22008584	5.33704	5.27495	1	1	AT1G59790	1881
1	7886530	7887448	3.39829	3.8875	1	1	AT1G22330	906		1	21993668	22008584	5.33704	5.27495	1	1	AT1G59800	1208
1	7893654	7894402	2.19736	2.21256	1	1	AT1G22350	748		1	22009473	22010157	1.46874	1.7566	1	1		0
1	7896812	7897643	2.70256	2.23478	1	1	AT1G22360	779		1	22063809	22065312	1.37912	1.33809	1	1		0
1	7898418	7900014	2.58957	2.49005	1	1	AT1G22370	1461		1	22068737	22070662	2.1088	2.32028	1	1	AT1G59950	1851
1	7900777	7901357	1.73538	1.27546	1	1	AT1G22380	580		1	22071707	22072046	1.40433	0.991343	1	0	AT1G59960	339
1	7904018	7904735	1.98095	1.79647	1	1	AT1G22400	717		1	22073632	22073818	1.26675	1.05528	1	0	AT1G59970	186
1	7905618	7906728	2.76545	2.55207	1	1	AT1G22400	1055		1	22074825	22080611	5.31663	5.11806	1	1	AT1G59970	51
1	7908911	7909719	4.70112	4.36081	1	1		0		1	22110777	22112090	3.21668	2.61274	1	1		0
1	7911892	7913244	4.63939	4.63702	1	1	AT1G22410	1198		1	22117525	22141606	5.90028	5.20959	1	1	AT1G60040	854
1	7919103	7920170	6.75513	6.88085	1	1	AT1G22430	1026		1	22117525	22141606	5.90028	5.20959	1	1	AT1G60050	2152
1	7925259	7926116	7.92641	8.15022	1	1	AT1G22450	857		1	22117525	22141606	5.90028	5.20959	1	1	AT1G60060	2422
1	7932885	7933220	1.27515	1.34753	1	1	AT1G22470	335		1	22149633	22151698	6.20385	6.31891	1	1	AT1G60072	125
1	7940279	7940519	1.60402	1.37419	1	1	AT1G22490	240		1	22149633	22151698	6.20385	6.31891	1	1	AT1G60073	97
1	7949488	7950406	1.85663	1.41979	1	1	AT1G22500	918		1	22149633	22151698	6.20385	6.31891	1	1	AT1G60075	782
1	7952091	7952707	5.21191	5.57079	1	1	AT1G22510	616		1	22155838	22157422	1.30867	1.43604	1	1	AT1G60090	1584
1	7953780	7954443	7.79552	5.84464	1	1	AT1G22520	638		1	22158567	22162800	1.79388	1.96597	1	1	AT1G60095	2320
1	7956421	7958562	3.71123	3.57669	1	1	AT1G22530	2021		1	22168358	22175437	2.10829	2.63213	1	1	AT1G60110	2147
1	7963943	7964885	4.10585	3.27457	1	1	AT1G22540	843		1	22168358	22175437	2.10829	2.63213	1	1	AT1G60120	1052
1	7967909	7968589	2.26731	2.30682	1	1	AT1G22550	680		1	22168358	22175437	2.10829	2.63213	1	1	AT1G60130	1258
1	7977622	7977813	1.37438	1.36944	0	1	AT1G22570	191		1	22182313	22183674	2.14564	2.32133	1	1	AT1G60150	624
1	7977856	7978713	2.73881	3.01432	1	1	AT1G22570	717		1	22186558	22187120	1.53204	1.1622	1	1		0
1	7981724	7982625	3.15505	3.57801	1	1	AT1G22590	885		1	22195823	22197420	2.59958	3.00459	1	1	AT1G60180	862
1	7994183	7996322	6.02776	5.92512	1	1	AT1G22610	2031		1	22214618	22218245	4.32249	4.40304	1	1	AT1G60240	833
1	8002268	8002990	6.90488	6.21372	1	1	AT1G22620	676		1	22214618	22218245	4.32249	4.40304	1	1	AT1G60250	755
1	8003283	8004266	6.2053	8.93827	1	1	AT1G22630	951		1	22224114	22224877	2.08352	0.975091	1	0	AT1G60270	143
1	8006096	8007509	7.43725	7.60383	1	1	AT1G22640	1233		1	22227919	22228225	1.6174	0.933696	1	0	AT1G60280	9
1	8015171	8016116	3.81526	3.40047	1	1	AT1G22650	820		1	22228554	22247925	2.86421	3.3959	1	1	AT1G60290	277
1	8017294	8018167	6.09354	5.31992	1	1	AT1G22660	770		1	22228554	22247925	2.86421	3.3959	1	1	AT1G60300	968
1	8027320	8027574	1.04305	1.21904	0	1	AT1G22690	254		1	22228554	22247925	2.86421	3.3959	1	1	AT1G60310	1549
1	8029081	8030034	7.21848	6.62985	1	1	AT1G22700	890		1	22228554	22247925	2.86421	3.3959	1	1	AT1G60320	515
1	8032861	8033167	2.21907	2.50151	1	1	AT1G22710	256		1	22228554	22247925	2.86421	3.3959	1	1	AT1G60330	354
1	8046036	8046925	6.32689	7.17397	1	1	AT1G22730	776		1	22228554	22247925	2.86421	3.3959	1	1	AT1G60340	1665
1	8049035	8049891	5.43094	5.04206	1	1	AT1G22730	4		1	22228554	22247925	2.86421	3.3959	1	1	AT1G60350	962
1	8049035	8049891	5.43094	5.04206	1	1	AT1G22740	791		1	22228554	22247925	2.86421	3.3959	1	1	AT1G60360	983
1	8050788	8051782	6.57755	7.48757	1	1	AT1G22750	922		1	22228554	22247925	2.86421	3.3959	1	1	AT1G60370	851
1	8061817	8062532	5.88855	5.62241	1	1	AT1G22770	688		1	22228554	22247925	2.86421	3.3959	1	1	AT1G60380	956
1	8067805	8068626	5.64123	4.58291	1	1	AT1G22780	762		1	22228554	22247925	2.86421	3.3959	1	1	AT1G60390	451
1	8069417	8070176	4.27475	5.12525	1	1	AT1G22790	689		1	22249430	22261672	7.06463	6.58178	1	1	AT1G60400	1393
1	8071845	8072625	5.26918	4.84438	1	1	AT1G22800	690		1	22249430	22261672	7.06463	6.58178	1	1	AT1G60410	1733
1	8076549	8077497	4.03153	3.66372	1	1	AT1G22830	924		1	22249430	22261672	7.06463	6.58178	1	1	AT1G60390	206
1	8079233	8079994	6.80763	8.27773	1	1	AT1G22840	707		1	22270707	22271014	4.01115	1.85479	1	1		0
1	8081876	8083015	6.19854	5.23605	1	1	AT1G22850	999		1	22272307	22274636	2.92225	2.28775	0	1	AT1G60450	907
1	8083209	8084081	6.13349	5.90659	1	1	AT1G22860	681		1	22279935	22285385	2.7642	2.64174	1	1	AT1G60470	651
1	8089233	8090168	4.61824	5.05437	1	1	AT1G22860	3		1	22279935	22285385	2.7642	2.64174	1	1	AT1G60480	954
1	8089233	8090168	4.61824	5.05437	1	1	AT1G22870	667		1	22311788	22313442	2.9081	4.44303	1	1	AT1G60570	1145
1	8096910	8097638	3.82348	3.59245	1	1	AT1G22880	728		1	22311788	22313442	2.9081	4.44303	1	1	AT1G60580	28
1	8098486	8099475	5.02545	4.65466	1	1	AT1G22882	708		1	22319105	22323596	2.05706	1.78275	1	1		0
1	8101557	8102257	2.46973	3.46854	1	1	AT1G22885	692		1	22372304	22378497	5.04273	4.70605	1	1	AT1G60783	937
1	8105572	8106448	2.95836	2.75779	1	1	AT1G22910	859		1	22391501	22393967	3.24768	2.50411	1	1	AT1G60815	245
1	8111183	8112085	6.07314	4.76387	1	1	AT1G22920	868		1	22394873	22397374	1.42179	1.79016	1	1	AT1G60830	545
1	8117313	8118899	6.0579	5.94353	1	1	AT1G22930	1560		1	22394873	22397374	1.42179	1.79016	1	1	AT1G60835	247
1	8122272	8123026	5.41963	4.80282	1	1	AT1G22940	687		1	22417710	22420710	6.13365	4.66542	1	1		0
1	8126554	8127222	3.77219	3.12627	1	1	AT1G22950	642		1	22447630	22449262	1.35367	0.95293	1	0	AT1G60970	1414
1	8129558	8130486	5.70091	4.84442	1	1	AT1G22960	684		1	22451922	22459675	5.81437	5.14403	1	1	AT1G60980	1567
1	8131591	8132343	5.23698	6.79234	1	1	AT1G22970	617		1	22451922	22459675	5.81437	5.14403	1	1	AT1G60983	269
1	8135060	8135980	4.13865	3.81544	1	1	AT1G22985	707		1	22451922	22459675	5.81437	5.14403	1	1	AT1G60985	572
1	8152786	8153533	4.85929	4.15387	1	1	AT1G23020	744		1	22451922	22459675	5.81437	5.14403	1	1	AT1G60986	650
1	8156597	8157814	5.75397	5.47225	1	1	AT1G23030	1168		1	22488699	22489377	0.980931	1.52264	1	1	AT1G61060	678
1	8164796	8165912	3.94426	4.01508	1	1	AT1G23040	903		1	22491584	22493153	2.29019	2.10474	1	1	AT1G61070	809
1	8168505	8169225	3.04784	2.52479	1	1	AT1G23050	720		1	22495256	22507546	2.57855	2.33067	1	1	AT1G61090	1014
1	8181657	8183588	4.04119	3.66513	1	1	AT1G23080	1913		1	22495256	22507546	2.57855	2.33067	1	1	AT1G61093	1056
1	8188428	8189015	1.44424	1.66575	1	1	AT1G23090	587		1	22495256	22507546	2.57855	2.33067	1	1	AT1G61095	997
1	8195792	8196316	2.1381	2.53223	1	1	AT1G23100	524		1	22495256	22507546	2.57855	2.33067	1	1	AT1G61097	627
1	8197199	8198185	1.95434	2.29743	1	1	AT1G23110	986		1	22495256	22507546	2.57855	2.33067	1	1	AT1G61080	1763
1	8202647	8203366	5.24838	4.18441	1	1	AT1G23140	568		1	22512967	22519440	4.15588	4.47636	1	1	AT1G61105	907
1	8212624	8213319	2.70791	2.57544	1	1	AT1G23170	695		1	22512967	22519440	4.15588	4.47636	1	1	AT1G61110	1685
1	8215782	8216632	5.35402	5.45189	1	1	AT1G23170	25		1	22520640	22532853	6.75662	6.66653	1	1	AT1G61130	2760
1	8215782	8216632	5.35402	5.45189	1	1	AT1G23180	850		1	22520640	22532853	6.75662	6.66653	1	1	AT1G61120	5174
1	8219773	8220564	6.31916	7.42045	1	1	AT1G23190	695		1	22576561	22580180	1.52177	1.641	1	1	AT1G61226	274
1	8234137	8234832	1.51906	1.47417	1	1	AT1G23205	695		1	22576561	22580180	1.52177	1.641	1	1	AT1G61230	1229
1	8242391	8243191	5.36568	5.0797	1	1	AT1G23220	768		1	22576561	22580180	1.52177	1.641	1	1	AT1G61224	106
1	8244204	8245057	5.91565	5.21702	1	1	AT1G23220	199		1	22597044	22602746	2.91868	3.32405	1	1	AT1G61270	2475
1	8244204	8245057	5.91565	5.21702	1	1	AT1G23230	617		1	22616921	22620603	3.83476	3.61301	1	1	AT1G61320	2483
1	8258036	8258792	6.29365	7.01793	1	1	AT1G23260	652		1	22622272	22624971	4.29953	4.55435	1	1	AT1G61330	1552
1	8262138	8262815	6.20557	5.33061	1	1	AT1G23280	634		1	22632470	22633293	1.61699	1.33012	1	1		0
1	8262882	8263939	4.93166	7.15746	1	1	AT1G23290	603		1	22702428	22704185	2.82574	3.7216	1	0	AT1G61540	1208
1	8262882	8263939	4.93166	7.15746	1	1	AT1G23300	112		1	22702428	22704185	2.82574	3.7216	1	0	AT1G61542	175
1	8269557	8272013	4.86974	5.43207	1	1	AT1G23310	2376		1	22712561	22717228	4.9048	4.40065	1	1	AT1G61563	527
1	8281392	8282330	6.12233	6.53184	1	1	AT1G23330	499		1	22712561	22717228	4.9048	4.40065	1	1	AT1G61566	168
1	8296255	8296976	7.26642	6.6806	1	1	AT1G23360	668		1	22723288	22728226	5.90916	5.56866	1	1	AT1G61590	2573
1	8301943	8302636	1.40109	1.52802	1	1	AT1G23380	693		1	22739923	22745836	9.28411	8.76487	1	1	AT1G61630	1629
1	8309251	8310765	6.20435	5.96436	1	1	AT1G23390	1398		1	22749542	22766456	5.581	5.19165	1	1	AT1G61650	597
1	8313722	8314876	5.70152	5.38955	1	1	AT1G23400	1022		1	22749542	22766456	5.581	5.19165	1	1	AT1G61660	2585
1	8314994	8315251	1.79312	0.978987	1	0	AT1G23410	257		1	22773155	22775655	2.06942	2.07116	1	1	AT1G61680	1565
1	8321600	8322322	9.26272	7.61661	1	1	AT1G23440	642		1	22779485	22782177	2.52628	1.85316	1	0	AT1G61688	655
1	8329878	8330663	4.87241	5.71987	1	1	AT1G23465	608		1	22786522	22791569	2.25223	2.46327	1	1	AT1G61690	337
1	8333652	8334746	2.13405	2.42475	1	1	AT1G23480	1094		1	22786522	22791569	2.25223	2.46327	1	1	AT1G61700	1321
1	8336643	8337602	4.83963	6.0707	1	1	AT1G23490	919		1	22786522	22791569	2.25223	2.46327	1	1	AT1G61720	401
1	8350718	8352227	3.25254	3.40862	1	1	AT1G23550	1434		1	22786522	22791569	2.25223	2.46327	1	1	AT1G61710	1717
1	8385173	8386502	5.93254	6.14449	1	1	AT1G23710	1175		1	22802057	22808385	5.23724	4.94646	1	1	AT1G61750	1705
1	8398416	8399756	6.97304	5.41497	1	1	AT1G23740	1333		1	22802057	22808385	5.23724	4.94646	1	1	AT1G61760	674
1	8400124	8400675	3.77789	3.99408	1	1	AT1G23750	524		1	22822341	22823887	2.49362	1.87303	1	1		0
1	8407703	8408530	5.76592	4.34623	1	1	AT1G23780	822		1	22830843	22842237	3.98372	3.58672	1	1	AT1G61810	3885
1	8410015	8410229	1.45161	1.34139	1	1	AT1G23790	214		1	22830843	22842237	3.98372	3.58672	1	1	AT1G61820	3537
1	8420234	8421118	5.37132	4.60158	1	1	AT1G23820	853		1	22830843	22842237	3.98372	3.58672	1	1	AT1G61830	1868
1	8423330	8424079	1.47629	1.23266	1	1	AT1G23830	749		1	22845397	22853454	2.77147	2.61329	1	1	AT1G61840	2444
1	8425046	8425254	1.35891	0.76709	1	0	AT1G23840	208		1	22878048	22880662	2.17711	2.06898	1	1		0
1	8428730	8429457	5.36294	5.24705	1	1	AT1G23860	727		1	22888266	22889102	1.91679	1.80316	1	1	AT1G61920	585
1	8432122	8433221	5.15891	6.18638	1	1	AT1G23870	1042		1	22914259	22915151	2.00153	2.38478	1	1		0
1	8436099	8437032	5.39937	5.90788	1	1	AT1G23880	933		1	22924757	22931590	3.20754	3.2652	1	1	AT1G62030	1841
1	8440199	8440856	2.9459	3.72008	1	1	AT1G23890	657		1	22924757	22931590	3.20754	3.2652	1	1	AT1G62035	115
1	8441096	8441799	8.22591	8.4176	1	1	AT1G23900	653		1	22942263	22945436	2.20408	2.0565	1	1	AT1G62060	37
1	8461872	8462123	0.913094	1.54417	0	1	AT1G23935	214		1	22942263	22945436	2.20408	2.0565	1	1	AT1G62070	695
1	8470937	8471515	4.88715	5.86276	1	1	AT1G23950	480		1	22942263	22945436	2.20408	2.0565	1	1	AT1G62075	521
1	8479618	8480416	6.99958	8.63961	1	1	AT1G23960	698		1	22951956	22954231	1.42038	1.54351	1	1	AT1G62090	2275
1	8483295	8483934	5.43048	5.18535	1	1	AT1G23970	580		1	22972206	22973228	1.20757	1.81933	1	1	AT1G62160	876
1	8485030	8486124	5.39337	5.15776	1	1	AT1G23980	972		1	22985277	22991987	4.0041	4.05641	1	1	AT1G62214	455
1	8505788	8507781	5.45904	5.0567	1	1	AT1G24040	1015		1	22985277	22991987	4.0041	4.05641	1	1	AT1G62220	648
1	8505788	8507781	5.45904	5.0567	1	1	AT1G24050	771		1	22985277	22991987	4.0041	4.05641	1	1	AT1G62225	791
1	8520413	8520985	2.9044	2.97901	1	1	AT1G24090	151		1	22985277	22991987	4.0041	4.05641	1	1	AT1G62230	704
1	8523278	8523795	1.84859	1.46342	1	1	AT1G24095	517		1	22985277	22991987	4.0041	4.05641	1	1	AT1G62210	859
1	8526144	8527123	4.11059	3.60682	1	1	AT1G24100	943		1	23000370	23019763	3.17383	3.39312	1	1	AT1G62262	1723
1	8531495	8532266	6.95463	7.05147	1	1	AT1G24120	717		1	23000370	23019763	3.17383	3.39312	1	1	AT1G62270	1151
1	8536143	8536798	1.63592	1.64345	1	1	AT1G24140	655		1	23000370	23019763	3.17383	3.39312	1	1	AT1G62280	1438
1	8536884	8537421	1.71431	1.14973	1	0	AT1G24140	503		1	23000370	23019763	3.17383	3.39312	1	1	AT1G62290	3618
1	8542474	8543547	1.70987	2.11216	1	1	AT1G24147	1000		1	23000370	23019763	3.17383	3.39312	1	1	AT1G62300	2596
1	8544327	8545366	6.75946	7.74144	1	1	AT1G24148	1039		1	23031041	23032143	1.43272	1.08868	1	1		0
1	8549278	8550920	3.51801	3.27818	1	1	AT1G24150	1402		1	23050594	23056112	3.01597	3.39147	1	1	AT1G62333	346
1	8555301	8556551	6.52457	7.35802	1	1	AT1G24160	1250		1	23050594	23056112	3.01597	3.39147	1	1	AT1G62340	4670
1	8557196	8558893	4.50964	4.29111	1	1	AT1G24170	1616		1	23058525	23071865	10.9197	9.56855	1	1	AT1G62360	3140
1	8562493	8563539	3.8263	3.59759	1	1	AT1G24180	1002		1	23077929	23080687	4.39651	3.55524	1	0		0
1	8569770	8570652	9.04581	8.12404	1	1	AT1G24190	735		1	23088559	23089151	1.56564	1.41632	1	1		0
1	8574691	8575282	4.74951	5.75798	1	1	AT1G24210	465		1	23091581	23097069	2.99457	2.91688	1	1	AT1G62400	8
1	8586288	8586975	3.08353	3.13226	1	1	AT1G24240	622		1	23091581	23097069	2.99457	2.91688	1	1	AT1G62410	954
1	8595251	8595488	1.26199	1.64239	0	1	AT1G24260	237		1	23098149	23098822	1.59391	1.26401	1	0		0
1	8600411	8601058	2.9596	3.27372	1	1	AT1G24265	593		1	23103286	23104948	4.1057	3.73891	1	1	AT1G62420	1361
1	8606486	8607497	7.90673	7.13051	1	1	AT1G24267	998		1	23111774	23117922	2.89997	3.9906	1	1	AT1G62440	3475
1	8609328	8610048	2.95128	2.30657	1	1	AT1G24280	603		1	23111774	23117922	2.89997	3.9906	1	1	AT1G62450	1412
1	8613566	8614475	2.29434	2.0556	1	1	AT1G24290	711		1	23131571	23143851	5.29719	5.17479	1	1	AT1G62500	1457
1	8613566	8614475	2.29434	2.0556	1	1	AT1G24300	110		1	23131571	23143851	5.29719	5.17479	1	1	AT1G62510	822
1	8619820	8620736	8.56224	7.05638	1	1	AT1G24300	600		1	23146243	23148484	2.52482	2.3474	1	1	AT1G62530	2035
1	8624003	8624882	4.55212	4.00699	1	1	AT1G24310	821		1	23151405	23152883	2.39116	3.07154	0	1	AT1G62540	1089
1	8631327	8632137	5.4015	6.51989	1	1	AT1G24330	697		1	23154974	23155572	1.65394	1.13088	1	0	AT1G62540	598
1	8635143	8635935	5.21768	4.88837	1	1	AT1G24340	726		1	23157222	23162483	2.42468	2.43397	1	1	AT1G62550	75
1	8639819	8641523	5.36969	4.81815	1	1	AT1G24350	1006		1	23157222	23162483	2.42468	2.43397	1	1	AT1G62560	2660
1	8639819	8641523	5.36969	4.81815	1	1	AT1G24360	941		1	23164238	23166081	3.53604	3.25603	1	1		0
1	8661895	8662917	6.25782	6.88443	1	1	AT1G24440	898		1	23167092	23171792	2.81782	2.60568	1	1	AT1G62570	2656
1	8664053	8664801	6.40978	5.93775	1	1	AT1G24450	648		1	23199836	23200082	1.39303	1.3438	0	1	AT1G62660	246
1	8665809	8666607	6.3107	5.95029	1	1	AT1G24460	733		1	23201739	23203450	0.890049	1.26552	1	1	AT1G62660	1711
1	8682188	8683073	4.65886	4.9599	1	1	AT1G24490	839		1	23211605	23213702	2.4816	1.85909	1	1	AT1G62695	979
1	8687453	8688301	5.87626	5.07015	1	1	AT1G24510	794		1	23215251	23227013	6.79	6.54842	1	1	AT1G62700	1698
1	8693158	8694243	3.14824	2.48234	1	1	AT1G24530	1016		1	23215251	23227013	6.79	6.54842	1	1	AT1G62710	3042
1	8702302	8703330	5.75504	5.08637	1	1	AT1G24560	945		1	23237645	23240206	1.9398	2.16864	1	1	AT1G62760	867
1	8709995	8711417	3.99804	4.28117	1	1	AT1G24575	381		1	23242934	23244441	1.92065	1.89221	1	1		0
1	8709995	8711417	3.99804	4.28117	1	1	AT1G24580	644		1	23245371	23248194	2.81797	2.50897	1	1	AT1G62770	1004
1	8722081	8722803	4.98081	4.97238	1	1	AT1G24610	665		1	23255615	23256136	0.991234	1.00377	1	1	AT1G62800	521
1	8725925	8727257	4.72646	4.80618	1	1	AT1G24625	1287		1	23260221	23261801	1.03562	1.28099	0	1	AT1G62810	1580
1	8741874	8742835	5.86223	6.0941	1	1	AT1G24706	895		1	23268613	23270736	2.32485	2.08304	1	1		0
1	8755810	8756695	9.02879	10.6444	1	1		0		1	23310500	23313958	1.84233	1.73658	1	1	AT1G62940	2212
1	8762512	8763506	4.08601	4.77913	1	1	AT1G24764	843		1	23327584	23335212	4.37588	3.97965	1	1	AT1G62975	1926
1	8838788	8839599	4.48328	4.34733	1	1	AT1G25220	761		1	23327584	23335212	4.37588	3.97965	1	1	AT1G62978	146
1	8841621	8842203	1.4244	1.35495	1	1	AT1G25230	582		1	23327584	23335212	4.37588	3.97965	1	1	AT1G62980	1434
1	8855241	8855910	6.18025	6.38935	1	1	AT1G25260	631		1	23327584	23335212	4.37588	3.97965	1	1	AT1G62981	1580
1	8860654	8862361	2.68991	2.73017	1	1	AT1G25275	693		1	23336182	23342009	6.34524	5.88978	1	1	AT1G62990	3323
1	8863802	8864990	8.18117	9.38625	1	1	AT1G25280	1188		1	23345010	23347672	4.73251	3.83043	1	1	AT1G63005	134
1	8867051	8867787	3.97848	3.51348	1	1	AT1G25290	679		1	23345010	23347672	4.73251	3.83043	1	1	AT1G63010	111
1	8877810	8878623	3.01924	3.5641	1	1	AT1G25320	766		1	23364521	23367200	4.9036	5.18352	1	1		0
1	8893562	8894904	4.63951	5.19853	1	1	AT1G25350	699		1	23368151	23370526	3.10347	2.67348	1	1	AT1G63030	259
1	8893562	8894904	4.63951	5.19853	1	1	AT1G25360	476		1	23371445	23375781	8.03243	7.20597	1	1	AT1G63040	628
1	8897956	8899148	3.4899	3.14644	1	1	AT1G25370	1146		1	23378516	23387916	4.80397	4.36944	1	1	AT1G63060	999
1	8902595	8904192	5.73775	5.64686	1	1	AT1G25375	662		1	23378516	23387916	4.80397	4.36944	1	1	AT1G63070	1843
1	8902595	8904192	5.73775	5.64686	1	1	AT1G25380	722		1	23378516	23387916	4.80397	4.36944	1	1	AT1G63080	285
1	8907725	8909193	5.28751	4.79195	1	1	AT1G25390	1129		1	23378516	23387916	4.80397	4.36944	1	1	AT1G63055	1004
1	8911396	8912401	4.98847	4.65531	1	1	AT1G25400	1005		1	23378516	23387916	4.80397	4.36944	1	1	AT1G63057	3324
1	8916006	8916792	6.78042	6.25327	1	1	AT1G25420	733		1	23393419	23394467	3.76985	2.55961	1	1		0
1	8922752	8923833	2.04516	2.50762	1	1	AT1G25425	579		1	23403326	23404645	4.10274	4.31162	1	1	AT1G63105	368
1	8933367	8935546	7.98241	7.02764	1	1	AT1G25440	1744		1	23416828	23418208	1.60607	1.61128	1	1	AT1G63140	714
1	8939646	8939905	1.49839	0.994477	1	0	AT1G25450	259		1	23430282	23445856	5.8264	6.01931	1	1	AT1G63190	1167
1	8939987	8940184	1.32616	1.20678	0	1	AT1G25450	197		1	23430282	23445856	5.8264	6.01931	1	1	AT1G63200	970
1	8945687	8946721	6.25636	6.15202	1	1	AT1G25470	941		1	23430282	23445856	5.8264	6.01931	1	1	AT1G63205	988
1	8945687	8946721	6.25636	6.15202	1	1	AT1G25472	941		1	23430282	23445856	5.8264	6.01931	1	1	AT1G63206	1289
1	8948384	8949152	3.25791	3.38785	1	1	AT1G25480	687		1	23430282	23445856	5.8264	6.01931	1	1	AT1G63210	2168
1	8951121	8951912	9.96299	8.93379	1	1	AT1G25490	710		1	23449089	23449399	1.71399	0.782941	1	0	AT1G63220	310
1	8957329	8958066	3.85039	4.94658	1	1	AT1G25500	649		1	23459523	23461058	2.34066	2.52427	1	1	AT1G63245	242
1	8959531	8960010	1.8084	1.12996	1	1	AT1G25510	479		1	23474309	23480894	4.58229	4.04581	1	1	AT1G63295	1223
1	8960378	8960786	1.58492	1.29815	1	1	AT1G25510	408		1	23488003	23488941	1.42	1.64321	1	1	AT1G63320	57
1	8962063	8962840	6.93077	6.22653	1	1	AT1G25520	715		1	23510243	23513918	4.86856	4.30754	1	1	AT1G63410	1754
1	8973891	8974765	6.6308	6.45343	1	1	AT1G25540	769		1	23527846	23528382	1.43135	1.77864	1	0	AT1G63440	536
1	8976417	8978230	8.31568	9.66343	1	1	AT1G25550	1659		1	23530896	23534191	2.1286	2.44773	1	1	AT1G63440	213
1	8981578	8983107	5.50617	5.03502	1	1	AT1G25560	1364		1	23530896	23534191	2.1286	2.44773	1	1	AT1G63450	2782
1	8994440	8995573	5.41844	4.59301	1	1	AT1G25570	1056		1	23570777	23575131	3.85142	4.06051	1	1	AT1G63550	330
1	8999099	8999945	6.05292	6.72584	1	1	AT1G25580	761		1	23570777	23575131	3.85142	4.06051	1	1	AT1G63560	1184
1	9003972	9004716	6.85743	8.00545	1	1	AT1G25682	674		1	23577646	23577825	1.14559	1.21036	1	0	AT1G63580	179
1	9020363	9021097	4.35739	4.58181	1	1	AT1G26090	717		1	23580436	23582939	1.60254	2.37182	1	1	AT1G63590	266
1	9023184	9024143	2.89979	2.87293	1	1	AT1G26100	897		1	23580436	23582939	1.60254	2.37182	1	1	AT1G63600	912
1	9026922	9027828	7.46472	8.2586	1	1	AT1G26110	864		1	23596216	23600244	3.70816	3.04466	1	1	AT1G63650	831
1	9030692	9031610	3.83174	4.82329	1	1	AT1G26120	793		1	23623429	23624459	1.02444	1.06507	1	1		0
1	9032964	9033785	5.09151	5.48344	1	1	AT1G26130	567		1	23631010	23633868	2.25579	2.66853	1	1	AT1G63710	1690
1	9042767	9043639	5.39881	5.72097	1	1	AT1G26150	521		1	23676980	23682340	3.60736	2.86491	1	1		0
1	9046310	9047036	5.3926	5.97312	1	1	AT1G26160	669		1	23719599	23728945	4.63744	4.61891	1	1	AT1G63910	1991
1	9053954	9055565	5.55167	5.11515	1	1	AT1G26170	635		1	23719599	23728945	4.63744	4.61891	1	1	AT1G63920	1075
1	9053954	9055565	5.55167	5.11515	1	1	AT1G26180	821		1	23719599	23728945	4.63744	4.61891	1	1	AT1G63930	1054
1	9060335	9061189	6.16888	5.6071	1	1	AT1G26190	751		1	23745516	23750961	6.01229	5.27375	1	1	AT1G64000	1749
1	9066614	9068440	1.99403	2.41673	1	1	AT1G26210	1168		1	23745516	23750961	6.01229	5.27375	1	1	AT1G64010	77
1	9070966	9072338	6.14274	5.71771	1	1	AT1G26220	721		1	23752300	23757799	6.43227	6.18498	1	1	AT1G64030	1475
1	9070966	9072338	6.14274	5.71771	1	1	AT1G26230	82		1	23752300	23757799	6.43227	6.18498	1	1	AT1G64035	2240
1	9074620	9075371	3.68302	3.44492	1	1	AT1G26230	751		1	23767087	23771859	6.91925	6.16771	1	1	AT1G64060	2085
1	9075971	9076863	6.5209	7.9497	1	1	AT1G26233	134		1	23779827	23781757	1.73662	2.07904	1	0	AT1G64070	1808
1	9075971	9076863	6.5209	7.9497	1	1	AT1G26230	772		1	23813937	23814978	1.6087	1.70061	1	0	AT1G64160	829
1	9086794	9087613	2.87855	2.85489	1	1	AT1G26260	760		1	23835661	23838760	2.9656	3.52907	1	1	AT1G64235	371
1	9091627	9092490	7.98211	6.67187	1	1	AT1G26270	830		1	23835661	23838760	2.9656	3.52907	1	1	AT1G64240	1199
1	9098980	9099883	5.28148	5.27746	1	1	AT1G26300	774		1	23844804	23846779	2.72232	4.88172	1	0	AT1G64255	1825
1	9107684	9107891	0.683174	1.26704	0	1	AT1G26330	207		1	23857521	23862673	3.5268	2.9447	1	1	AT1G64290	967
1	9113813	9114515	5.47132	4.82115	1	1	AT1G26340	615		1	23857521	23862673	3.5268	2.9447	1	1	AT1G64295	1070
1	9124895	9125612	7.53037	6.69073	1	1	AT1G26370	662		1	23877259	23879887	3.12221	2.9187	1	1	AT1G64340	1762
1	9145496	9146106	4.86624	5.15026	1	1	AT1G26440	554		1	23888269	23889901	1.74128	2.01052	1	1	AT1G64370	741
1	9151639	9152663	4.76882	4.51085	1	1	AT1G26460	931		1	23888269	23889901	1.74128	2.01052	1	1	AT1G64360	264
1	9155045	9155760	5.24149	4.91796	1	1	AT1G26470	669		1	23892549	23892936	1.46375	1.4082	0	1		0
1	9158293	9159238	4.20938	4.39447	1	1	AT1G26500	858		1	23894227	23894953	1.46998	1.35429	1	1		0
1	9165001	9166153	4.5733	4.14972	1	1	AT1G26520	899		1	23896065	23897779	3.62974	3.13626	1	0		0
1	9165001	9166153	4.5733	4.14972	1	1	AT1G26530	793		1	23898573	23899791	1.79641	1.33198	1	0		0
1	9170573	9170968	2.23265	1.76796	1	1	AT1G26540	361		1	23903160	23908009	2.35407	2.13452	1	1		0
1	9171058	9171807	6.9523	8.12669	1	1	AT1G26550	677		1	23919487	23921100	1.32568	1.0812	1	0	AT1G64400	296
1	9178285	9180212	4.54988	5.03868	1	1	AT1G26560	1834		1	23923723	23925123	1.54226	1.44775	1	1	AT1G64405	604
1	9182173	9182721	2.11065	2.40332	1	1	AT1G26570	517		1	23948348	23951657	5.62699	4.84495	1	1	AT1G64480	1403
1	9184590	9185618	7.29389	9.25638	1	1	AT1G26580	1012		1	23963625	23965367	3.36956	2.92751	1	1		0
1	9189276	9189525	1.10513	1.5241	0	1		0		1	23966402	23968510	1.45662	1.83188	1	1	AT1G64540	1516
1	9198805	9199739	8.40713	12.5497	1	1	AT1G26620	864		1	23988921	23995460	4.27979	3.98479	1	1	AT1G64585	164
1	9205800	9206744	6.83521	7.93854	1	1	AT1G26630	908		1	23988921	23995460	4.27979	3.98479	1	1	AT1G64590	1927
1	9209292	9210839	6.12104	6.26936	1	1	AT1G26650	750		1	24003451	24010852	3.71986	3.80221	1	1	AT1G64620	1702
1	9209292	9210839	6.12104	6.26936	1	1	AT1G26640	610		1	24012191	24016278	3.76473	3.0121	1	1		0
1	9211693	9212366	5.49268	4.47919	1	1	AT1G26660	626		1	24031502	24031917	0.747238	1.29056	1	0	AT1G64670	415
1	9214092	9214644	4.01308	3.7921	1	1	AT1G26665	470		1	24039688	24042707	1.47717	1.48211	1	1	AT1G64700	785
1	9215855	9216649	6.56765	6.73138	1	1	AT1G26670	748		1	24061733	24062144	0.48522	1.61564	0	1	AT1G64780	411
1	9224938	9225822	4.03802	5.17183	1	1	AT1G26690	837		1	24083301	24083591	1.03345	0.822949	1	0	AT1G64790	127
1	9241302	9241554	1.40194	1.32597	0	1	AT1G26730	119		1	24084501	24085866	1.72155	1.55097	0	1	AT1G64800	347
1	9242169	9242648	3.32593	3.16395	1	1	AT1G26730	479		1	24102896	24105415	3.43151	3.54632	1	1	AT1G64870	914
1	9245971	9247406	5.54615	4.93466	1	1	AT1G26740	632		1	24113393	24126429	2.94447	3.34237	1	1	AT1G64900	1591
1	9245971	9247406	5.54615	4.93466	1	1	AT1G26750	619		1	24113393	24126429	2.94447	3.34237	1	1	AT1G64910	1610
1	9250704	9251727	4.58444	4.19815	1	1	AT1G26761	940		1	24113393	24126429	2.94447	3.34237	1	1	AT1G64920	1358
1	9259617	9260986	2.48199	2.71276	1	1	AT1G26770	1369		1	24113393	24126429	2.94447	3.34237	1	1	AT1G64930	1535
1	9274349	9275186	3.23555	3.12026	1	1	AT1G26790	837		1	24113393	24126429	2.94447	3.34237	1	1	AT1G64940	1535
1	9285223	9286330	4.1315	3.73871	1	1	AT1G26800	1101		1	24164330	24168293	3.22343	3.24549	1	1	AT1G65050	1349
1	9289384	9290035	7.34489	6.67654	1	1	AT1G26810	585		1	24164330	24168293	3.22343	3.24549	1	1	AT1G65060	1091
1	9295644	9296484	6.84275	8.28443	1	1	AT1G26830	748		1	24182936	24183141	1.10307	1.24103	1	0	AT1G65090	205
1	9298811	9299279	1.52023	1.30852	1	1	AT1G26840	468		1	24189016	24189994	2.09338	1.20773	1	0	AT1G65113	530
1	9303217	9304252	7.78247	8.08841	1	1	AT1G26850	1035		1	24204961	24207057	1.53006	1.70641	1	1	AT1G65150	814
1	9316025	9316780	6.64499	6.61856	1	1	AT1G26880	704		1	24204961	24207057	1.53006	1.70641	1	1	AT1G65160	833
1	9320807	9322192	5.15729	6.04999	1	1	AT1G26900	667		1	24211350	24215181	2.65547	3.22919	1	1	AT1G65180	2129
1	9320807	9322192	5.15729	6.04999	1	1	AT1G26910	542		1	24218023	24220425	1.46432	1.67114	1	1	AT1G65200	1955
1	9329447	9330646	5.55645	7.93765	1	1	AT1G26920	886		1	24225039	24225888	1.43826	1.53779	1	1	AT1G65210	776
1	9336773	9337803	3.61093	4.23723	1	1	AT1G26930	1013		1	24253848	24259396	3.29949	3.11211	1	1	AT1G65300	836
1	9343055	9343736	5.67048	5.98758	1	1	AT1G26940	610		1	24253848	24259396	3.29949	3.11211	1	1	AT1G65310	1257
1	9351389	9351820	1.54152	2.38407	1	1	AT1G26945	366		1	24264478	24272502	3.77387	3.91487	1	1	AT1G65330	839
1	9352205	9352369	1.23625	1.03535	1	0	AT1G26945	164		1	24264478	24272502	3.77387	3.91487	1	1	AT1G65340	1511
1	9355937	9357111	2.20469	2.98625	1	1	AT1G26960	1174		1	24264478	24272502	3.77387	3.91487	1	1	AT1G65342	424
1	9373949	9374607	6.47592	6.3225	1	1	AT1G27000	658		1	24277502	24284083	3.51104	3.08931	1	1	AT1G65352	526
1	9378629	9379125	1.39476	1.69485	1	1	AT1G27020	496		1	24277502	24284083	3.51104	3.08931	1	1	AT1G65360	814
1	9393653	9395372	3.80926	3.60318	1	1	AT1G27050	902		1	24277502	24284083	3.51104	3.08931	1	1	AT1G65365	1567
1	9393653	9395372	3.80926	3.60318	1	1	AT1G27060	349		1	24285549	24286120	1.36779	1.11865	1	0	AT1G65370	571
1	9398477	9399578	4.91001	5.61135	1	1	AT1G27070	976		1	24289882	24294317	3.10014	3.42086	0	1	AT1G65385	1142
1	9404896	9406395	5.28815	4.75561	1	1	AT1G27090	1360		1	24289882	24294317	3.10014	3.42086	0	1	AT1G65390	1839
1	9407580	9408746	7.94878	6.49315	1	1	AT1G27100	1166		1	24315610	24319541	4.38487	5.09021	1	1	AT1G65450	3250
1	9409932	9411247	3.89687	3.69449	1	1	AT1G27100	1240		1	24324988	24325698	1.99264	1.44097	1	1		0
1	9415536	9415984	2.0698	2.14865	1	1	AT1G27110	448		1	24327065	24334916	3.62094	3.27887	1	1	AT1G65480	2506
1	9421055	9422285	7.14284	5.64863	1	1	AT1G27120	1108		1	24336029	24346530	4.80972	4.28625	1	1	AT1G65481	713
1	9425534	9426433	2.96544	2.78062	1	1	AT1G27130	899		1	24336029	24346530	4.80972	4.28625	1	1	AT1G65483	1248
1	9428992	9429714	6.22581	5.48182	1	1	AT1G27150	667		1	24347752	24348079	1.63951	0.88577	1	0	AT1G65484	327
1	9434418	9434915	1.78562	1.63433	1	1	AT1G27170	497		1	24352927	24354114	1.73659	1.36388	1	1		0
1	9441130	9441942	4.09847	3.79084	1	1	AT1G27180	812		1	24354908	24360990	2.46174	2.23477	1	1	AT1G65490	443
1	9447792	9448894	6.61825	6.25202	1	1	AT1G27190	1033		1	24354908	24360990	2.46174	2.23477	1	1	AT1G65500	749
1	9450564	9451796	6.48589	6.40823	1	1	AT1G27200	1186		1	24354908	24360990	2.46174	2.23477	1	1	AT1G65510	628
1	9456179	9458140	4.40939	3.3097	1	1	AT1G27210	1847		1	24368965	24370113	1.47775	1.49311	1	1	AT1G65550	1148
1	9477832	9478707	5.02047	4.78751	1	1	AT1G27285	875		1	24373987	24377010	4.54906	4.57883	1	1	AT1G65570	1748
1	9478768	9479618	4.60256	4.33894	1	1	AT1G27285	850		1	24396439	24414451	6.90784	6.7138	1	1	AT1G65620	2826
1	9481506	9482819	8.59075	8.70084	1	1	AT1G27290	1287		1	24396439	24414451	6.90784	6.7138	1	1	AT1G65630	2526
1	9483212	9483959	4.8348	4.09553	1	1	AT1G27300	747		1	24396439	24414451	6.90784	6.7138	1	1	AT1G65642	520
1	9485132	9485952	5.31189	3.56849	1	1	AT1G27310	764		1	24396439	24414451	6.90784	6.7138	1	1	AT1G65640	2676
1	9487012	9488587	7.17465	6.76175	1	1	AT1G27320	807		1	24421874	24432935	3.40556	3.50074	1	1	AT1G65670	1960
1	9492949	9493930	3.9351	4.80055	1	1	AT1G27330	966		1	24421874	24432935	3.40556	3.50074	1	1	AT1G65680	1133
1	9495484	9496424	6.86851	5.54802	1	1	AT1G27340	904		1	24421874	24432935	3.40556	3.50074	1	1	AT1G65681	1795
1	9498791	9499494	7.40981	7.81204	1	1	AT1G27350	634		1	24421874	24432935	3.40556	3.50074	1	1	AT1G65690	1505
1	9500867	9501492	4.61231	3.61935	1	1	AT1G27360	415		1	24442010	24456137	4.38297	4.11127	1	1	AT1G65740	1115
1	9501806	9502719	2.76853	2.24749	1	1	AT1G27360	913		1	24442010	24456137	4.38297	4.11127	1	1	AT1G65750	1365
1	9506731	9507698	3.10027	3.55652	1	1	AT1G27370	967		1	24442010	24456137	4.38297	4.11127	1	1	AT1G65730	3787
1	9507760	9508570	5.4623	6.61443	1	1	AT1G27370	721		1	24458242	24467764	2.16193	2.56579	1	1	AT1G65750	197
1	9508679	9508864	1.35499	1.76164	0	1	AT1G27380	119		1	24458242	24467764	2.16193	2.56579	1	1	AT1G65760	1124
1	9512168	9512916	5.28254	5.29062	1	1	AT1G27385	692		1	24458242	24467764	2.16193	2.56579	1	1	AT1G65780	3930
1	9514313	9515883	6.22653	6.2658	1	1	AT1G27390	688		1	24458242	24467764	2.16193	2.56579	1	1	AT1G65770	1082
1	9514313	9515883	6.22653	6.2658	1	1	AT1G27400	748		1	24481527	24482893	2.08515	1.79103	1	1		0
1	9517077	9517760	4.28759	3.91644	1	1	AT1G27410	559		1	24494734	24514946	3.78994	4.21869	1	1	AT1G65850	3808
1	9526338	9527258	6.3386	5.84227	1	1	AT1G27430	590		1	24494734	24514946	3.78994	4.21869	1	1	AT1G65860	3679
1	9528334	9528942	5.11143	4.58564	1	1	AT1G27435	544		1	24494734	24514946	3.78994	4.21869	1	1	AT1G65870	569
1	9530791	9531459	4.32201	4.76367	1	1	AT1G27440	584		1	24494734	24514946	3.78994	4.21869	1	1	AT1G65875	1617
1	9532224	9532863	4.23467	4.88293	1	1	AT1G27450	639		1	24494734	24514946	3.78994	4.21869	1	1	AT1G65890	2202
1	9534446	9535224	3.71737	4.20443	1	1	AT1G27460	692		1	24494734	24514946	3.78994	4.21869	1	1	AT1G65880	2109
1	9543546	9544347	4.93108	4.98631	1	1	AT1G27470	746		1	24519613	24525253	5.13621	5.53215	1	1	AT1G65907	92
1	9544443	9545363	5.26899	5.51068	1	1	AT1G27480	849		1	24519613	24525253	5.13621	5.53215	1	1	AT1G65910	3373
1	9553593	9554300	4.6187	3.85737	1	1	AT1G27500	546		1	24519613	24525253	5.13621	5.53215	1	1	AT1G65920	151
1	9557444	9558442	5.69999	5.95808	1	1	AT1G27510	923		1	24530845	24536542	3.55162	2.96838	1	1		0
1	9558523	9559338	6.05749	6.05334	1	1	AT1G27520	703		1	24544281	24544455	1.22316	1.24103	1	0		0
1	9563239	9564098	5.52824	5.52365	1	1	AT1G27530	724		1	24561822	24583785	5.03628	4.53825	1	1	AT1G65985	5977
1	9567479	9567953	10.5847	8.15562	1	1	AT1G27540	427		1	24561822	24583785	5.03628	4.53825	1	1	AT1G65990	1868
1	9592046	9592851	5.89013	5.35812	1	1	AT1G27590	723		1	24561822	24583785	5.03628	4.53825	1	1	AT1G66000	1094
1	9604986	9606163	4.21885	3.82422	1	1	AT1G27600	1115		1	24561822	24583785	5.03628	4.53825	1	1	AT1G66020	2632
1	9611072	9611764	6.1618	6.61486	1	1	AT1G27630	661		1	24561822	24583785	5.03628	4.53825	1	1	AT1G66030	503
1	9614508	9615311	8.18589	7.13156	1	1	AT1G27640	398		1	24561822	24583785	5.03628	4.53825	1	1	AT1G66010	357
1	9614508	9615311	8.18589	7.13156	1	1	AT1G27650	760		1	24586010	24589262	4.65761	4.10925	1	1	AT1G66040	671
1	9631236	9632100	3.12465	3.37616	1	1	AT1G27680	815		1	24586010	24589262	4.65761	4.10925	1	1	AT1G66045	525
1	9636508	9637489	5.22357	4.27647	1	1	AT1G27690	895		1	24593198	24594701	1.80356	1.48815	1	1	AT1G66060	786
1	9638931	9639596	5.27288	6.08482	1	1	AT1G27695	572		1	24602119	24609855	2.89463	2.802	1	1	AT1G66090	2617
1	9641178	9641952	6.23004	5.51541	1	1	AT1G27700	723		1	24602119	24609855	2.89463	2.802	1	1	AT1G66100	866
1	9646996	9647484	3.10349	2.72728	1	1	AT1G27720	380		1	24602119	24609855	2.89463	2.802	1	1	AT1G66110	761
1	9647603	9649075	4.17068	4.14734	1	1	AT1G27730	932		1	24611766	24614737	2.35052	3.02521	1	1	AT1G66120	2117
1	9657292	9658084	6.51477	5.62641	1	1	AT1G27750	699		1	24617447	24620559	3.92896	3.78408	1	1	AT1G66140	722
1	9662072	9662943	5.41625	3.71175	1	1	AT1G27752	858		1	24624704	24627606	2.11595	1.85057	1	1		0
1	9668543	9670167	6.46225	5.9601	1	1	AT1G27760	1583		1	24629054	24629360	1.87699	0.78525	1	0		0
1	9675200	9676276	5.72371	5.63644	1	1	AT1G27770	957		1	24650274	24651764	1.97409	2.09007	1	1		0
[truncated: 16,672 more rows]
