# Supplementary material for: Temporal dynamics of gene expression and histone marks at the Arabidopsis shoot meristem during flowering
Source: Nat Commun. 2017 May 17;8:15120. doi: 10.1038/ncomms15120 (PMC5442315; doi:10.1038/ncomms15120)
Supplement: Supplementary Data 11 — GO enrichments in molecular functions of H-state, E-state, and H/E-state genes. [file ncomms15120-s12.xlsx]

## Sheet: 1. H-state
Supplementary Data 11. GO enrichments in molecular functions of H-state, E-state, and H/E-state genes.
List 1: GO enrichments in molecular functions of genes at H-state at least at one time point, but never at E-state.
Note:
Analysis Type:	PANTHER Overrepresentation Test (release 20150430)
Annotation Version and Release Date:	GO Ontology database Released 2015-08-06
Analyzed List:	upload_1 (Arabidopsis thaliana)
Reference List:	Arabidopsis thaliana (all genes in database)
Bonferroni correction:	TRUE
Gene ID	GO molecular function complete	Arabidopsis thaliana - REFLIST (26684)	upload_1 (686)	upload_1 (expected)	upload_1 (over/under)	upload_1 (fold Enrichment)	upload_1 (P-value)
AT1G01030	nucleic acid binding transcription factor activity (GO:0001071)	1163	101	29.9	+	3.38	3.74e-23
AT1G01180	transcription factor activity, sequence-specific DNA binding (GO:0003700)	1163	101	29.9	+	3.38	3.74e-23
AT1G01250	sequence-specific DNA binding (GO:0043565)	256	20	6.58	+	3.04	0.0194
AT1G01420	protein dimerization activity (GO:0046983)	355	24	9.13	+	2.63	0.03
AT1G01453	DNA binding (GO:0003677)	1618	100	41.6	+	2.4	9.62e-13
AT1G01630	nucleic acid binding (GO:0003676)	2614	114	67.2	+	1.7	2.37e-05
AT1G02070	Unclassified (UNCLASSIFIED)	7719	184	198.44	-	0.93	0
AT1G02810
AT1G02813
AT1G03710
AT1G03800
AT1G04250
AT1G04445
AT1G05300
AT1G05420
AT1G05770
AT1G05780
AT1G06980
AT1G07430
AT1G08465
AT1G09350
AT1G10360
AT1G10657
AT1G11210
AT1G11220
AT1G11470
AT1G11580
AT1G11740
AT1G12030
AT1G12070
AT1G12080
AT1G12090
AT1G12110
AT1G12130
AT1G12150
AT1G12160
AT1G12630
AT1G12940
AT1G12980
AT1G13670
AT1G13710
AT1G14600
AT1G14700
AT1G15840
AT1G16390
AT1G16410
AT1G16530
AT1G16930
AT1G17060
AT1G18290
AT1G18835
AT1G19190
AT1G19230
AT1G19620
AT1G19670
AT1G19960
AT1G20070
AT1G20500
AT1G20900
AT1G22110
AT1G22340
AT1G22400
AT1G22600
AT1G22710
AT1G22910
AT1G23050
AT1G23120
AT1G23205
AT1G23400
AT1G23410
AT1G23560
AT1G24000
AT1G24140
AT1G25250
AT1G25422
AT1G26780
AT1G26920
AT1G27660
AT1G27730
AT1G28310
AT1G28360
AT1G28400
AT1G30100
AT1G30135
AT1G30160
AT1G30650
AT1G30740
AT1G30840
AT1G31040
AT1G31290
AT1G31310
AT1G32240
AT1G33102
AT1G33600
AT1G33610
AT1G35140
AT1G35210
AT1G35230
AT1G35830
AT1G43790
AT1G43800
AT1G44350
AT1G44414
AT1G44740
AT1G44830
AT1G45145
AT1G46480
AT1G46768
AT1G47655
AT1G48745
AT1G49000
AT1G49330
AT1G51500
AT1G52880
AT1G53700
AT1G54120
AT1G55420
AT1G55580
AT1G58050
AT1G58420
AT1G59700
AT1G61660
AT1G62360
AT1G62500
AT1G62540
AT1G62660
AT1G63360
AT1G63930
AT1G64670
AT1G64900
AT1G65060
AT1G65370
AT1G65730
AT1G65850
AT1G65870
AT1G65890
AT1G66190
AT1G66650
AT1G67030
AT1G67710
AT1G67770
AT1G68130
AT1G68460
AT1G68520
AT1G68840
AT1G69050
AT1G69160
AT1G69310
AT1G69600
AT1G69890
AT1G70260
AT1G70830
AT1G70895
AT1G70920
AT1G71890
AT1G72100
AT1G72130
AT1G72200
AT1G72430
AT1G72860
AT1G72870
AT1G73620
AT1G73850
AT1G73870
AT1G74020
AT1G74660
AT1G75450
AT1G75490
AT1G75500
AT1G75520
AT1G75710
AT1G76110
AT1G76410
AT1G76420
AT1G76610
AT1G77200
AT1G78815
AT1G78820
AT1G78840
AT1G78970
AT1G79160
AT1G79170
AT1G79360
AT1G79760
AT1G79850
AT1G80110
AT1G80130
AT1G80340
AT1G80580
AT2G01023
AT2G01300
AT2G02060
AT2G02080
AT2G02130
AT2G03710
AT2G04080
AT2G04100
AT2G05520
AT2G07739
AT2G13820
AT2G13960
AT2G14290
AT2G15050
AT2G15318
AT2G15400
AT2G16570
AT2G16760
AT2G16850
AT2G16890
AT2G17780
AT2G18600
AT2G18620
AT2G18969
AT2G18970
AT2G19310
AT2G20570
AT2G21180
AT2G21235
AT2G21260
AT2G21780
AT2G21840
AT2G21850
AT2G22170
AT2G22330
AT2G22590
AT2G22770
AT2G22800
AT2G22970
AT2G22980
AT2G23100
AT2G23760
AT2G24260
AT2G24810
AT2G24850
AT2G25450
AT2G25510
AT2G25790
AT2G26040
AT2G26870
AT2G27385
AT2G27690
AT2G27880
AT2G28590
AT2G28660
AT2G28870
AT2G29310
AT2G29320
AT2G30370
AT2G30420
AT2G30760
AT2G30766
AT2G32100
AT2G32540
AT2G32690
AT2G32960
AT2G34140
AT2G34210
AT2G34830
AT2G35000
AT2G35270
AT2G35290
AT2G35640
AT2G35700
AT2G36026
AT2G36030
AT2G36050
AT2G36080
AT2G36120
AT2G36970
AT2G36990
AT2G37000
AT2G37040
AT2G37100
AT2G37530
AT2G38500
AT2G39010
AT2G39250
AT2G40330
AT2G40900
AT2G41130
AT2G41370
AT2G41475
AT2G41660
AT2G41940
AT2G42110
AT2G42140
AT2G42170
AT2G42380
AT2G42430
AT2G42540
AT2G43060
AT2G43140
AT2G43570
AT2G43660
AT2G44745
AT2G45050
AT2G45210
AT2G45660
AT2G45750
AT2G46160
AT2G46300
AT2G46690
AT2G46870
AT2G46970
AT2G47260
AT2G47485
AT2G47560
AT3G01080
AT3G01513
AT3G01516
AT3G04530
AT3G07260
AT3G09400
AT3G10000
AT3G10525
AT3G10526
AT3G10600
AT3G10960
AT3G11110
AT3G11150
AT3G11402
AT3G11580
AT3G11750
AT3G12410
AT3G12420
AT3G12430
AT3G12440
AT3G12460
AT3G12470
AT3G12970
AT3G13810
AT3G13960
AT3G14570
AT3G15250
AT3G15251
AT3G15356
AT3G15510
AT3G15540
AT3G15840
AT3G18010
AT3G18280
AT3G18282
AT3G18830
AT3G19270
AT3G19660
AT3G19710
AT3G20640
AT3G20960
AT3G21690
AT3G21740
AT3G21890
AT3G22142
AT3G22830
AT3G23050
AT3G23090
AT3G23120
AT3G23633
AT3G23635
AT3G24770
AT3G24780
AT3G25620
AT3G25640
AT3G25710
AT3G25770
AT3G25905
AT3G26110
AT3G26120
AT3G26760
AT3G27650
AT3G28590
AT3G28600
AT3G29370
AT3G29670
AT3G29680
AT3G30460
AT3G43110
AT3G43580
AT3G43790
AT3G43850
AT3G44400
AT3G45160
AT3G45260
AT3G46370
AT3G47980
AT3G48185
AT3G48280
AT3G48550
AT3G48700
AT3G49110
AT3G49120
AT3G49260
AT3G49580
AT3G49780
AT3G49950
AT3G50260
AT3G50470
AT3G50480
AT3G50740
AT3G50760
AT3G50870
AT3G51060
AT3G51420
AT3G51560
AT3G51570
AT3G52480
AT3G52525
AT3G52540
AT3G52740
AT3G53010
AT3G53232
AT3G53640
AT3G53650
AT3G53720
AT3G55230
AT3G55240
AT3G56220
AT3G56660
AT3G56710
AT3G56770
AT3G56810
AT3G56890
AT3G57130
AT3G57460
AT3G57540
AT3G57670
AT3G58120
AT3G58780
AT3G59270
AT3G59880
AT3G60670
AT3G60740
AT3G61150
AT3G61550
AT3G61840
AT3G61850
AT3G61898
AT3G61920
AT3G61970
AT3G63020
AT3G63110
AT3G63130
AT4G00050
AT4G00180
AT4G00390
AT4G00400
AT4G00480
AT4G00730
AT4G00870
AT4G00940
AT4G01140
AT4G01460
AT4G01930
AT4G02330
AT4G02660
AT4G03460
AT4G03610
AT4G06534
AT4G06744
AT4G08868
AT4G08950
AT4G09030
AT4G10260
AT4G11211
AT4G11320
AT4G11350
AT4G11400
AT4G11780
AT4G12290
AT4G12380
AT4G12382
AT4G12390
AT4G12980
AT4G13195
AT4G13510
AT4G14440
AT4G14465
AT4G14560
AT4G14690
AT4G14730
AT4G15150
AT4G15160
AT4G15280
AT4G15960
AT4G16447
AT4G16990
AT4G17695
AT4G17800
AT4G17810
AT4G18050
AT4G18350
AT4G18390
AT4G18610
AT4G18650
AT4G18930
AT4G22390
AT4G23020
AT4G23720
AT4G23870
AT4G23990
AT4G24060
AT4G24275
AT4G24480
AT4G25110
AT4G25410
AT4G25780
AT4G25960
AT4G27250
AT4G27330
AT4G27810
AT4G28190
AT4G28340
AT4G29120
AT4G29150
AT4G29610
AT4G30180
AT4G30410
AT4G30980
AT4G31875
AT4G32650
AT4G32780
AT4G32870
AT4G33040
AT4G33220
AT4G33560
AT4G35640
AT4G35650
AT4G36220
AT4G36870
AT4G37650
AT4G38040
AT4G38860
AT4G39410
AT4G39480
AT4G39580
AT4G39720
AT4G39950
AT5G02030
AT5G02420
AT5G02510
AT5G02750
AT5G02890
AT5G03010
AT5G03680
AT5G04330
AT5G04950
AT5G05060
AT5G06250
AT5G06380
AT5G06530
AT5G06710
AT5G07690
AT5G08360
AT5G09470
AT5G09970
AT5G10140
AT5G10180
AT5G10510
AT5G11530
AT5G11540
AT5G13220
AT5G13250
AT5G13790
AT5G13880
AT5G14010
AT5G14011
AT5G14690
AT5G14730
AT5G15060
AT5G15150
AT5G15830
AT5G15948
AT5G15950
AT5G16080
AT5G16230
AT5G16340
AT5G16560
AT5G17350
AT5G17800
AT5G17980
AT5G18460
AT5G19040
AT5G19110
AT5G20110
AT5G20630
AT5G20670
AT5G20740
AT5G20790
AT5G20820
AT5G21130
AT5G21280
AT5G21950
AT5G22390
AT5G22580
AT5G23010
AT5G23170
AT5G23210
AT5G23950
AT5G24420
AT5G24530
AT5G24580
AT5G25230
AT5G25440
AT5G25450
AT5G25810
AT5G25830
AT5G25990
AT5G26630
AT5G27890
AT5G27910
AT5G28300
AT5G28640
AT5G35600
AT5G35760
AT5G35770
AT5G37460
AT5G37470
AT5G38010
AT5G38120
AT5G38340
AT5G38710
AT5G38780
AT5G39020
AT5G39090
AT5G39240
AT5G39890
AT5G40380
AT5G40630
AT5G40800
AT5G41315
AT5G42200
AT5G42460
AT5G42630
AT5G42635
AT5G42750
AT5G43180
AT5G44050
AT5G44130
AT5G44160
AT5G44220
AT5G44390
AT5G44980
AT5G45000
AT5G45450
AT5G46370
AT5G46690
AT5G46730
AT5G46830
AT5G47500
AT5G47560
AT5G47600
AT5G48950
AT5G49170
AT5G49310
AT5G49520
AT5G49690
AT5G50120
AT5G50130
AT5G50915
AT5G51610
AT5G51795
AT5G52020
AT5G52250
AT5G52450
AT5G52570
AT5G52830
AT5G53110
AT5G53486
AT5G53730
AT5G53950
AT5G54250
AT5G54490
AT5G54610
AT5G56370
AT5G56860
AT5G57340
AT5G57390
AT5G58390
AT5G58500
AT5G59220
AT5G60200
AT5G60470
AT5G60900
AT5G61120
AT5G63180
AT5G63350
AT5G63450
AT5G64750
AT5G64780
AT5G65070
AT5G65080
AT5G65280
AT5G65340
AT5G65590
AT5G65790
AT5G66985
AT5G67010
AT5G67020
AT5G67060
AT5G67180
AT5G67450

## Sheet: 2. E-state
Supplementary Data 11. GO enrichments in molecular functions of H-state, E-state, and H/E-state genes.
List 2: GO enrichments in molecular functions of genes at E-state at least at one time point, but never at H-state.
Note:
Analysis Type:	PANTHER Overrepresentation Test (release 20150430)
Annotation Version and Release Date:	GO Ontology database Released 2015-08-06
Analyzed List:	upload_1 (Arabidopsis thaliana)
Reference List:	Arabidopsis thaliana (all genes in database)
Bonferroni correction:	TRUE
Gene ID	GO molecular function complete	Arabidopsis thaliana - REFLIST (26684)	upload_1 (8970)	upload_1 (expected)	upload_1 (over/under)	upload_1 (fold Enrichment)	upload_1 (P-value)
AT1G01040	poly(A) RNA binding (GO:0044822)	139	89	46.73	+	1.9	2.58e-05
AT1G01060	structural constituent of ribosome (GO:0003735)	290	177	97.49	+	1.82	2.56e-10
AT1G01080	RNA binding (GO:0003723)	766	445	257.5	+	1.73	3.4e-24
AT1G01090	structural molecule activity (GO:0005198)	370	214	124.38	+	1.72	1.45e-10
AT1G01100	translation factor activity, RNA binding (GO:0008135)	134	76	45.04	+	1.69	0.0178
AT1G01110	ligase activity (GO:0016874)	353	187	118.66	+	1.58	3.8e-06
AT1G01140	isomerase activity (GO:0016853)	206	107	69.25	+	1.55	0.0167
AT1G01150	protein binding (GO:0005515)	2024	957	680.38	+	1.41	1.04e-22
AT1G01160	nucleotide binding (GO:0000166)	1955	876	657.19	+	1.33	1.61e-14
AT1G01220	nucleoside phosphate binding (GO:1901265)	1955	876	657.19	+	1.33	1.61e-14
AT1G01230	small molecule binding (GO:0036094)	2038	913	685.09	+	1.33	3.18e-15
AT1G01260	purine ribonucleoside triphosphate binding (GO:0035639)	1341	594	450.79	+	1.32	2.39e-08
AT1G01300	ATP binding (GO:0005524)	1209	535	406.41	+	1.32	2.84e-07
AT1G01360	purine nucleotide binding (GO:0017076)	1428	621	480.03	+	1.29	1.45e-07
AT1G01430	purine ribonucleoside binding (GO:0032550)	1390	603	467.26	+	1.29	3.92e-07
AT1G01470	purine nucleoside binding (GO:0001883)	1390	603	467.26	+	1.29	3.92e-07
AT1G01471	adenyl nucleotide binding (GO:0030554)	1296	562	435.66	+	1.29	1.69e-06
AT1G01490	ribonucleoside binding (GO:0032549)	1391	603	467.59	+	1.29	4.36e-07
AT1G01500	nucleoside binding (GO:0001882)	1391	603	467.59	+	1.29	4.36e-07
AT1G01510	purine ribonucleotide binding (GO:0032555)	1397	603	469.61	+	1.28	8.13e-07
AT1G01540	ribonucleotide binding (GO:0032553)	1416	611	476	+	1.28	6.54e-07
AT1G01550	adenyl ribonucleotide binding (GO:0032559)	1265	544	425.24	+	1.28	9.23e-06
AT1G01620	carbohydrate derivative binding (GO:0097367)	1433	615	481.71	+	1.28	1.26e-06
AT1G01650	anion binding (GO:0043168)	1746	739	586.93	+	1.26	2.47e-07
AT1G01710	organic cyclic compound binding (GO:0097159)	4476	1783	1504.64	+	1.19	9.4e-12
AT1G01720	heterocyclic compound binding (GO:1901363)	4458	1773	1498.59	+	1.18	1.97e-11
AT1G01725	nucleic acid binding (GO:0003676)	2614	1027	878.71	+	1.17	0.000166
AT1G01730	binding (GO:0005488)	7711	2978	2592.1	+	1.15	4.73e-16
AT1G01760	transferase activity (GO:0016740)	2832	1093	952	+	1.15	0.00134
AT1G01770	ion binding (GO:0043167)	3988	1489	1340.59	+	1.11	0.009
AT1G01790	Unclassified (UNCLASSIFIED)	7719	2877	2594.79	+	1.11	0
AT1G01800	catalytic activity (GO:0003824)	6977	2532	2345.36	+	1.08	0.00525
AT1G01820	molecular_function (GO:0003674)	18965	6105	6375.21	-	0.96	2.85e-07
AT1G01860	nucleic acid binding transcription factor activity (GO:0001071)	1163	312	390.95	-	0.8	0.0161
AT1G01910	transcription factor activity, sequence-specific DNA binding (GO:0003700)	1163	312	390.95	-	0.8	0.0161
AT1G01920	hydrolase activity, hydrolyzing O-glycosyl compounds (GO:0004553)	314	67	105.55	-	0.63	0.0412
AT1G01930	carboxylic ester hydrolase activity (GO:0052689)	310	56	104.21	-	0.54	0.000167
AT1G01940	oxidoreductase activity, acting on NAD(P)H (GO:0016651)	201	32	67.57	-	0.47	0.00122
AT1G01950	oxidoreductase activity, acting on a sulfur group of donors (GO:0016667)	221	33	74.29	-	0.44	6.39e-05
AT1G01960	pectinesterase activity (GO:0030599)	124	16	41.68	-	0.38	0.00553
AT1G01990	oxygen binding (GO:0019825)	174	17	58.49	-	0.29	1.79e-07
AT1G02000	oxidoreductase activity, acting on a sulfur group of donors, NAD(P) as acceptor (GO:0016668)	145	8	48.74	-	< 0.2	6.71e-10
AT1G02010	protein-disulfide reductase activity (GO:0047134)	141	6	47.4	-	< 0.2	4.91e-11
AT1G02020
AT1G02060
AT1G02080
AT1G02090
AT1G02100
AT1G02110
AT1G02120
AT1G02130
AT1G02140
AT1G02145
AT1G02150
AT1G02170
AT1G02270
AT1G02280
AT1G02290
AT1G02305
AT1G02350
AT1G02370
AT1G02420
AT1G02475
AT1G02500
AT1G02560
AT1G02650
AT1G02660
AT1G02680
AT1G02720
AT1G02780
AT1G02840
AT1G02870
AT1G02880
AT1G02890
AT1G02910
AT1G02960
AT1G03000
AT1G03030
AT1G03040
AT1G03060
AT1G03080
AT1G03090
AT1G03130
AT1G03140
AT1G03150
AT1G03160
AT1G03180
AT1G03190
AT1G03220
AT1G03230
AT1G03250
AT1G03260
AT1G03270
AT1G03350
AT1G03360
AT1G03370
AT1G03380
AT1G03410
AT1G03430
AT1G03530
AT1G03560
AT1G03590
AT1G03600
AT1G03610
AT1G03630
AT1G03680
AT1G03730
AT1G03750
AT1G03760
AT1G03860
AT1G03870
AT1G03910
AT1G03930
AT1G03960
AT1G03970
AT1G04010
AT1G04020
AT1G04040
AT1G04050
AT1G04070
AT1G04080
AT1G04100
AT1G04120
AT1G04130
AT1G04140
AT1G04170
AT1G04190
AT1G04200
AT1G04210
AT1G04260
AT1G04270
AT1G04290
AT1G04300
AT1G04310
AT1G04340
AT1G04400
AT1G04410
AT1G04420
AT1G04430
AT1G04440
AT1G04480
AT1G04510
AT1G04520
AT1G04530
AT1G04540
AT1G04550
AT1G04555
AT1G04630
AT1G04635
AT1G04640
AT1G04690
AT1G04750
AT1G04770
AT1G04780
AT1G04810
AT1G04820
AT1G04830
AT1G04840
AT1G04850
AT1G04870
AT1G04910
AT1G04930
AT1G04940
AT1G04945
AT1G04950
AT1G04970
AT1G04985
AT1G05030
AT1G05055
AT1G05140
AT1G05150
AT1G05180
AT1G05190
AT1G05205
AT1G05210
AT1G05360
AT1G05380
AT1G05400
AT1G05470
AT1G05500
AT1G05520
AT1G05570
AT1G05630
AT1G05640
AT1G05670
AT1G05750
AT1G05790
AT1G05805
AT1G05830
AT1G05840
AT1G05870
AT1G05890
AT1G05900
AT1G05910
AT1G05940
AT1G05950
AT1G06000
AT1G06040
AT1G06070
AT1G06110
AT1G06140
AT1G06150
AT1G06200
AT1G06210
AT1G06220
AT1G06230
AT1G06240
AT1G06380
AT1G06390
AT1G06400
AT1G06420
AT1G06460
AT1G06470
AT1G06490
AT1G06500
AT1G06510
AT1G06515
AT1G06530
AT1G06560
AT1G06580
AT1G06590
AT1G06620
AT1G06630
AT1G06660
AT1G06670
AT1G06680
AT1G06700
AT1G06720
AT1G06730
AT1G06760
AT1G06770
AT1G06840
AT1G06850
AT1G06870
AT1G06890
AT1G06900
AT1G06910
AT1G06950
AT1G06960
AT1G07000
AT1G07010
AT1G07020
AT1G07030
AT1G07040
AT1G07080
AT1G07110
AT1G07130
AT1G07140
AT1G07200
AT1G07210
AT1G07220
AT1G07230
AT1G07240
AT1G07250
AT1G07280
AT1G07290
AT1G07310
AT1G07320
AT1G07360
AT1G07370
AT1G07420
AT1G07485
AT1G07490
AT1G07530
AT1G07615
AT1G07630
AT1G07650
AT1G07670
AT1G07700
AT1G07705
AT1G07740
AT1G07745
AT1G07750
AT1G07780
AT1G07790
AT1G07830
AT1G07840
AT1G07870
AT1G07890
AT1G07920
AT1G07930
AT1G07940
AT1G07950
AT1G07960
AT1G07970
AT1G07990
AT1G08010
AT1G08030
AT1G08070
AT1G08110
AT1G08130
AT1G08190
AT1G08200
AT1G08210
AT1G08220
AT1G08250
AT1G08280
AT1G08300
AT1G08315
AT1G08350
AT1G08360
AT1G08370
AT1G08380
AT1G08390
AT1G08400
AT1G08410
AT1G08420
AT1G08450
AT1G08460
AT1G08470
AT1G08480
AT1G08510
AT1G08520
AT1G08540
AT1G08550
AT1G08570
AT1G08640
AT1G08650
AT1G08680
AT1G08700
AT1G08710
AT1G08720
AT1G08750
AT1G08760
AT1G08770
AT1G08820
AT1G08830
AT1G08840
AT1G08845
AT1G08880
AT1G08910
AT1G08930
AT1G08940
AT1G08960
AT1G08970
AT1G09010
AT1G09070
AT1G09100
AT1G09130
AT1G09160
AT1G09195
AT1G09200
AT1G09210
AT1G09230
AT1G09250
AT1G09270
AT1G09290
AT1G09300
AT1G09320
AT1G09330
AT1G09340
AT1G09470
AT1G09520
AT1G09530
AT1G09570
AT1G09575
AT1G09580
AT1G09590
AT1G09620
AT1G09660
AT1G09690
AT1G09700
AT1G09710
AT1G09730
AT1G09740
AT1G09750
AT1G09760
AT1G09770
AT1G09780
AT1G09795
AT1G09812
AT1G09815
AT1G09830
AT1G09840
AT1G09850
AT1G09920
AT1G09940
AT1G09950
AT1G09960
AT1G09970
AT1G09980
AT1G09995
AT1G10000
AT1G10020
AT1G10090
AT1G10095
AT1G10130
AT1G10150
AT1G10180
AT1G10200
AT1G10280
AT1G10290
AT1G10310
AT1G10320
AT1G10330
AT1G10350
AT1G10390
AT1G10410
AT1G10430
AT1G10450
AT1G10470
AT1G10500
AT1G10510
AT1G10570
AT1G10590
AT1G10600
AT1G10630
AT1G10700
AT1G10720
AT1G10730
AT1G10740
AT1G10820
AT1G10830
AT1G10840
AT1G10850
AT1G10865
AT1G10870
AT1G10910
AT1G10940
AT1G10950
AT1G10960
AT1G10990
AT1G11020
AT1G11050
AT1G11060
AT1G11090
AT1G11120
AT1G11125
AT1G11180
AT1G11200
AT1G11310
AT1G11360
AT1G11380
AT1G11390
AT1G11400
AT1G11420
AT1G11430
AT1G11545
AT1G11680
AT1G11710
AT1G11780
AT1G11785
AT1G11790
AT1G11820
AT1G11840
AT1G11870
AT1G11880
AT1G11890
AT1G11900
AT1G11905
AT1G11910
AT1G11930
AT1G11940
AT1G12000
AT1G12020
AT1G12060
AT1G12120
AT1G12230
AT1G12240
AT1G12244
AT1G12250
AT1G12270
AT1G12280
AT1G12310
AT1G12360
AT1G12380
AT1G12390
AT1G12410
AT1G12430
AT1G12440
AT1G12450
AT1G12500
AT1G12520
AT1G12530
AT1G12580
AT1G12640
AT1G12650
AT1G12680
AT1G12710
AT1G12730
AT1G12750
AT1G12760
AT1G12780
AT1G12820
AT1G12830
AT1G12840
AT1G12850
AT1G12860
AT1G12900
AT1G12910
AT1G12920
AT1G12930
AT1G12990
AT1G13000
AT1G13020
AT1G13030
AT1G13040
AT1G13090
AT1G13120
AT1G13160
AT1G13170
AT1G13180
AT1G13190
AT1G13220
AT1G13250
AT1G13260
AT1G13270
AT1G13350
AT1G13360
AT1G13380
AT1G13440
AT1G13450
AT1G13460
AT1G13600
AT1G13609
AT1G13630
AT1G13690
AT1G13730
AT1G13740
AT1G13760
AT1G13770
AT1G13820
AT1G13900
AT1G13910
AT1G13930
AT1G13940
AT1G13960
AT1G13980
AT1G13990
AT1G14000
AT1G14010
AT1G14020
AT1G14060
AT1G14140
AT1G14150
AT1G14180
AT1G14200
AT1G14230
AT1G14270
AT1G14290
AT1G14315
AT1G14320
AT1G14330
AT1G14340
AT1G14345
AT1G14360
AT1G14400
AT1G14410
AT1G14450
AT1G14460
AT1G14510
AT1G14570
AT1G14590
AT1G14610
AT1G14620
AT1G14650
AT1G14670
AT1G14685
AT1G14690
AT1G14710
AT1G14720
AT1G14740
AT1G14810
AT1G14830
AT1G14850
AT1G14890
AT1G14900
AT1G14910
AT1G14920
AT1G14970
AT1G14980
AT1G14990
AT1G15000
AT1G15020
AT1G15030
AT1G15060
AT1G15100
AT1G15110
AT1G15120
AT1G15130
AT1G15140
AT1G15165
AT1G15200
AT1G15230
AT1G15240
AT1G15270
AT1G15280
AT1G15290
AT1G15340
AT1G15370
AT1G15390
AT1G15400
AT1G15420
AT1G15440
AT1G15490
AT1G15500
AT1G15530
AT1G15550
AT1G15570
AT1G15660
AT1G15670
AT1G15690
AT1G15700
AT1G15710
AT1G15720
AT1G15730
AT1G15780
AT1G15800
AT1G15810
AT1G15820
AT1G15860
AT1G15880
AT1G15885
AT1G15920
AT1G15930
AT1G15970
AT1G16010
AT1G16020
AT1G16030
AT1G16040
AT1G16080
AT1G16180
AT1G16210
AT1G16240
AT1G16250
AT1G16260
AT1G16280
AT1G16320
AT1G16340
AT1G16350
AT1G16460
AT1G16470
AT1G16480
AT1G16520
AT1G16540
AT1G16560
AT1G16610
AT1G16650
AT1G16670
AT1G16700
AT1G16720
AT1G16740
AT1G16790
AT1G16800
AT1G16810
AT1G16830
AT1G16840
AT1G16858
AT1G16890
AT1G16900
AT1G17050
AT1G17070
AT1G17080
AT1G17110
AT1G17120
AT1G17130
AT1G17145
AT1G17160
AT1G17210
AT1G17220
AT1G17230
AT1G17270
AT1G17280
AT1G17290
AT1G17340
AT1G17350
AT1G17370
AT1G17410
AT1G17430
AT1G17440
AT1G17450
AT1G17500
AT1G17520
AT1G17530
AT1G17550
AT1G17580
AT1G17620
AT1G17650
AT1G17665
AT1G17690
AT1G17720
AT1G17730
AT1G17790
AT1G17820
AT1G17880
AT1G17890
AT1G17930
AT1G17970
AT1G18030
AT1G18070
AT1G18080
AT1G18150
AT1G18160
AT1G18170
AT1G18210
AT1G18250
AT1G18260
AT1G18300
AT1G18340
AT1G18360
AT1G18400
AT1G18450
AT1G18460
AT1G18470
AT1G18480
AT1G18500
AT1G18540
AT1G18580
AT1G18600
AT1G18610
AT1G18640
AT1G18670
AT1G18680
AT1G18690
AT1G18720
AT1G18740
AT1G18890
AT1G18910
AT1G18950
AT1G19000
AT1G19050
AT1G19100
AT1G19110
AT1G19120
AT1G19140
AT1G19150
AT1G19170
AT1G19180
AT1G19220
AT1G19270
AT1G19290
AT1G19300
AT1G19330
AT1G19350
AT1G19360
AT1G19370
AT1G19430
AT1G19440
AT1G19480
AT1G19490
AT1G19520
AT1G19540
AT1G19600
AT1G19630
AT1G19690
AT1G19710
AT1G19720
AT1G19730
AT1G19740
AT1G19770
AT1G19835
AT1G19840
AT1G19860
AT1G19870
AT1G19880
AT1G19910
AT1G19950
AT1G19970
AT1G19980
AT1G19990
AT1G20010
AT1G20020
AT1G20050
AT1G20090
AT1G20100
AT1G20110
AT1G20200
AT1G20220
AT1G20225
AT1G20230
AT1G20260
AT1G20270
AT1G20290
AT1G20300
AT1G20330
AT1G20340
AT1G20350
AT1G20370
AT1G20410
AT1G20430
AT1G20450
AT1G20460
AT1G20480
AT1G20510
AT1G20530
AT1G20560
AT1G20575
AT1G20580
AT1G20650
AT1G20670
AT1G20696
AT1G20750
AT1G20760
AT1G20880
AT1G20890
AT1G20910
AT1G20920
AT1G20950
AT1G20960
AT1G20970
AT1G20980
AT1G21010
AT1G21065
AT1G21070
AT1G21080
AT1G21160
AT1G21170
AT1G21200
AT1G21250
AT1G21270
AT1G21370
AT1G21380
AT1G21390
AT1G21410
AT1G21440
AT1G21480
AT1G21500
AT1G21580
AT1G21590
AT1G21600
AT1G21610
AT1G21630
AT1G21640
AT1G21650
AT1G21651
AT1G21660
AT1G21670
AT1G21680
AT1G21700
AT1G21710
AT1G21720
AT1G21730
AT1G21738
AT1G21740
AT1G21750
AT1G21770
AT1G21780
AT1G21830
AT1G21840
AT1G21880
AT1G21900
AT1G21920
AT1G21980
AT1G22020
AT1G22030
AT1G22070
AT1G22220
AT1G22260
AT1G22270
AT1G22300
AT1G22310
AT1G22330
AT1G22410
AT1G22430
AT1G22450
AT1G22470
AT1G22490
AT1G22520
AT1G22530
AT1G22540
AT1G22610
AT1G22620
AT1G22640
AT1G22660
AT1G22700
AT1G22780
AT1G22790
AT1G22800
AT1G22830
AT1G22840
AT1G22870
AT1G22882
AT1G22920
AT1G22930
AT1G22940
AT1G22960
AT1G23030
AT1G23080
AT1G23170
AT1G23180
AT1G23220
AT1G23230
AT1G23260
AT1G23280
AT1G23290
AT1G23310
AT1G23360
AT1G23390
AT1G23440
AT1G23490
AT1G23740
AT1G23780
AT1G23820
AT1G23870
AT1G23900
AT1G23960
AT1G23980
AT1G24040
AT1G24050
AT1G24100
AT1G24120
AT1G24160
AT1G24170
AT1G24180
AT1G24190
AT1G24240
AT1G24267
AT1G24290
AT1G24300
AT1G24310
AT1G24340
AT1G24350
AT1G24360
AT1G24440
AT1G24450
AT1G24460
AT1G24490
AT1G24530
AT1G24560
AT1G24610
AT1G24625
AT1G24706
AT1G24764
AT1G25220
AT1G25230
AT1G25280
AT1G25320
AT1G25350
AT1G25360
AT1G25370
AT1G25375
AT1G25380
AT1G25390
AT1G25400
AT1G25440
AT1G25470
AT1G25490
AT1G25500
AT1G25510
AT1G25520
AT1G25540
AT1G25550
AT1G25560
AT1G25570
AT1G25580
AT1G25682
AT1G26090
AT1G26100
AT1G26110
AT1G26120
AT1G26160
AT1G26170
AT1G26180
AT1G26220
AT1G26230
AT1G26270
AT1G26370
AT1G26440
AT1G26460
AT1G26470
AT1G26480
AT1G26500
AT1G26540
AT1G26550
AT1G26580
AT1G26630
AT1G26640
AT1G26650
AT1G26740
AT1G26750
AT1G26761
AT1G26800
AT1G26830
AT1G26850
AT1G26880
AT1G26900
AT1G26910
AT1G26940
AT1G27050
AT1G27090
AT1G27120
AT1G27190
AT1G27200
AT1G27210
AT1G27290
AT1G27310
AT1G27320
AT1G27340
AT1G27350
AT1G27370
AT1G27385
AT1G27390
AT1G27400
AT1G27410
AT1G27430
AT1G27435
AT1G27440
AT1G27460
AT1G27470
AT1G27530
AT1G27590
AT1G27600
AT1G27640
AT1G27650
AT1G27680
AT1G27690
AT1G27700
AT1G27752
AT1G27760
AT1G27770
AT1G27840
AT1G27850
AT1G27910
AT1G27930
AT1G27970
AT1G27980
AT1G28050
AT1G28060
AT1G28070
AT1G28110
AT1G28120
AT1G28130
AT1G28140
AT1G28190
AT1G28200
AT1G28240
AT1G28250
AT1G28280
AT1G28281
AT1G28290
AT1G28320
AT1G28330
AT1G28340
AT1G28370
AT1G28380
AT1G28390
AT1G28395
AT1G28410
AT1G28420
AT1G28440
AT1G28510
AT1G28520
AT1G28530
AT1G28540
AT1G28560
AT1G28580
AT1G28600
AT1G28680
AT1G28760
AT1G28960
AT1G29030
AT1G29040
AT1G29060
AT1G29070
AT1G29150
AT1G29170
AT1G29195
AT1G29220
AT1G29250
AT1G29260
AT1G29300
AT1G29330
AT1G29340
AT1G29390
AT1G29400
AT1G29410
AT1G29418
AT1G29470
AT1G29530
AT1G29700
AT1G29710
AT1G29760
AT1G29790
AT1G29840
AT1G29850
AT1G29880
AT1G29890
AT1G29900
AT1G29940
AT1G29950
AT1G29951
AT1G29952
AT1G29965
AT1G29970
AT1G29980
AT1G30000
AT1G30010
AT1G30090
AT1G30120
AT1G30130
AT1G30200
AT1G30210
AT1G30230
AT1G30240
AT1G30270
AT1G30290
AT1G30300
AT1G30320
AT1G30330
AT1G30360
AT1G30380
AT1G30400
AT1G30440
AT1G30450
AT1G30460
AT1G30470
AT1G30475
AT1G30480
AT1G30490
AT1G30520
AT1G30530
AT1G30540
AT1G30570
AT1G30610
AT1G30620
AT1G30630
AT1G30680
AT1G30755
AT1G30757
AT1G30820
AT1G30825
AT1G30880
AT1G30890
AT1G30970
AT1G31010
AT1G31020
AT1G31130
AT1G31150
AT1G31160
AT1G31175
AT1G31180
AT1G31190
AT1G31220
AT1G31230
AT1G31280
AT1G31300
AT1G31320
AT1G31330
AT1G31350
AT1G31550
AT1G31650
AT1G31660
AT1G31730
AT1G31770
AT1G31780
AT1G31800
AT1G31810
AT1G31812
AT1G31814
AT1G31835
AT1G31860
AT1G31870
AT1G31910
AT1G31920
AT1G31940
AT1G31960
AT1G31970
AT1G32060
AT1G32070
AT1G32090
AT1G32130
AT1G32160
AT1G32190
AT1G32200
AT1G32210
AT1G32220
AT1G32230
AT1G32330
AT1G32340
AT1G32360
AT1G32370
AT1G32380
AT1G32400
AT1G32440
AT1G32470
AT1G32490
AT1G32500
AT1G32520
AT1G32580
AT1G32640
AT1G32700
AT1G32750
AT1G32760
AT1G32790
AT1G32900
AT1G32940
AT1G33030
AT1G33040
AT1G33050
AT1G33055
AT1G33060
AT1G33110
AT1G33170
AT1G33230
AT1G33240
AT1G33250
AT1G33265
AT1G33270
AT1G33330
AT1G33350
AT1G33360
AT1G33400
AT1G33410
AT1G33420
AT1G33470
AT1G33480
AT1G33560
AT1G33590
AT1G33780
AT1G33810
AT1G33980
AT1G33990
AT1G34000
AT1G34020
AT1G34120
AT1G34130
AT1G34150
AT1G34160
AT1G34190
AT1G34200
AT1G34210
AT1G34220
AT1G34260
AT1G34270
AT1G34300
AT1G34320
AT1G34340
AT1G34350
AT1G34370
AT1G34430
AT1G34470
AT1G34630
AT1G34780
AT1G35160
AT1G35340
AT1G35420
AT1G35430
AT1G35460
AT1G35470
AT1G35510
AT1G35516
AT1G35560
AT1G35580
AT1G35620
AT1G35660
AT1G35670
AT1G35680
AT1G35720
AT1G36050
AT1G36160
AT1G36280
AT1G36310
AT1G36320
AT1G36370
AT1G36390
AT1G36732
AT1G36940
AT1G36980
AT1G36990
AT1G37130
AT1G38131
AT1G41830
AT1G41880
AT1G42430
AT1G42440
AT1G42540
AT1G42960
AT1G42970
AT1G42990
AT1G43170
AT1G43190
AT1G43245
AT1G43560
AT1G43580
AT1G43690
AT1G43700
AT1G43710
AT1G43850
AT1G43860
AT1G43890
AT1G43900
AT1G44000
AT1G44170
AT1G44446
AT1G44575
AT1G44760
AT1G44770
AT1G44780
AT1G44810
AT1G44820
AT1G44890
AT1G44900
AT1G44910
AT1G44920
AT1G44960
AT1G45000
AT1G45050
AT1G45150
AT1G45160
AT1G45165
AT1G45170
AT1G45207
AT1G45230
AT1G45233
AT1G45332
AT1G45688
AT1G45976
AT1G46264
AT1G47056
AT1G47128
AT1G47200
AT1G47210
AT1G47230
AT1G47240
AT1G47250
AT1G47260
AT1G47270
AT1G47290
AT1G47330
AT1G47380
AT1G47490
AT1G47497
AT1G47500
AT1G47640
AT1G47670
AT1G47710
AT1G47720
AT1G47740
AT1G47750
AT1G47830
AT1G47840
AT1G47870
AT1G47900
AT1G47970
AT1G48030
AT1G48040
AT1G48050
AT1G48090
AT1G48100
AT1G48110
AT1G48160
AT1G48170
AT1G48200
AT1G48210
AT1G48230
AT1G48240
AT1G48270
AT1G48280
AT1G48300
AT1G48310
AT1G48350
AT1G48420
AT1G48430
AT1G48440
AT1G48450
AT1G48460
AT1G48480
AT1G48490
AT1G48520
AT1G48540
AT1G48550
AT1G48560
AT1G48570
AT1G48580
AT1G48610
AT1G48620
AT1G48630
AT1G48650
AT1G48760
AT1G48770
AT1G48790
AT1G48850
AT1G48860
AT1G48880
AT1G48900
AT1G48920
AT1G48970
AT1G48980
AT1G49010
AT1G49040
AT1G49140
AT1G49150
AT1G49170
AT1G49240
AT1G49300
AT1G49340
AT1G49400
AT1G49410
AT1G49480
AT1G49510
AT1G49540
AT1G49560
AT1G49580
AT1G49590
AT1G49600
AT1G49620
AT1G49630
AT1G49650
AT1G49660
AT1G49670
AT1G49710
AT1G49730
AT1G49750
AT1G49760
AT1G49780
AT1G49790
AT1G49820
AT1G49840
AT1G49850
AT1G49890
AT1G49970
AT1G49975
AT1G49990
AT1G50000
AT1G50010
AT1G50020
AT1G50030
AT1G50120
AT1G50170
AT1G50200
AT1G50250
AT1G50260
AT1G50270
AT1G50300
AT1G50320
AT1G50360
AT1G50370
AT1G50380
AT1G50420
AT1G50430
AT1G50440
AT1G50450
AT1G50460
AT1G50480
AT1G50570
AT1G50600
AT1G50620
AT1G50640
AT1G50660
AT1G50670
AT1G50700
AT1G50710
AT1G50730
AT1G50740
AT1G50790
AT1G50840
AT1G50890
AT1G50900
AT1G50910
AT1G50920
AT1G51060
AT1G51070
AT1G51100
AT1G51110
AT1G51140
AT1G51170
AT1G51200
AT1G51310
AT1G51350
AT1G51355
AT1G51360
AT1G51370
AT1G51390
AT1G51400
AT1G51402
AT1G51430
AT1G51450
AT1G51510
AT1G51540
AT1G51550
AT1G51560
AT1G51570
AT1G51580
AT1G51590
AT1G51600
AT1G51610
AT1G51630
AT1G51650
AT1G51660
AT1G51680
AT1G51700
AT1G51710
AT1G51730
AT1G51740
AT1G51745
AT1G51760
AT1G51940
AT1G51950
AT1G51965
AT1G51980
AT1G52150
AT1G52160
AT1G52220
AT1G52230
AT1G52260
AT1G52280
AT1G52290
AT1G52300
AT1G52310
AT1G52320
AT1G52340
AT1G52360
AT1G52420
AT1G52590
AT1G52600
AT1G52620
AT1G52630
AT1G52720
AT1G52730
AT1G52740
AT1G52760
AT1G52780
AT1G52870
AT1G52920
AT1G52930
AT1G52970
AT1G52980
AT1G53000
AT1G53050
AT1G53070
AT1G53120
AT1G53170
AT1G53190
AT1G53200
AT1G53210
AT1G53230
AT1G53240
AT1G53280
AT1G53290
AT1G53300
AT1G53310
AT1G53320
AT1G53380
AT1G53400
AT1G53460
AT1G53490
AT1G53500
AT1G53510
AT1G53520
AT1G53530
AT1G53570
AT1G53580
AT1G53590
AT1G53645
AT1G53710
AT1G53720
AT1G53730
AT1G53750
AT1G53760
AT1G53770
AT1G53780
AT1G53785
AT1G53840
AT1G53850
AT1G53910
AT1G54030
AT1G54060
AT1G54080
AT1G54090
AT1G54100
AT1G54110
AT1G54115
AT1G54130
AT1G54140
AT1G54150
AT1G54170
AT1G54180
AT1G54210
AT1G54260
AT1G54270
AT1G54310
AT1G54320
AT1G54350
AT1G54360
AT1G54370
AT1G54380
AT1G54410
AT1G54440
AT1G54450
AT1G54490
AT1G54500
AT1G54520
AT1G54570
AT1G54580
AT1G54630
AT1G54690
AT1G54710
AT1G54740
AT1G54770
AT1G54780
AT1G54920
AT1G54930
AT1G54990
AT1G55000
AT1G55080
AT1G55090
AT1G55110
AT1G55130
AT1G55140
AT1G55150
AT1G55152
AT1G55160
AT1G55190
AT1G55205
AT1G55250
AT1G55270
AT1G55340
AT1G55350
AT1G55360
AT1G55460
AT1G55475
AT1G55480
AT1G55490
AT1G55500
AT1G55510
AT1G55520
AT1G55620
AT1G55670
AT1G55680
AT1G55690
AT1G55805
AT1G55810
AT1G55840
AT1G55860
AT1G55870
AT1G55880
AT1G55890
AT1G55900
AT1G55920
AT1G55930
AT1G56020
AT1G56050
AT1G56070
AT1G56090
AT1G56110
AT1G56180
AT1G56190
AT1G56200
AT1G56210
AT1G56220
AT1G56230
AT1G56260
AT1G56280
AT1G56300
AT1G56330
AT1G56340
AT1G56350
AT1G56420
AT1G56423
AT1G56430
AT1G56590
AT1G57540
AT1G57600
AT1G57610
AT1G57620
AT1G57680
AT1G57700
AT1G57765
AT1G57790
AT1G57820
AT1G58060
AT1G58080
AT1G58100
AT1G58110
AT1G58160
AT1G58200
AT1G58230
AT1G58250
AT1G58290
AT1G58360
AT1G58440
AT1G59510
AT1G59560
AT1G59600
AT1G59610
AT1G59640
AT1G59650
AT1G59660
AT1G59710
AT1G59750
AT1G59760
AT1G59820
AT1G59830
AT1G59840
AT1G59870
AT1G59890
AT1G59900
AT1G59910
AT1G59960
AT1G59970
AT1G59990
AT1G60000
AT1G60010
AT1G60080
AT1G60140
AT1G60170
AT1G60200
AT1G60220
AT1G60230
AT1G60270
AT1G60430
AT1G60490
AT1G60550
AT1G60600
AT1G60620
AT1G60630
AT1G60640
AT1G60650
AT1G60670
AT1G60690
AT1G60700
AT1G60710
AT1G60720
AT1G60790
AT1G60800
AT1G60850
AT1G60870
AT1G60890
AT1G60900
AT1G60940
AT1G60950
AT1G60995
AT1G61040
AT1G61100
AT1G61140
AT1G61210
AT1G61250
AT1G61350
AT1G61430
AT1G61520
AT1G61570
AT1G61620
AT1G61670
AT1G61690
AT1G61700
AT1G61730
AT1G61740
AT1G61770
AT1G61780
AT1G61790
AT1G61850
AT1G61870
AT1G61900
AT1G61960
AT1G61970
AT1G62010
AT1G62020
AT1G62040
AT1G62050
AT1G62085
AT1G62130
AT1G62180
AT1G62181
AT1G62305
AT1G62330
AT1G62390
AT1G62480
AT1G62560
AT1G62640
AT1G62680
AT1G62730
AT1G62740
AT1G62750
AT1G62790
AT1G62810
AT1G62820
AT1G62830
AT1G62850
AT1G62870
AT1G62880
AT1G62930
AT1G62960
AT1G62970
AT1G63000
AT1G63020
AT1G63090
AT1G63130
AT1G63170
AT1G63240
AT1G63430
AT1G63470
AT1G63480
AT1G63610
AT1G63640
AT1G63660
AT1G63680
AT1G63690
AT1G63700
AT1G63730
AT1G63740
AT1G63810
AT1G63830
AT1G63840
AT1G63850
AT1G63880
AT1G63900
AT1G63940
AT1G63970
AT1G63980
AT1G64040
AT1G64050
AT1G64080
AT1G64090
AT1G64142
AT1G64180
AT1G64190
AT1G64280
AT1G64350
AT1G64355
AT1G64390
AT1G64430
AT1G64450
AT1G64470
AT1G64510
AT1G64520
AT1G64530
AT1G64550
AT1G64570
AT1G64630
AT1G64650
AT1G64720
AT1G64750
AT1G64880
AT1G64890
AT1G64960
AT1G64970
AT1G64980
AT1G65010
AT1G65020
AT1G65030
AT1G65040
AT1G65230
AT1G65260
AT1G65270
AT1G65290
AT1G65380
AT1G65410
AT1G65430
AT1G65440
AT1G65520
AT1G65540
AT1G65541
AT1G65580
AT1G65650
AT1G65700
AT1G65720
AT1G65840
AT1G65900
AT1G65920
AT1G65930
AT1G65950
AT1G65960
AT1G65980
AT1G66070
AT1G66080
AT1G66150
AT1G66180
AT1G66240
AT1G66330
AT1G66340
AT1G66350
AT1G66410
AT1G66530
AT1G66540
AT1G66660
AT1G66670
AT1G66680
AT1G66740
AT1G66890
AT1G66900
AT1G66910
AT1G66980
AT1G67060
AT1G67090
AT1G67140
AT1G67190
AT1G67230
AT1G67280
AT1G67300
AT1G67310
AT1G67340
AT1G67360
AT1G67410
AT1G67420
AT1G67430
AT1G67480
AT1G67490
AT1G67510
AT1G67560
AT1G67580
AT1G67590
AT1G67620
AT1G67690
AT1G67700
AT1G67730
AT1G67740
AT1G67785
AT1G67830
AT1G67840
AT1G67880
AT1G67890
AT1G67930
AT1G67940
AT1G67960
AT1G68000
AT1G68010
AT1G68020
AT1G68050
AT1G68060
AT1G68070
AT1G68090
AT1G68100
AT1G68140
AT1G68160
AT1G68190
AT1G68220
AT1G68300
AT1G68310
AT1G68330
AT1G68360
AT1G68400
AT1G68410
AT1G68440
AT1G68490
AT1G68550
AT1G68552
AT1G68560
AT1G68570
AT1G68580
AT1G68590
AT1G68660
AT1G68670
AT1G68680
AT1G68720
AT1G68730
AT1G68790
AT1G68830
AT1G68890
AT1G68980
AT1G68990
AT1G69010
AT1G69030
AT1G69060
AT1G69200
AT1G69220
AT1G69250
AT1G69270
AT1G69290
AT1G69370
AT1G69380
AT1G69390
AT1G69420
AT1G69510
AT1G69530
AT1G69550
AT1G69620
AT1G69640
AT1G69670
AT1G69680
AT1G69730
AT1G69740
AT1G69780
AT1G69830
AT1G69850
AT1G69900
AT1G69910
AT1G69935
AT1G69960
AT1G70090
AT1G70160
AT1G70190
AT1G70200
AT1G70209
AT1G70210
AT1G70280
AT1G70310
AT1G70320
AT1G70330
AT1G70350
AT1G70360
AT1G70370
AT1G70490
AT1G70520
AT1G70530
AT1G70570
AT1G70590
AT1G70600
AT1G70610
AT1G70620
AT1G70660
AT1G70690
[truncated: 7,235 more rows]

## Sheet: 3. H_E-state
Supplementary Data 11. GO enrichments in molecular functions of H-state, E-state, and H/E-state genes.
List 3: GO enrichments in molecular functions of genes at E- or H- states at different time points.
Note:
Analysis Type:	PANTHER Overrepresentation Test (release 20150430)
Annotation Version and Release Date:	GO Ontology database Released 2015-08-06
Analyzed List:	upload_1 (Arabidopsis thaliana)
Reference List:	Arabidopsis thaliana (all genes in database)
Bonferroni correction:	TRUE
Gene ID	GO molecular function complete	Arabidopsis thaliana - REFLIST (26684)	upload_1 (85)	upload_1 (expected)	upload_1 (over/under)	upload_1 (fold Enrichment)	upload_1 (P-value)
AT1G02450	transcription regulatory region DNA binding (GO:0044212)	80	5	0.25	+	> 5	0.00752
AT1G05370	regulatory region nucleic acid binding (GO:0001067)	81	5	0.26	+	> 5	0.00798
AT1G06160	regulatory region DNA binding (GO:0000975)	81	5	0.26	+	> 5	0.00798
AT1G07090	nucleic acid binding transcription factor activity (GO:0001071)	1163	17	3.7	+	4.59	0.000159
AT1G08290	transcription factor activity, sequence-specific DNA binding (GO:0003700)	1163	17	3.7	+	4.59	0.000159
AT1G23380	DNA binding (GO:0003677)	1618	20	5.15	+	3.88	0.000156
AT1G24070	Unclassified (UNCLASSIFIED)	7719	25	24.59	+	1.02	0
AT1G29160
AT1G31710
AT1G35255
AT1G58390
AT1G62710
AT1G64620
AT1G65860
AT1G66480
AT1G67750
AT1G70510
AT1G72210
AT1G77640
AT1G80820
AT2G01940
AT2G02070
AT2G03550
AT2G21060
AT2G27990
AT2G28500
AT2G32030
AT2G35710
AT2G37390
AT2G38170
AT2G39830
AT2G40802
AT2G42610
AT2G43470
AT2G44910
AT2G47340
AT3G01700
AT3G03270
AT3G04510
AT3G06360
AT3G10290
AT3G21790
AT3G22120
AT3G22160
AT3G22740
AT3G23290
AT3G26590
AT3G30530
AT3G56290
AT3G59010
AT3G60490
AT3G62070
AT4G07408
AT4G08150
AT4G09760
AT4G19170
AT4G23880
AT4G24026
AT4G24030
AT4G25760
AT4G29100
AT4G31280
AT4G31290
AT4G38620
AT5G01910
AT5G04340
AT5G05600
AT5G07500
AT5G09440
AT5G10300
AT5G16030
AT5G17490
AT5G25160
AT5G28490
AT5G28491
AT5G36220
AT5G40960
AT5G41520
AT5G42530
AT5G45700
AT5G49360
AT5G51720
AT5G53830
AT5G54530
AT5G57130
AT5G60490
